# Supplementary material for: Resilient anatomy and local plasticity of naive and stress haematopoiesis
Source: Nature. 2024 Mar 20;627(8005):839–46. doi: 10.1038/s41586-024-07186-6 (PMC10972750; doi:10.1038/s41586-024-07186-6)
Supplement: Supplementary file 4 — A list of the cell surface markers examined by immunophenotyping. [file 41586_2024_7186_MOESM4_ESM.xlsx]

## Sheet: Sheet1
CD1d
CD2
CD3
CD3ε
CD4
CD5
CD6
CD8a
CD8b
CD9
CD11a
CD11b
CD11c
CD16.2
CD16/32
CD19
CD20
CD22
CD23
CD24
CD25
CD27
CD28
CD29
CD30
CD31
CD34
CD34
CD36
CD37
CD38
CD39
CD40
CD41
CD43
CD44
CD45
CD45.1
CD45.2
CD45R/B220
CD47
CD48
CD49a
CD49b
CD49b
CD49d
CD49e
CD51
CD54
CD55
CD59a
CD61
CD62L
CD63
CD64
CD66a
CD69
CD70
CD71
CD73
CD79b
CD80
CD81
CD83
CD84
CD85k
CD86
CD88
CD90.1
CD90.2
CD93
CD94
CD96
CD100
CD103
CD104
CD105
CD106
CD115
CD117
CD120a
CD120b
CD121a
CD122
CD123
CD124
CD126
CD127
CD130
CD132
CD133
CD134
CD135
CD137
CD138
CD140a
CD140b
CD144
CD146
CD147
CD150
CD152
CD153
CD154
CD155
CD157
CD159a
CD160
CD169
CD172a (SIRPα)
CD178
CD179a
CD180
CD182
CD183
CD184
CD185
CD186 (CXCR6)
CD193
CD194
CD195
CD196
CD197
CD198
CD200
CD200R
CD200R3
CD202b
CD205
CD207
CD210
CD223
CD226
CD229 (Ly-9)
CD252
CD253
CD254
CD255
CD262
CD265
CD267
CD268
CD272
CD273
CD274
CD275
CD276
CD278
CD279
CD300LG
CD300c/d
CD301a
CD301b
CD304
CD309
CD317
CD319
CD326
CD335
CD339
CD351
CD355
CD357
CD365
CD366
CD369 (Dectin-1, CLEC7A)
CD370
CD371
B7-H4
CX3CR1
Delta-like 1
Delta-like 4
DcTRAIL-R1
DR3
E-Cadherin
ESAM
F4/80
FcεRIα
FR4
Galectin-9
GARP
GITR Ligand
GL7
H-2
HVEM
I-A/I-E
IFNAR-1
IFN-γ R b chain
IgD
Ig light chain κ
IgM
IL-21R
IL-23R
IL-33Rα
Integrin β7
Jagged 2
JAML
KLRG1
LAP
LPAM-1
LT beta R
Ly-6A/E
Ly-6C
Ly-6D
Ly-6G
Ly-6G/Ly-6C
Ly6K
Ly-49A
Ly-49C/F/I/H
Ly49D
Ly49H
Ly-51
Ly108
Mac-2
Mac-3
MAdCAM-1
MAIR-IV
MAIR-V
MD-1
MERTK (Mer)
NK-1.1
NKG2D
Notch 1
Notch 2
Notch 3
Notch 4
PD-1H
PDC-TREM
PIR-A/B
Plexin B2
RAE-1?
Siglec H
SSEA-1
TCR γ/δ
TCR β chain
TCR Vγ1.1 + Vγ1.2
TER-119
TIGIT
Tim-2
Tim-4
TLR4 (CD284)/MD2 Complex
TLT-2
Trem-like 4
VISTA
XCR1
4-1BB Ligand
33D1
