# Supplementary material for: Resilient anatomy and local plasticity of naive and stress haematopoiesis
Source: Nature. 2024 Mar 20;627(8005):839–46. doi: 10.1038/s41586-024-07186-6 (PMC10972750; doi:10.1038/s41586-024-07186-6)
Supplement: Supplementary file 5 — A list of the cell surface stains used to examined hematopoiesis. [file 41586_2024_7186_MOESM5_ESM.xlsx]

## Sheet: Sheet1
	Detection of multipotent HSPC										Detection of erythropoiesis										Detection of myelopoiesis
Antibody information	Target	CD117	ESAM PE	CD41	CD48	CD150	Ly6C	Streptavidin		Antibody information	Target	CD117 BV480	ESAM PE	CD150 BV421	CD71	Ter119	Ly6C	Streptavidin		Antibody information	Target	CD117	CD11b	CD115	Ly6G	MHCII	Ly6C	Streptavidin
	Clone	2B8	1G8	MWReg30	HM48-1	TC15-12F12.2	HK1.4	-			Clone	2B8	1G8	TC15-12F12.2	C2	TER-119	HK1.4	-			Clone	2B8	M1/70	AFS98	1A8	M5/114.15.2	HK1.4	-
	Fluorochrome	Brilliant Violet 480	PE	Alexa Fluor 488	Alexa Fluor 647	Brilliant Violet 421	Biotin	Alexa Fluor 750			Fluorochrome	Brilliant Violet 480	PE	Brilliant Violet 421	Alexa Fluor 647	Alexa Fluor 488	Biotin	Alexa Fluor 750			Fluorochrome	Brilliant Violet 480	Alexa Fluor 488	PE	Alexa Fluor 647	Brilliant Violet 421	Biotin	Alexa Fluor 750
	Catalog	566074	136204	133908	103416	115926	128004	S21384			Catalog	566074	136204	115926	563504	116215	128004	S21384			Catalog	566074	101217	135506	127610	107632	128004	S21384
	Supplier	BD Horizon	Biolegend	Biolegend	Biolegend	Biolegend	Biolegend	Thermo Fisher Scientific			Supplier	BD Horizon	Biolegend	Biolegend	BD Horizon	Biolegend	Biolegend	Thermo Fisher Scientific			Supplier	BD Horizon	Biolegend	Biolegend	Biolegend	Biolegend	Biolegend	Thermo Fisher Scientific
Cells and structures identified	LT-HSC	+	+	-	-	+	-			Cells and structures identified	Pre-MegE	+	+	+	-	-	-			Cells and structures identified	MDP	+	-	+	-	-	-
	ST-HSC	+	+	-	-	-	-				Pre-CFU-E	+	-	+	+	-	-				GP	+	-	-	-	-	+
	MPP2/MyE	+	+	-	+	+	-				CFU-E	+	-	-	+	-	-				MP + cMoP	+	-	+	-	-	+
	MPP3/MPP4/CMP	+	+	-	+	-	-				Early erythroblast	-	-	-	+	-	-				Preneutrophil	dim	+	-	-	-	+
	MkP	+	+	+	+	+	-				Late erythroblast	-	-	-	+	dim	-				Immature neutrophil	dim	+	-	+	-	+
	Pre-MegE	+	-	-	+	+	-				Reticulocyte	-	-	-	dim	+	-				Mature neutrophil	-	+	-	+	-	+
	Megakaryocytes	-	+	+	+	Some	-				Erythocyte	-	-	-	-	+	-				Ly6C+ monocyte	-	+	+	-	Some	+
	Sinusoids	-	+	-	-	-	-				Megakaryocytes	-	+	Some	-	-	-				Ly6C- monocyte	-	+	+	-	Some	-
	Arterioles	-	+	-	-	-	+				Sinusoids	-	+	-	-	-	-				Dendritic cells	-	+	+	-	reticulated	-
											Arterioles	-	+	-	-	-	+				Arterioles	-	-	-	-	-	+
	Detection of B lymphopoiesis
							Lineage-mix
Antibody information	Target	CD127	B220	CD24	CD43	ESAM PE	Ly6C	IgM	IgD	CD2	CD3e	CD5	CD8	CD11b	Ter119	Ly6G	Streptavidin
	Clone	A7R34	RA3-6B2	M1/69	1B11	1G8	HK1.4	RMM-1	11-26c.2a	RM2-5	17A2	53-7.3	53-6.7	M1/70	Ly-76	1A8	-
	Fluorochrome	Alexa Fluor 647	Brilliant Violet 480	Brilliant Violet 421	Alexa Fluor 488	PE	Biotin	Biotin	Biotin	Biotin	Biotin	Biotin	Biotin	Biotin	Biotin	Biotin	Alexa Fluor 750
	Catalog	135020	565631	101825	121210	136204	128004	406503	405733	100103	100244	100603	100703	101203	116203	127603	S21384
	Supplier	Biolegend	BD Horizon	Biolegend	Biolegend	Biolegend	Biolegend	Biolegend	Biolegend	Biolegend	Biolegend	Biolegend	Biolegend	Biolegend	Biolegend	Biolegend	Thermo Fisher Scientific
Cells and structures identified	CLP	+	-	-	-	-	-	-	-	-	-	-	-	-	-	-
	Pre-pro B	+	+	-	+	-	-	-	-	-	-	-	-	-	-	-
	Pro B	-	+	+	+	-	-	-	-	-	-	-	-	-	-	-
	Pre B	-	+	+	-	-	-	-	-	-	-	-	-	-	-	-
	Arterioles	-	-	-	-	+	+	-	-	-	-	-	-	-	-	-
	Sinusoids	-	-	-	-	+	-	-	-	-	-	-	-	-	-	-
	Detection of HSPC and CLP
						Lineage-MIX
Antibody information	Target	CD117	ESAM	CD127	Ly6C	CD41	B220	CD2	CD3e	CD5	CD8	CD11b	Ter119	Ly6G	Streptavidin
	Clone	2B8	1G8	A7R34	HK1.4	HM48-1	RA3-6B2	RM2-5	17A2	53-7.3	53-6.7	M1/70	Ly-76	1A8	-
	Fluorochrome	Brilliant Violet 480	PE	Alexa Fluor 647	Brilliant Violet 421	Alexa Fluor 488	Biotin	Biotin	Biotin	Biotin	Biotin	Biotin	Biotin	Biotin	Alexa Fluor 488
	Catalog	566074	136204	135020	128032	103414	103203	100103	100244	100603	100703	101203	116203	127603	S11223
	Supplier	BD Horizon	Biolegend	Biolegend	Biolegend	Biolegend	Biolegend	Biolegend	Biolegend	Biolegend	Biolegend	Biolegend	Biolegend	Biolegend	Thermo Fisher Scientific
Cells and structures identified	HSPC	+	+	-	-	-	-	-	-	-	-	-	-	-
	CLP	+	-	+	-	-	-	-	-	-	-	-	-	-
	Sinusoids	-	+	-	-	-	-	-	-	-	-	-	-	-
	Arterioles	-	+	-	+	-	-	-	-	-	-	-	-	-
