# Supplementary material for: Resilient anatomy and local plasticity of naive and stress haematopoiesis
Source: Nature. 2024 Mar 20;627(8005):839–46. doi: 10.1038/s41586-024-07186-6 (PMC10972750; doi:10.1038/s41586-024-07186-6)
Supplement: Supplementary file 6 — Peripheral blood engraftment after microscopy-guided HSC transplantation. [file 41586_2024_7186_MOESM6_ESM.xlsx]

## Sheet: Sheet1
Recipient	number of transplanted cells	number of transplanted cells found 24 hrs after transplantation	fraction of transplanted cells found 24 hrs after transplantation	Peripheral blood chimerism (week 4)
M1	1	1	1	not tracked
M2	1	1	1	1.14
M3	1	1	1	0.46
M4	1	0	0	0.23
M5	1	1	1	2.76
M6	5	0	0	2.59
M7	5	1	0.2	not tracked
M8	5	0	0	5.4
M9	17	0	0	not tracked
M10	19	0	0	69.4
M11	22	0	0	13.3
