# Supplementary material for: Resilient anatomy and local plasticity of naive and stress haematopoiesis
Source: Nature. 2024 Mar 20;627(8005):839–46. doi: 10.1038/s41586-024-07186-6 (PMC10972750; doi:10.1038/s41586-024-07186-6)
Supplement: Supplementary file 7 — Supplementary Table 4 shows how production sites are defined. [file 41586_2024_7186_MOESM7_ESM.xlsx]

## Sheet: Sheet1
	Production site	Definition	Notes
	Erythroid	All erythroid lineage cells within 50µm around a sinusoid decorated with 3 or more adjacent CFU-E.	See Extended Data Fig. 5h for step by step identification
	Lymphoid	All Pre-pro B, Pro B, and Pre B cells within 150µm of a CLP	See Extended Data Fig. 5n for step by step identification
	Mono/DC	All Ly6Clo monocytes and MHCIIretic dendritic cells within 100µm of a MDP	See Supplementary Fig. 3e for step by step identification
	Neutrophil	All Preneutrophils within 100µm of a GP. After stress (infection, G-CSF, or aging) we found numerous GP that were close to each other (<20µm). In this case we considered them to be part of the same production site.	See Supplementary Fig. 3f for step by step identification
