# Supplementary material for: Resilient anatomy and local plasticity of naive and stress haematopoiesis
Source: Nature. 2024 Mar 20;627(8005):839–46. doi: 10.1038/s41586-024-07186-6 (PMC10972750; doi:10.1038/s41586-024-07186-6)
Supplement: Supplementary file 8 — Antibodies that did not yield specific signals in confocal microscopy. [file 41586_2024_7186_MOESM8_ESM.xlsx]

## Sheet: Sheet1
Target	CD117	CD117	CD117	CD117	CD117	CD117
Clone	2B8	2B8	2B8	2B8	2B8	2B8
Fluorochrome	Alexa Fluor 488	FITC	Alexa Fluor 647	APC	APC/Fire™ 750	Alexa Fluor 750
Catalog	105815	105805	105817	105811	105837	NB100-77477AF750
Supplier	Biolegend	Biolegend	Biolegend	Biolegend	Biolegend	Novus
Target	CD150	CD150	CD150	CD150
Clone	TC15-12F12.2	TC15-12F12.2	W19132B	TC15-12F12.2
Fluorochrome	Alexa Fluor 488	Alexa Fluor 647	Alexa Fluor 647	APC
Catalog	115915	115918	162603	115909
Supplier	Biolegend	Biolegend	Biolegend	Biolegend
Target	ESAM	ESAM	ESAM	ESAM
Clone	1G8	1G8	1G8	1G8
Fluorochrome	FITC	APC	Alexa Fluor 647	Brilliant Violet 750
Catalog	136205	136207	567162	752435
Supplier	Biolegend	Biolegend	BD	BD
Target	CD115	CD115	CD115
Clone	AFS98	AFS98	AFS98
Fluorochrome	Alexa Fluor 488	Alexa Fluor 647	APC
Catalog	135512	135529	135509
Supplier	Biolegend	Biolegend	Biolegend
