# Supplementary material for: Resilient anatomy and local plasticity of naive and stress haematopoiesis
Source: Nature. 2024 Mar 20;627(8005):839–46. doi: 10.1038/s41586-024-07186-6 (PMC10972750; doi:10.1038/s41586-024-07186-6)
Supplement: Supplementary file 16 — Source Data Fig. 1 [file 41586_2024_7186_MOESM16_ESM.xlsx]

## Sheet: Fig.1c
	% of cells in each gate
	LT-HSC	LT-HSC	LT-HSC	LT-HSC	LT-HSC	ST-HSC	ST-HSC	ST-HSC	ST-HSC	ST-HSC	MPP2	MPP2	MPP2	MPP2	MPP2	MPP2	MPP3	MPP3	MPP3	MPP3	MPP3	MPP4	MPP4	MPP4	MPP4	MPP4	MPP4	MkP	MkP	MkP	MkP	MkP	Pre Meg-E	Pre Meg-E	Pre Meg-E	Pre Meg-E	Pre Meg-E	Pre CFU-E	Pre CFU-E	Pre CFU-E	Pre CFU-E	Pre CFU-E	CFU-E	CFU-E	CFU-E	CFU-E	CFU-E	Pre GM	Pre GM
eLT-HSC	90.57	91.84	81.97	89.78	82.69	0	0	0	0	0	0	0	0	0	0		0	0	0	0	0	0	0	0	0	0		0	0	0	0	0	9.43	6.12	11.48	6.52	13.11	0	0	0	0	0	0	0	0	0	0	0	0
	LT-HSC	LT-HSC	LT-HSC	LT-HSC	LT-HSC	ST-HSC	ST-HSC	ST-HSC	ST-HSC	ST-HSC	MPP2	MPP2	MPP2	MPP2	MPP2	MPP3	MPP3	MPP3	MPP3	MPP3	MPP4	MPP4	MPP4	MPP4	MPP4	MkP	MkP	MkP	MkP	MkP	Pre Meg-E	Pre Meg-E	Pre Meg-E	Pre Meg-E	Pre Meg-E	Pre CFU-E	Pre CFU-E	Pre CFU-E	Pre CFU-E	Pre CFU-E	CFU-E	CFU-E	CFU-E	CFU-E	CFU-E	Pre GM	Pre GM	Pre GM	Pre GM
eST-HSC	0	0	0	0	0	71.74	72.1	77.96	64.65	80.2	0	0	0	0	0	0	0	0	0	0	23.19	24.65	15.38	30.7	15.95	0	0	0	0	0	0	0	0	0	0	0	0	0	0	0	0	0	0	0	0	0.637	0.35	2.96	0.47
	LT-HSC	LT-HSC	LT-HSC	LT-HSC	LT-HSC	ST-HSC	ST-HSC	ST-HSC	ST-HSC	ST-HSC	MPP2	MPP2	MPP2	MPP2	MPP2	MPP3	MPP3	MPP3	MPP3	MPP3	MPP4	MPP4	MPP4	MPP4	MPP4	MkP	MkP	MkP	MkP	MkP	Pre Meg-E	Pre Meg-E	Pre Meg-E	Pre Meg-E	Pre Meg-E	Pre CFU-E	Pre CFU-E	Pre CFU-E	Pre CFU-E	Pre CFU-E	CFU-E	CFU-E	CFU-E	CFU-E	CFU-E	Pre GM	Pre GM	Pre GM	Pre GM
MPP2/MyE	0	0	0	0	0	0	0	0	0	0	44.36	41.88	51.12	43.86	44.03	0	0	0	0	0	0	2.13	2.8	1.26	1.89	0	0	0	0	0	51.79	42.74	44.86	40.35	43.4	0	0	0	0	0	0	0	0	0	0	0	0	0	0
	LT-HSC	LT-HSC	LT-HSC	LT-HSC	LT-HSC	ST-HSC	ST-HSC	ST-HSC	ST-HSC	ST-HSC	MPP2	MPP2	MPP2	MPP2	MPP2	MPP3	MPP3	MPP3	MPP3	MPP3	MPP4	MPP4	MPP4	MPP4	MPP4	MkP	MkP	MkP	MkP	MkP	Pre Meg-E	Pre Meg-E	Pre Meg-E	Pre Meg-E	Pre Meg-E	Pre CFU-E	Pre CFU-E	Pre CFU-E	Pre CFU-E	Pre CFU-E	CFU-E	CFU-E	CFU-E	CFU-E	CFU-E	Pre GM	Pre GM	Pre GM	Pre GM
MPP3/MPP4/CMP	0	0	0	0	0	0	0	0	0	0	0	0	0	0	0	45.41	45.86	60.58	39.27	51.52	18.36	28.24	18.91	35.57	20.94	0	0	0	0	0	0	0	0	0	0	0	0	0	0	0	0	0	0	0	0	27.05	17.62	11.22	14.97
	LT-HSC	LT-HSC	LT-HSC	LT-HSC	LT-HSC	ST-HSC	ST-HSC	ST-HSC	ST-HSC	ST-HSC	MPP2	MPP2	MPP2	MPP2	MPP2	MPP3	MPP3	MPP3	MPP3	MPP3	MPP4	MPP4	MPP4	MPP4	MPP4	MkP	MkP	MkP	MkP	MkP	Pre Meg-E	Pre Meg-E	Pre Meg-E	Pre Meg-E	Pre Meg-E	Pre CFU-E	Pre CFU-E	Pre CFU-E	Pre CFU-E	Pre CFU-E	CFU-E	CFU-E	CFU-E	CFU-E	CFU-E	Pre GM	Pre GM	Pre GM	Pre GM
eMkP	5.06	1.15	4.65	2.75	7.69	0	0	0	0	0	1.27	0	1.16	0	1.1	0	0	0	0	0	0	1.15	0	1.83	0	92.41	93.1	81.4	85.32	84.62	0	0	0	0	0	0	0	0	0	0	0	0	0	0	0	0	0	0	0
	LT-HSC	LT-HSC	LT-HSC	LT-HSC	LT-HSC	ST-HSC	ST-HSC	ST-HSC	ST-HSC	ST-HSC	MPP2	MPP2	MPP2	MPP2	MPP2	MPP3	MPP3	MPP3	MPP3	MPP3	MPP4	MPP4	MPP4	MPP4	MPP4	MkP	MkP	MkP	MkP	MkP	Pre Meg-E	Pre Meg-E	Pre Meg-E	Pre Meg-E	Pre Meg-E	Pre CFU-E	Pre CFU-E	Pre CFU-E	Pre CFU-E	Pre CFU-E	CFU-E	CFU-E	CFU-E	CFU-E	CFU-E	Pre GM	Pre GM	Pre GM	Pre GM
Pre Meg-E/Pre CFU-E	0	0	0	0	0	0	0	0	0	0	0.194	0	0	0	0	0	0	0	0	0	0.388	0	0	0	0	1.942	0	0	0	0	85.631	73.16	65.596	68.798	69.635	4.854	19.777	26.736	25.095	23.139	0	0	0	0	0	0	0	0	0
[truncated: 13 more columns]
