# Supplementary material for: Resilient anatomy and local plasticity of naive and stress haematopoiesis
Source: Nature. 2024 Mar 20;627(8005):839–46. doi: 10.1038/s41586-024-07186-6 (PMC10972750; doi:10.1038/s41586-024-07186-6)
Supplement: Supplementary file 17 — Source Data Fig. 2 [file 41586_2024_7186_MOESM17_ESM.xlsx]

## Sheet: Fig. 2b
Distance for LT-HSC to other cells																		Distance for ST-HSC to HSPC (µm)													Distance for MPP2/MyE to HSPC (µm)													Distance for MPP3/MPP4/CMP to HSPC (µm)
to LT-HSC			to ST-HSC			to MPP2/MyE			to MPP3/MPP4/CMP			to MkP			to Pre Meg-E/Pre CFU-E			LT-HSC		ST-HSC		MPP2/MyE		MPP3/MPP4/CMP		MkP		Pre Meg-E/Pre CFU-E			LT-HSC		ST-HSC		MPP2/MyE		MPP3/MPP4/CMP		MkP		Pre Meg-E/Pre CFU-E			LT-HSC		ST-HSC		MPP2/MyE
Observed	Random		Observed	Random		Observed	Random		Observed	Random		Observed	Random		Observed	Random		Observed	Random	Observed	Random	Observed	Random	Observed	Random	Observed	Random	Observed	Random		Observed	Random	Observed	Random	Observed	Random	Observed	Random	Observed	Random	Observed	Random		Observed	Random	Observed	Random	Observed	Random
208.917	122.07		144.899	163.47		354.72	444.407		278.317	70.7614		97.1162	27.748		105.314	108.133		357.375	268.951	321.598	277.592	418.579	222.092	129.615	386.74	122.441	396.661	48.3965	49.5207		157.117	122.07	0.519145	163.47	185.939	222.092	111.467	386.74	90.6618	51.6265	184.103	181.097		242.527	122.07	151.948	163.47	163.176	444.407
240.268	98.4442		59.7124	70.144		165.481	289.275		199.236	412.973		128.386	128.564		173.488	96.6189		416.796	363.117	390.958	188.359	597.556	177.572	243.304	255.221	334.231	24.5349	134.752	101.559		313.806	98.4442	120.295	70.144	133.022	177.572	90.1329	255.221	154.325	237.582	0	147.118		155.923	98.4442	155.734	70.144	223.518	289.275
556.702	190.048		248.432	33.9446		408.926	53.3196		139.921	36.2771		41.4306	159.261		38.0497	37.8907		144.899	142.74	145.367	141.504	267.36	222.092	337.404	102.757	234.939	87.1012	52.2711	68.885		321.916	190.048	108.988	33.9446	133.022	222.092	130.628	102.757	89.805	100.622	47.7322	92.31		339.533	190.048	243.304	33.9446	658.387	53.3196
71.1896	303.499		218.121	175.552		101.218	199.409		43.9007	237.317		32.4523	114.868		58.5963	130.78		218.121	272.128	53.6079	137.98	112.179	177.572	35.8025	75.6506	71.9423	96.5975	91.8872	96.096		97.9206	303.499	204.705	175.552	97.0834	177.572	163.176	75.6506	102.354	151.509	103.33	120.716		199.906	303.499	35.8025	175.552	104.224	199.409
394.985	122.07		155.364	255.815		157.117	519.472		270.281	139.017		69.5879	74.4214		278.437	75.0151		473.578	401.414	372.49	290.386	767.62	309.353	62.1172	75.6506	185.347	58.0493	108.047	234.685		147.364	122.07	161.387	255.815	97.0834	309.353	153.086	75.6506	33.8154	223.554	131.312	34.7935		51.6017	122.07	196.728	255.815	98.537	519.472
240.268	190.048		195.284	211.374		97.9206	204.473		155.923	158.748		154.918	121.348		168.432	59.7977		378.398	33.9446	274.601	396.298	108.988	309.353	156.726	386.74	64.2245	199.107	119.445	44.5576		101.218	190.048	112.179	211.374	264.816	309.353	98.537	386.74	24.6372	223.421	96.3629	63.8927		430.36	190.048	62.1172	211.374	703.205	204.473
208.917	413.829		10.9488	241.534		375.666	153.008		171.886	52.2721		6.46495	234.611		48.5078	104.92		59.7124	70.144	220.632	175.66	161.387		241.428	185.01	115.668	114.052	143.186	119.135			413.829		241.534				185.01		85.1154				270.281	413.829	112.837	241.534	111.467	153.008
71.1896	98.4442		283.507	126.553		147.364	390.707		75.3412	474.309		43.4549	229.161		66.0437	160.635		10.9488	255.339	0	141.504	370.47	364.468	161.703	116.849	21.6902	118.572	56.2369	193.245		44.2223	98.4442	333.36	126.553	147.293	364.468	388.391	116.849	172.15	115.143	80.9474	252.039		485.964	98.4442	129.615	126.553	504.146	390.707
258.387	116.76		605.775	68.8278		222.593	297.025		499.485	196.047		77.1519	235.718		114.528	31.8244		15.7968	175.552	0	255.084	365.8	192.342	155.734	102.757	27.6002	162.185	58.5818	61.0486		349.131		171.006		280.292	192.342	37.7726	102.757	83.0472	37.4911	120.849	163.363		43.9007		229.261		110.53
201.158	116.76		224.84	83.0398		45.2557	195.863		127.716	72.5938		24.8089	149.318		10.7144	60.9521		228.084	252.797	317.024	173.98	216.321	192.342	151.948	273.872	95.1948	51.5636	129.15	31.3371		45.2557	116.76	208.413	68.8278	135.618	192.342	85.5364	273.872	10.7694	228.886	40.836	99.018		139.921	116.76	351.705	68.8278	539.356	297.025
201.158	287.858		370.97	135.655		173.903	162.608		92.1824	200.511		103.931	176.95		49.6258	129.019		269.257	211.374	53.6079	173.98	160.416	364.468	77.7416	119.552	131.934	182.655	95.8353	107.053		95.1969	116.76	473.435	83.0398	147.293	364.468	529.855	119.552	268.227	51.6265	71.133	54.606		333.71	116.76	156.726	83.0398	90.1329	195.863
41.5746	282.582		36.9108	409.671		149.276	448.274		238.82	115.368		113.536	121.722		59.093	75.4317		248.432	435.476	60.2245	277.592	206.331	369.149	32.688	185.01	101.095	389.945	120.55	120.476		175.176	287.858	68.517	135.655	89.3087	369.149	136.298	185.01	62.6186	58.0317	74.3524	38.5336		227.269	287.858	32.688	135.655	224.614	162.608
52.8878	430.457		142.698	140.651		349.832	334.295		53.4902	176.733		38.3882	44.5093		79.9641	72.5539		170.513	163.47	145.367	269.297	331.648	356.044	425.854		273.894	58.2353	96.2347	53.2734		105.219	282.582	110.546	409.671	280.292	356.044	262.894		79.147	67.7655	9.03631	177.748			282.582		409.671		448.274
258.387	159.335		379.69	424.829		44.2223	241.958		435.492	220.101		221.767	71.1612		51.9077	173.118		155.364	274.23	260.454	137.98	0.519145		112.837	108.448	92.1849	23.3191	189.156	169.545		134.717	430.457	97.5012	140.651	89.3087		217.739	108.448	5.36193	196.876	6.73478			92.1824	430.457	271.432	140.651	85.5364	334.295
52.8878	159.335		124.261	273.68		405.562	205.039		39.7457	185.121		8.43866	25.7937		84.7128	43.0564							300.628		180.722							159.335		424.829		300.628		180.722		109.697		331.83		342.316	159.335	189.661	424.829	37.7726	241.958
41.5746	287.858		55.6779	89.6174		105.219	299.841		237.365	124.061		143.076	49.5636		28.3875	176.007		224.84	303.324	148.003	385.441	68.517	253.481	144.035	180.722	57.854	126.658	49.6309	114.246		260.708	159.335	396.461	273.68	403.611	253.481	57.4263	180.722	185.996	109.697	89.4746	22.4659		39.7457	159.335	86.8782	273.68	373.251	205.039
169.965	425.18		125.051	49.1666		137.311	451.073		82.5858	127.559		104.886	95.216		256.099	7.40063		124.261	153.035	292.425	142.378	387.243	595.501	86.8782	225.623	48.7274	223.735	46.8068	119.684		137.311	287.858	220.011	89.6174	77.7024	595.501	48.5679	225.623	118.056	195.904	177.637	123.266		559.326	287.858	138.292	89.6174	641.823	299.841
169.965	447.188		99.0571	117.378		180.369	38.681		182.137	34.1039		86.8869	58.2614		104.968	136.067		36.9108	140.651	121.697	153.896	165.439	190.545	193.953	225.623	85.1272	102.198	86.5214	280.44		403.629		151.397		123.723	190.545	42.1682	225.623	74.9017	90.5124	162.13	26.4813		330.813		89.408		454.589
165.73	562.378		220.499	142.873		326.072	613.862		214.696	265.164		67.1705	206.637		81.8407	31.6911		151.192	135.655	166.152	185.091	301.431	192.959	314.317	99.4757	30.659	234.225	88.9327	42.1944		519.172	425.18	198.833	49.1666	123.723	192.959	42.4395	99.4757	18.6811	33.5735	116.779	169.454		237.365	425.18	88.0475	49.1666	311.17	451.073
469.757	447.188		188.462	187.923		737.644	170.85		471.227	137.911		76.9098	40.6276		218.44	75.8091		330.855	164.527	231.994	153.896	332.405	190.545	224.174	13.6092	184.955	34.8941	193.099	57.4123		149.454	447.188	233.871	117.378	356.576	190.545	420.98	13.6092	283.424	37.4911	177.746	135.721		312.37	447.188	9.44541	117.378	136.298	38.681
208.043	249.165		117.622	58.1404		149.454	374.874		332.626	523.359		190.871	311.529		156.705	319.947		683.343	596.684	397.938	380.687	772.464		138.292	108.448	198.282	83.9721	390.794	63.4121		180.369	562.378	171.629	142.873	77.7024		124.814	108.448	84.5865	100.622	92.2192			360.138	562.378	49.1131	142.873	326.041	613.862
469.757	249.165		24.1879	206.315		785.435	297.126		51.5884	331.071		146.346	364.263		118.468	95.5055		375.343	172.631	166.517	102.194	322.171	535.719	49.1131	49.4947	205.539	322.404	150.742	67.1015			447.188		187.923		535.719		49.4947		116.22		37.5186		192.568	447.188	235.99	187.923	210.924	170.85
173.755	248.638		392.126	286.43		350.858	110.733		58.2459	339.534		7.09724	88.401		76.915	14.0622		237.004	425.734	166.517	75.2111	150.78	183.69	167.81	13.6092	93.0582	74.2439	36.6364	91.9612		199.673	249.165	257.775	58.1404	516.904	183.69	339.401	13.6092	67.6397	58.0756		98.9504		446.658	249.165	173.841	58.1404	562.927	374.874
165.73	248.638		259.54	111.759		260.708	175.547		207.61	86.8635		169.343	62.1634		95.1261	67.7064		96.4416	68.8278	121.697	102.194	110.546	183.69	199.657	226.027	172.912	260.612	47.969	222.441		70.9432	249.165	127.03	206.315	112.019	183.69	325.543	226.027	64.9016	85.1154		80.2184			249.165		206.315		297.126
138.666	97.6622		265.099	71.5067		288.112	358.996		331.605	394.671		170.512	234.929		80.361	265.48		325.188	578.905	148.003	92.3008	146.82	535.719	9.44541	49.4947	10.2228	131.441	63.0296	188.24		243.867	248.638	279.937	286.43	414.622	535.719	137.925	49.4947	193.947	33.5735		174.796		522.262	248.638	230.821	286.43	71.7231	110.733
138.666	351.822		310.419	45.8591		359.538	111.99		383.416	344.858		180.485	249.314		172.674	86.996		369.735	89.6174	196.888	251.656	171.006	200.067	189.661		151.874	74.764	159.823	140.392		216.282	248.638	138.29	111.759	516.904	200.067	166.509		121.646	134.019		140.414		207.61	248.638	415.926	111.759	57.4263	175.547
87.6467	192.845		49.6169	369.697		70.9432	324.113		248.763	216.887		98.202	116.699			147.301		278.465	483.335	236.157	75.2111	383.169	299.832	88.0475	30.5624	170.395	36.8934	51.86	88.9135		74.7296		306.062		344.479	299.832	232.606	30.5624	335.617	58.0317		224.765		82.5858		182.43		48.5679
0.631373	63.1532		159.764	171.603		199.673	307.363		156.438	227.695		67.273	252.37			80.0426			83.0398		190.089				376.558		71.6806		173.131		170.359	97.6622	222.02	71.5067	112.019		391.003	376.558	52.122					214.696	97.6622	149.502	71.5067	169.699	358.996
0.631373	355.076		161.988	69.1263		207.756	168.198		152.86	348.45		61.6282	86.7532			87.1328		254.544	287.668	195.951	267.44	351.344	111.767	383.8	163.536	216.412	113.415	179.038	123.405			351.822		45.8591		111.767		163.536		149.483		182.23		509.203	351.822	157.368	45.8591	42.4395	111.99
124.28	97.6622		94.0297	101.566		216.282	325.64		177.674	332.821		44.1954	136.345			173.82		406.541		134.455		151.397	111.767	148.185	221.665	176.076		141.388			470.395	192.845	266.844	369.697	602.62	111.767		221.665		110.044		171.4		439.761	192.845	148.185	369.697	42.1682	324.113
124.28	351.822		187.101	171.613		273.668	117.139		110.987	43.1812		97.4846	112.037			79.563		305.508	111.759	53.3871	278.313	474.92	206.028	251.284	163.536	138.606	165.213	76.0288	126.425		136.213	63.1532	263.775	171.603	129.119	206.028		163.536		191.616		15.3702		51.5884	63.1532	38.7638	171.603	728.287	307.363
224.662	63.1532		87.4187	240.469		295.389	313.712		5.15355	268.862		444.692	267.163			145.708		364.841	187.923	53.3871	58.4885	418.358	178.672	310.849	295.83	199.012	59.7959	89.3266	57.4707		74.184	355.076	175.22	69.1263	129.119	178.672		295.83		140.203		125.952		58.2459	355.076	449.824	69.1263	328.912	168.198
87.6467	39.9386		31.4768	42.2163		162.887	149.453		174.507	423.185		21.971	73.9497			89.9854		367.904	147.106	117.664	32.7801	431.586	352.067	346.533	307.383	122.474	91.7476	56.7819	370.669		273.264	97.6622	114.26	101.566	329.785	352.067		307.383		160.919		88.5159		217.821	97.6622	64.8705	101.566	241.84	325.64
224.662	151.437		253.873	421.173		74.7296	502.384		213.343	195.973		407.337	88.2006			21.2036		188.462	142.873	99.1519	319.91	588.851	546.978	337.823	143.951	29.0359	78.633	55.1793	290.746		174.849	351.822	30.2898	171.613	505.327	546.978		143.951		160.919		82.5391			351.822		171.613		117.139
317.361	39.9386		150.758	5.71438		633.255	196.05		77.6801	453.301		246.173	29.5182			123.481		220.499	217.583	265.383	58.4885	440.477		305.666	325.354	151.358	65.6685	135.355	125.972			63.1532		240.469				325.354		38.8796				5.15355	63.1532	95.7264	240.469	285.299	313.712
396.409	295.517		443.91	231.126		518.544	148.315		488.628	156.145		93.658	94.6382			59.8361		238.059	473.673	265.383	120.249	307.707	368.036	64.8705	325.354	209.954	206.986	284.006	168.27							368.036		325.354		120.584		13.0681		495.021		435.767		482.273
314.398	151.437		218.19	303.204		136.213	576.343		566.315	236.998		150.301	142.388			0		134.062	49.1666	131.744	137.796	171.629	317.566	235.142	221.665	62.5054	116.761	40.0671	213.806			39.9386		42.2163		317.566		221.665		38.8796		49.1518		206.795	39.9386	226.887	42.2163	309.219	149.453
314.398	610.531		181.678	189.139		74.184	723.581		268.682	145.74		47.7325	166.304			204.971		117.622	738.334	131.744	112.68	233.871	368.036	368.495	30.5624	172.427	123.28	119.593	152.828			151.437		421.173		368.036		30.5624		134.762		137.09		350.031	151.437	111.629	421.173	426.825	502.384
291.204	721.172		182.258	253.31		234.358	180.221		171.875	339.653		201.3	216.94			185.719		99.0571	619.462	195.951	106.631	220.011	258.996	182.43		89.6376	94.5702	135.189	177.113			39.9386		5.71438		258.996				208.634		39.5247		174.507	39.9386	197.455	5.71438	137.925	196.05
291.204	721.172		52.7062	68.1584		174.849	198.237		63.5521	28.3464		52.8407	195.054			220.035		579.548	358.387	344.316	180.284	388.877	209.656	362.339	55.8904	314.906	129.881	44.378	55.5367			295.517		231.126		209.656		55.8904		71.4587		70.0863		340.134	295.517	268.154	231.126	466.18	148.315
317.361	141.383		136.066	136.08		894.131	204.184		164.084	216.101		552.475	150.265			65.9933		203.833	58.1404	77.0004	479.04	677.375	209.656	262.959	126.183	60.1548	319.705	51.0087	114.705			151.437		303.204		209.656		126.183		159.791		184.96		378.052	151.437	346.414	303.204	621.498	576.343
	582.773			51.5412			299.395			186.661			131.088			181.153		24.1879	576.793	202.456	106.631	759.582		38.7638	197.145	127.215	91.0121	104.396	90.1449			610.531		189.139				197.145		110.044				110.987	610.531	174.749	189.139	232.606	723.581
	446.258			393.634			284.751			88.2491			100.373			190.245		265.099	117.378	134.455	32.7801	192.869	203.272	216.601	50.0601	164.616	108.909	31.6442	39.4761			721.172		253.31		203.272		50.0601		214.889		73.0679		271.703	721.172	63.1994	253.31	166.509	180.221
	446.258			270.883			557.168			82.8115			201.764			174.587		225.063	87.4636	77.0004	137.796	755.988	352.35	235.095	203.943	35.4699	71.2566	133.472	187.497			721.172		68.1584		352.35		203.943		125.11		168.371		152.86	721.172	105.639	68.1584	184.751	198.237
	141.383			95.2802			215.576			238.457			176.322			47.3359							161.718		168.112											161.718		168.112		134.762		227.566
	512.77			141.799			241.212			229.254			19.3251			143.364		503.697	246.547	32.1457	150.28	521.051	377.87	186.321	105.694	122.287	192.045		56.7686			141.383		136.08		377.87		105.694		140.203		150.314			141.383		136.08		204.184
	632.882			195.869			364.977			98.3199			106.982			111.281		485.719	171.613	32.1457	71.6708	506.928	203.272	213.887	50.0601	131.359	151.966		114.321			582.773		51.5412		203.272		50.0601		132.376		29.7696			582.773		51.5412		299.395
	558.02			328.136			364.803			353.093			7.4876			354.162		462.604	71.5067	52.9937	188.874	398.675	161.718	114.455	427.443	21.0991	179.34		57.4803			446.258		393.634		161.718		427.443		132.376		184.097			446.258		393.634		284.751
	192.122			171.382			873.074			203.602			69.3484			188.536		428.522	69.1263	52.9937	100.742	343.69		111.629	427.443	52.6298	69.0914		84.585			446.258		270.883				427.443		170.791					446.258		270.883		557.168
	118.847			372.341			491.424			173.912			85.5542			52.9707		152.705	137.592	206.333	147.188	138.29	291.679	295.861	55.8904	30.8422	375.419		155.881			141.383		95.2802		291.679		55.8904		170.791		221.084			141.383		95.2802		215.576
	387.44			98.8716			212.58			318.142			134.613			98.3274		31.4768	171.603	479.287	71.6708	127.03	291.679	197.455	105.694	47.8456	204.695		91.6424			512.77		141.799		291.679		105.694		125.11		159.171			512.77		141.799		241.212
	118.847			359.276			475.998			268.176			119.533			30.8713		254.477	101.566	157.463	188.874	200.457	382.976	63.1994		54.1589	154.342		107.603			632.882		195.869		382.976				129.68		144.439			632.882		195.869		364.977
	387.44			282.095			206.287			52.453			42.0134			110.912		159.764	414.197	157.463	246.418	257.775	320.017	137.53	146.924	58.2341	286.836		434.108			558.02		328.136		320.017		146.924		191.616		118.946			558.02		328.136		364.803
	312.779			242.262			657.472			51.1029			207.405			84.709		94.0297	435.554	206.333	246.418	307.238	382.976	174.749	146.924	78.5846	405.498		215.97							382.976		146.924		71.4587		199.253
	103.086			220.43			676.986			16.7492			139.303			46.7284		87.4187	503.191	479.287	386.945	306.062	335.344	95.7264	192.596	355.386	99.1697		42.7749			192.122		171.382		335.344		192.596		220.375		188.43			192.122		171.382		873.074
	103.086			184.977			631.971			78.5104			69.7801			65.9831			158.296		147.188				196.255		282.793		119.619			118.847		372.341				196.255							118.847		372.341		491.424
	209.321			143.365			124.069			272.579			178.76			151.693		213.567	45.8591	111.502	189.55		23.172		242.027		217.683		91.8996			387.44		98.8716		23.172		242.027		28.2428		131.625			387.44		98.8716		212.58
	23.7629			70.0197			226.351			54.8369			112.687			29.5657		150.758	369.2	111.502	258.932		573.295		403.025		26.1489		35.9248			118.847		359.276		573.295		403.025		15.847		91.2618			118.847		359.276		475.998
	385.159			135.285			91.6872			113.226			102.433			102.772		136.066	143.985	23.7978	100.742		573.295		403.025		50.9421		223.776			387.44		282.095		573.295		403.025		185.17		165.512			387.44		282.095		206.287
	209.321			242.432			264.119			225.448			219.981			63.249		155.082		23.7978			280.721		196.255							312.779		242.262		280.721		196.255		34.2713		55.5901			312.779		242.262		657.472
	181.489			51.0166			61.6431			112.347			278.716			149.196		417.834	253.31	285.106	376.918		23.172		136.314		170.007		142.058			103.086		220.43		23.172		136.314		112.813		54.98			103.086		220.43		676.986
	109.44			129.111			258.776			131.488			60.7978			88.2612		353.889	397.081	347.023	289.26		373.366		203.212		188.906		37.6637			103.086		184.977		373.366		203.212		16.1843		40.8348			103.086		184.977		631.971
	385.159			362.082			357.939			308.894			165.483			19.3462		351.051	5.71438	135.463	260.899				136.314		28.5176		73.4196									136.314		162.483
	23.7629			71.725			237.789			71.0929			127.988			55.169		181.678	424.013	297.557	65.7395		233.675		340.251		95.6991		38.8544			209.321		143.365		233.675		340.251		173.224		36.2449			209.321		143.365		124.069
	426.246			302.629			760.729			116.661			242.876			210.064		182.258	189.139	123.062	102.051		106.42				14.1412		131.69			23.7629		70.0197		106.42				145.887		120.539			23.7629		70.0197		226.351
	115.621			191.511			367.911			349.59			112.007			43.3213		52.7062	358.145	145.451	65.7395		106.42		220.193		91.3171		91.6006			385.159		135.285		106.42		220.193		118.79		80.0442			385.159		135.285		91.6872
	180.814			114.218			208.429			63.869			92.4085			147.948		258.635	223.072	123.062	158.512		278.932		296.517		111.337		164.505			209.321		242.432		278.932		296.517		176.868		108.86			209.321		242.432		264.119
	180.814			62.461			282.593			49.3779			20.4782			63.2141		210.828	303.204	212.708	275.436		304.727		229.972		65.575		233.033			181.489		51.0166		304.727		229.972		16.1843		55.2725			181.489		51.0166		61.6431
	109.112			91.2753			246.971			206.175			95.7864			32.6829		218.19	294.421	572.13	102.051		233.675		262.533		88.2867		83.1333			109.44		129.111		233.675		262.533		76.1034		159.462			109.44		129.111		258.776
	109.112			72.5123			260.449			289.752			173.188			70.6297		379.022	68.1584	135.463	83.2776				325.485		216.884		52.9969			385.159		362.082				325.485		204.347					385.159		362.082		357.939
	337.927			402.14			205.889			47.2017			67.6427			184.043			290.154		355.743		192.38		229.972		432.685		9.95027			23.7629		71.725		192.38		229.972		26.8866		162.156			23.7629		71.725		237.789
	146.297			79.6565			145.042			169.82			105.326			141.554			95.0462		83.2776		306.163		325.485		127.458		58.3652							306.163		325.485		279.793		159.449
	494.621																		231.126		158.512		306.163		262.533		127.645		185.021			426.246		302.629		306.163		262.533		26.8866		12.5482			426.246		302.629		760.729
	129.599			289.938			341.101			278.11			89.9274			48.8672			294.975		208.926		593.587		296.517		142.283		128.637			115.621		191.511		593.587		296.517		133.148		179.976			115.621		191.511		367.911
	90.5232			275.105			324.265			379.239			109.094			168.023							588.772		231.636							180.814		114.218		588.772		231.636		110.444		30.5915			180.814		114.218		208.429
	114.548			40.0554			565.528			162.331			90.1786			85.0972			251.69		149.951		192.38		220.193		94.9881		63.736			180.814		62.461		192.38		220.193		110.444		23.2217			180.814		62.461		282.593
	129.599			121.78			377.793			49.3206			86.7708			95.7609			197.209		12.6015				325.792		138.992		217.012			109.112		91.2753				325.792		156.93					109.112		91.2753		246.971
	380.659			177.736			189.099			330.025			57.2448			156.783			274.22		155.601		271.936				248.676		71.0624			109.112		72.5123		271.936				378.897		108.245			109.112		72.5123		260.449
	114.548			110.938			200.876			164.558			157.89			159.597			195.869		12.6015		454.209		317.835		121.51		107.365			337.927		402.14		454.209		317.835		15.847		108.492			337.927		402.14		205.889
	90.5232			118.551			259.999			66.0778			19.0714			106.77			51.5412		664.486		270.087		475.804		109.972		47.3035			146.297		79.6565		270.087		475.804		34.2713		124.818			146.297		79.6565		145.042
	86.0204			90.3932			512.323			79.9557			102.385			56.8069			270.883		278.373		352.755		74.6719		11.6234		216.256							352.755		74.6719		112.813		112.148
	86.0204																		141.799		100.953		485.069		188.83		82.1082		115.845			494.621		289.938		485.069		188.83		28.2428		54.9846			494.621		289.938		341.101
	221.011			126.304			95.1747			221.106			104.585			71.6705			113.248		149.951		270.087		188.83		134.965		153.966			129.599		275.105		270.087		188.83		118.672		75.2862			129.599		275.105		324.265
	128.844			218.198			100.27			210.131			184.196			92.4173			95.2802		210.471				280.623		113.373		34.9959			90.5232		40.0554				280.623							90.5232		40.0554		565.528
	223.923			380.267			178.57			5.8141			133.953			65.6453			251.508		108.884		301.966		50.3713		90.4047		69.6447			114.548		121.78		301.966		50.3713		74.0956		44.9117			114.548		121.78		377.793
	363.238			372.053			371.903			137.101			46.6251			199.525			328.136		108.884		301.966		50.3713		115.814		66.7177			129.599		177.736		301.966		50.3713		149.958		224.522			129.599		177.736		189.099
	128.844			202.517			192.101			64.8158			68.2448			105.116			327.201		235.362		319.2		475.804		104.77		117.955			380.659		110.938		319.2		475.804		82.7996		41.8156			380.659		110.938		200.876
	338.154			543.662			207.954			430.342			273.375			395.377			152.271		100.953		394.523		146.096		47.1501		133.298			114.548		118.551		394.523		146.096		206.218		43.0309			114.548		118.551		259.999
	344.444			235.352			267.163			59.0651			94.5709			117.432			223.079		183.433		394.523		146.096		45.5456		171.248			90.5232		90.3932		394.523		146.096		131.794		201.158			90.5232		90.3932		512.323
	66.7392			97.2374			358.052			129.113			86.4482			31.0064							319.2		74.6719											319.2		74.6719		95.2396		75.5224
	66.7392																		242.262		121.802						185.608		99.6118			86.0204		126.304						92.6067					86.0204		126.304		95.1747
	241.039			156.414			24.7285			278.385			72.0263			255.779			171.382		121.802		39.8956		366.245		106.618		161.355			86.0204		218.198		39.8956		366.245		31.579		57.8712			86.0204		218.198		100.27
	262.564			169.869			193.79			162.02			169.364			116.274			253.287		30.5815		39.8956		462.496		30.7175		19.017			221.011		380.267		39.8956		462.496		131.39		187.191			221.011		380.267		178.57
	632.101			186.985			195.76			116.17			94.6876			101.606			236.795		96.7069		218.157		291.323		204.864		179.389			128.844		372.053		218.157		291.323		82.7996		67.4582			128.844		372.053		371.903
	361.107			89.8038			145.4			117.409			235.422			86.391			151.553		120.948		482.261		102.193		126.823		151.376			223.923		202.517		482.261		102.193		214.524		90.4877			223.923		202.517		192.101
	149.19			286.504			388.65			172.403			35.3623			105.303			203.348		142.091		218.157		366.245		100.558		145.678			363.238		543.662		218.157		366.245		109.069		90.7347			363.238		543.662		207.954
	239.188			247.225			298.295			21.6469			3.76078			72.3162			297.349		96.7069		349.728		267.277		151.866		120.152			128.844		235.352		349.728		267.277		52.3575		226.307			128.844		235.352		267.163
	377.657			253.061			473.125			357.746			143.627			231.425			607.365		386.387				280.691		105.681		76.5319			338.154		97.2374				280.691		110.502					338.154		97.2374		358.052
	351.12			130.363			91.6442			31.8358			164.516			167.512			340.693		249.193		380.921		102.193		64.6879		64.7766							380.921		102.193		92.6067		158.039
	55.5911																		150.274		199.687		348.387		267.277		200.361		164.368			344.444		156.414		348.387		267.277		74.0956		81.7497			344.444		156.414		24.7285
	324.762			251.606			527.469			203.499			247.131			73.0805			98.8716		142.438		265.027		297.747		208.918		111.319			66.7392		169.869		265.027		297.747		198.87		68.1191			66.7392		169.869		193.79
	239.188			122.382			152.542			138.559			76.4528			309.144			234.122		30.5815		247.232		377.364		17.0359		111.798			66.7392		186.985		247.232		377.364		276.7		193.577			66.7392		186.985		195.76
	55.5911			202.414			50.8868			17.3696			85.2059			164.46			326.437		273.184		247.232		291.323		184.039		177.927			241.039		89.8038		247.232		291.323		110.502		138.21			241.039		89.8038		145.4
	360.666			95.9215			244.441			77.0197			127.763			93.9583			188.581		274.433		348.387				162.647		67.1865			262.564		286.504		348.387				52.3575		73.1941			262.564		286.504		388.65
	690.212			299.909			155.954			195.487			248.022			28.9337									48.5932							632.101		247.225				48.5932		86.4975					632.101		247.225		298.295
	498.996			30.233			493.217			131.7			394.245			174.492			502.758		262.764		226.788		192.227		143.649		166.401			361.107		253.061		226.788		192.227		31.579		137.834			361.107		253.061		473.125
	45.3415			85.0257			237.92			85.8294			66.4701			47.7238			51.0166		46.4843		301.966		151.871		306.269		103.438			149.19		130.363		301.966		151.871		21.7439		151.404			149.19		130.363		91.6442
	80.7738			200.21			230.376			161.448			175.394			196.572			70.0197		193.296		226.788		198.302		139.566		126.77							226.788		198.302		220.397		117.278
	283.995																		301.831		262.764		195.587		60.9905		148.264		74.3828			239.188		251.606		195.587		60.9905		95.2396		13.7164			239.188		251.606		527.469
	45.3415			98.4352			220.092			311.692			48.3329			202.848			234.74		129.571		195.587		439.257		44.365		83.7294			377.657		122.382		195.587		439.257		109.069		88.7832			377.657		122.382		152.542
	283.995			88.992			181.096			69.9166			185.897			180.902			584.764		415.547		464.173		242.289		262.971		140.552			351.12		202.414		464.173		242.289		21.7439		113.912			351.12		202.414		50.8868
	80.7738			61.4696			162.192			89.0976			131.815			26.4685			143.365		129.571				48.5932		82.6543		242.832			55.5911		95.9215				48.5932							55.5911		95.9215		244.441
	171.997			216.3			202.014			174.14			25.3986			72.4862			104.742		41.5718		526.014		65.5561		344.075		205.082			324.762		299.909		526.014		65.5561		84.2539		291.61			324.762		299.909		155.954
	25.2648			121.386			125.81			335.792			52.9761			55.0587			179.912		296.449		253.463		65.5561		144.555		239.421			239.188		30.233		253.463		65.5561		45.7233		296.62			239.188		30.233		493.217
	93.8904			48.1794			109.43			74.6897			92.115			74.7896			142.011		119.65		254.178		151.774		308.938		200.756			55.5911		85.0257		254.178		151.774		95.7821		138.365			55.5911		85.0257		237.92
	164.757			106.796			151.506			182.006			112.284			50.5402			190.188		151.257		254.178		60.9905		41.3353		118.515			360.666		200.21		254.178		60.9905		45.7233		13.9614			360.666		200.21		230.376
	25.2648			168.751			141.402			137.247			54.182			88.3468			102.821		41.5718		253.463				301.708		232.162							253.463				73.1167		70.3799
	235.421																		135.285		161.013		794.026		80.9831		181.342		80.1268			690.212		98.4352		794.026		80.9831		227.815		8.00016			690.212		98.4352		220.092
	93.8904			121.535			297.658			219.502			66.1673			26.9796			303.731		157.686				79.1499		90.9047		53.7973			498.996		88.992				79.1499		168.93					498.996		88.992		181.096
	998.37			171.615			284.711			396.188			74.0475			148.709							60.6052		79.1499							45.3415		61.4696		60.6052		79.1499		131.446		142.61			45.3415		61.4696		162.192
	205.936			119.108			378.275			211.955			72.3805			88.3121			91.2753		125.621		95.7487		302.051		162.838		123.033			80.7738		216.3		95.7487		302.051		48.1098		181.421			80.7738		216.3		202.014
	376.795			100.135			337.551			302.56			85.6136			33.0952			72.5123		131.974		228.684		106.564		135.053		136.638			283.995		121.386		228.684		106.564		60.2458		168.006			283.995		121.386		125.81
	610.691			194.946			251.614			374.96			82.8112			119.698			100.589		165.329		228.684		102.292		65.6552		154.457			45.3415		48.1794		228.684		102.292		60.2458		23.3024			45.3415		48.1794		109.43
	594.853			135.18			133.936			550.575			12.089			115.412			62.461		140.279		240.65		80.9831		49.6279		126.585			283.995		106.796		240.65		80.9831		73.1167		80.0061			283.995		106.796		151.506
	177.345			87.0976			280.187			112.446			3.62428			112.016			408.389		180.116		60.6052		118.758		18.5027		92.9198			80.7738		168.751		60.6052		118.758		293.196		102.514			80.7738		168.751		141.402
	177.345			13.9546			234.638			295.723			82.0076			200.443			437.358		180.116				286.639		70.8581		130.269									286.639		89.3784
	205.936																		141.348		140.279		311.375		302.051		110.553		186.79			171.997		121.535		311.375		302.051		283.138		34.8504			171.997		121.535		297.658
	376.795			60.4397			179.387			124.877			84.2696			148.688			405.122		421.451		311.375		106.564		269.594		275.04			25.2648		171.615		311.375		106.564		206.165		269.696			25.2648		171.615		284.711
				167.138			160.622			152.436			51.3146			228.843			506.26		407.168		141.823		139.085		158.47		121.089			93.8904		119.108		141.823		139.085		278.734		19.7682			93.8904		119.108		378.275
	128.992			276.134			428.014			424.216			20.1872			69.0795			147.375		226.483		141.823				162.13		108.429			164.757		100.135		141.823				241.154		74.4932			164.757		100.135		337.551
	626.215			424.276			356.697			282.951			122.91			382.79			255.155		200.795		343.319		53.3614		100.349		36.8903			25.2648		194.946		343.319		53.3614		124.304		14.1424			25.2648		194.946		251.614
	128.992			112.593			200.062			53.1482			35.1159			117.592			158.059		125.621		343.319		53.3614		142.29		135.545			235.421		135.18		343.319		53.3614		71.6814		91.1291			235.421		135.18		133.936
	90.2275			32.2615			21.1738			93.6288			66.4159			50.0823			150.969		131.974				97.05		90.2362		80.5375			93.8904		87.0976				97.05		131.446					93.8904		87.0976		280.187
	90.2275			268.065			318.953			154.965			43.2259			251.985			302.629		182.67		370.007		97.05		133.016		191.74			998.37		13.9546		370.007		97.05		84.2539		331.444			998.37		13.9546		234.638
	195.093			215.225			442.089			202.005			249.609			105.958							54.3443		208.119											54.3443		208.119		48.1098		178.744
	195.093																		603.057		327.459		46.765		205.728		203.003		34.826			205.936		60.4397		46.765		205.728		42.5529		115.413			205.936		60.4397		179.387
	262.58			109.698			217.392			388.788			221.006			234.102			308.376		376.865		46.765		126.123		129.632		86.6053			376.795		167.138		46.765		126.123		173.726		146.188			376.795		167.138		160.622
				149.31			91.5442			270.048			149.555			97.0795			207.715		151.304		515.066		126.123		74.9896		199.062			610.691		276.134		515.066		126.123		42.5529		33.1683			610.691		276.134		428.014
	113.59			23.1709			166.981			324.168			150.344			238.103			118.551		151.304		515.066		205.728		95.4215		194.772			594.853		424.276		515.066		205.728		283.138		46.5368			594.853		424.276		356.697
	398.04			22.9012			314.383			68.7073			132.46			186.876			234.182		154.407				176.929		88.5316		45.643			177.345		112.593				176.929							177.345		112.593		200.062
	122.318			116.272			220.025			83.8831			68.4719			143.258			40.0554		75.8075		184.691		320.753		66.4049		114.507			177.345		32.2615		184.691		320.753		224.367		131.722			177.345		32.2615		21.1738
	122.318			153.619			229.368			88.8756			147.287			31.9338			90.3932		75.8075		94.6741		71.3097		18.2143		171.191			205.936		268.065		94.6741		71.3097		46.4553		60.0407			205.936		268.065		318.953
	113.59			307.663			337.405			247.976			87.5019			223.156			110.938		249.585		437.794				209.606		68.0948			376.795		215.225		437.794				46.4553		142.85			376.795		215.225		442.089
	398.04			165.56			366.915			80.5082			151.331			67.4099			177.736		137.71		202.122		504.925		109.975		122.989							202.122		504.925		9.29715		85.3678
	611.155																		269.231		137.71		184.691		61.2207		68.6092		56.9701			128.992		109.698		184.691		61.2207		218.922		129.746			128.992		109.698		217.392
	465.771			258.115			240.18			150.357			200.693			132.386			360.525		249.585		741.862		61.2207		388.013		144.189			626.215		149.31		741.862		61.2207		94.4345		116.292			626.215		149.31		91.5442
				69.0383			62.6549			245.238			83.4382			23.3129			307.032		234.993		94.6741		219.825		13.8701		171.377			128.992		23.1709		94.6741		219.825		170.977		86.2386			128.992		23.1709		166.981
	55.7454			190.703			165.359			155.069			171.344			94.2407			393.802		234.993				362.09		65.4002		186.493			90.2275		22.9012				362.09		216.117					90.2275		22.9012		314.383
	55.7454			109.8			111.871			57.0805			60.3458			92.5629			121.78		154.407		280.549		123.431		133.079		54.032			90.2275		116.272		280.549		123.431		178.3		108.245			90.2275		116.272		220.025
	266.058			353.688			307.925			36.9059			141.47			51.9079							388.022		202.43							195.093		153.619		388.022		202.43		447.624		105.419			195.093		153.619		229.368
	192.607			175.002			146.884			155.631			57.1209			24.6319			168.604		149.672		107.604		409.82		211.501		66.8745			195.093		307.663		107.604		409.82		210.578		87.793			195.093		307.663		337.405
	219.295			280.461			628.178			427.504			82.3192			235.868			548.323		366.201		107.604		248.239		106.739		143.287			262.58		165.56		107.604		248.239		259.419		97.8081			262.58		165.56		366.915
	502.942			241.151			392.756			222.617			78.5798			311.863			126.304		137.141		165.739		80.9192		70.5107		54.0697							165.739		80.9192		150.162		77.3933
	219.295																		484.605		277.657		165.739		80.9192		196.03		344.568			113.59		258.115		165.739		80.9192		59.1668		49.2481			113.59		258.115		240.18
	192.607			59.6023			105.577			13.0207			112.561			126.187			241.962		137.141		280.549		202.43		128.382		182.136			398.04		69.0383		280.549		202.43		234.614		161.34			398.04		69.0383		62.6549
				37.7101			76.4468			74.3602			52.8058			137.559			97.2374		272.229						88.135		78.9993			122.318		190.703						29.2609					122.318		190.703		165.359
	125.237			134.023			99.1164			137.555			69.7408			46.5176			237.847		149.672		86.1512		349.888		54.8416		63.5118			122.318		109.8		86.1512		349.888		101.324		120.799			122.318		109.8		111.871
	125.237			147.484			285.276			117.74			158.252			89.6197			322.029		122.356		86.1512		349.888		148.786		74.8717			113.59		353.688		86.1512		349.888		144.82		21.7375			113.59		353.688		307.925
	216.1			102.117			174.99			232.455			165.396			162.916			276.044		153.248		1108.45		426.363		70.1388		24.3813			398.04		175.002		1108.45		426.363		59.1668		15.8728			398.04		175.002		146.884
	193.66			150.681			314.607			152.261			96.9508			100.09			378.108		153.248		259.559		346.657		106.463		19.0548			611.155		280.461		259.559		346.657		106.893		89.4472			611.155		280.461		628.178
	193.66			146.607			176.388			443.346			315.014			251.761			206.144		16.0252		105.7		252.688		210.675		15.2752			465.771		241.151		105.7		252.688		9.29715		120.272			465.771		241.151		392.756
	420.261			251.052			478.449			74.9962			55.6555			35.1201			448.316		424.304		279.46		324.014		45.8291		163.968							279.46		324.014		84.2657		186.571
	215.261																		384.134		176.338		403.944		97.3786		105.111		155.621			55.7454		59.6023		403.944		97.3786		212.374		56.8061			55.7454		59.6023		105.577
	356.819			196.915			478.386			190.238			155.773			152.143			202.517		16.0252				59.0328		210.868		179.353			55.7454		37.7101				59.0328		106.893					55.7454		37.7101		76.4468
				81.3698			416.548			261.081			216.655			178.222							214.004		324.014							266.058		134.023		214.004		324.014		29.2609		149.15			266.058		134.023		99.1164
	59.0354			149.912			209.2			190.216			6.48566			154.818			285.379		121.076		214.004		97.3786		310.142		387.185			192.607		147.484		214.004		97.3786		321.389		195.077			192.607		147.484		285.276
	528.587			175.629			207.96			185.075			180.213			60.7552			253.061		193.685		428.444		59.0328		119.725		150.377			219.295		102.117		428.444		59.0328		73.9667		66.1126			219.295		102.117		174.99
	59.0354			201.294			274.178			118.253			83.9416			42.7373			263.556		121.076		280.909		229.647		208.852		66.3119			502.942		150.681		280.909		229.647				69.7031			502.942		150.681		314.607
	408.302			143.272			317.394			168.683			109.358			158.293			163.481		1.83954		428.444				79.6526		72.5558			219.295		146.607		428.444				108.884		229.739			219.295		146.607		176.388
	191.247			182.221			421.822			253.081			70.1928			160.262			229.489		228.194		304.778		564.572		143.965		207.7			192.607		251.052		304.778		564.572		254.954		71.0722			192.607		251.052		478.449
	123.759			67.5648			514.042			86.1694			144.676			72.5816			130.363		41.5219		274.475		163.05		263.051		94.5946							274.475		163.05		220.785		177.059
	332.227																		89.8038		41.5219				337.931		280.474		87.7571			125.237		196.915				337.931		38.4565					125.237		196.915		478.386
	123.759			98.1488			261.649			284.554						148.033			247.225		229.745		471.177		33.1497		111.21		88.8205			125.237		81.3698		471.177		33.1497		46.0202		211.461			125.237		81.3698		416.548
				224.557			231.027			214.818						166.272			642.8		496.39		230.822		86.0617		79.1991		56.9507			216.1		149.912		230.822		86.0617		44.1142		115.198			216.1		149.912		209.2
	288.271			106.172			212.441			287.369						81.295			327.135		117.384		312.185		163.05		74.2425		24.0762			193.66		175.629		312.185		163.05		108.977		213.241			193.66		175.629		207.96
	157.368			94.9068			306.628			102.996						32.8334			273.981		117.384		230.822		86.0617		74.4347		60.2721			193.66		201.294		230.822		86.0617		32.564		65.2634			193.66		201.294		274.178
	288.271			200.273			419.819			74.5771						26.877			516.618		258.759		443.805		73.4973		295.799		126.013			420.261		143.272		443.805		73.4973		108.037		35.9374			420.261		143.272		317.394
	132.831			156.252			598.952			146.442						146.133			251.874		126.912		441.656		361.579		84.3917		93.9942			215.261		182.221		441.656		361.579		102.9		122.917			215.261		182.221		421.822
	527.749			171.923			467.076			144.529						201.377			156.414		1.83954		312.185		73.4973		73.5815		18.7065			356.819		67.5648		312.185		73.4973		381.991		50.6177			356.819		67.5648		514.042
	316.554			237.593			518.608			153.091						177.846									148.577													148.577		381.991
	316.554																		30.233		260.522		423.213		33.1497		379.906		151.587			59.0354		98.1488		423.213		33.1497		44.1142		164.21			59.0354		98.1488		261.649
	132.831			257.996			161.361			91.522						183.558			397.645		61.1643		266.505				320.703		182.85			528.587		224.557		266.505				101.67		126.484			528.587		224.557		231.027
				87.2634			175.661			183.566						126.531			334.416		61.1643		431.384		201.237		321.062		181.208			59.0354		106.172		431.384		201.237		15.2092		176.542			59.0354		106.172		212.441
	246.927			137.778			418.7			82.455						289.415			295.682		180.695		438.448		54.6221		136.508		61.4756			408.302		94.9068		438.448		54.6221		15.2092		187.154			408.302		94.9068		306.628
	460.203			119.633			48.6314			280.958						55.9057			217.648		143.269		423.213		724.779		64.4783		240.884			191.247		200.273		423.213		724.779		108.037		53.833			191.247		200.273		419.819
	295.9			585.282			427.161			119.741						278.658			200.21		180.695		206.214		44.0215		51.5249		202.278			123.759		156.252		206.214		44.0215		93.0138		109.186			123.759		156.252		598.952
	399.101			88.8723			97.9885			68.7553						133.475			286.152		193.16		206.214		54.6221		35.3495		251.776			332.227		171.923		206.214		54.6221		32.564		131.458			332.227		171.923		467.076
	552.656			166.48			311.332			100.665						113.986			289.093		174.086				260.066		38.9655		41.8383			123.759		237.593				260.066		38.4565					123.759		237.593		518.608
	507.62			105.708			188.762			226.903						104.157			314.728		209.459		1085.12		327.129		76.1987		63.2201							1085.12		327.129		78.9789		221.224
	295.9																		85.0257		284.642		25.1548		13.1788		52.1256		66.7537			288.271		257.996		25.1548		13.1788		82.6524		221.351			288.271		257.996		161.361
	246.927			38.3133			317.844			224.019						36.6521			202.414		143.269		64.5852		13.1788		47.72		1.72223			157.368		87.2634		64.5852		13.1788		220.785		134.575			157.368		87.2634		175.661
				320.579			289.655			209.446						104.064			220.185		174.086		552.836		44.0215		16.4578		93.6981			288.271		137.778		552.836		44.0215		46.0202		118.054			288.271		137.778		418.7
	136.846			317.189			172.079			277.164						190.768			355.583		221.837		248.734		35.0023		33.8345		35.825			132.831		119.633		248.734		35.0023		134.745		30.3191			132.831		119.633		48.6314
	295.489			168.357			195.881			253.118						68.3433			122.382		217.036		64.5852		35.0023		86.9401		53.5383			527.749		585.282		64.5852		35.0023		234.644		284.818			527.749		585.282		427.161
	295.489			269.878			258.016			34.0258						277.451							25.1548									316.554		88.8723		25.1548				365.67		53.4378			316.554		88.8723		97.9885
	318.428			112.333			327.277			334.921						113.107			154.302		135.306				286.406		74.3209		147.067			316.554		166.48				286.406							316.554		166.48		311.332
	136.846			272.692			122.555			143.304						30.9361			345.986		14.7383		703.891		293.196		93.7076		157.938			132.831		105.708		703.891		293.196		223.042		220.326			132.831		105.708		188.762
	254.453			86.8769			552.696			195.233						171.985			375.312		102.741		204.82		82.7971		21.8818		115.421							204.82		82.7971		67.3435		132.434
	254.453																		98.4352		102.807		266.24		286.406		155.063		30.1272			246.927		38.3133		266.24		286.406		38.7525		96.9286			246.927		38.3133		317.844
	338.423			197.363			85.0422			71.0958						81.3873			363.929		14.7383		266.24		158.721		78.326		276.283			460.203		320.579		266.24		158.721		197.001		253.335			460.203		320.579		289.655
				76.8393			91.2049			15.5886						71.1127			193.621		258.151		425.871		30.3217		190.639		41.8065			295.9		317.189		425.871		30.3217		97.3091		83.1817			295.9		317.189		172.079
	124.395			53.0138			382.623			301.43						61.8408			88.992		135.306		396.762		30.3217		171.002		164.133			399.101		168.357		396.762		30.3217		115.662		68.2931			399.101		168.357		195.881
	124.395			262.66			305.116			79.5445						17.8547			260.884		324.168		204.82		152.948		164.216		213.978			552.656		269.878		204.82		152.948		149.825		99.7455			552.656		269.878		258.016
	159.4			213.999			123.641			63.9454						167.453			121.386		282.053				363.815		84.669		295.615			507.62		112.333				363.815		67.3435					507.62		112.333		327.277
	373.658			129.379			269.162			104.691						37.428			106.796		135.198		186.962		264.19		52.7134		79.3361			295.9		272.692		186.962		264.19		165.217		85.2207			295.9		272.692		122.555
	208.937			197.705			125.121			341.871						314.136			48.1794		311.061		195.307		158.721		144.106		208.977			246.927		86.8769		195.307		158.721		115.05		90.319			246.927		86.8769		552.696
	208.937			204.843			330.897			63.7001						273.257			210.273		135.198		214.629		82.7971		71.247		103.085							214.629		82.7971		98.9116		126.985
	373.658																		196.856		102.807		677.921				251.872		100.111			136.846		197.363		677.921				101.476		1.53332			136.846		197.363		85.0422
	457.667			101.637			183.52			157.71						251.354			188.685		288.762		195.307		149.874		137.584		227.009			295.489		76.8393		195.307		149.874		66.5146		52.3799			295.489		76.8393		91.2049
				197.952			91.5558			226.779						67.4599							186.962		142.828							295.489		53.0138		186.962		142.828		250.95		188.323			295.489		53.0138		382.623
	317.972			31.2761			70.0626			259.728						80.5299			164.892		184.652		214.629		310.453		31.3337		32.0785			318.428		262.66		214.629		310.453		98.9116		215.871			318.428		262.66		305.116
	791.426			371.258			544.123			124.162						50.2653			13.9546		164.534				62.1743		73.3454		220.773			136.846		213.999				62.1743		149.825					136.846		213.999		123.641
	10.2162			318.137			552.12			437.232						29.4547			156.181		164.534		235.286		143.313		75.6212		155.154			254.453		129.379		235.286		143.313		97.3091		179.295			254.453		129.379		269.162
	327.39			183.436			602.15			357.005						34.7683			483.072		83.7111		226.702		44.2596		48.1285		119.885			254.453		197.705		226.702		44.2596		5.77428		37.9916			254.453		197.705		125.121
	10.2162			518.313			558.155			259.168						7.96642			506.448		83.7111		238.456		116.492		129.142		146.915			338.423		204.843		238.456		116.492		90.4164		132.572			338.423		204.843		330.897
	232.706			80.64			116.576			315.378						97.8562			492.249		166.136		522.318		62.1743		177.822		137.813							522.318		62.1743		56.9455		187.975
	232.706																		87.0976		111.664		235.286		44.2596		75.8547		99.5218			124.395		101.637		235.286		44.2596		38.7525		79.9854			124.395		101.637		183.52
	224.548			120.686			105.319			142.776						127.944			100.742		146.948		226.702		116.492		95.1121		45.5194			124.395		197.952		226.702		116.492		66.5146		85.525			124.395		197.952		91.5558
				147.992			231.677			251.544						83.7235			135.18		236.007		423.163		310.453		111.121		113.414			159.4		31.2761		423.163		310.453		101.476		132.867			159.4		31.2761		70.0626
	244.9			237.528			220.275			247.206						149.04			262.558		207.277				86.3384		56.2071		43.5907			373.658		371.258				86.3384		5.77428					373.658		371.258		544.123
	244.9			46.6824			48.5679			288.506						52.4318			100.135		111.664		324.893				77.4064		31.4761			208.937		318.137		324.893				283.434		234.79			208.937		318.137		552.12
	308.725			226.374			208.063			231.495						54.4298			414.466		166.136		609.351		288.19		82.736		142.458			208.937		183.436		609.351		288.19		115.662		142.351			208.937		183.436		602.15
	334.306			183.847			402.579			212.625						88.1304			365.694		223.77		324.893		288.19		251.983		54.9285			373.658		518.313		324.893		288.19		115.05		171.717			373.658		518.313		558.155
	176.32			65.6128			246.447			167.83						99.7765			513.908		238.001		67.179		134.898		186.743		116.227			457.667		80.64		67.179		134.898				69.1553			457.667		80.64		116.576
	308.725			291.125			146.601			71.0291						64.8871							67.179		73.1762											67.179		73.1762		49.5414		116.322
	381.62																		301.944		506.665		585.746		73.1762		246.45		363.491			317.972		120.686		585.746		73.1762		94.1985		275.48			317.972		120.686		105.319
	176.32			201.107			484.995			110.746						74.4644			287.74		336.149		536.701		250.328		121.73		228.071			791.426		147.992		536.701		250.328		131.366		72.8915			791.426		147.992		231.677
				344.42			373.905			231.628						116.736			167.138		215.642				134.898		69.3398		186.209			10.2162		237.528				134.898		94.1985					10.2162		237.528		220.275
	50.8935			269.88			432.51			92.4424						73.4415			60.4397		215.642		272.677		224.771		54.3351		218.623			327.39		46.6824		272.677		224.771		47.1052		61.0003			327.39		46.6824		48.5679
	50.8935			132.305			362.299			402.685						17.3669			215.225		239.355		271.046		48.464		107.261		99.5727			10.2162		226.374		271.046		48.464		346.345		69.6495			10.2162		226.374		208.063
	297.101			71.305			88.1427			59.2482						38.9336			281.212		92.0568		124.899		48.464		87.7408		49.8767			232.706		183.847		124.899		48.464		36.9568		305.666			232.706		183.847		402.579
	221.558			389.484			511.593			260.974						54.7371			91.0827		78.341		187.179		169.396		144.004		111.971			232.706		65.6128		187.179		169.396		41.1455		51.8307			232.706		65.6128		246.447
	102.106			310.983			115.44			425.477						91.3551			321.166		65.6502		187.179		224.771		139.669		145.127			224.548		291.125		187.179		224.771		194.266		82.2879			224.548		291.125		146.601
	102.106			227.582			120.055			111.217						32.2377			270.551		65.6502		124.899				71.3198		31.7258							124.899				130.831		192.665
	464.144																		86.1147		52.1964		436.04		300.87		91.0576		99.5398			244.9		201.107		436.04		300.87		83.719		35.7488			244.9		201.107		484.995
	577.678			187.513			370.51			280.134						147.243			32.2615		52.1964				304.533		80.0948		94.103			244.9		344.42				304.533		346.345					244.9		344.42		373.905
				225.126			404.449			243.44						191.044			261.317		127.342		364.763		300.87		83.7222		28.5405			308.725		269.88		364.763		300.87		106.383		39.663			308.725		269.88		432.51
	230.113			216.469			225.941			214.819						127.494			276.134		92.0568		274.134		97.765		54.4545		158.621			334.306		132.305		274.134		97.765		67.6837		30.6556			334.306		132.305		362.299
	151.574			37.7657			594.44			377.405						60.5236			182.498		90.0423		274.134		286.568		24.2361		102.054			176.32		71.305		274.134		286.568		130.831		56.4074			176.32		71.305		88.1427
	151.574			239.923			385.541			191.32						67.1298							364.763		97.765							308.725		389.484		364.763		97.765		49.5414		87.2519			308.725		389.484		511.593
	230.113			338.794			277.123			99.0926						68.5131			178.863		114.955		176.599		179.017		79.1994		366.198			381.62		310.983		176.599		179.017		211.928		49.6008			381.62		310.983		115.44
	219.042			356.71			73.4032			428.911						88.1314			273.139		66.0999		176.599		227.31		144.679		114.916			176.32		227.582		176.599		227.31		173.625		72.6057			176.32		227.582		120.055
	219.042			90.8936			85.2759			159.652						1.19672			149.31		114.955		295.917		179.017		197.918		118.329							295.917		179.017		41.1455		79.9043
	325.5																		325.186		232.501				227.31		73.1744		47.5626			50.8935		187.513				227.31		36.9568					50.8935		187.513		370.51
	240.367			288.948			275.067			251.245						176.752			124.436		96.8204		311.513		166.778		114.336		56.1908			50.8935		225.126		311.513		166.778		359.772		77.8958			50.8935		225.126		404.449
				96.8643			282.967			188.151						73.6899			153.619		200.941		311.513		259.938		156.301		152.044			297.101		216.469		311.513		259.938		278.431		25.7623			297.101		216.469		225.941
	223.768			249.913			167.521			340.974						61.024			274.357		66.0999		94.9416				189.409		20.5846			221.558		37.7657		94.9416				359.772		99.0658			221.558		37.7657		594.44
	805.831			193.166			254.366			149.374						76.8138			22.9012		96.8204		94.9416		375.839		145.806		37.3243			102.106		239.923		94.9416		375.839		98.712		62.7329			102.106		239.923		385.541
	223.768			109.607			117.641			83.7052						196.247			176.498		207.223		289.625		230.314		85.4047		102.882			102.106		338.794		289.625		230.314		47.1052		17.8977			102.106		338.794		277.123
	179.349			130.231			110.95			148.648						148.937			530.691		367.574		289.625		226.505		144.919		102.465			464.144		356.71		289.625		226.505		55.3859		61.7491			464.144		356.71		73.4032
	179.349			106.107			24.4085			133.584						134.554			443.56		361.071		166.54		375.306		46.3533		63.3041			577.678		90.8936		166.54		375.306		55.3859		65.3417			577.678		90.8936		85.2759
	131.893			473.826			272.923			448.776						92.7238			178.009		200.941				139.24		40.9302		150.258									139.24
	131.893																		23.1709		474.088		492.81		223.902		164.066		32.9275			230.113		288.948		492.81		223.902		68.827		195.15			230.113		288.948		275.067
	184.781			210.334			600.502			109.341						36.5258			225.312		277.31		492.81		198.712		290.815		54.5967			151.574		96.8643		492.81		198.712		169.593		111.51			151.574		96.8643		282.967
				455.399			440.312			130.297						203.912							19.4349		139.24							151.574		249.913		19.4349		139.24		183.295		25.5139			151.574		249.913		167.521
	191.914			145.121			482.637			198.055						78.2194			247.711		382.28		19.4349		230.314		31.4978		125.869			230.113		193.166		19.4349		230.314		96.9677		13.1998			230.113		193.166		254.366
	215.207			223.041			69.0125			191.565						94.4322			280.461		72.9478		174.589		266.354		139.894		103.775			219.042		109.607		174.589		266.354		82.3213		64.19			219.042		109.607		117.641
	172.566			53.0225			91.0604			374.336						133.986			109.8		176.852		277.575		293.605		50.7716		82.1781			219.042		130.231		277.575		293.605		82.3213		100.5			219.042		130.231		110.95
	172.566			201.169			196.095			69.3028						93.2163			242.112		176.852		571.414		341.476		101.328		81.4626			325.5		106.107		571.414		341.476		90.7265		130.253			325.5		106.107		24.4085
	252.515			219.178			180.381			82.5564						84.6855			328.1		34.0507						33.4283		106.022			240.367		473.826						219.06					240.367		473.826		272.923
	88.6621			86.7141			91.7791			297.147						166.329			472.731		186.588		132.991		209.391		208.717		95.3013							132.991		209.391		202.639		149.801
	88.6621																		288.185		90.5853		132.991		291.451		61.7652		18.3608			223.768		210.334		132.991		291.451		95.6076		52.9783			223.768		210.334		600.502
	370.316			142.017			227.382			227.479						99.5122			346.152		34.0507		479.096		224.925		26.8254		266.024			805.831		455.399		479.096		224.925		164.645		121.699			805.831		455.399		440.312
				21.7952			364.267			140.841						183.929			295.094		72.9478		404.081		428.352		61.1397		56.8867			223.768		145.121		404.081		428.352		161.225		173.769			223.768		145.121		482.637
	180.137			222.668			103.157			99.7446						51.4378			175.002		211.127		419.862		365.841		122.688		51.3872			179.349		223.041		419.862		365.841		169.396		55.7203			179.349		223.041		69.0125
	387.969			45.3			67.7152			182.161						67.4199			241.151		255.057		272.931		336.203		112.296		79.4581			179.349		53.0225		272.931		336.203		110.817		146.838			179.349		53.0225		91.0604
	335.49			18.0823			492.721			135.782						43.4347			92.2563		115.322		272.931		303.079		0		75.0079			131.893		201.169		272.931		303.079		269.31		220.478			131.893		201.169		196.095
	186.651			163.726			189.699			196.118						156.732			69.0383		115.322				224.925		108.388		19.6232			131.893		219.178				224.925		78.0123					131.893		219.178		180.381
	117.644			125.93			159.016			220.555						89.707			237.142		90.5853		33.9377		291.451		101.953		61.8703			184.781		86.7141		33.9377		291.451		96.9677		210.554			184.781		86.7141		91.7791
	91.4129			327.496			411.11			209.248						160.954							108.15		209.391											108.15		209.391		104.522		122.776
	91.4129																		150.681		452.847		264.613				165.466		100.4			191.914		142.017		264.613				166.974		81.5203			191.914		142.017		227.382
	186.651			139.49			148.499			144.148						54.1181			237.68		200.719		119.925		306.991		107.518		109.92			215.207		21.7952		119.925		306.991		78.0123		30.3602			215.207		21.7952		364.267
				170.519			69.1095			234.579						62.5098			168.255		208.617		295.937		149.052		127.04		176.54			172.566		222.668		295.937		149.052		8.01117		70.7338			172.566		222.668		103.157
	431.662			177.444			341.089			227.184						73.3102			354.34		84.6853		119.925		314.711		29.7635		111.22			172.566		45.3		119.925		314.711		164.645		157.387			172.566		45.3		67.7152
	314.501			107.613			54.2409			95.9978						80.2519			348.008		263.903		33.9377		120.992		86.13		181.904			252.515		18.0823		33.9377		120.992		237.479		88.3054			252.515		18.0823		492.721
	217.246			230.869			308.577			239.896						28.913			37.7101		208.617				306.991		52.5355		174.968			88.6621		163.726				306.991		8.01117					88.6621		163.726		189.699
	39.4136			179.044			157.894			96.9088						43.7598			147.484		111.606		662.816		402.501		240.908		51.694			88.6621		125.93		662.816		402.501		95.6076		104.936			88.6621		125.93		159.016
	39.4136			111.4			232.946			191.176						70.1229			276.188		224.24		166.661		161.109		318.155		101.582			370.316		327.496		166.661		161.109		166.974		78.3103			370.316		327.496		411.11
	280.218			90.0697			128.636			255.78						117.385			119.737		33.2748		166.661		120.992		146.915		121.465							166.661		120.992		90.7265		61.4936
	314.501																		102.117		33.2748		35.9847		243.79		108.791		162.537			180.137		139.49		35.9847		243.79				26.5198			180.137		139.49		148.499
	217.246			144.802			461.935			364.374						3.36362			459.465		369.057		282.339		243.79		109.764		184.204			387.969		170.519		282.339		243.79		189.573		71.7846			387.969		170.519		69.1095
				249.751			104.211			203.971						36.6981			306.092		84.6853		35.9847				77.8394		24.2531			335.49		177.444		35.9847				98.0827		183.282			335.49		177.444		341.089
	249.424			175.8			64.9327			47.8002						201.436			116.671		200.725		495.062		42.8659		193.375		253.633			186.651		107.613		495.062		42.8659		189.573		189.195			186.651		107.613		54.2409
	249.424			259.51			42.718			285.154						75.5923			134.023		111.606				91.6954		160.438		53.2574			117.644		230.869				91.6954		216.765					117.644		230.869		308.577
	370.841			240.528			83.8588			295.328						48.4823							338.541		216.405							91.4129		179.044		338.541		216.405		185.589		102.476			91.4129		179.044		157.894
	309.596			66.5621			160.944			315.647						85.7349			326.177		105.413		221.612		264.193		95.1754		147.258			91.4129		111.4		221.612		264.193		82.2186		225.622			91.4129		111.4		232.946
	173.429			88.8784			406.451			230.948						122.536			161.24		146.257		48.8319		264.193		76.5881		139.929			186.651		90.0697		48.8319		264.193		65.1641		105.978			186.651		90.0697		128.636
	229.016			278.117			129.824			178.401						128.847			346.187		411.005		48.8319		42.8659		177.606		4.69445							48.8319		42.8659		69.999		60.9213
	370.841																		149.912		321.412		238.987		202.507		131.038		236.595			431.662		144.802		238.987		202.507		152.736		53.3918			431.662		144.802		461.935
	173.429			25.4471			352.502			47.4235						107.755			362.414		371.733		596.964		324.68		129.304		200.952			314.501		249.751		596.964		324.68		180.198		128.884			314.501		249.751		104.211
				223.537			368.383			221.907						35.4709			196.515		60.0804		291.289		202.507		109.952		191.409			217.246		175.8		291.289		202.507		65.1641		160.238			217.246		175.8		64.9327
	201.812			53.6415			295.575			89.2506						81.5244			257.412		140.77				216.405		85.6361		60.3404			39.4136		259.51				216.405		218.361					39.4136		259.51		42.718
	279.633			180.596			261.892			73.4165						57.2942			182.221		60.0804		214.857				94.1455		145.832			39.4136		240.528		214.857				137.338		178.059			39.4136		240.528		83.8588
	201.812			98.9013			675.362			179.516						98.4655			81.3698		346.008		479.924		330.562		270.272		159.851			280.218		66.5621		479.924		330.562		193.199		83.0397			280.218		66.5621		160.944
	183.419			28.4224			805.067			356.409						184.71			175.629		321.412		214.857		382.695		173.323		16.6221			314.501		88.8784		214.857		382.695		3.38488		158.598			314.501		88.8784		406.451
	183.419			91.6955			275.305			141.764						56.9152			143.272		146.258		333.19		117.108		139.039		257.181			217.246		278.117		333.19		117.108		31.6081		138.842			217.246		278.117		129.824
	354.95			144.7			493.991			4.59831						170.795			67.5648		146.257		133.476		123.369		174.404		147.185							133.476		123.369		120.287		97.5982
	279.633																		215.4		146.258		133.476		373.749		9.22939		225.198			249.424		25.4471		133.476		373.749		3.38488		185.435			249.424		25.4471		352.502
	806.541			67.8266			291.33			165.3						221.404			224.887		105.413		300.013		117.108		138.83		114.581			249.424		223.537		300.013		117.108		31.6081		183.712			249.424		223.537		368.383
				29.9212			162.06			110.4						41.0767									243.592							370.841		53.6415				243.592		94.9055					370.841		53.6415		295.575
	128.226			261.109			268.169			366.269						54.9729							175.784		207.001				0			309.596		180.596		175.784		207.001		94.9055					309.596		180.596		261.892
	134.877			285.871			279.926			225.21						211.032							80.2456		207.001				202.246			173.429		98.9013		80.2456		207.001		120.287					173.429		98.9013		675.362
	190.527			299.83			100.121			156.498						230.734							178.189		123.369				52.8144			229.016		28.4224		178.189		123.369		169.229					229.016		28.4224		805.067
	94.8176			113.924			219.188			169.646						24.4564							581.747						272.811			370.841		91.6955		581.747				154.095					370.841		91.6955		275.305
	113.836			193.778			221.889			73.2103						162.246							178.189		355.117				163.936			173.429		144.7		178.189		355.117		82.2186					173.429		144.7		493.991
	94.8176			288.532			297.285			478.837						94.0212							80.2456		351.166				65.1232							80.2456		351.166		378.16
	134.877																								188.536				370.646			201.812		67.8266				188.536		98.0827					201.812		67.8266		291.33
	324.63			136.547			115.528			137.741						182.416							373.979		241.599				22.1442			279.633		29.9212		373.979		241.599							279.633		29.9212		162.06
				193.521			135.901			390.134						138.247							373.979		420.517				191.354			201.812		261.109		373.979		420.517		278.824					201.812		261.109		268.169
	135.937			234.076			196.928			439.587						13.6025							478.675		188.536				83.6459			183.419		285.871		478.675		188.536		278.824					183.419		285.871		279.926
	435.182			172.181			101.199			122.639						89.244							416.636		38.3401				83.4186			183.419		299.83		416.636		38.3401		163.702					183.419		299.83		100.121
	393.117			142.591			189.11			46.9575						92.33							549.319		38.3401				127.026			354.95		113.924		549.319		38.3401		167.026					354.95		113.924		219.188
	135.937			117.798			101.661			36.0832						35.8738							549.319		228.716							279.633		193.778		549.319		228.716		182.779					279.633		193.778		221.889
	250.947			160.118			120.489			374.611						53.176									178.693				112.115			806.541		288.532				178.693		70.8358					806.541		288.532		297.285
	238.075			49.8683			115.797			187.656						77.598							351.007						125.306							351.007				110.106
	273.092																						295.037		85.3956				64.9585			128.226		136.547		295.037		85.3956		108.829					128.226		136.547		115.528
	238.075			384.314			512.834			323.073						76.3505							124.43		349.737				0			134.877		193.521		124.43		349.737		182.779					134.877		193.521		135.901
				318.854			861.625			194.784						85.3072							295.037		308.679				92.9378			190.527		234.076		295.037		308.679		120.69					190.527		234.076		196.928
	217.283			242.656			49.6111			181.179						118.846							124.43		168.706				47.6689			94.8176		172.181		124.43		168.706		198.143					94.8176		172.181		101.199
	249.645			303.054			481.106			246.56						67.5522							369.758		168.706				96.7777			113.836		142.591		369.758		168.706		97.6514					113.836		142.591		189.11
	237.95			132.156			229.57			108.476						61.2962									417.35				163.256			94.8176		117.798				417.35		94.0571					94.8176		117.798		101.661
	272.344			95.1645			138.521			266.865						119.188							232.501		31.0722				108.693			134.877		160.118		232.501		31.0722		70.8358					134.877		160.118		120.489
	67.8631			34.4827			276.868			446.808						57.6588							574.374		31.0722				123.813			324.63		49.8683		574.374		31.0722		94.0571					324.63		49.8683		115.797
	67.8631			122.285			205.154			216.573						142.979							249.477		349.737				28.3285							249.477		349.737		11.9479
	217.283																						232.501		308.679				266.367			135.937		384.314		232.501		308.679		97.6514					135.937		384.314		512.834
	474.08			171.171			21.3727			137.944						114.567							259.116									435.182		318.854		259.116				72.883					435.182		318.854		861.625
				160.581			153.475			82.612						108.457							259.116		211.76				106.285			393.117		242.656		259.116		211.76		11.9479					393.117		242.656		49.6111
	520.375			171.676			339.976			155.404						50.114									209.874				209.437			135.937		303.054				209.874		42.6343					135.937		303.054		481.106
	631.826			270.589			524.709			186.531						89.016							324.544		202.147				13.5367			250.947		132.156		324.544		202.147		107.709					250.947		132.156		229.57
	281.018			71.8029			216.064			162.986						234.488							324.544		14.6423				59.6723			238.075		95.1645		324.544		14.6423		107.709					238.075		95.1645		138.521
	108.527			126.496			144.711			232.385						440.341							507.35		14.6423				191.329			273.092		34.4827		507.35		14.6423		129.694					273.092		34.4827		276.868
	273.664			96.0174			241.518			120.254						79.7245							473.446		295.543				122.294			238.075		122.285		473.446		295.543		163.702					238.075		122.285		205.154
	221.91			59.038			603.328			346.164						100.684							193.496		222.436				61.0948							193.496		222.436		72.883
	221.91																						193.496		209.874				22.0209			217.283		171.171		193.496		209.874		42.6343					217.283		171.171		21.3727
	108.527			82.985			277.661			571.576						171.542									211.76				167.106			249.645		160.581				211.76		120.69					249.645		160.581		153.475
				103.032			543.53			134.981						36.8509							258.061		202.147				47.1057			237.95		171.676		258.061		202.147							237.95		171.676		339.976
	346.14			319.044			178.889			298.284						98.6255							258.061						39.3129			272.344		270.589		258.061				24.2057					272.344		270.589		524.709
	182.09			126.13			353.248			131.627						0.277421							192.148		80.9845				297.042			67.8631		71.8029		192.148		80.9845		24.2057					67.8631		71.8029		216.064
	51.5362			133.679			143.07			233.609						147.285							328.221		80.9845							67.8631		126.496		328.221		80.9845		112.451					67.8631		126.496		144.711
	148.129			155.931			211.704			85.7485						195.346							192.148		214.844				165.849			217.283		96.0174		192.148		214.844		198.784					217.283		96.0174		241.518
	51.5362			215.81			136.486			229.839						66.2071							447.997		214.844				78.6757			474.08		59.038		447.997		214.844		200.905					474.08		59.038		603.328
	371.3			141.375			340.272			112.831						18.2786									628.73				56.8781									628.73		176.748
	148.129																						413.943		283.089				76.8174			520.375		82.985		413.943		283.089		20.1321					520.375		82.985		277.661
	346.14			170.389			595.61			0						114.189							516.893		255.178				85.5683			631.826		103.032		516.893		255.178		20.1321					631.826		103.032		543.53
				28.4691			148.942			30.3668						96.2043							1020.39		283.904				249.746			281.018		319.044		1020.39		283.904		30.2846					281.018		319.044		178.889
	304.27			187.212			187.103			151.665						221.773							66.3198		260.838				73.679			108.527		126.13		66.3198		260.838		17.2192					108.527		126.13		353.248
	45.6416			33.4255			282.418			63.9059						36.3							66.3198		255.178				123.284			273.664		133.679		66.3198		255.178		10.9906					273.664		133.679		143.07
	287.797			227.016			192.184			177.769						98.2796							494.802						175.42			221.91		155.931		494.802				129.725					221.91		155.931		211.704
	287.797			41.8858			68.5928			446.179						98.7442									208.813				60.9616			221.91		215.81				208.813		28.1207					221.91		215.81		136.486
	293.729			111.983			247.105			111.483						72.6214							121.74		316.04				97.0947			108.527		141.375		121.74		316.04		28.1207					108.527		141.375		340.272
	45.6416			105.642			466.129			217.043						35.676							376.748		253.091				102.512							376.748		253.091		118.194
	304.27																						121.74		346.397							346.14		170.389		121.74		346.397		112.451					346.14		170.389		595.61
	428.562			122.171			415.87			187.157													458.885		277.334				193.28			182.09		28.4691		458.885		277.334		31.2288					182.09		28.4691		148.942
	242.93			32.9865			256.765			129.429													376.748		321.166				168.515			51.5362		187.212		376.748		321.166		9.17471					51.5362		187.212		187.103
	293.729			114.633			141.269			121.294													248.129		143.882				108.133			148.129		33.4255		248.129		143.882		10.9906					148.129		33.4255		282.418
				24.0992			49.7531			55.7463															208.813				49.4763			51.5362		227.016				208.813		139.769					51.5362		227.016		192.184
	137.308			310.362			346.465			408.293													296.704		143.882				16.1667			371.3		41.8858		296.704		143.882		23.5429					371.3		41.8858		68.5928
	121.014			83.6467			252.028			79.3007													385.415		531.923				135.942			148.129		111.983		385.415		531.923		23.5429					148.129		111.983		247.105
	390.786			90.9566			278.186			111.6													361.924						155.489			346.14		105.642		361.924				9.17471					346.14		105.642		466.129
	337.793			209.283			564.051			374.305													400.254		161.849				240.582							400.254		161.849		398.554
	121.014			110.511			322.222			173.25													795.909		101.18				109.522			304.27		122.171		795.909		101.18		156.7					304.27		122.171		415.87
	307.452			247.171			129.46			328.625													296.704		242.988				365.16			45.6416		32.9865		296.704		242.988		449.255					45.6416		32.9865		256.765
	123.634																								161.849				57.7142			287.797		114.633				161.849		181.401					287.797		114.633		141.269
	137.308			55.1552			317.524			204.204													140.897		90.0453				179.263			287.797		24.0992		140.897		90.0453							287.797		24.0992		49.7531
	123.634			307.042			105.096			149.76													549.97		1000.56							293.729		310.362		549.97		1000.56		461.216					293.729		310.362		346.465
	124.814			184.793			99.8306			323.048													140.897		90.0453				90.7835			45.6416		83.6467		140.897		90.0453		144.04					45.6416		83.6467		252.028
				12.4126			59.5979			173.327													344.498		274.68				115.468			304.27		90.9566		344.498		274.68		76.4456					304.27		90.9566		278.186
	206.983			361.51			203.209			55.5736													344.498		101.18				199.727			428.562		209.283		344.498		101.18		143.101					428.562		209.283		564.051
	140.526			61.8322			177.78			237.943													549.97		209.803				70.26			242.93		110.511		549.97		209.803		105.161					242.93		110.511		322.222
	163.025			184.228			281.522			56.0156																			52.1277			293.729		247.171						154.795					293.729		247.171		129.46
	163.025			89.6053			283.845			81.9114													580.46		152.031				58.5658							580.46		152.031		101.259
	253.752			59.2291			323.555			75.1752													551.227		201.684				107.649			137.308		55.1552		551.227		201.684		187					137.308		55.1552		317.524
	236.901			188.048			138.933			280.21													210.76		357.154				74.8566			121.014		307.042		210.76		357.154		49.7562					121.014		307.042		105.096
	303.455																						551.227		152.031				174.427			390.786		184.793		551.227		152.031		105.76					390.786		184.793		99.8306
	130.266			205.993			142.651			73.4038													210.76		86.1198				123.501			337.793		12.4126		210.76		86.1198		178.713					337.793		12.4126		59.5979
	130.266			67.2645			115.084			132.545													376.77		173.217				208.343			121.014		361.51		376.77		173.217		118.12					121.014		361.51		203.209
	253.752			115.449			67.7981			367.385															86.1198				82.2433			307.452		61.8322				86.1198		199.198					307.452		61.8322		177.78
				24.6364			191.399			329.457													300.999		315.881							123.634		184.228		300.999		315.881		132.631					123.634		184.228		281.522
	541.9			103.734			290.483			143.32													348.114		357.154				153.542			137.308		89.6053		348.114		357.154		16.8987					137.308		89.6053		283.845
	151.981			131.3			192.94			378.658													291.188		201.684				73.7848			123.634		59.2291		291.188		201.684		40.2613					123.634		59.2291		323.555
	71.1625			115.345			4.8252			180.217													291.188						79.7815			124.814		188.048		291.188				40.2613					124.814		188.048		138.933
	225.086			228.819			264.318			111.596													300.999		129.923				114.179							300.999		129.923		49.7562
	225.086			96.5864			241.623			12.574													728.589		541.767				57.066			206.983		205.993		728.589		541.767		101.259					206.983		205.993		142.651
	196.534			154.277			547.16			211.066															94.4092				62.1224			140.526		67.2645				94.4092		16.8987					140.526		67.2645		115.084
	368.111																						336.657		176.782				18.6688			163.025		115.449		336.657		176.782		154.795					163.025		115.449		67.7981
	180.144			77.1056			361.279			271.95													336.657		212.531				32.4576			163.025		24.6364		336.657		212.531		76.4456					163.025		24.6364		191.399
	71.1625			138.491			325.981			255.377													486.823		125.998				70.2615			253.752		103.734		486.823		125.998		191.867					253.752		103.734		290.483
	180.144			173.249			281.528			239.307													186.423		94.4092				214.247			236.901		131.3		186.423		94.4092		229.256					236.901		131.3		192.94
				173.193			556.501			275.481													425.105		248.5				100.397			303.455		115.345		425.105		248.5		105.161					303.455		115.345		4.8252
	123.939			158.295			576.825			276.663													186.423		212.531				74.3518			130.266		228.819		186.423		212.531		178.713					130.266		228.819		264.318
	374.441			66.3688			250.806			107.2															248.5							130.266		96.5864				248.5		69.1909					130.266		96.5864		241.623
	481.259			158.11			235.314			69.9057													71.5914						34.5725			253.752		154.277		71.5914									253.752		154.277		547.16
	138.147			418.772			119.002			260.944													539.221		171.837				123.63							539.221		171.837		109.953
	189.873			127.079			324.721			253.757													214.091		208.857				141.109			541.9		77.1056		214.091		208.857		44.1293					541.9		77.1056		361.279
	68.0788			240.415			56.8875			261.347													439.692		208.857				157.866			151.981		138.491		439.692		208.857		44.1293					151.981		138.491		325.981
	68.0788																						71.5914		438.381				117.612			71.1625		173.249		71.5914		438.381		119.033					71.1625		173.249		281.528
	189.873			36.314			146.248			175.928													214.091		533.472				104.303			225.086		173.193		214.091		533.472		119.033					225.086		173.193		556.501
	123.939			162.451			473.621			716.924															361.586				36.6021			225.086		158.295				361.586		175.039					225.086		158.295		576.825
	435.067			235.822			291.432			159.347													784.218		361.586				83.8796			196.534		66.3688		784.218		361.586		177.992					196.534		66.3688		250.806
				120.757			270.712			101.544													212.621		242.54				34.9307			368.111		158.11		212.621		242.54		87.2414					368.111		158.11		235.314
	216.228			176.846			311.076			373.167													110.496		42.3792				113.682			180.144		418.772		110.496		42.3792		90.4092					180.144		418.772		119.002
	126.271			381.653			72.2391			711.644													784.218		42.3792				93.1183			71.1625		127.079		784.218		42.3792		199.029					71.1625		127.079		324.721
	64.1998			324.606			56.3774			641.091													267.445						181.23			180.144		240.415		267.445				54.2595					180.144		240.415		56.8875
	268.94			194.385			270.91			504.385													110.496		453.113											110.496		453.113		104.911
	126.271			109.705			262.887			188.954															276.353				111.204			123.939		36.314				276.353		48.4556					123.939		36.314		146.248
	216.228			223.706			366.277			74.3876													133.042		276.353				85.6977			374.441		162.451		133.042		276.353		106.894					374.441		162.451		473.621
	114.352																						133.042		164.552				59.949			481.259		235.822		133.042		164.552		47.926					481.259		235.822		291.432
	309.34			56.1726			414.232			236.77													488.012		276.253				24.278			138.147		120.757		488.012		276.253		47.926					138.147		120.757		270.712
	114.352			85.4963			47.4717			118.045													219.932		63.9402				199.853			189.873		176.846		219.932		63.9402		87.2414					189.873		176.846		311.076
	64.1998			155.764			148.034			138.964													275.981		134.368				45.3522			68.0788		381.653		275.981		134.368		423.509					68.0788		381.653		72.2391
				158.539			123.915			16.5826													275.981		63.9402				142.11			68.0788		324.606		275.981		63.9402		143.145					68.0788		324.606		56.3774
	449.093			121.247			74.0954			96.2101															240.52				46.5706			189.873		194.385				240.52		106.894					189.873		194.385		270.91
	108.162			158.399			299.155			144.367													225.071		134.368				123.402			123.939		109.705		225.071		134.368		48.4556					123.939		109.705		262.887
	229.897			186.048			159.741			104.204													188.252						120.947			435.067		223.706		188.252				114.879					435.067		223.706		366.277
	408.272			130.073			436.324			315.749													225.071		21.3012				446.161							225.071		21.3012		54.2595
	438.336			218.978			40.4357			180.004													53.3793		21.3012				80.2061			216.228		56.1726		53.3793		21.3012		160.408					216.228		56.1726		414.232
	108.162			108.394			140.064			176.434													53.3793		182.948							126.271		85.4963		53.3793		182.948		175.039					126.271		85.4963		47.4717
	188.537																						188.252		86.0346				49.8512			64.1998		155.764		188.252		86.0346		90.4092					64.1998		155.764		148.034
	438.336			128.686			497.305			445.02															49.8361				23.6275			268.94		158.539				49.8361		123.23					268.94		158.539		123.915
	188.537			113.344			265.999			438.521													155.441		86.0346				52.8962			126.271		121.247		155.441		86.0346							126.271		121.247		74.0954
	408.272			113.348			89.1832			344.865													155.441		49.8361				103.419			216.228		158.399		155.441		49.8361		144.219					216.228		158.399		299.155
				234.037			219.96			53.2189													99.1518		164.182				129.381			114.352		186.048		99.1518		164.182		68.3741					114.352		186.048		159.741
	275.947			176.944			444.221			253.863													456.433		306.144				158.398			309.34		130.073		456.433		306.144		68.3741					309.34		130.073		436.324
	191.976			146.049			330.272			526.211													456.433		164.182				39.6617			114.352		218.978		456.433		164.182		109.603					114.352		218.978		40.4357
	191.976			138.334			266.84			279.192													99.1518						43.2319			64.1998		108.394		99.1518				96.2069					64.1998		108.394		140.064
	303.497			49.2326			197.967			200.296															763.827				150.194									763.827		67.4121
	179.401			133.525			143.479			122.908													613.915		152.27				46.1733			449.093		128.686		613.915		152.27		67.4121					449.093		128.686		497.305
	179.401			180.423			266.618			79.4365													436.246		109.087				52.3387			108.162		113.344		436.246		109.087		117.882					108.162		113.344		265.999
	275.947																						281.866		51.7869				207.562			229.897		113.348		281.866		51.7869		59.4513					229.897		113.348		89.1832
	210.786			207.763			298.185			178.312													311.961		51.7869							408.272		234.037		311.961		51.7869		59.4513					408.272		234.037		219.96
	496.803			46.7349			202.52			33.8352													281.866		18.7725				151.113			438.336		176.944		281.866		18.7725		104.186					438.336		176.944		444.221
	210.786			149.219			351.914			58.6256													456.339		152.27				172.339			108.162		146.049		456.339		152.27		59.2663					108.162		146.049		330.272
				96.2737			164.364			497.8															266.56				198.149			188.537		138.334				266.56		128.825					188.537		138.334		266.84
	382.373			198.664			158.195			494.373													371.928		18.7725				32.201			438.336		49.2326		371.928		18.7725		151.69					438.336		49.2326		197.967
	214.269			77.3801			137.209			430.764													371.928		180.192				35.027			188.537		133.525		371.928		180.192		144.219					188.537		133.525		143.479
	41.6934			214.565			498.258			62.5924													67.8755						140.051			408.272		180.423		67.8755				46.7566					408.272		180.423		266.618
	234.932			155.348			199.861			198.786													27.4708		375.247				104.887							27.4708		375.247		146.771
	317.385			297.98			874.231			515.389													261.522		90.7935				190.732			275.947		207.763		261.522		90.7935		250.754					275.947		207.763		298.185
	214.269			214.022			392.037			27.3771													27.4708		241.837				49.8441			191.976		46.7349		27.4708		241.837		311.073					191.976		46.7349		202.52
	160.584																								257.908				34.1446			191.976		149.219				257.908		125.734					191.976		149.219		351.914
	210.466			152.771			230.316			353.233													190.874		90.7935				264.376			303.497		96.2737		190.874		90.7935		128.825					303.497		96.2737		164.364
	41.6934			77.3113			218.158			231.063													35.7933		137.045				143.564			179.401		198.664		35.7933		137.045		46.7566					179.401		198.664		158.195
	210.466			25.9263			198.049			197.649													35.7933		337.342							179.401		77.3801		35.7933		337.342		59.2663					179.401		77.3801		137.209
				187.771			154.967			167.809													236.225		171.347				302.716			275.947		214.565		236.225		171.347		82.8339					275.947		214.565		498.258
	123.845			90.4847			107.654			157.178													190.874		221.738				138.409			210.786		155.348		190.874		221.738		96.2069					210.786		155.348		199.861
	220.264			199.436			362.455			112.61													378.619		221.738				267.703			496.803		297.98		378.619		221.738		104.186					496.803		297.98		874.231
	171.192			45.2202			59.9939			207.177																			175.746			210.786		214.022						247.148					210.786		214.022		392.037
	199.313			201.465			217.628			288.403													1056.28		289.268				90.9135							1056.28		289.268
	427.885			26.6708			163.458			245.796													149.01		97.7173				28.3629			382.373		152.771		149.01		97.7173		151.383					382.373		152.771		230.316
	222.732			323.375			90.8154			400.032													149.01		382.814				87.2912			214.269		77.3113		149.01		382.814		250.405					214.269		77.3113		218.158
	171.192																						290.077		97.7173				67.665			41.6934		25.9263		290.077		97.7173		62.4038					41.6934		25.9263		198.049
	725.699			285.146			425.636			239.013													171.443		96.868				123.727			234.932		187.771		171.443		96.868		20.2612					234.932		187.771		154.967
	123.845			240.998			211.904			279.924													316.522		512.789				100.903			317.385		90.4847		316.522		512.789		20.2612					317.385		90.4847		107.654
	199.313			54.9526			141.484			49.0677															96.868				99.9868			214.269		199.436				96.868		65.9877					214.269		199.436		362.455
				121.052			199.17			62.7707													289.4		232.556				93.9938			160.584		45.2202		289.4		232.556		65.9877					160.584		45.2202		59.9939
	193.101			375.157			383.088			642.656													376.307		198.312							210.466		201.465		376.307		198.312		176.857					210.466		201.465		217.628
	75.6093			130.853			421.972			229.621													271.123		505.103				115.4			41.6934		26.6708		271.123		505.103		92.6772					41.6934		26.6708		163.458
	75.6093			213.506			210.819			213.712													570.686						9.87325			210.466		323.375		570.686				90.6057					210.466		323.375		90.8154
	188.872			280.159			70.1996			92.1746													376.307		524.494				22.2997							376.307		524.494		75.4109
	105.853			311.875			366.487			326.897													271.123		341.404				170.518			123.845		285.146		271.123		341.404		75.4109					123.845		285.146		425.636
	105.853			59.9686			102.529			267.319															146.675				100.969			220.264		240.998				146.675		111.592					220.264		240.998		211.904
	286.918																						226.797		341.404				62.139			171.192		54.9526		226.797		341.404		94.424					171.192		54.9526		141.484
	255.757			113.654			385.673			92.3238													334.961		335.749				172.431			199.313		121.052		334.961		335.749		100.333					199.313		121.052		199.17
	255.757			70.7776			264.89			230.276													523.106		153.971				89.9097			427.885		375.157		523.106		153.971		297.36					427.885		375.157		383.088
	137.61			144.368			339.46			151.027													380.825		11.4018				137.548			222.732		130.853		380.825		11.4018		69.3098					222.732		130.853		421.972
				216.243			170.766			277.341													226.797		11.4018				94.5557			171.192		213.506		226.797		11.4018		69.3098					171.192		213.506		210.819
	426.839			33.0733			202.368			175.649													334.961		371.431				175.3			725.699		280.159		334.961		371.431		30.9821					725.699		280.159		70.1996
	331.864			129.322			267.184			197.026															146.675				93.3571			123.845		311.875				146.675		30.9821					123.845		311.875		366.487
	243.41			231.353			332.13			74.3567													440.373									199.313		59.9686		440.373				115.69					199.313		59.9686		102.529
	152.716			102.814			223.767			226.119													440.373		121.225				213.256							440.373		121.225		92.6772
	238.689			161.019			484.318			94.805													173.553		121.225				89.9152			193.101		113.654		173.553		121.225		90.6057					193.101		113.654		385.673
	238.689			60.9833			139.208			206.521													173.553		543.479				60.2234			75.6093		70.7776		173.553		543.479		85.9326					75.6093		70.7776		264.89
	70.9085																						341.523		123.342				203.344			75.6093		144.368		341.523		123.342		328.653					75.6093		144.368		339.46
	70.9085			208.997			604.645			470.962													341.523		280.156				61.0975			188.872		216.243		341.523		280.156		85.9326					188.872		216.243		170.766
	142.079			286.719			307.581			110.188															184.543				119.463			105.853		33.0733				184.543		115.69					105.853		33.0733		202.368
	309.762			52.938			142.322			209.568													381.514		125.552				28.7535			105.853		129.322		381.514		125.552							105.853		129.322		267.184
				147.545			137.035			29.4327													353.296		184.543				174.906			286.918		231.353		353.296		184.543		220.315					286.918		231.353		332.13
	279.723			79.0145			122.845			191.487													168.566		125.552				191.136			255.757		102.814		168.566		125.552		147.042					255.757		102.814		223.767
	268.272			122.083			169.762			88.5141													168.566		123.342				91.6053			255.757		161.019		168.566		123.342		81.3802					255.757		161.019		484.318
	90.0422			41.3762			76.2256			275.293													55.3206						115.887			137.61		60.9833		55.3206				64.8046					137.61		60.9833		139.208
	132.426			50.0224			115.51			259.091													55.3206						278.551							55.3206				64.8046
	132.761			172.496			175.091			148.107																						426.839		208.997						118.813					426.839		208.997		604.645
	132.426			204.011			347.766			417.186													811.727						121.234			331.864		286.719		811.727				152.858					331.864		286.719		307.581
	268.272																						108.395						83.4014			243.41		52.938		108.395				77.3206					243.41		52.938		142.322
	639.859			132.446			238.535			238.944													307.692						74.5492			152.716		147.545		307.692				174.859					152.716		147.545		137.035
	90.0422			131.438			285.178			120.229													108.395						201.434			238.689		79.0145		108.395				15.5768					238.689		79.0145		122.845
	381.56			113.423			228.504			75.0807													474.897						300.198			238.689		122.083		474.897				9.66071					238.689		122.083		169.762
				80.7167			64.7185			79.248													490.846						81.0624			70.9085		41.3762		490.846				9.66071					70.9085		41.3762		76.2256
	228.1			95.2403			192.256			165.264																			207.535			70.9085		50.0224						32.6771					70.9085		50.0224		115.51
	293.317			84.695			130.182			147.859													193.225						53.3937			142.079		172.496		193.225				40.832					142.079		172.496		175.091
	57.5778			58.856			155.36			151.777													132.104						176.226			309.762		204.011		132.104				29.484					309.762		204.011		347.766
	228.1			53.9304			231.661			247.693													193.225						196.729							193.225				101.547
	132.534			31.0227			172.423			137.06													132.104						99.0149			279.723		132.446		132.104				97.4045					279.723		132.446		238.535
	132.534			277.911			601.471			192.708													313.158						156.988			268.272		131.438		313.158				29.484					268.272		131.438		285.178
	249.696																						704.922									90.0422		113.423		704.922				77.3206					90.0422		113.423		228.504
	49.8077			105.597			355.923			381.669																			82.9026			132.426		80.7167						163.131					132.426		80.7167		64.7185
	49.8077			173.786			475.293			331.547													169.416						84.257			132.761		95.2403		169.416				32.6771					132.761		95.2403		192.256
	57.5778			141.301			112.245			173.532													169.416						29.545			132.426		84.695		169.416				107.547					132.426		84.695		130.182
				58.6863			123.456			233.89													416.581						109.83			268.272		58.856		416.581				323.099					268.272		58.856		155.36
	33.2429			91.1641			265.89			171.71													641.762						7.59865			639.859		53.9304		641.762				147.206					639.859		53.9304		231.661
	33.2429			179.1			182.652			37.4346													363.323						41.704			90.0422		31.0227		363.323				147.042					90.0422		31.0227		172.423
	305.208			289.968			165.426			454.053													416.581						52.4492			381.56		277.911		416.581				97.4045					381.56		277.911		601.471
	121.412			235.59			131.158			169.836																			102.363											40.832
	121.412			242.61			78.8166			111.637													235.136						66.2925			228.1		105.597		235.136									228.1		105.597		355.923
	305.208			86.6435			175.721			201.647													330.058						102.449			293.317		173.786		330.058				312.782					293.317		173.786		475.293
	358.563																						1493.34						105.512			57.5778		141.301		1493.34				105.882					57.5778		141.301		112.245
	162.523			121.039			339.503			71.5509													166.407						195.703			228.1		58.6863		166.407				97.0058					228.1		58.6863		123.456
	266.555			127.862			373.058			112.347													166.407									132.534		91.1641		166.407				97.0058					132.534		91.1641		265.89
	552.933			32.3301			179.189			108.368													310.635						188.997			132.534		179.1		310.635				0.937169					132.534		179.1		182.652
				522.709			344.974			148.235																			121.355			249.696		289.968						0.937169					249.696		289.968		165.426
	220.09			519.291			281.002			261.317													387.584						97.1042			49.8077		235.59		387.584				241.826					49.8077		235.59		131.158
	210.017			144.558			84.0206			208.805													201.137						71.5814			49.8077		242.61		201.137				62.636					49.8077		242.61		78.8166
	180.492			109.766			527.242			317.335													140.683						168.301			57.5778		86.6435		140.683				73.4807					57.5778		86.6435		175.721
	210.017			77.6176			347.717			265.907													201.137						97.2038							201.137				178.384
	314.294			27.7654			248.351			199.077													340.99						109.515			33.2429		121.039		340.99				64.922					33.2429		121.039		339.503
	90.4955			38.6526			356.3			164.564													140.683						140.446			33.2429		127.862		140.683				180.519					33.2429		127.862		373.058
	90.4955																												19.6577			305.208		32.3301						64.0155					305.208		32.3301		179.189
	311.647			33.9714			164.833			214.735													16.0591						3.45133			121.412		522.709		16.0591				77.3805					121.412		522.709		344.974
	180.492			166.295			185.508			55.6084													201.131						98.1727			121.412		519.291		201.131				64.0155					121.412		519.291		281.002
	724.895			207.826			264.277			193.944													201.131						80.255			305.208		144.558		201.131				156.707					305.208		144.558		84.0206
				372.806			117.459			80.5125													224.586									358.563		109.766		224.586				77.3805					358.563		109.766		527.242
	66.6057			270.185			102.686			141.317													16.0591						91.7553			162.523		77.6176		16.0591				40.7924					162.523		77.6176		347.717
	238.145			123.792			50.2282			104.66													499.042						221.438			266.555		27.7654		499.042				54.9919					266.555		27.7654		248.351
	258.268			91.9437			132.352			114.374																			95.9025			552.933		38.6526						46.063					552.933		38.6526		356.3
	272.237			325.29			425.05			98.1641													439.758						14.9217							439.758				40.7924
	144.172			238.556			204.378			232.08													439.758						54.3179			220.09		33.9714		439.758				133.969					220.09		33.9714		164.833
	238.145			213.935			909.22			763.529													326.487						98.1572			210.017		166.295		326.487				189.119					210.017		166.295		185.508
	137.935																						187.23						10.9791			180.492		207.826		187.23				147.644					180.492		207.826		264.277
	137.935			209.109			246.232			457.971													187.23						41.4411			210.017		372.806		187.23				46.063					210.017		372.806		117.459
	272.237			172.247			121.675			38.8296													484.821						93.7712			314.294		270.185		484.821				62.636					314.294		270.185		102.686
	66.6057			185.118			125.558			175.144																			62.3275			90.4955		123.792						215.802					90.4955		123.792		50.2282
				23.3751			95.5571			192.629													133.242						97.354			90.4955		91.9437		133.242									90.4955		91.9437		132.352
	105.405			88.1767			313.303			107.965													235.266						122.623			311.647		325.29		235.266				149.05					311.647		325.29		425.05
	105.405			157.555			218.215			228.54													797.982									180.492		238.556		797.982				71.352					180.492		238.556		204.378
	105.729			41.2329			301.45			286.353													311.49						84.4535			724.895		213.935		311.49				78.7178					724.895		213.935		909.22
	243.468			163.308			371.509			191.86													133.242						254.242							133.242				175.167
	175.575			140.625			372.781			436.555													235.266						100.422			66.6057		209.109		235.266				86.3855					66.6057		209.109		246.232
	276.735			139.201			312.866			388.715																			155.495			238.145		172.247						226.039					238.145		172.247		121.675
	352.611																						180.661						87.1044			258.268		185.118		180.661				212.177					258.268		185.118		125.558
	202.616			131.187			57.6043			361.31													234.35						204.54			272.237		23.3751		234.35				122.451					272.237		23.3751		95.5571
	175.575			130.706			131.549			331.432													309.188						458.292			144.172		88.1767		309.188				100.804					144.172		88.1767		313.303
	312.587			114.539			167.219			419.383													234.35						124.623			238.145		157.555		234.35				112.407					238.145		157.555		218.215
				72.676			356.464			47.9646													504.826						138.614			137.935		41.2329		504.826				162.273					137.935		41.2329		301.45
	49.1339			191.089			220.245			51.2745													180.661						125.711			137.935		163.308		180.661				112.407					137.935		163.308		371.509
	342.571			120.529			181.888			322.526																			267.838			272.237		140.625						73.8104					272.237		140.625		372.781
	169.222			195.798			492.981			107.616													667.079						116.763			66.6057		139.201		667.079				8.56683					66.6057		139.201		312.866
	194.623			35.9407			140.268			89.7285													184.383													184.383				62.5066
	231.598			190.516			55.0607			128.621													184.383						125.525			105.405		131.187		184.383				121.298					105.405		131.187		57.6043
	194.623			178.798			379.131			94.4712													127.662						104.776			105.405		130.706		127.662				29.1846					105.405		130.706		131.549
	314.318																						127.662						291.205			105.729		114.539		127.662				121.298					105.729		114.539		167.219
	342.571			55.9627			288.172			145.648													261.59						176.716			243.468		72.676		261.59				73.8104					243.468		72.676		356.464
	169.222			160.724			208.846			262.031																			139.92			175.575		191.089						86.3855					175.575		191.089		220.245
	49.1339			181.192			228.82			431.681													362.548						50.2198			276.735		120.529		362.548				166.26					276.735		120.529		181.888
				266.053			315.07			41.1197													367.255						191.387			352.611		195.798		367.255				166.26					352.611		195.798		492.981
	605.066			216.879			302.084			187.979													237.619						73.5867			202.616		35.9407		237.619				71.352					202.616		35.9407		140.268
	149.712			370.016			504.896			139.466													237.619						191			175.575		190.516		237.619				94.1626					175.575		190.516		55.0607
	149.712			209.096			85.3834			152.144													422.574						19.0882			312.587		178.798		422.574				8.56683					312.587		178.798		379.131
	164.289			200.618			183.582			185.748													422.574						52.6414							422.574				194.708
	134.682			22.9769			223.042			422.328																			58.8686			49.1339		55.9627						29.1846					49.1339		55.9627		288.172
	220.897			15.5441			251.694			168.388													263.571									342.571		160.724		263.571									342.571		160.724		208.846
	177.319																						386.016									169.222		181.192		386.016				86.6438					169.222		181.192		228.82
	281.87			64.4188			450.818			310.238													412.892									194.623		266.053		412.892				180.623					194.623		266.053		315.07
	220.897			61.4858			182.08			150.936													263.571									231.598		216.879		263.571				95.4524					231.598		216.879		302.084
	134.682			191.648			287.233			92.7694													412.892									194.623		370.016		412.892				9.92534					194.623		370.016		504.896
				10.5276			524.768			212.84													480.116									314.318		209.096		480.116				229.948					314.318		209.096		85.3834
	287.037			220.016			239.171			94.7106																						342.571		200.618						229.948					342.571		200.618		183.582
	580.545			88.6543			59.5269			129.146													456.85									169.222		22.9769		456.85				76.7376					169.222		22.9769		223.042
	121.556			216.438			174.824			107.835													266.865									49.1339		15.5441		266.865				183.766					49.1339		15.5441		251.694
	388.946			140.218			154.359			186.595													354.465													354.465				183.766
	121.556			248.231			202.762			283.358													122.296									605.066		64.4188		122.296				77.6636					605.066		64.4188		450.818
	287.037			134.347			357.874			123.323													122.296									149.712		61.4858		122.296				108.901					149.712		61.4858		182.08
	387.272																						266.865									149.712		191.648		266.865				190.024					149.712		191.648		287.233
	154.661			359.027			976.982			464.776																						164.289		10.5276						255.034					164.289		10.5276		524.768
				111.202			132.266			182.175													332.747									134.682		220.016		332.747				76.7376					134.682		220.016		239.171
	193.212			95.6445			572.751			210.324													332.747									220.897		88.6543		332.747				108.901					220.897		88.6543		59.5269
	253.304			379.594			1347.67			307.202													543.444									177.319		216.438		543.444				273.329					177.319		216.438		174.824
	193.212			117.758			445.504			87.7947													382.973									281.87		140.218		382.973				9.92534					281.87		140.218		154.359
	253.304			364.2			1175.55			238.522													368.129									220.897		248.231		368.129				282.47					220.897		248.231		202.762
	525.065			257.521			342.163			236.49													368.129									134.682		134.347		368.129				213.143					134.682		134.347		357.874
	602.554			173.737			718.972			210.181																														111.558
	7.52793																						558.847									287.037		359.027		558.847				143.086					287.037		359.027		976.982
	7.52793			320.707			716.317			164.047													368.228									580.545		111.202		368.228				95.4524					580.545		111.202		132.266
				84.6546			447.29			358.203													669.524									121.556		95.6445		669.524				287.654					121.556		95.6445		572.751
	164.554			142.95			602.143			227.243													598.937									388.946		379.594		598.937									388.946		379.594		1347.67
	191.754			315.11			385.685			99.4637													368.228									121.556		117.758		368.228				140.086					121.556		117.758		445.504
	164.554			180.732			130.275			158.259																						287.037		364.2						144.621					287.037		364.2		1175.55
	340.871			402.702			253.112			173.521													288.982									387.272		257.521		288.982				39.0064					387.272		257.521		342.163
	308.252			179.966			596.362			55.1255													147.388									154.661		173.737		147.388				191.102					154.661		173.737		718.972
	191.754			183.092			607.869			67.0444													147.388													147.388				80.0434
	242.762																						358.796									193.212		320.707		358.796				80.0434					193.212		320.707		716.317
	285.209			93.7883			308.659			76.7866													288.982									253.304		84.6546		288.982				227.72					253.304		84.6546		447.29
				68.4429			575.855			479.439																						193.212		142.95						143.578					193.212		142.95		602.143
	81.8122			117.506			221.591			118.884													186.323									253.304		315.11		186.323				249.4					253.304		315.11		385.685
	126.265			286.986			911.227			800.816													753.56									525.065		180.732		753.56				107.986					525.065		180.732		130.275
	404.094			315.651			379.807			236.205													753.56									602.554		402.702		753.56				92.7192					602.554		402.702		253.112
	81.8122			259.675			416.297			303.755													233.629									7.52793		179.966		233.629				92.7192					7.52793		179.966		596.362
	233.665			312.837			162.591			154.116													186.323									7.52793		183.092		186.323				297.012					7.52793		183.092		607.869
	233.665			164.359			101.325			209.932																														173.527
	404.094																						168.309									164.554		93.7883		168.309				122.135					164.554		93.7883		308.659
	126.265			117.448			582.501			326.221													168.309									191.754		68.4429		168.309				92.7003					191.754		68.4429		575.855
				198.973			269.304			60.6605													828.12									164.554		117.506		828.12				149.228					164.554		117.506		221.591
	626.332			142.438			316.396			144.037													163.011									340.871		286.986		163.011				38.9016					340.871		286.986		911.227
	56.1149			34.977			560.234			380.835													163.011									308.252		315.651		163.011				57.0196					308.252		315.651		379.807
	626.332			88.0562			188.418			134.291																						191.754		259.675						57.0196					191.754		259.675		416.297
	461.715			178.83			163.992			238.311													389.769									242.762		312.837		389.769				216.815					242.762		312.837		162.591
	56.1149			296.766			240.9			369.513													344.111									285.209		164.359		344.111				39.0064					285.209		164.359		101.325
	100.235			121.258			253.09			82.6991													126.671													126.671				38.9016
	333.096																						126.671									81.8122		117.448		126.671									81.8122		117.448		582.501
	100.235			174.297			232.509			219.857													427.774									126.265		198.973		427.774				97.6652					126.265		198.973		269.304
				294.136			122.285			242.271																						404.094		142.438						195.396					404.094		142.438		316.396
	214.528			228.176			527.037			262.159													537.295									81.8122		34.977		537.295				102.84					81.8122		34.977		560.234
	249.172			298.366			25.8518			456.095													181.988									233.665		88.0562		181.988				76.0493					233.665		88.0562		188.418
	182.716			233.858			99.5619			199.442													161.393									233.665		178.83		161.393				235.952					233.665		178.83		163.992
	249.172			134.662			322.17			91.0287													161.393									404.094		296.766		161.393				43.6349					404.094		296.766		240.9
	251.593			268.148			227.9			201.186													181.988									126.265		121.258		181.988				97.6652					126.265		121.258		253.09
	823.213			179.474			390.942			28.4435																														76.3562
	182.716																						276.195									626.332		174.297		276.195				195.451					626.332		174.297		232.509
	298.22			248.129			441.677			602.252													267.947									56.1149		294.136		267.947				275.438					56.1149		294.136		122.285
				69.5513			428.846			89.2012													276.195									626.332		228.176		276.195				76.3562					626.332		228.176		527.037
	89.8346			179.745			247.949			418.612													267.947									461.715		298.366		267.947				43.6349					461.715		298.366		25.8518
	89.8346			163.491			221.477			170.45													366.202									56.1149		233.858		366.202				305.708					56.1149		233.858		99.5619
	329.623			251.944			414.61			165.425																						100.235		134.662						127.613					100.235		134.662		322.17
	711.359			500.688			134.74			142.865													154.649									333.096		268.148		154.649				148.81					333.096		268.148		227.9
	113.031			230.77			306.647			459.111													154.649									100.235		179.474		154.649				102.84					100.235		179.474		390.942
	113.031			232.618			386.436			151.631													375.749													375.749				106.905
	105.711																						235.055									214.528		248.129		235.055				242.81					214.528		248.129		441.677
	711.359			88.6839			229.487			273.439													549.052									249.172		69.5513		549.052				76.0493					249.172		69.5513		428.846
				43.1939			303.136			365.217																						182.716		179.745						104.935					182.716		179.745		247.949
	70.7841			203.329			203.685			546.121													166.582									249.172		163.491		166.582				82.4454					249.172		163.491		221.477
	551.333			190.55			459.118			35.0688													566.442									251.593		251.944		566.442				124.221					251.593		251.944		414.61
	46.2366			76.1215			424.361			475.568													242.903									823.213		500.688		242.903				127.117					823.213		500.688		134.74
	70.7841			197.293			530.6			564.866													677.494									182.716		230.77		677.494									182.716		230.77		306.647
	690.971			106.701			348.814			377.957													166.582									298.22		232.618		166.582				105.119					298.22		232.618		386.436
	258.096			555.576			274.809			517.592																														104.7
	46.2366																						90.4823									89.8346		88.6839		90.4823				32.5088					89.8346		88.6839		229.487
	313.689			185.192			160.064			164.321													90.4823									89.8346		43.1939		90.4823				42.187					89.8346		43.1939		303.136
				175.123			115.02			216.379													470.516									329.623		203.329		470.516				19.062					329.623		203.329		203.685
	453.805			81.3209			61.0436			248.734													340.329									711.359		190.55		340.329				245.732					711.359		190.55		459.118
	694.827			173.628			194.319			114.402													860.43									113.031		76.1215		860.43				137.466					113.031		76.1215		424.361
	151.773			247.69			530.753			375.524																						113.031		197.293						239.643					113.031		197.293		530.6
	227.27			364.292			370.455			310.519													284.941									105.711		106.701		284.941				19.062					105.711		106.701		348.814
	79.6298			129.415			105.171			214.484													93.0592									711.359		555.576		93.0592				105.119					711.359		555.576		274.809
	260.336			420.929			329.296			122.749													93.0592													93.0592				239.643
	260.336																						754.755									70.7841		185.192		754.755				470.932					70.7841		185.192		160.064
	79.6298			13.8849			364.595			289.312													332.864									551.333		175.123		332.864				102.242					551.333		175.123		115.02
				398.423			293.676			439.974																						46.2366		81.3209						156.12					46.2366		81.3209		61.0436
	132.011			479.573			184.467			23.8124													442.793									70.7841		173.628		442.793				102.242					70.7841		173.628		194.319
	134.863			206.503			194.183			191.782													544.824									690.971		247.69		544.824				147.235					690.971		247.69		530.753
	145.437			360.626			38.0284			158.182													307.376									258.096		364.292		307.376				32.5088					258.096		364.292		370.455
	306.69			182.398			310.883			263.474													307.376									46.2366		129.415		307.376				42.187					46.2366		129.415		105.171
	132.011			238.635			425.651			407.85													612.652									313.689		420.929		612.652				125.562					313.689		420.929		329.296
	225.065			301.81			67.874			150.83																														104.7
	134.863																						333.267									453.805		13.8849		333.267				180.556					453.805		13.8849		364.595
	300.166			158.704			710.669			142.311													333.267									694.827		398.423		333.267				109.195					694.827		398.423		293.676
				390.701			203.024			265.276													214.987									151.773		479.573		214.987				109.195					151.773		479.573		184.467
	96.3044			231.423			139.548			348.033													316.89									227.27		206.503		316.89									227.27		206.503		194.183
	369.257			243.187			201.853			97.792													214.987									79.6298		360.626		214.987				74.1225					79.6298		360.626		38.0284
	190.053			140.67			742.417			139.402																						260.336		182.398						224.006					260.336		182.398		310.883
	307.592			284.745			120.068			339.228													182.116									260.336		238.635		182.116				135.787					260.336		238.635		425.651
	190.053			378.312			238.893			265.97													182.116									79.6298		301.81		182.116				72.1098					79.6298		301.81		67.874
	245.73			394.98			528.811			104.071													337.294													337.294				328.652
	156.78																						255.452									132.011		158.704		255.452				137.888					132.011		158.704		710.669
	96.3044			192.06			496.183			386.746													733.836									134.863		390.701		733.836				328.652					134.863		390.701		203.024
				19.3301			80.401			193.213																						145.437		231.423						92.9662					145.437		231.423		139.548
	445.204			192.3			304.398			88.7752													318.692									306.69		243.187		318.692				132.033					306.69		243.187		201.853
	74.0238			246.81			312.223			173.716													330.252									132.011		140.67		330.252				188.411					132.011		140.67		742.417
	138.313			53.2704			318.744			121.082													750.974									225.065		284.745		750.974				77.4175					225.065		284.745		120.068
	138.313			443.055			367.005			240.881													318.692									134.863		378.312		318.692				135.787					134.863		378.312		238.893
	370.6			263.615			435.991			418.858													330.252									300.166		394.98		330.252				107.576					300.166		394.98		528.811
	74.0238			92.1346			458.831			305.81																														206.278
	464.919																						537.346									96.3044		192.06		537.346				107.576					96.3044		192.06		496.183
	266.709			168.834			266.701			118.093													532.887									369.257		19.3301		532.887				224.608					369.257		19.3301		80.401
				42.0361			239.354			48.7888													252.312									190.053		192.3		252.312				132.033					190.053		192.3		304.398
	202.163			199.388			533.996			211.08													252.312									307.592		246.81		252.312				232.42					307.592		246.81		312.223
	180.786			312.864			417.604			351.037													455.767									190.053		53.2704		455.767				127.689					190.053		53.2704		318.744
	137.471			195.716			909.57			114.904																						245.73		443.055						77.4175					245.73		443.055		367.005
	180.786			29.2963			195.68			114.126													485.49									156.78		263.615		485.49				72.1098					156.78		263.615		435.991
	197.572			273.597			938.564			129.169													454.058									96.3044		92.1346		454.058				188.121					96.3044		92.1346		458.831
	97.0528			276.516			100.055			250.906													259.716													259.716				92.9662
	97.0528																						366.798									445.204		168.834		366.798									445.204		168.834		266.701
	361.915			126.847			231.9			163.509													259.716									74.0238		42.0361		259.716				338.988					74.0238		42.0361		239.354
				166.493			260.751			249.839																						138.313		199.388						32.4983					138.313		199.388		533.996
	164.682			247.556			83.258			93.35													438.378									138.313		312.864		438.378				72.4754					138.313		312.864		417.604
	342.494			203.046			102.36			200.314													138.971									370.6		195.716		138.971				96.4002					370.6		195.716		909.57
	146.389			265.233			464.922			315.78													148.469									74.0238		29.2963		148.469				184.295					74.0238		29.2963		195.68
	164.682			122.423			70.1663			215.586													138.971									464.919		273.597		138.971				30.7536					464.919		273.597		938.564
	407.538			87.8178			120.58			135.368													162.246									266.709		276.516		162.246				225.13					266.709		276.516		100.055
	146.389			377.267			822.99			438.579																														30.7536
	187.776																						970.712									202.163		126.847		970.712				218.636					202.163		126.847		231.9
	971.995			182.042			431.761			129.885													253.839									180.786		166.493		253.839				72.4754					180.786		166.493		260.751
				49.8029			183.115			80.5219													436.134									137.471		247.556		436.134				100.145					137.471		247.556		83.258
	76.2404			295.275			367.731			320.815													209.64									180.786		203.046		209.64				137.407					180.786		203.046		102.36
	73.8572			106.629			604.824			52.2356													209.64									197.572		265.233		209.64				88.337					197.572		265.233		464.922
	73.8572			140.41			209.501			159.882																						97.0528		122.423						96.4002					97.0528		122.423		70.1663
	497.384			369.677			374.659			208.189													248.439									97.0528		87.8178		248.439				166.891					97.0528		87.8178		120.58
	329.965			81.3255			362.842			204.514													289.524									361.915		377.267		289.524				100.145					361.915		377.267		822.99
	329.965			520.054			243.68			496.323													306.407													306.407				206.344
	443.745																						661.64									164.682		182.042		661.64				265.29					164.682		182.042		431.761
	432.153			167.944			269.873			151.891													248.439									342.494		49.8029		248.439				103.053					342.494		49.8029		183.115
				97.3295			206.769			225.28																						146.389		295.275						103.053					146.389		295.275		367.731
	756.303			114.069			234.488			233.142																						164.682		106.629						394.611					164.682		106.629		604.824
	202.605			137.235			616.262			208.052																						407.538		140.41						32.4983					407.538		140.41		209.501
	302.297			73.5048			411.369			128.576																						146.389		369.677						170.63					146.389		369.677		374.659
	202.605			323.738			258.333			89.6879																						187.776		81.3255											187.776		81.3255		362.842
	228.837			15.503			145.93			409.731																						971.995		520.054						470.394					971.995		520.054		243.68
	228.837			54.3007			697.282			218.59																														68.0063
	262.812																															76.2404		167.944						77.6836					76.2404		167.944		269.873
	307.729			128.678			187.337			212.018																						73.8572		97.3295						327.803					73.8572		97.3295		206.769
				471.429			76.0851			178.189																						73.8572		114.069						189.931					73.8572		114.069		234.488
	419.046			251.37			285.075			157.26																						497.384		137.235						100.773					497.384		137.235		616.262
	94.8663			266.796			29.2674			61.8962																						329.965		73.5048						93.2357					329.965		73.5048		411.369
	380.568			249.335			155.723			258.806																						329.965		323.738						3.33641					329.965		323.738		258.333
	407.635			23.5379			387.712			23.6102																						443.745		15.503						93.2357					443.745		15.503		145.93
	137.534			31.3506			247.649			170.778																						432.153		54.3007						51.6565					432.153		54.3007		697.282
	94.8663			451.935			102.829			114.338																														172.187
	137.534																															756.303		128.678						3.33641					756.303		128.678		187.337
	219.177			161.821			233.531			269.36																						202.605		471.429						172.187					202.605		471.429		76.0851
				285.238			384.442			143.102																						302.297		251.37						291.771					302.297		251.37		285.075
	149.654			84.0774			182.18			195.361																						202.605		266.796						21.1224					202.605		266.796		29.2674
	603.136			124.832			338.297			103.489																						228.837		249.335						21.1224					228.837		249.335		155.723
	410.73			229.046			170.9			246.84																						228.837		23.5379						116.426					228.837		23.5379		387.712
	231.403			312.249			454.68			135.531																						262.812		31.3506						95.2807					262.812		31.3506		247.649
	71.0063			300.806			309.037			276.872																						307.729		451.935						221.44					307.729		451.935		102.829
	71.0063			271.638			51.9657			177.507																														68.0063
	289.733																															419.046		161.821						51.6565					419.046		161.821		233.531
	149.654			90.4934			335.738			76.1194																						94.8663		285.238						221.44					94.8663		285.238		384.442
				146.313			86.9804			78.3333																						380.568		84.0774						38.175					380.568		84.0774		182.18
	381.946			218.558			358.879			164.938																						407.635		124.832											407.635		124.832		338.297
	466.462			285.228			83.0919			382.256																						137.534		229.046						203.023					137.534		229.046		170.9
	304.381			108.338			101.422			249.198																						94.8663		312.249						40.1847					94.8663		312.249		454.68
	304.381			186.481			165.853			328.42																						137.534		300.806						106.986					137.534		300.806		309.037
	307.193			260.984			192.507			62.2278																						219.177		271.638						150.972					219.177		271.638		51.9657
	172.689			64.1809			482.706			108.201																														79.9064
	172.689																															149.654		90.4934						28.4949					149.654		90.4934		335.738
	381.926			30.5391			290.277			125.888																						603.136		146.313						79.9064					603.136		146.313		86.9804
				166.321			451.897			414.485																						410.73		218.558						121.676					410.73		218.558		358.879
	530.176			243.82			86.1602			24.5666																						231.403		285.228						188.332					231.403		285.228		83.0919
	421.201			62.4407			124.324			9.27416																						71.0063		108.338						40.1847					71.0063		108.338		101.422
	74.028			56.1447			422.887			127.81																						71.0063		186.481						34.0403					71.0063		186.481		165.853
	74.4857			155.637			217.576			244.488																						289.733		260.984						34.0403					289.733		260.984		192.507
	74.028			203.274			385.51			358.852																						149.654		64.1809						98.8168					149.654		64.1809		482.706
	330.437			469.523			293.634			632.804																														171.603
	128.858																															381.946		30.5391						106.986					381.946		30.5391		290.277
	172.402			166.299			126.576			455.382																						466.462		166.321						28.4949					466.462		166.321		451.897
				250.835			435.369			312.185																						304.381		243.82						121.775					304.381		243.82		86.1602
	217.059			113.695			157.071			163.735																						304.381		62.4407						227.694					304.381		62.4407		124.324
	295.696			191.09			233.754			226.81																						307.193		56.1447						203.023					307.193		56.1447		422.887
	429.637			131.524			179.285			154.653																						172.689		155.637						188.332					172.689		155.637		217.576
	217.059			355.958			331.652			46.5852																						172.689		203.274						121.676					172.689		203.274		385.51
	349.332			150.071			204.38			247.664																						381.926		469.523						282.09					381.926		469.523		293.634
	309.824			171.964			200.905			134.773																														124.04
	309.824																															530.176		166.299											530.176		166.299		126.576
				85.054			467.14			365.736																						421.201		250.835						65.0901					421.201		250.835		435.369
	109.837			63.2343			38.9679			125.528																						74.028		113.695						141.294					74.028		113.695		157.071
	718.155			46.1445			317.198			110.388																						74.4857		191.09						152.788					74.4857		191.09		233.754
	197.857			111.699			294.155			271.236																						74.028		131.524						141.294					74.028		131.524		179.285
	109.837			109.573			221.371			69.0613																						330.437		355.958						36.2158					330.437		355.958		331.652
	376.035			181.384			322.889			376.136																						128.858		150.071						28.0769					128.858		150.071		204.38
	252.069			436.655			75.9661			205.04																						172.402		171.964						172.167					172.402		171.964		200.905
	197.857																																							257.072
				397.987			98.5388			80.9851																						217.059		85.054						173.922					217.059		85.054		467.14
	72.3709			181.101			458.551			184.062																						295.696		63.2343						194.736					295.696		63.2343		38.9679
	181.579			112.374			151.127			68.8215																						429.637		46.1445						194.736					429.637		46.1445		317.198
	310.856			319.351			56.6806			36.6722																						217.059		111.699						27.7333					217.059		111.699		294.155
	285.164			66.3021			214.195			28.8149																						349.332		109.573						65.0901					349.332		109.573		221.371
	236.4			125.101			484.019			82.632																						309.824		181.384						92.041					309.824		181.384		322.889
	236.4			91.5014			233.739			73.7737																						309.824		436.655						245.039					309.824		436.655		75.9661
	72.3709																																							232.3
				112.763			412.45			165.732																						109.837		397.987						157.395					109.837		397.987		98.5388
	174.661			190.091			165.372			142.163																						718.155		181.101						67.2533					718.155		181.101		458.551
	79.7574			176.738			289.233			89.9803																						197.857		112.374						172.167					197.857		112.374		151.127
	79.7574			536.78			408.148			400.635																						109.837		319.351						27.7333					109.837		319.351		56.6806
	56.6901			403.323			116.936			224.8																						376.035		66.3021						92.041					376.035		66.3021		214.195
	56.6901			228.373			119.242			15.7771																						252.069		125.101						67.2533					252.069		125.101		484.019
	174.661			175.13			343.76			137.07																						197.857		91.5014						157.395					197.857		91.5014		233.739
	222.521
				257.498			630.003			266.696																						72.3709		112.763						279.222					72.3709		112.763		412.45
	303.792			48.99			76.4953			102.303																						181.579		190.091						103.541					181.579		190.091		165.372
	414.535			25.0381			11.537			34.5773																						310.856		176.738						23.0326					310.856		176.738		289.233
	56.1787			250.894			327.154			62.9297																						285.164		536.78						38.5855					285.164		536.78		408.148
	113.047			236.086			388.261			52.1829																						236.4		403.323						227.373					236.4		403.323		116.936
	113.047			79.2566			493.166			180.918																						236.4		228.373						50.1394					236.4		228.373		119.242
	56.1787			69.1215			102.799			42.5693																						72.3709		175.13						205.472					72.3709		175.13		343.76
	289.985																																							273.536
				250.317			600.529			169.308																						174.661		257.498						23.2439					174.661		257.498		630.003
	36.0396			163.605			101.83			149.869																						79.7574		48.99						23.2439					79.7574		48.99		76.4953
	36.0396			333.977			159.75			330.251																						79.7574		25.0381						70.3746					79.7574		25.0381		11.537
	317.684			275.324			396.217			50.6775																						56.6901		250.894						50.1394					56.6901		250.894		327.154
	112.645			284.89			331.309			71.1657																						56.6901		236.086						70.3746					56.6901		236.086		388.261
	112.645			376.641			221.264			355.271																						174.661		79.2566						148.855					174.661		79.2566		493.166
	407.522			59.2541			309.356			219.168																						222.521		69.1215						148.855					222.521		69.1215		102.799
	407.522																																							227.373
				99.4688			223.096			139.243																						303.792		250.317						237.549					303.792		250.317		600.529
	587.715			65.6527			259.055			170.858																						414.535		163.605						226.466					414.535		163.605		101.83
	294.369			106.287			242.428			44.8487																						56.1787		333.977						38.5855					56.1787		333.977		159.75
	68.7199			236.96			190.623			60.4515																						113.047		275.324						23.0326					113.047		275.324		396.217
	254.58			203.015			219.744			92.9637																						113.047		284.89						103.541					113.047		284.89		331.309
	254.58			195.683			536.304			60.9087																						56.1787		376.641						104.738					56.1787		376.641		221.264
	68.7199			53.0376			165.421			34.651																						289.985		59.2541						208.938					289.985		59.2541		309.356
	87.8102
				262.993			259.154			227.567																						36.0396		99.4688						32.6061					36.0396		99.4688		223.096
	260.686			243.953			440.201			177.146																						36.0396		65.6527						163.943					36.0396		65.6527		259.055
	98.9086			120.597			287.142			117.002																						317.684		106.287						162.444					317.684		106.287		242.428
	685.857			50.0814			166.69			252.554																						112.645		236.96						178.658					112.645		236.96		190.623
	179.084			125.512			406.459			31.8366																						112.645		203.015						337.805					112.645		203.015		219.744
	98.9086			70.4798			317.599			107.717																						407.522		195.683						19.9369					407.522		195.683		536.304
	286.691			159.54			202.36			129.819																						407.522		53.0376						153.374					407.522		53.0376		165.421
	179.084																																							162.524
				171.454			225.999			148.825																						587.715		262.993						158.263					587.715		262.993		259.154
	675.38			375.05			148.641			150.5																						294.369		243.953						20.4145					294.369		243.953		440.201
	175.979			187.894			506.979			208.18																						68.7199		120.597						162.524					68.7199		120.597		287.142
	320.971			224.857			195.328			7.18535																						254.58		50.0814						19.9369					254.58		50.0814		166.69
	318.811			312.86			165.999			112.677																						254.58		125.512						47.9838					254.58		125.512		406.459
	337.967			320.634			80.5103			260.339																						68.7199		70.4798						20.4145					68.7199		70.4798		317.599
	175.979			86.7389			321.162			167.608																						87.8102		159.54						115.93					87.8102		159.54		202.36
	318.811																																							115.93
				50.2531			337.268			325.619																						260.686		171.454						163.943					260.686		171.454		225.999
	247.09			211.699			315.536			210.838																						98.9086		375.05						147.171					98.9086		375.05		148.641
	159.952			329.491			257.453			226.721																						685.857		187.894						162.444					685.857		187.894		506.979
	159.952			12.3183			44.5239			153.825																						179.084		224.857						124.365					179.084		224.857		195.328
	247.09			151.849			445.453			211.772																						98.9086		312.86						147.171					98.9086		312.86		165.999
	448.036			113.46			166.069			147.033																						286.691		320.634						178.658					286.691		320.634		80.5103
	492.734			252.996			337.32			87.6658																						179.084		86.7389						32.6061					179.084		86.7389		321.162
	282.742
				366.284			478.048			280.509																						675.38		50.2531						109.304					675.38		50.2531		337.268
	38.5214			155.758			340.314			223.663																						175.979		211.699						148.623					175.979		211.699		315.536
	268.221			56.4621			284.61			156.771																						320.971		329.491						148.623					320.971		329.491		257.453
	420.755			212.208			82.6006			37.9903																						318.811		12.3183						191.759					318.811		12.3183		44.5239
	153.478			151.792			140.419			309.63																						337.967		151.849						109.304					337.967		151.849		445.453
	487.247			555.659			135.261			561.014																						175.979		113.46						102.439					175.979		113.46		166.069
	153.478			128.474			540.246			192.22																						318.811		252.996						253.008					318.811		252.996		337.32
	38.5214																																							51.5638
				164.393			117.662			194.433																						247.09		366.284						103.018					247.09		366.284		478.048
	803.748			46.9371			169.122			37.9366																						159.952		155.758						144.125					159.952		155.758		340.314
	87.475			189.691			796.249			179.635																						159.952		56.4621						42.1814					159.952		56.4621		284.61
	87.475			403.379			182.654			114.554																						247.09		212.208						95.5198					247.09		212.208		82.6006
	241.895			19.5027			509.101			39.0336																						448.036		151.792						34.9137					448.036		151.792		140.419
	212.274			293.137			768.444			161.878																						492.734		555.659						257.089					492.734		555.659		135.261
	212.274			140.068			1200.66			215.486																						282.742		128.474						69.0404					282.742		128.474		540.246
	578.046																																							95.5198
				349.883			425.929			131.087																						38.5214		164.393						53.3431					38.5214		164.393		117.662
	141.809			148.624			295.451			165.97																						268.221		46.9371						34.9137					268.221		46.9371		169.122
	14.0562			222.319			260.714			136.667																						420.755		189.691						310.178					420.755		189.691		796.249
	112.957			54.0897			218.722			75.1005																						153.478		403.379						42.1814					153.478		403.379		182.654
	14.0562			125.704			101.274			144.877																						487.247		19.5027						115.793					487.247		19.5027		509.101
	422.94			85.7334			571.707			108.833																						153.478		293.137						102.439					153.478		293.137		768.444
	112.957			345.877			215.604			215.245																						38.5214		140.068						51.5638					38.5214		140.068		1200.66
	498.441
				221.094			546.697			52.667																						803.748		349.883						347.937					803.748		349.883		425.929
	138.504			243.941			354.214			97.78																						87.475		148.624						45.2833					87.475		148.624		295.451
	389.35			164.72			445.356			135.687																						87.475		222.319						110.814					87.475		222.319		260.714
	410.235			260.183			382.337			100.137																						241.895		54.0897						171.687					241.895		54.0897		218.722
	161.981			213.814			270.923			229.239																						212.274		125.704						191.198					212.274		125.704		101.274
	286.334			132.918			228.598			148.284																						212.274		85.7334						41.5511					212.274		85.7334		571.707
	138.504			39.7146			505.64			397.995																						578.046		345.877						233.083					578.046		345.877		215.604
	161.981																																							102.396
				238.574			76.4725			183.551																						141.809		221.094						0					141.809		221.094		546.697
	271.68			106.151			491.411			48.099																						14.0562		243.941						141.98					14.0562		243.941		354.214
	38.9988			57.5992			114.707			94.8283																						112.957		164.72						80.7344					112.957		164.72		445.356
	169.218			418.071			105.738			179.218																						14.0562		260.183						43.2849					14.0562		260.183		382.337
	38.9988			195.646			116.171			316.446																						422.94		213.814						43.2849					422.94		213.814		270.923
	169.218			184.859			157.086			169.222																						112.957		132.918						0					112.957		132.918		228.598
	124.3			255.82			536.458			34.8434																						498.441		39.7146						124.473					498.441		39.7146		505.64
	286.497																																							124.473
				177.956			556.07			78.2748																						138.504		238.574						181.856					138.504		238.574		76.4725
	68.4869			19.9294			280.58			376.415																						389.35		106.151						110.814					389.35		106.151		491.411
	498.072			179.483			400.426			152.671																						410.235		57.5992						102.396					410.235		57.5992		114.707
	385.292			15.4592			193.341			338.353																						161.981		418.071						41.5511					161.981		418.071		105.738
	415.53			195.59			439.471			147.798																						286.334		195.646						246.15					286.334		195.646		116.171
	68.4869			110.508			571.265			248.845																						138.504		184.859						45.2833					138.504		184.859		157.086
	179.478			156.301			181.614			232.837																						161.981		255.82						246.15					161.981		255.82		536.458
	425.51
				134.241			318.431			293.631																						271.68		177.956						160.86					271.68		177.956		556.07
	438.915			353.925			291.216			326.199																						38.9988		19.9294						160.86					38.9988		19.9294		280.58
	438.915			232.571			350.427			96.9845																						169.218		179.483						115.02					169.218		179.483		400.426
	264.482			94.0393			306.241			179.504																						38.9988		15.4592						130.363					38.9988		15.4592		193.341
	136.909			116.552			367.283			225.263																						169.218		195.59						130.363					169.218		195.59		439.471
	264.482			129.554			88.3715			252.575																						124.3		110.508						201.237					124.3		110.508		571.265
	607.436			181.977			298.365			253.001																						286.497		156.301						48.4594					286.497		156.301		181.614
	136.909																																							96.3467
				351.088			356.655			294.812																						68.4869		134.241						119.723					68.4869		134.241		318.431
	527.908			191.502			85.3267			345.67																						498.072		353.925						114.876					498.072		353.925		291.216
	527.908			316.956			546.822			171.838																						385.292		232.571						133.423					385.292		232.571		350.427
	54.3065			79.6552			580.858			62.4047																						415.53		94.0393						79.9243					415.53		94.0393		306.241
	373.83			73.1109			149.772			115.743																						68.4869		116.552						79.9243					68.4869		116.552		367.283
	54.3065			217.26			336.347			155.349																						179.478		129.554						96.3467					179.478		129.554		88.3715
	410.403			87.2736			255.659			104.013																						425.51		181.977						119.723					425.51		181.977		298.365
	585.131																																							130.811
				428.81			327.432			265.06																						438.915		351.088						133.423					438.915		351.088		356.655
	287.864			608.693			69.5984			105.963																						438.915		191.502						234.648					438.915		191.502		85.3267
	287.864			144.187			271.828			282.586																						264.482		316.956						109.183					264.482		316.956		546.822
	325.169			206.079			56.355			103.878																						136.909		79.6552						190.921					136.909		79.6552		580.858
	508.751			106.364			269.238			224.268																						264.482		73.1109						130.811					264.482		73.1109		149.772
	258.16			318.321			255.207			48.1586																						607.436		217.26						115.02					607.436		217.26		336.347
	574.426			80.5486			122.061			61.316																						136.909		87.2736						48.4594					136.909		87.2736		255.659
	258.16
				219.154						81.3726																						527.908		428.81						107.772					527.908		428.81		327.432
	201.786			136.26						10.1149																						527.908		608.693						107.772					527.908		608.693		69.5984
	194.159			168.196						237.449																						54.3065		144.187						202.309					54.3065		144.187		271.828
	194.159			235.069						131.412																						373.83		206.079						267.187					373.83		206.079		56.355
	180.732			116.602						178.534																						54.3065		106.364						168.899					54.3065		106.364		269.238
	201.786			60.2058						124.857																						410.403		318.321						22.4701					410.403		318.321		255.207
	174.602			58.6792						99.4878																						585.131		80.5486						40.3595					585.131		80.5486		122.061
	174.602																																							149.986
				201.15						368.619																						287.864		219.154						149.986					287.864		219.154
				114.844						97.3884																						287.864		136.26						90.5897					287.864		136.26
				226.283						154.713																						325.169		168.196						90.5701					325.169		168.196
				28.4942						149.967																						508.751		235.069						179.237					508.751		235.069
				207.809						313.246																						258.16		116.602						90.5701					258.16		116.602
				207.009						163.463																						574.426		60.2058						244.308					574.426		60.2058
				47.4607						23.7414																						258.16		58.6792						51.4685					258.16		58.6792
																																								40.3595
																																201.786		201.15						164.971					201.786		201.15
																																194.159		114.844						224.282					194.159		114.844
																																194.159		226.283						164.971					194.159		226.283
																																180.732		28.4942						161.599					180.732		28.4942
																																201.786		207.809						51.4685					201.786		207.809
																																174.602		207.009						301.658					174.602		207.009
																																174.602		47.4607						22.4701					174.602		47.4607
																																								34.4194
																																								34.4194
																																								58.7521
																																								37.0792
																																								99.474
																																								199.366
																																								22.0939
																																								184.513
																																								72.619
																																								184.513
																																								199.366
																																								154.644
																																								131.176
																																								22.0939
																																								140.246
																																								103.985
																																								108.425
																																								72.619
																																								108.425
																																								161.521
																																								173.705
																																								37.0792
																																								103.985
																																								90.353
																																								121.164
																																								173.723
																																								183.772
																																								171.124
																																								128.254
																																								131.803
																																								162.061
																																								81.094
																																								81.094
																																								158.564
																																								90.353
																																								186.278
																																								129.235
																																								128.254
																																								133.471
																																								272.544
																																								131.803
																																								121.164
																																								162.061
																																								158.564
																																								272.544
																																								140.614
																																								78.3669
																																								151.793
																																								151.793
																																								199.197
																																								199.197
																																								249.583
																																								272.466
																																								79.6178
																																								384.337
																																								190.67
																																								190.67
																																								78.3669
																																								48.4049
																																								45.2242
																																								201.374
																																								99.5771
																																								35.8635
																																								35.8635
																																								95.0576
																																								45.2242
																																								48.4049
																																								167.628
																																								392.348
																																								57.5698
																																								57.5698
																																								111.103
																																								46.6679
																																								50.3017
																																								111.103
																																								57.749
																																								57.749
																																								318.553
																																								256.487
																																								46.6679
																																								51.916
																																								220.441
																																								0
																																								0
																																								50.3017
																																								206.04
																																								260.995
																																								160.947
																																								100.401
																																								277.42
																																								245.917
																																								206.04
																																								72.3366
																																								172.052
																																								72.3366
																																								197.434
																																								242.247
																																								193.869
																																								174.971
																																								242.247
																																								193.869
																																								219.934
																																								36.5507
																																								163.934
																																								67.0132
																																								36.5507
																																								330.33
																																								130.73
																																								349.131
																																								174.971
																																								44.5496
																																								264.991
																																								192.5
																																								44.5496
																																								172.052
[truncated: 66 more columns]

## Sheet: Fig. 2d
Number of cells present 24 h after transfer
Single cell recipients (n=5 HSC transplanted among all recipients)	Multiple cell recipients (n= 73 total HSC transplanted among all recipients)
1	1
1	0
1	0
1	0
0	0
