# Supplementary material for: Resilient anatomy and local plasticity of naive and stress haematopoiesis
Source: Nature. 2024 Mar 20;627(8005):839–46. doi: 10.1038/s41586-024-07186-6 (PMC10972750; doi:10.1038/s41586-024-07186-6)
Supplement: Supplementary file 18 — Source Data Fig. 3 [file 41586_2024_7186_MOESM18_ESM.xlsx]

## Sheet: Fig.3b
Distance to closest sinusoid (µm)
Pre Meg-E		Pre CFU-E		CFU-E
Ob	Rd	Ob	Rd	Ob	Rd
0	1.45622	0	16.0339	0	13.0622
0	0	0	0	0	19.6006
0	10.2541	0	0	0	12.7039
0	28.0466	0	2.95367	17.9243	15.5796
0	1.65665	35.5915	0	4.0136	9.2806
0	1.29579	0	0	12.1312	4.0711
14.14	0	10.8135	0.19751	2.10121	0
5.96	7.8205	0	0	21.1083	10.1801
0	4.23128	0	28.4401	27.8013	19.5284
0	17.8616	0	7.8341	0	1.01522
21.87	33.7254	40.1074	13.4969	0	0
0	0	0	32.2254	13.2127	0
28.65	19.0466	0.89831	0	11.1234	2.95367
0	4.59152	0	0.47901	6.2897	0
0	2.34479	16.7627	3.09089	0.81812	0
0	0	9.5381	0.9986	16.1709	0.47901
0	4.23969	12.1112	1.72919	2.46075	26.5466
0	9.0633	0	0.84479	0	0
0	16.6613		0	0.46912	4.1202
0	15.3955		0	0	0
18.06	4.25181		4.3705	0	0
0	0.01889		2.76587	0	0
0	0		16.7748	0	1.63863
0	10.3542		10.501	0	0
0	6.5794		10.7702	0	23.5093
19.73	0		2.75181	0	24.8609
6.67	0		0	0	3.25176
14.64	12.4368		0	0	15.6278
4.31	0		0	0	0.69692
31.51	24.3029		3.25176	3.3767	0
26.67	16.5036		10.9618	0	0
26.89	10.1898		0	0	0.69579
25.38	9.8359		0	4.3852	0
19.95	2.52027		5.5465	0	15.5951
5.64	5.7624		0	0	5.7969
11.57	16.9009		0	6.5596	0.19751
27.36	20.2462		4.3889	0	4.851
22.28	14.9978		0	2.31473	0
0	2.05717		0	6.1877	20.5185
8.54	27.3542		16.3661	27.0243	0
2.47	20.3624		4.2624	15.2398	0
2.85	1.9697		15.825	22.5936	27.3682
4.09	0		1.94612	0	28.4115
4.9	9.0456		1.72223	0	15.4815
7.03	7.6118		0	0	12.8859
0	2.74143		0	6.1686	12.3789
0	0.19175		0.5586	1.43218	11.5524
10.48	1.62849		0.83026	0	17.0278
0	0		21.2831	0	25.9339
0	4.19457		5.5116	0	30.7537
7.82	0		17.7554	0	22.1724
9.59	25.5446		7.7855	0	0
13.22	30.338		2.77029	0	8.8901
0	3.42484		0	5.3166	17.4783
0	28.4194		0	0	0
0	21.8696		0	0	0
36.76	18.9043		10.0904	11.8443	6.8281
0	11.7174		10.7254	0.25368	0.85932
0	19.5908		2.43764	0	17.773
30.12	35.1802		0	0	0
2.59	22.0081		20.5512	0	0.47901
5.79	42.156		23.5785	0	0
38.39	11.373		10.9981	0	0
0	6.1749		17.739	0	0
0	0		12.3332	1.10036	19.7444
13.51	5.1925		26.9273	15.1065	16.7147
0	5.7692		38.2447	0	0
0	20.7583		31.636	0	0
9.52	19.0408		29.5052	0	8.9809
7.81	22.8324		0	4.8909	0
17.34	9.1904		0.45895	6.8976	0
0	7.7336		21.4085	0	0
24.92	14.4768		26.6707	0	0
4.78	0		0	0	0
2.94	8.0664		0.19343	0	0
0	1.69343		0	0	0
0.71	0		0	0	0
17.26	0		0	0	0
16.44	0		0	0	0
0	0		3.25885	4.3658	2.73969
1.1	8.6819		0	0	0
5.82	0		0	0	1.32967
13.14	0		0	0	6.2356
11.3	4.78863		0	0	2.76587
23.83	0		0	0	9.6243
4.01	0		4.585	4.8318	16.7748
0	0		1.23796	0	1.03671
15.43	0		16.5147	0	0
6.35	6.424		17.8993	0	0
0	0		11.1236	0	11.2409
0	10.1963		29.1082	0	16.5087
8.255	0		16.4201	0	0.19751
1.56331	3.83155		5.6045	0	2.75181
48.9285	19.0539		0.78394	0	4.7159
1.04572	22.2382		0	0	0
22.1075	23.0782		7.5475	8.7798	1.3861
19.995	17.1368		9.0922	0	0
4.16636	21.717		14.9744	29.5704	0
33.0557	17.4296		24.0815	14.4964	11.4112
46.1016	23.7308		8.0132	8.8383	0
30.758	22.6027		0	0	8.3281
3.27927	2.28394		9.7932	0	5.5535
0	0		8.739	0	0
61.3261	8.6964		9.795	2.30287	1.23256
5.73	9.3692		0	0	3.25176
8.6415	11.4105		0	14.5638	6.1123
10.2244	0		0	0	0
15.7395	9.4136		15.9914	5.6702	0
0	7.8911		15.2206	0	6.6546
0	35.9406		13.9559	20.1443	0
11.7691	16.6917		15.6539	11.2871	2.94644
	19.2053		20.0381	15.014	0
	5.756		15.804	29.9041	8.8542
	0		45.4422	1.14112	7.9422
	48.5065		26.2234	14.456	0
	42.048		6.8748	0	15.4112
	14.6656		24.5636	0	13.7045
	56.0197		3.15873	0	1.47255
	25.6918		3.5754	0	2.22548
	3.27485		19.3378	0.71128	0
	1.75676		0.85932	2.17725	0
	4.65873		9.4031	0	0
	1.5071		0	6.1336	10.8581
	7.3451		0.68063	6.149	0
	5.4372		0	0.8155	9.2722
	12.9488		0	15.3125	0
	20.3875		0	0	2.49253
	20.8378		4.7812	0	16.2258
	10.7964		9.8689	5.8682	13.2761
	15.7892		0	0	10.8304
	2.35932		0	0	19.9837
	2.53671		5.141	0	9.19
	2.18063		38.2232	0	14.8291
	0		25.2592	0	8.6898
	0		39.4081	0	0
	0		47.661	0	12.5108
	0.26769		50.3532	1.36125	6.2336
	9.906		29.6705	0	0
	0		0	0	0
	28.6574		0	0	6.8369
	20.5915		0	6.8342	0
	44.7747		0	0	0
	31.1705		4.2013	2.4268	6.4829
	43.8211		0	0	11.1927
	2.33647		9.3845	12.7764	4.2624
	5.4627		2.48193	0	2.33825
	13.6783		17.0612	0	0
	0		0	0.0427	18.7462
	0		0	0	0
	18.286		25.4049	0	1.85897
	5.2397		14.8728	0.53441	23.4813
	12.6538		0	26.6746	1.94612
	21.4838		3.6164	20.0577	0
	8.1551		7.19	18.0969	0.55717
	14.6585		7.1362	13.6465	0
	0.74949		9.3207	8.5905	0
	0		24.9818	0	0
	0		0	0	0
	7.3459		0	16.093	0
	25.1254		21.6183	22.4575	11.9766
	2.94637		32.677	0	0
	0		19.3588	0	2.81397
	17.9467		0	5.3719	10.1061
	5.8853		4.095	0	19.5601
	11.2285		3.5193	0	9.3566
	0		10.507	0	20.5609
	8.9095		16.4467	0	15.6311
	0		0	0	11.4734
	4.1274		0	0	4.3952
	8.45		2.5967	0	20.2331
	15.1833		19.7249	1.61801	0
	17.0946		19.6976	2.99945	35.8113
	0		9.5408	0	40.1778
	19.8514		3.4293	0	29.8512
	14.5541		4.2205	2.6008	15.0419
	0.91602		24.2077	0	18.893
	0		3.6741	0	38.7556
	30.1793		45.9958	16.6508	7.2259
	1.56566		23.2467	0	3.33552
	14.149		6.5714	0	2.44034
	13.9315		15.0171	0	3.5365
	0		0	1.34	10.8581
	0.24054		4.2076	0	0
	10.709		4.3175	0	0
	25.3699		0.84946	0	16.3137
	18.1965		0	0	11.7739
	0		0	0	8.9594
	0		9.5312	0	2.96275
	15.1839		7.3872	0	11.8843
	4.25181		10.578	3.26	0.99233
	3.42555		7.597	1.25	0
	22.0473		0	0	1.29154
	0		0.84275	0	10.0904
	0		0	0	15.9879
	26.2194		0	1.86	0.15381
	34.4912		0	0	8.0103
	25.7053		10.3746	0	17.565
	9.9583		26.1717	0	0
	0		9.4014	0	0
	31.5163		0	0	11.444
	0		20.0842	0	0
	4.26411		0	0	0.83647
	0		0	0	0.58179
	0		0	0	0
	0		0	0	0
	0		0	0	3.7212
	0		0	0	9.3917
	2.14072		0	0	0
	12.0761		0.25891	0	8.7975
	15.5354		0	5.14	20.5512
	19.1817		0	0	21.8202
	28.8486		18.8661	0	19.594
	11.6092		0	0	28.838
	15.2528		0	0	24.3858
	14.466		0	0	40.3531
	23.5929		8.2039	0	24.1242
	1.15406		0	0	0
	0		7.3592	0	0
	32.6142		13.0774	0	0
	18.4505		10.3009	0.14	12.0202
	17.4359		8.7735	0	11.0792
	11.0849		17.8039	0	0
	15.8481		3.5394	0	20.7188
	0		15.4949	1.42	19.7306
	23.3864		0	0	19.3991
	7.8532		16.1366	0	17.739
	0		16.505	0	21.0568
	11.2231		0	0	9.0171
	12.8443		8.0515	0	28.0112
	5.5162		0	0.75	4.3045
	0		13.238	0	4.5828
	11.5522		11.2448	0	14.9273
	0		0	0	26.9273
	20.576		0	11.96	38.2447
	5.0527		0	0	12.0352
	38.1509		0	0	7.2612
	4.44644		0.72712	1.73	18.0908
	13.08		8.0506	16.23	33.5288
	0		20.6418	0	10.6879
	0		10.5981	7.41	40.5282
	0.45132		29.3223	0	43.2465
	22.3345		10.158	0	37.0837
	8.3987		19.2881	3.31	31.636
	6.3619		1.13928	0	18.5251
	6.9659		0	0	9.873
	0.23507		0	0.85	17.4393
	2.77679		0	5.76	30.0919
	16.8932		0	0	13.2101
	15.2175		1.52079	0	4.4155
	21.8497		16.3631	0	4.6749
	35.3362		0	2.14	10.9981
	0		0	0	0
	0		15.947	0	0
	12.8412		36.4461	0	0
	45.8256		13.284	0	0
	14.2512		46.0403	0	0
	28.8475		4.2624	0	7.7194
	26.4889		19.0142	0	0
	16.312		0	14.38	0
	32.2318		0.56211	0	3.6925
	34.1756		28.909	0	11.7665
	0		22.247	3.76	4.2692
	12.5212		0	0	16.0655
	4.36906		0	0	17.5408
	18.0156		11.1824	0	16.8288
	0		0	4.26	12.1259
	38.7329		21.2704	0	0
	26.2275		25.4319	0	0
	32.3256		22.1902	6.23	6.2336
	28.2443		28.0934	0	3.09134
	10.5505		24.7275	0	0
	23.6417		22.1417	3.37	27.197
	40.3596		12.8363	0	29.2161
	32.1041		26.3468	0	26.6707
	21.4533		0	0	12.9768
	31.8386		39.2216	0	0
	14.7925		38.8596	0	5.9098
	0		32.5074	1.55	7.3094
	27.92		33.2596	0.4	0
	0		7.608	0	6.477
	0		1.07408	0	1.72919
	3.11492		19.4954	3.74	3.7212
	15.494		7.6249	0	0
	9.1631		0	5.18	0
	0.91422		0	0	0
	0		22.054	0	1.6616
	0		2.01803	0	2.75858
	26.4883		19.2996	0	7.9475
	0		0	0	0
	22.5427		0	3.14	0.65634
	13.433		3.16344	5.31	0
	8.2561		0	0	0
	0		2.10059	0.59	0
	2.13606		8.5863	0	0
	0		2.32028	0	0
	13.9989		0	0	0
	34.7884		48.5503	0	0
	14.0707		41.0421	0	0
	13.0419		0	0	0
	5.0394		5.0622	0	0
	6.6775		5.0845	0	0
	0		13.2179	0	0
	0		1.47426	0	0
	4.09111		0	0	0
	4.78863		10.5039	0	0
	2.67253		1.72171	0	0
	0		0	0	0
	0		0	0	0
	0		0.0071	0	1.01201
	1.9697		7.1494	0	0
	0		0	0	0
	28.9648		0	0	0
	18.7464		0.85989	0	0
	15.4702		0	0	0
	17.6346		0	0	5.9577
	25.7748		0	0	0
	24.7309		0	0	0
	11.4103		0	0	12.951
	13.08		0	3.01	13.8443
	14.1198		0	0	19.6212
	2.67253		0.21649	0.49	9.9018
	15.3768		0	4.59	7.5444
	1.37106		8.99	0	2.25643
	3.75627		13.7774	0	2.86441
	10.8485		17.1108	0	0
	0.24102		12.9909	0	0
	0.67525		24.0061	0	0
	28.8582		13.254	0	0
	17.2332		17.9431	0.04	4.2074
	25.8091		0	0	0
	24.8752		0	0	0
	18.6378		0	0	0
	28.6486		0	0	17.2809
	30.046		4.3603	0	4.924
	27.2766		0	0	0.2548
	40.943		2.6833	0	1.49605
	38.9849		0	0	0
	38.1429		5.4872	0	12.0545
	12.6538		0	0	10.3249
	15.5318		22.0959	0	5.4127
	34.6433		19.0029	0.31	14.245
	17.4613		21.9481	0	0
	16.277		9.2862	0	1.45206
	13.1429		26.3658	0	2.58387
	24.4154		24.0401	0	5.2191
	12.3595		16.2202	0	2.33155
	18.8088		6.4829	0	0
	17.4047		0	0	20.1484
	35.993		28.546	0	17.0955
	38.1641		36.6328	0	0
	37.9364		43.8566	0	4.3862
	26.9928		22.3533	0	1.23796
	26.9192		20.2106	0	0
	36.1402		35.2908	0	6.2101
	32.8989		35.7539	0	0
	21.8657		21.9266	0	0.6142
	35.0329		35.3698	0	3.21877
	5.8725		30.4143	6.09	8.6484
	15.1957		30.3471	2.81	17.8993
	14.9803		38.6628	5.15	0
	8.4867		23.4954	2	0
	9.06		41.7626	0	11.0436
	11.0507		45.0234	0	31.0565
	9.291		22.0938	0	21.5782
	26.1715		22.1708	0.81	15.9296
	0		22.8523	8.16	6.3103
	0		21.7481	0	13.5469
	0		5.7625	0	5.1533
	0		0.54905	0	0
	5.3697		17.8892	0	0
	1.65381		6.1982	0	0
	0.96628		6.1644	0.2	0.46158
	0		0	4.18	13.9857
	0		0	0	21.913
	0		7.791	0	14.2535
	9.0444		11.8891	0	18.9094
	15.3473		12.4428	0	3.6164
	0		24.6257	0	2.56617
	20.4275		15.67	0	10.9566
	7.1291		0	0	5.6045
	11.0609		0	8.43	11.1314
	18.4335		0	0	2.76587
	21.3178		0	4.2	0.78394
	18.6784		0	0	0
	0		0	0	4.5329
	21.365		7.4441	0	0
	3.45316		0	0	0
	0		0	0	2.52775
	0		0	0	0
	0		0	4.87	6.4393
	0		0	0.79	8.0291
	0		0	0	19.7517
	0		0	0	24.253
	0.47564		13.8473	0.53	34.8703
	7.3396		0	0	0
	6.5673		7.8916	0	25.0394
	0		9.4982	0	4.7479
	0.74941		23.1535	0	6.9059
	2.61578		14.6743	0	2.91655
	0		0	0	0
	0		4.6214	0	0
	0		31.5722	0	0
	8.4543		40.1687	0	0
	14.1526		6.5934	0	16.0961
	0		0	0	17.467
	14.0309		0	0	0
	0		0	0	8.0132
	2.63503		0	0	0
	14.4046		0	0	0
	0		0	0	0.48433
	0		9.9775	0	0.06847
	3.54024		4.2716	0	2.63325
	0		0	0	11.2743
	0		0	0	8.5305
	0		10.1031	0	0
	5.4644		5.273	0	1.17253
	13.6267		0	0	0
	12.397		8.0922	0	2.71423
	22.2309		6.9365	0	7.1123
	29.46		14.7355	0	6.6641
	29.1847		10.4167	0	8.1658
	20.3973		9.7237	0	13.6972
	6.7475		0	0	0
	7.3842		0	0	0
	24.2507		0	0	0.19751
	0		12.9046	0	3.6318
	5.578		7.2525	0	0
	1.87819		0	0	0
	16.5899		2.11873	0	0
	15.7017		0	0	0
	0		12.8819	0	10.4814
	5.2171		0	0	3.6741
	10.0848		0	0	5.614
	5.4627		18.0224	0	0
	0		16.0608	0	0
	6.1825		0	6.37	0
	0		1.96617	0	0
	0		16.0473	0	0
	0		23.2877	0.96	5.8665
	0		15.6517	0	0.83026
	2.51963		0	0	0
	23.3828		0	7.03	10.0811
	8.1954		2.87476	0	17.7053
	1.56566		13.011	1.94	3.8889
	8.301		10.0333	5.27	21.5454
	0		0	0	13.1772
	0		4.4031	0	0
	3.27428		3.9627	0	15.6539
	2.23787		10.7619	0	31.2563
	0		0	0	28.0662
	0		0	3.37	11.2123
	0		0	13.19	23.4618
	0		0.08832	0	34.2011
	3.20591		4.4257	7.66	24.7135
	7.2969		10.9691	0	12.5685
	0		2.93057	0	35.6367
	0		3.40925	0	31.8027
	0		0	0	26.2234
	0		1.70591	0	21.0019
	0		12.0674	0	25.8663
	0		0	6.66	7.046
	0		0.15665	0	4.2057
	0		0	0	17.3862
	0		8.0275	0.68	42.8015
	0		10.8362	0	6.8748
	0		18.3972	0	2.25432
	0		6.0814	6.17	38.735
	0		11.9467	0	24.5636
	9.6729		0	0	29.3028
	10.6693		0	2.78	42.8459
	0		0	0	34.9881
	9.0693		0	1.76	24.1918
	1.01124		0	0	0.84027
	8.8189		14.1346	3.02	0
	0		0	10.01	0
	5.0747		1.56954	0	8.0515
	1.68641		8.9329	0	7.5836
	7.3081		9.7734	0	3.15873
	24.3551		11.0717	0	0
	1.40576		0	0	8.9367
	0		0	2.33	3.48977
	11.0087		13.5924	0	0
	0		5.8765	1.77	8.9661
	17.5473		0	0.2	15.8183
	1.65049		0	0	11.0426
	11.5089		0	0.45	6.1915
	0		0	0	0
	6.6954		21.2116	0	10.1048
	0		9.417	0.36	8.4583
	7.0929		0	0	17.2103
	0		0	0	2.01803
	7.7311		0	0	0
	17.7803		0	0	0
	16.5386		0.05732	0.07	2.29935
	0		0	0	11.4891
	0		0	0	7.9372
	3.90311		0	9.71	0
	10.3305		4.3121	0	0
	2.82886		0	0	3.7634
	3.46617		0	4.42	0
	3.74899		0	23.31	0
	0		0	14.58	0
	5.8853		0	1.98	1.9183
	13.1902		6.117	0	0
	0		0	0	0
	0		0	0	0
	0		0	0	0
	0		22.2308	7.13	0
	0		4.4205	0	0
	5.8501		4.9716	0	0
	0		2.6886	7.19	7.9783
	0		5.3924	0	0
	0		10.425	0	8.5174
	7		17.6778	14.62	0
	8.2516		16.8179	1.01	0
	15.9871		5.6506	0	5.4127
	25.0312		11.6546	0	18.2917
	20.2752		22.2381	0.86	0
	7.3081		4.7895	1.51	0
	13.5332		13.3582	0	0
	6.1304		1.72399	0	2.67866
	29.5872		3.06065	2.49	0
	4.09111		7.5	5.06	0
	0		0	0	0
	0		0	6.65	10.1401
	0		0	0	4.7812
	14.6494		0	0	0
	19.9351		4.3971	0.37	16.11
	19.8597		7.63	0	0
	15.9219		9.8634	0	11.6858
	0		0	0	12.8552
	0		21.9308	0	9.6092
	6.8106		0	0	15.4649
	11.3087		0	0.39	8.6889
	0		0	0	0
	0		0	0	0
	1.4365		12.0828	0	0
	0		0	0	14.6641
	24.9916		12.2131	0	27.008
	13.3504		1.01201	0	0
	14.9877		15.7832	0	0
	17.0649		7.0731	0	17.9997
	0		1.60892	17.53	3.11776
	0		4.1849	13.94	31.3783
	8.2381		0.78394	16.79	33.1485
	9.9577		7.0101	39.46	38.2232
	7.3315		8.4826	29.74	17.9645
	3.22753		14.7365	12.38	15.1387
	0		0	0.43	12.8943
	15.8367		2.34185	0	18.2396
	0		0	2.27	23.6059
	0		4.6057	0	23.5344
	0		3.08837	0	22.2579
	1.55732		0	0	25.2592
	12.9464		0	0	34.0345
	11.4923		4.059	0	29.353
	0		29.3052	0	40.9587
	16.4272		27.5497	0.97	36.0678
	0		0	0	21.4164
	0		6.2421	0	0
	2.02167		19.6186	0	0
	4.36291		0.74064	0	2.34185
	3.29207		0	0	0
	13.6384		1.16526	4.04	8.3349
	26.9967		3.9282	9.3	11.9697
	0.6563		0	0	23.6985
	0		0	0	19.4185
	39.9615		21.4713	0	15.7776
	34.361		3.9035	0	33.7655
	0		6.2666	0	28.991
	0		0.84027	0	21.8636
	2.09706		0	0	17.1108
	3.33668		0.14108	0	3.7926
	1		4.0818	0	11.9789
	18.8839		11.7835	9.51	15.7891
	0		0	0	21.2944
	0		10.6094	0	23.4923
	1.3616		0	0	28.7213
	0		0	0	6.5615
	0		0	1.67	0
	0		27.1421	0.13	14.2658
	15.231		14.2383	0.66	12.1783
	0		5.0696	0	49.1654
	20.5658		7.3161	0	31.6131
	7.6987		11.9145	0	5.9353
	3.6134		10.1679	12.46	0
	0		14.8524	0	0
	8.6945		4.4747	5.06	8.522
	20.0597		8.9941	5.56	0
	13.9498		14.0267	28.54	0
	24.1778		35.7786	28.17	12.3842
	12.3864		0	30.2	0
	6.7781		11.2696	1.24	10.5392
	27.9423		7.7738	2.34	0
	1.92313		2.52094	4.17	1.60303
	1.73415		0	0	0
	2.02167		0	9.33	3.7247
	14.345		0	4.72	10.9114
	0		14.6949	0	0
	0.67726		19.6754	0	0
	24.15		18.4432	0	20.4426
	6.4912		0	0	4.9498
	0		8.0279	0	7.471
	0		0	19.05	0
	9.054		9.9031	0.48	6.9061
	9.3554		12.185	0	13.0804
	0		0	25.37	0
	0		0	6.69	0
	16.5419		5.104	0	18.9058
	5.6148		14.0708	0	3.8866
	0		19.0071	0	11.1538
	11.5932		25.7833	0	12.2146
	0		3.5666	20.25	8.3125
	1.69751		0	0	0
	0		6.9933	0	0
	7.7037		11.0492	0	4.6288
	0		11.5775	0	0
	0		2.6886	0	2.79293
	3.50429		15.5	0	7.2588
	2.86189		0	2.46	23.2607
	1.39359		0	0	26.2082
	0		0	0	14.7821
	8.7646		0	0.06	9.6215
	0		0.96673	3.06	3.8342
	13.7889		0	0	13.1585
	7.3188		5.5673	0	8.958
	5.78		7.927	0	0.39902
	0		12.2166		8.0922
	9.402		9.8884		14.8791
	0		0		13.1196
	13.5853		13.4978		0
	9.7814		10.3663		0
	0		17.3747		7.19
	0		0		0
	6.3126		7.902		4.2074
	0		19.443		7.1362
	0		0		0
	16.2242		2.17382		14.0119
	9.8359		0		7.885
	0		0		14.0817
	8.9673		6.2586		9.3207
	26.8389		0		0.14108
	7.9777		0		0
	8.4854		0		0
	5.6769		0		7.4326
	0		0		4.2692
	8.4133		13.5043		7.2719
	12.9653		13.1869		3.911
	6.0242		1.16476		3.7727
	2.66526		16.2222		0
	8.4806		12.2567		23.6254
	2.5729		0.63989		23.5709
	5.9058		0		22.2517
	12.901		19.5891		13.4653
	24.7671		10.3801		8.653
	14.0194		0		14.7155
	0		5.2103		16.4467
	0		14.014		3.24572
	0		0		4.6109
	15.5051		18.4622		2.73867
	10.3355		0		0
	9.7382		5.3683		0
	7.2724		0.48433		0
	23.2583		0		0
	4.30655		0		0
	18.8867		0		0
	29.1288		13.0006		3.5461
	17.6499		8.2914		0
	0		0.65634		0
	3.18449		3.7681		0
	0		0		0
	0.27012		0		12.1867
	27.7872		0.56984		14.2596
	0		14.2434		2.55075
	5.2942		9.3845		0
	0.60411		0		0.55717
	19.9331		0		0
	9.9834		9.5312		0
	0		0		4.2
	20.7881		0		24.2077
	1.01124		6.2536		27.1633
	6.5984		0		34.7936
	0		0		37.0657
	0.65308		14.8071		3.6741
	1.83729		0		36.5946
	13.1015		0		45.9958
	0		18.4331		50.5038
	0		26.1562		35.7186
	0		0		47.6248
	0		6.5658		41.7278
	34.1461		0		28.8496
	0		0		22.1224
	2.50407		0		24.9683
	10.4125		0		5.7384
	43.7444		4.0711		1.86291
	0		0		0
	0.84768		14.9956		0
	5.1252		0		0.86175
	7.1331		0		13.9362
	5.1925		0		28.5962
	0		0		16.8029
	4.83737		31.6363		11.5085
	0		0		15.0171
	13.0165		35.6275		10.2142
	37.1662		14.0166		3.32548
	18.0633		18.05		0
	4.22937		15.823		0
	22.7504		23.8482		15.1631
	4.31397		36.3396		22.0562
	8.3766		0		19.741
	8.3869		6.4393		16.6822
	0		12.4518		4.5684
	1.81588		3.6252		0
	2.28394		4.7011		0
	3.29662		0.66306		0
	30.6765		4.2692		0
	1.67419		0		10.2601
	14.1109		0.19343		13.3015
	0		0.00251		2.75283
	25.8101		12.0122		5.9872
	7.8423		2.59111		3.942
	0		18.6029		7.8687
	4.01686		2.10529		17.1766
	0		0		22.7953
	10.901		7.5475		23.8699
	16.7638		13.5634		13.9578
	26.7067		4.3195		17.9336
	15.1131		0		17.5152
	9.9483		0		42.7921
	0		0		0
	11.4263		0		7.9784
	18.556		0		0
	0		0		13.6839
	6.5622		3.5161		9.4434
	6.5845		1.79662		0
	19.4314		10.0194		16.2445
	9.7565		0		1.92555
	10.5912		6.7549		0
	0		0		5.676
	0		1.79662		27.1587
	17.8028		0		22.4663
	6.5794		0		26.3425
	0.967		0		24.974
	1.35183		5.2653		4.7928
	0		0		0
	0		1.03671		0
	0		12.1252		24.7194
	2.57408		0		16.6758
	4.59027		19.2837		20.4001
	12.4878		1.24501		3.5
	13.6515		25.2067		0
	3.00646		15.1225		0.85932
	11.6401		0		21.6459
	0.01481		0		35.4962
	0		9.0671		0
	8.178		0		3.5696
	15.5453		0		20.6357
	0		0		24.2053
	3.25971		5.2594		15.8814
	0		16.0628		6.1123
	28.0874		3.5838		3.33737
	0		0		0
	0		5.5929		4.5887
	10.6577		0		0
	23.3539		0		0
	27.4872		0		0
	0		0		0
	19.265		0		0
	23.2974		17.4863		28.7873
	13.7187		12.1515		41.2066
	1.14846		13.238		0
	15.825		0		0.41963
	18.3187		0		23.7851
	0		7.484		13.4803
	9.4971		3.02661		3.5804
	7.09		8.7245		32.5772
	8.6644		6.0814		32.742
	0		9.1773		30.0163
	0		27.1388		8.5174
	6.0329		3.38925		28.5135
	2.17588		0		19.6962
	4.21225		10.6438		25.0706
	5.0684		23.5173		15.2572
	9.6776		3.9935		12.7047
	9.13		13.8622		6.9683
	2.1142		1.4986		0
	0		26.8527		2.44412
	8.6819		10.1288		44.4463
	30.9676		9.8392		0
	27.7815		0		0.17419
	0		0		0
	19.696		0		4.4349
	0		0		2.56419
	8.257		14.325		0
	0		0		10.4465
	2.86189		0		0
	9.0609		13.6487		0
	0		0		0
	0		0		0
	17.6868		0		0
	20.393		15.7591		1.61156
	6.5323		3.8351		0
	0		6.5926		1.12828
	7.7183		9.7155		0
	17.2529		10.1031		0
	29.5553		2.00563		0
	0		33.463		0
	13.6967		36.8089		0.25891
	10.367		12.7011		0
	14.2316		10.1958		3.45474
	14.7904		0		0
	12.5763		0		0
	0		0		0
	13.6284		18.9706		13.4033
	11.845		15.9281		12.6641
	0		1.19644		0
	0		36.6518		0
	0		0		0
	0		0		0.25891
	10.9677		8.6239		30.2504
	1.03851		13.6487		19.8266
	6.0279		0		17.4966
	11.2061		14.4726		0
	24.4474		14.1707		0
	7.9492		17.6778		13.5086
	3.60822		8.1249		0
	32.8669		4.5684		0
	2.39071		2.3874		3.2219
	31.2661		0		16.11
	22.4646		7.5609		0
	8.8592		1.29621		1.65594
	35.6478		0		0
	34.7405		28.144		13.2708
	1.67151		2.67866		14.7867
	0.13672		3.6028		0
	15.3927		0		0
	0		14.2711		0
	1.36231		22.9997		0
	6.8189		9.1717		0
	5.1595		13.2904		0
	13.436		20.513		1.07816
	16.6108		0		7.1602
	16.5541		0		14.0354
	42.9425		0		26.4238
	52.1783		0.57697		11.8365
	16.8424		4.0097		5.0548
	13.4285		22.9474		0
	24.2602		25.2822		2.92751
	26.8347		0		0
	0		7.4847		18.5971
	15.1463		15.4038		11.4851
	29.8972		17.1703		19.8765
	50.9047		10.7627		5.0732
	47.8356		13.5729		3.5394
	34.2582		9.3353		4.4257
	10.4734		5.7583		0
	28.5807		1.00407		0
	33.1053		4.1864		0
	24.6008		15.6462		0
	0		0		1.0751
	0		0		3.9201
	0		0		1.27679
	14.3617		7.7115		0
	0		6.6446		35.6234
	0		0		31.0182
	0		0		31.6012
	10.735		29.2806		23.7537
	11.469		9.071		24.0865
	3.60684		3.32548		18.519
	3.07027		0		22.1759
	0		6.6127		16.7921
	22.452		0		0
	12.7861		0		2.52755
	8.8463		11.8994		0
	19.7146		2.45719		0
	2.53671		10.9843		10.6372
	0.96628		12.1183		31.7024
	0		22.3577		16.9806
	2.82886		32.2948		1.09301
	0		42.312		13.9522
	5.2269		61.8132		5.0548
	10.4245		17.3045		0.55717
	27.4061		30.9991		8.623
	6.748		28.3972		1.51354
	0.10463		40.8525		17.494
	8.395		3.6595		16.4665
	0		50.265		0
	0		52.2987		1.24143
	8.4074		53.5726		10.5262
	29.6396		47.355		15.0711
	52.4042		65.8696		9.5849
	0		37.7663		8.5832
	33.6498		38.0312		1.95685
	41.2328		4.6803		26.5212
	1.69751		0		22.2713
	0		0		13.4979
	0		0		19.1251
	15.5595		9.969		14.3481
	3.82338		7.8359		0
	12.3322		20.772		0
	3.20591		14.2472		0.39648
	0.9096		10.9572		0
	12.0881		27.4737		0
	11.4754		34.852		0
	13.5872		13.2128		7.8258
	0		14.757		0.28655
	0		0		0
	12.4192		19.2569		24.6884
	5.7027		22.2204		21.8864
	9.102		14.565		12.1967
	10.4674		0		8.8362
	12.3567		0		4.6731
	0		0		5.768
	16.2472		7.3684		10.664
	11.2061		0		9.7231
	2.02167		50.1043		0
	0		51.2193		5.943
	7.901		7.6213		2.69548
	15.1981		0		0
	37.2134		13.8871		5.3908
	7.1567		56.1319		2.38279
	9.4447		43.7771		0
	0		30.7014		0
	30.1429		6.3096		6.8517
	8.7259		35.0569		13.2109
	3.46546		37.4975		3.9372
	1.02324		0		5.6848
	0		0		0.91863
	5.5162		0		0
	0		0		10.0522
	1.23769		5.2984		2.62291
	15.7918		0		0
	24.1671		4.9003		0
	11.5332		0		0
	16.4725		9.8008		0
	6.8056		3.22873		0
	2.41615		48.9269		0
	2.8861		20.8232		0.72712
	0.39891		24.857		0
	20.4143		17.8434		23.4286
	4.67777		0		25.6039
	0		0		20.7635
	3.75159		0		12.9003
	9.7479		31.8946		1.33467
	38.326		26.4271		0
	12.895		22.1459		0
	29.851		24.803		2.93627
	0		38.6019		5.6567
	0.47564		31.3155		8.1379
	0.27185		15.1927		20.6418
	6.4453		7.19		16.0338
	0		0		21.0281
	13.7271		3.9298		10.5981
	11.4418		0		2.94644
	4.94602		24.3349		29.3223
	3.81786		31.0889		9.5912
	0		0		11.58
	0		12.6174		19.9053
	18.25		12.0872		0
	24.6342		10.8676		0
	0		20.9067		0
	15.8524		2.27743		7.6873
	7.9379		0		10.1419
	18.8045		0		22.0374
	17.8445		7.2828		16.682
	21.8677		18.3811		0
	14.9769		8.2973		0
	17.3093		0		0
	7.1567		0		0
	3.27465		0.65734		0
	17.6807		6.0061		1.84245
	1.89847		6.4372		0
	10.4573		28.6429		0
	24.2294		9.5678		0.12849
	36.4648		0		0
	15.3478		0		8.8168
	0		11.6546		6.5214
	0		0		0
	5.5503		0.86286		0
	9.5299		12.2369		0
	2.69644		12.145		0
	0		1.60757		0
	0		1.0751		19.0763
	5.5497		18.2902		7.8938
	4.94917		30.8406		7.9411
	0		16.2295		0
	0		19.7379		7.9403
	0.21316		0.39351		0
	15.1698		1.92555		0
	0		1.97797		0
	10.2086		6.5152		1.65563
	0		13.994		5.6963
	7.4406		5.3123		0
	0		5.1162		0
	0		0		1.00407
	0		7.2993		4.4722
	7.3437		6.8869		0
	4.84878		3.5161		0
	3.23282		8.4925		0
	1.5071		0.30861		10.6869
	0.10664		7.3381		6.4434
	0		37.2063		12.8436
	0		37.6175		17.7022
	0		19.3233		19.0677
	0		9.4992		20.3497
	0		12.6985		16.5633
	0		9.3828		31.6101
	0		1.24149		33.8362
	1.56566		0		0
	10.581		9.9418		24.9162
	0		0		22.6214
	7.4302		4.8545		0
	5.712		0		0
	1.6776		0		0
	0		10.3981		0
	0		6.933		0
	0		6.4379		0
	0.27185		21.8		0
	10.1647		4.8249		0
	0		2.64746		0
	17.0258		0		3.5674
	11.6586		5.9825		0
	3.75627		15.5144		0
	0.91891		0		1.85485
	32.673		0		28.6276
	22.2215		1.04034		50.7363
	24.0234		20.6423		39.6476
	4.19548		0		35.3999
	20.6484		0		33.817
	3.29155		0		14.6517
	8.5679		4.1638		13.284
	25.295		0		22.6843
	0		0		44.195
	10.9134		0		25.0586
	3.60529		6.1417		40.0465
	2.65695		0		27.3475
	0		0		33.7112
	12.8816		0		40.5341
	13.4451		0		21.4709
	0		0		0
	0		9.8533		4.2624
	0		0.86932		0
	3.7507		8.7086		10.0918
	0		0		10.4986
	28.4274		0		3.5804
	0.24054		0		24.8233
	0		0		0
	2.96279		0		0
	0		0		0
	1.98433		0		13.2179
	18.9757		1.67278		0
	11.3125		0		0
	8.3238		0		0.56211
	14.4003		0.41963		2.2995
	0		0		25.6682
	0		0		0
	3.72548		0		15.4621
	5.2734		0		20.5474
	31.5685		0		28.909
	0		0		28.1416
	0		18.1845		30.7318
	16.0306		55.1063		34.1891
	0		12.1608		33.7549
	0		4.2		33.761
	5.9722		0		32.6756
	0		4.212		17.6176
	5.0838		0		22.247
	14.3733		0		0
	0		17.6857		13.5
	4.66265		1.17253		0
	5.8615		0		0
	12.0781		0		16.2809
	1.73081		0		11.1133
	2.69644		0		0
	0		8.6647		0.45895
	0		11.5487		0
	38.1606		0		0
	4.36879		8.1406		0
	9.2249		32.1898		0
	1.54411		39.6587		7.121
	15.3447		21.3472		5.4031
	0		7.9136		21.2704
	24.1187		12.5495		25.4319
	17.4899		20.7215		24.9587
	26.0978		2.69548		14.2194
	9.4783		5.3212		15.3424
	2.17778		19.2412		28.0934
	0		0		24.7275
	9.4136		14.1384		30.8256
	0.21007		2.69457		12.1224
	10.7238		0		10.5086
	18.5064		0		9.0912
	0		0.74064		18.0015
	5.8853		0		33.2564
	6.218		14.7533		22.1417
	6.64		4.1456		26.3468
	0		0.19751		21.9314
	0		0		0
	25.4501		5.3102		6.445
	6.641		15.8546		32.1975
	96.21		0		39.2216
	0		0		38.8596
	15.5354		0		28.6689
	19.9149		0		38.7483
	16.0638		0		35.7428
	0		21.919		26.8407
	10.0281		0		17.7933
	8.9687		7.7095		30.8057
	4.00718		2.45719		18.3678
	0		0		23.1793
	20.3397		1.46279		22.9929
	0		8.8109		28.0997
	0		0		35.679
	0		1.24149		29.2335
	7.2289		12.1559		21.4523
	11.5992		12.9003		19.9533
	0		0		36.8011
	14.0842		21.6446		34.2291
	7.1792		7.9635		34.1701
	9.3854		0		30.3386
	16.2203		4.392		26.4682
	0		0		7.608
	0		5.248		15.2851
	0		10.9211		19.5284
	0		0		21.7855
	23.8445		3.7926		0
	0		0		11.5235
	23.2458		0.52167		0.69163
	24.0464		0		0
	7.842		21.9543		14.3016
	0		16.08		8.8457
	17.9794		5.5		26.42
	31.5388		7.0568		7.6249
	13.1645		14.415		6.3522
	12.3798		30.803		0.88998
	18.022		3.06683		0
	7.8701		8.8355		0
	7.7001		10.6001		0
	15.1349		2.45176		0
	19.1195		2.04101		0
	0		4.4058		0
	26.3085		13.2066		3.17777
	30.3455		23.5506		0.07755
	15.0184		17.5436		0
	11.1277		10.5777		3.06683
	6.5072		0		16.4976
	0		0		6.4388
	1.81968		2.11873		0
	9.7877		27.9438		0
	19.362		25.326		0
	11.6354		36.0067		0
	37.2418		18.4414		0
	4.48684		2.21455		0
	0		7.9783		24.7623
	35.5227		2.95697		18.9672
	9.0254		1.65207		9.3871
	38.2498		0.96856		8.5863
	0		0		0.19751
	2.73256		0.21649		0
	0.55287		0		0
	8.6684		0		49.2815
	15.8459		12.8859		48.5503
	10.5294		14.8081		46.5401
	9.3651		3.5666		37.7613
	17.4648		0		34.4735
	30.2037		0		25.2132
	4.02755		6.5849		17.9717
	0		3.7171		12.9438
	8.6964		6.5561		0
	6.6159		1.77428		1.92231
	20.807		13.0758		8.4036
	14.0171		0.25676		14.8486
	3.07397		6.2745		0
	11.8352		4.7745		1.64667
	0		0.37715		3.7697
	1.06071		12.3611		0
	2.64107		0		0
	16.915		5.141		0
	8.2695		0		19.9792
	0		0		0
	0		7.0731		27.366
	5.3319		4.8949		33.2884
	0		0		10.5039
	17.1576		4.4026		12.496
	6.2908		8.5281		1.72171
	16.2753		0		0
	7.7192		7.5591		0
	3.98782		0		0
	10.6469		5.3803		4.809
	22.8581		0.05623		0
	0		8.9559		0
	20.794		15.2046		0
	5.0161		0		1.30578
	1.39192		5.7289		0
	4.58944		8.9584		4.8025
	7.1792		1.88413		7.0254
	19.7866		0		3.38925
	0.34572		12.5842		10.2008
	22.189		22.6245		4.3589
	0		27.4153		3.9966
	8.1627		29.3633		0
	12.5338		33.9303		0
	0		0		0
	2.86189		0.21242		0
	0		5.9401		0.0071
	0		13.5248		2.10565
	0		1.61156		1.58562
	0		3.27932		7.7895
	11.4531		26.6652		0
	8.598		0.2548		0
	10.8871		40.6761		0
	4.00718		35.8964		0
	0		9.894		0
	13.9683		2.36838		0
	4.45268		0		0
	0		27.388		0
	8.4645		21.9487		0
	0		6.3701		0
	0.69769		0		0
	18.4679		0		0
	19.064		0.19751		0
	21.6202		4.7976		0
	6.4344		28.5114		1.31015
	4.30655		10.8798		0
	0.91422		0		0.19343
	9.2096		14.8086		2.50344
	14.1801		0		5.0647
	6.4857		0		0
	15.2258		5.4867		0
	24.0715		0.67588		0
	1.73415		4.9247		0
	0		10.3308		0
	0		0		0
	20.1447		0		4.7561
	5.825		3.06683		0
	48.0716		0		0
	37.339		0		0
	0		23.6037		0
	6.5845		15.5574		0
	2.47502		0		0
	0		9.9656		0
	16.8733		14.3459		0
	3.95176		8.8451		0
	0		10.345		5.5225
	0		0		1.72919
	6.8463		0		0
	0		2.52755		3.1266
	0		0		3.28863
	17.0231		0		0
	28.0578		6.9074		0
	17.474		0		0
	16.5335		0		0
	11.0262		0		0
	5.3979		0		0
	0		2.44412		0
	0		0		0
	21.4404		0		13.7585
	27.0816		8.9734		0
	28.9844		6.2192		5.9182
	26.1554		16.4823		0
	14.1132		8.0612		0
	4.3169		0		0
	0		9.1469		4.887
	0		0		0
	11.6734		0		0
	9.1222		13.3472		0
	35.2145		19.294		0.21649
	5.459		28.5995		0
	3.48195		42.9609		8.99
	13.2527		10.2323		10.1354
	3.89983		11.1599		5.3485
	16.1416		0		4.6143
	0		15.571		0
	24.1299		16.5201		6.9887
	17.7072		13.4979		6.2421
	9.4669		10.2142		7.6222
	1.19212		12.9879		20.8521
	12.7638		0		19.2881
	0		0		10.5398
	6.5947		0		9.8711
	0		0		13.3046
	0		0		15.9799
	0		0		17.1354
	0		0		13.254
	0.13406		0.39153		17.8262
	0		20.5192		22.5332
	7.6382		10.6094		27.9653
	20.499		4.1646		12.1504
	0		0		17.9431
	0.10463		3.9935		23.2309
	7.72		7.098		6.6977
	8.5761		17.6254		0.39902
	5.2498		9.2596		0
	12.2254		0		4.2292
	0		4.714		10.081
	14.97		0		0
	0		14.9197		0
	0		0.48085		0
	0		0		0
	15.5469		0		0
	0		1.79662		0
	5.2988		0		0
	10.1224		12.6801		4.1345
	9.6496		12.3842		0
	0		0		5.8514
	0		11.6744		11.58
	0		6.5664		8.4863
	0		39.7048		12.6198
	0		0		10.8335
	0		6.2745		6.2037
	0		6.3522		8.061
	44.1368		0.66207		5.72
	22.1878		3.15873		0
	21.6622		13.7451		0
	0		2.25432		0
	13.7187		8.8199		0
	32.899		10.6666		0
	14.9199		0		0
	12.652		0		1.17253
	1.63123		0		0
	4.94917		0		0.06566
	21.8057		16.2037		0
	9.7382		43.2956		0
	1.36748		37.2794		4.2978
	14.6902		5.7403		5.8986
	3.17949		3.7247		1.38321
	6.4716		7.6222		3.2641
	5.7654		3.959		0
	0		9.8232		0
	11.899		14.6416		12.8046
	1.81968		0		3.23731
	23.961		1.32967		0
	4.59134		0		1.46826
	0.75424		16.5241		0.17419
	2.35932		9.1425		29.4238
	6.0242		0		0
	17.759		0		0.73504
	2.06211		0		3.5563
	31.1806		0		0.68063
	20.7851		0		1.32788
	6.4988		12.173		0
	0		9.5801		14.1391
	17.6009		15.9281		3.08805
	10.9709		0		7.5776
	16.203		0		7.8873
	7.5906		7.0761		1.51744
	0		0		15.9344
	18.1957		0		16.279
	22.2514		0		13.4809
	21.6324		0		17.1882
	0		6.3205		3.6595
	5.595		0		9.7692
	30.4834		3.35972		23.0771
	22.8016		0		27.8997
	3.5067		0		22.0563
	9.3495		0		23.3752
	0		0		26.8997
	0.26769		0		17.1378
	28.3233		0		9.2862
	40.4542		8.8305		11.0046
	4.02392		0.41963		6.6021
	11.933		0		30.6744
	31.4751		0		27.1486
	9.0232		0		24.0401
	3.25248		0		24.5315
	8.5731		9.7027		35.7502
	0		17.0962		17.3307
	0		5.676		21.3617
	7.1011		0.42313		20.1215
	0		0		23.7083
	4.19457		3.20518		10.1704
	12.7126		0		1.56217
	0		0		9.5
	0		0		14.2217
	13.7187		14.6517		6.4829
	6.0167		21.6083		4.5628
	1.21521		49.1321		0
	7.9161		0		0
	4.23867		13.8977		0
	7.8701		11.273		11.7149
	15.8564		4.4031		27.4697
	0		1.47255		13.6349
	0		10.136		19.3549
	0		9.2319		9.9309
	3.9854		9.0753		19.0029
	18.6459		11.775		20.9533
	2.24064		0		26.3745
	0.13672		12.953		35.1569
	21.7319		11.5932		39.443
	3.18168		0.60889		39.7209
	0		0		33.6977
	3		7.0372		37.7969
	0		0		23.0477
	3.51803		4.2654		39.7854
	0		0		43.1894
	1.2285		0		48.0142
	1.45397		0		30.3059
	0		10.4624		38.0442
	2.41863		0		20.5504
	10.4102		0		17.9579
	4.41655		6.1885		30.4585
	11.3095		21.1987		20.7943
	0.52596		24.526		10.8411
	0		11.7959		16.8155
	16.469		0		36.5015
	6.4344		6.562		41.0527
	4.84878		7.5693		23.6801
	5.513		3.14658		25.1293
	0.16031		7.6914		23.4277
	0		7.7664		11.6429
	18.3699		14.703		5.777
	42.1581		19.3758		0
	9.5234		2.26056		4.2136
	11.7432		15.4346		34.8141
	16.1491		19.6561		47.2262
	16.5647		0.42313		35.1568
	11.2264		19.2236		43.1024
	0		8.438		40.7527
	5.102		18.0859		45.6879
	21.3323		32.8798		43.4696
	6.0877		4.6251		39.4296
	3.8339		0		38.5077
	3.4216		14.9956		36.6641
	8.6644		11.7338		35.0657
	21.2322		56.9516		27.7985
	0		7.7022		24.255
	0		17.3615		29.6699
	3.60059		37.479		39.375
	2.23416		20.4778		34.4326
	17.2252		10.7901		37.0525
	9.6761		69.7578		18.548
	0		0		20.5681
	0		99.833		22.9239
	2.22554		11.4429		11.1268
	9.9774		11.8582		20.8734
	11.9207		4.085		19.3589
	3.44612		0		30.4816
	1.23981		0		25.4192
	5.7808		5.9302		36.6065
	1.71649		6.7161		34.6451
	1.39533		13.5273		35.7163
	0		0		29.0095
	3.41167		0		30.2841
	19.1677		0		26.8367
	1.64198		5.3607		34.6402
	0		7.8258		38.5395
	3.48119		25.666		41.4013
	0		4.7011		22.0509
	10.1275		18.9514		38.6628
	5.8952		0.85932		34.0446
	3.4183		7.9783		39.2477
	0		21.2604		32.4392
	5.5503		1.8144		23.4954
	11.5721		13.5386		22.4142
	12.7638		1.85897		39.8913
	0		0		41.7626
	5.8045		9.0789		34.9024
	0.74949		0		44.9399
	0		11.3495		30.0484
	10.4953		0		22.0938
	17.9616		19.8029		12.6402
	10.7508		2.06102		13.7313
	4.14746		0		21.1559
	2.24064		0		27.3645
	1.97912		6.784		24.2956
	27.0128		0		22.866
	33.328		6.7103		25.9967
	27.921		0		5.7625
	24.2131		3.7498		0
	0		4.7479		10.1393
	14.3206		10.4111		13.6957
	13.6933		0		17.6677
	7.8103		4.085		13.8572
	0		0.90728		11.6744
	6.499		0		8.4399
	0		3.34878		15.583
	9.8844		43.75		14.4554
	0		40.6581		3.07262
	15.6744		41.8888		11.5023
	11.7276		23.6397		20.4363
	2.37173		11.8709		21.532
	16.0686		0		13.4613
	0		0.15665		0
	12.0568		0		0
	13.6918		4.4165		1.02911
	8.7525		8.603		4.8118
	4.05646		13.7449		3.5
	18.8203		4.7745		17.2048
	8.3681		0		6.7632
	0		1.9216		10.4689
	0		5.9439		17.0093
	26.378		12.9649		0
	7.7444		8.1512		0
	22.9093		20.6271		0
	11.1504		10.1884		12.0471
	0		1.9183		0
	67.8112		29.2324		0
	41.6357		27.1864		0
	0		25.585		11.2604
	0		19.2134		24.865
	1.63003		31.4203		21.6519
	12.3536		3.44505		9.5507
	15.3569		3.25885		6.7084
	21.0215		0		24.6715
	6.2812		14.3895		17.865
	8.3448		6.9758		12.4406
	13.5803		21.5797		12.6761
	0		0		26.2953
	2.69072		19.6037		16.2088
	6.7068		4.5329		45.7461
	0		0		46.9294
	22.6377		0		42.065
	11.8092		5.1939		46.7684
	17.8292		18.4224		34.2019
	31.6029		6.9583		0
	0.21007		4.212		0
	13.0487		0		0
	13.327		0		12.4428
	23.7964		9.9747		24.8123
	16.2016		7.1822		16.3758
	11.3777		10.3981		10.8595
	22.3817		1.5		0
	18.1209		0		0
	30.8851		0.05623		0
	10.8505		0		0
	37.9628		8.4742		0
	20.1892		5.7222		0
	22.0791		0.97868		0
	24.9233		13.0236		6.8133
	14.1715		15.3207		9.2834
	23.5387		0		3.5527
	0		50.6905		13.6367
	25.6485		3.6747		8.4848
	15.1131		0		27.9115
	5.6456		6.8787		14.0283
	19.3911		25.5073		8.9584
	9.3294		4.999		0
	1.39192		3.34878		0
	10.709		8.2693		0
	0		0		0
	11.3533		5.0696		0
	13.608		0		0
	16.5643		1.87159		0
	11.8366		10.2276		0
	0		14.5686		0
	24.1345		13.0764		0
	16.4411		6.86		0
	0		8.161		20.3119
	0		0		18.6228
	13.7602		12.76		1.45157
	12.7638		16.2202		0
	1.18363		14.8979		5.4023
	0		66.3112		0
	0		19.8927		19.402
	0		0		3.7634
	0		0		17.6286
	11.9167		3.8545		0.97868
	0		15.1966		16.4238
	7.5585		8.0122		12.6758
	32.9116		4.4026		0.96856
	23.0618		6.8448		1.87567
	5.3697		12.0803		14.2472
	0.40271		7.194		15.4949
	0		0		8.5451
	0		0		9.0753
	1.75891		9.5618		0
	21.339		0.96856		0
	26.9034		0		0
	9.6246		0		0
	3.15207		0		0
	11.1672		20.8817		0
	5.2373		16.593		4.1103
	0.82375		8.225		3.03246
	0		5.5739		12.4898
	25.4556		0.07859		17.553
	35.4723		0		7.5633
	0		0		18.1003
	7.2384		0.66207		9.5609
	7.7147		27.7867		0
	21.9969		0		0
	6.7072		0		0
	0		24.3118		4.8635
	0		18.6892		8.0261
	14.765		6.718		9.8232
	1.9708		34.7258		16.618
	8.8922		23.5982		14.0136
	23.4192		53.236		0
	12.563		29.345		2.51686
	10.9804		2.94184		0
	5.8105		13.8447		7.1033
	0.62108		12.8522		0.89071
	1.87819		2.72567		8.5209
	8.806		16.6607		18.6659
	8.1808		8.1761		14.77
	19.9532		25.0777		7.0437
	0		0.05693		21.8715
	19.4207		0		15.0929
	1.05815		11.9393		15.7483
	29.26		0		6.3096
	28.8982		12.108		10.5229
	12.7197		11.6429		5.0259
	18.1663		3.6741		1.44593
	18.4866		0		0
	0		0		0
	1.14846		22.6345		8.2203
	19.3601		7.1602		7.5
	0		12.3644		0
	25.2782		3.5838		0
	54.8684		1.47426		0
	46.8995		0		9.4451
	6.4344		0		5.875
	0		0.66207		0
	9.3556		0		0.97868
	13.9114		2.92869		0
	17.008		0.89071		35.5382
	12.177		6.0585		26.5532
	0		5.3073		19.865
	3.83825		20.0862		36.6412
	0.21007		0		30.0964
	1.35327		16.7921		0
	26.1735		10.7123		17.4769
	0		0		13.277
	10.4734		0		0
	17.93		6.7695		0
	8.4915		0		0
	0		0		1.83668
	4.95474		20.3677		0
	13.843		0		0
	20.3649		8.1924		0
	0		0		0
	5.6625		4.3442		0
	13.2623		15.8898		0
	9.3127		10.2849		0
	5.7292		7.3406		0
	6.5976		17.4092		5.5352
	0		42.6301		1.45068
	11.5332		3.6801		0
	23.6814		18.0357		0
	13.8801		0		0.17151
	29.2405		5.7384		0
	32.4897		13.5388		3.44685
	2.38998		0.61496		9.167
	0		4.3193		8.0439
	0		6.6236		5.1954
	6.2742		1.17253		0
	5.8971		19.842		5.8396
	16.0969		14.6736		0.83026
	0.57744		6.5714		0
	0		12.1224		8.4574
	10.0953		9.9681		12.1149
	12.5274		5.2072		5.5466
	16.5363		10.1734		0
	4.09111		0.38973		0.06847
	36.473		0		3.47077
	47.9009		2.73128		10.1725
	19.2505		0		13.6213
	18.3375		5.718		4.2716
	6.0329		13.4317		0
	7.8475		0		0
	16.841		21.9646		0
	7.3101		0		4.8545
	15.1032		0.6369		0
	21.6279		18.4532		8.1379
	25.0487		10.8967		5.273
	21.2043		30.9272		1.01673
	3.88279		0		0
	7.338		24.1656		0
	0		3.7486		0
	0.83811		11.2197		0
	3.54653		14.3492		0
	9.6671		8.8884		6.9543
	1.29556		11.8572		5.7284
	0		25.2566		7.6746
	5.0684		47.5948		5.0085
	3.01354		0		2.71423
	0		0		6.9365
	14.0722		0		9.6931
	0		0		11.2828
	26.2804		0		18.0841
	3.38413		3.35972		26.3122
	0		0		19.0219
	16.6744		10.677		17.1193
	21.0682		0		27.8493
	0.62108		9.4923		21.1109
	0		0		18.6334
	2.0586		31.6442		4.1148
	10.6172		0		6.7559
	22.0577		1.86482		5.9884
	0		10.4795		23.9228
	17.8156		5.8081		10.369
	10.8723		26.5064		2.1722
	6.8208		21.2979		2.58387
	8.1369		6.6558		0
	0		12.5739		4.0603
	3.59397		0		0
	0		0		0
	7.333		0		0
	0		19.1396		0
	27.3842		0		0
	1.14846		6.6116		1.14107
	0		6.0774		0
	25.0234		4.5239		0
	0		0		0
	0		0		0
	5.8862		0		3.7171
	15.4362		8.9468		9.5948
	4.43057		10.314		21.1239
	1.15406		5.4477		11.5757
	0		0.58179		18.1259
	47.1697		0		14.9875
	2.57408		12.2928		9.2238
	8.2445		13.5705		4.4186
	18.5003		0		0
	27.6864		0		2.11873
	0		0		0
	0		0		0
	0		0		0
	30.165		0		0
	0		0		4.5885
	38.4749		4.1625		0
	33.3614		0		0
	0		0		0
	0		9.9966		5.7687
	0		0		0
	10.2566		6.6253		3.08837
	3.99455		11.7623		2.59111
	12.9123		26.5084		9.5776
	0		31.8451		0
	20.1321		10.4624		0
	0		0		0
	0		0		0
	8.3681		5.0976		0
	11.8348		8.8451		0
	2.34275		0		3.16936
	23.4335		0		5.2501
	21.1984		20.9234		5.9872
	0		41.2239		0
	14.415		29.6907		0
	11.2407		3.20518		4.3589
	22.5396		14.0524		0
	0		0		24.5579
	35.0309		0		13.6054
	0		0		17.9518
	7.4528		6.6641		22.2019
	0		5.6026		22.6779
	5.8603		7.8759		26.8888
	10.8212		8.2479		27.3105
	0		1.45157		25.4165
	37.8796		16.7676		17.2994
	0.34572		8.3522		25.6011
	8.5372		0		17.7441
	0		6.7859		20.4514
	15.4521		21.6083		1.69377
	0		5.3578		35.954
	1.45622		15.341		3.9644
	0		0		12.1267
	8.3281		18.9275		0
	0.37589		26.4814		12.3119
	5.0593		22.2035		0
	9.3938		15.1524		3.8421
	62.4582		3.7802		1.17253
	10.9563		0		9.8513
	0		0		14.6209
	3.01744		13.0433		14.2991
	31.1854		6.0068		24.2845
	27.3418		0.73416		6.2218
	16.1314		23.2347		7.7284
	20.8695		16.1899		17.6175
	0		10.505		27.96
	10.1382		0		27.7436
	19.4354		0		19.5179
	24.2047		20.5577		21.7384
	38.5735		0		16.0041
	5.7136		12.2333		18.9661
	11.909		0		22.6992
	0		8.2952		24.1609
	17.2524		0		27.6847
	9.2939		0		17.3321
	3.74954		5.5		12.7716
	7.9211		8.6263		6.9059
	0		12.5901		8.5484
	5.7692		0		5.2475
	0		0		7.8241
	5.1112		8.9809		14.646
	14.652		0		11.6155
	7.8358		5.5864		0
	0		0		17.4273
	28.7165		2.94644		0
	0		2.2995		0
	0.62108		48.5621		0
	42.7363		0		2.93627
	0		13.4759		15.233
	24.8883		5.7721		13.7076
	0		32.3601		23.5234
	4.19548		8.8627		24.9987
	16.2984		31.8614		7.6309
	5.3356		0		5.5241
	14.1555		10.2695		0
	0		0		0
	17.2318		0		0
	0		0		12.768
	19.5972		11.4647		0
	0		14.4868		1.67949
	50.2849		29.1548		3.6595
	3.11156		24.694		1.17253
	8.6362		0		0.37819
	9.7386		32.8798		0
	0		27.79		0.6369
	17.8028		26.6704		0
	24.324		24.3323		0
	0		39.9823		14.2017
	16.0236		5.2501		11.381
	0		0		0
	0		4.4747		0
	0		33.8869		9.5912
	20.1892		0		14.8628
	0.13406		5.3122		9.2951
	0		3.639		0.37819
	0		11.9837		0
	7.3765		22.6084		0
	0		0		4.3318
	9.6809		0		0
	16.4329		7.2067		0.13123
	4.36976		3.5365		0
	27.1504		0		37.7192
	31.8364		21.2211		0
	0		0.17419		3.9627
	15.2567		0		1.92484
	0		1.63863		14.54
	21.8447		12.6602		11.4629
	6.7695		0		24.0767
	0		23.3642		12.7055
	2.62529		14.3722		0
	11.0203		13.2064		0
	0		49.1534		4.0441
	12.1121		0		0
	15.3315		0		0.91615
	24.5542		2.86291		3.09864
	0		7.4582		1.43346
	3.99077		5.768		0
	2.82788		25.2205		0
	5.7624		4.2136		0
	6.9872		10.409		0
	16.5584		18.5717		8.5905
	14.415		0		0
	3.97635		0		1.45672
	17.5628		33.7505		12.948
	21.5539		2.7484		21.8828
	2.0586		20.3795		16.8304
	5.9165		0		6.6954
	1.95895		16.1748		19.7626
	16.7145		3.7133		17.0822
	0		0		13.8702
	3.4984		0		2.25432
	14.2798		0		6.801
	21.9		17.5408		3.9035
	3.01748		27.1222		0
	12.2677		22.6154		0
	15.2122		13.5786		0
	16.2203		1.67667		0
	7.1551		2.44412		0
	8.806		0		0
	33.3428		5.5554		0
	0		15.8767		0
	0.55057		0		1.98119
	4.14746		3.6112		12.7536
	0		0		9.9513
	0.52699		15.6888		7.331
	7.9522		16.75		2.96218
	36.0036		26.9544		0
	9.8725		32.1408		0
	6.6162		0		0
	5.4899		15.7318		0
	5.2271		19.1027		0
	0.28553		0		0
	0		3.40925		0
	2.35989		0		0
	11.2307		27.4493		1.70591
	2.95068		0		29.2074
	0		0		25.7527
	19.7538		3.6388		20.1997
	23.2291		21.1366		10.3801
	13.7101		34.0493		18.4472
	2.7309		0.6369		6.8643
	30.7606		0		13.6334
	0		8.3667		2.06544
	0		0		5.76
	5.0674		48.7849		0
	8.6292		0		5.7969
	22.0873		13.7041		0
	0		0		0.90728
	1.35004		9.395		6.9583
	18.1271		28.3454		18.4511
	14.0848		4.1763		20.5262
	0		0		21.302
	0		0.15665		8.0275
	2.95068		6.7882		1.1835
	37.214		8.2709		6.7224
	5.3896		2.43764		4.3853
	0		1.96617		0.86842
	0.47564		0		9.7713
	0.24054		22.0151		12.3725
	1.63003		20.3078		6.0814
	11.1737		36.1486		2.40204
	23.3573		19.7629		0
	15.0742		0.28655		0
	6.0741		13.85		0
	1.30837		8.0235		0
	0		4.2074		0
	20.2069		30.3364		0
	2.50993		2.49583		0
	0.4431		6.8133		0
	28.5981		0		6.5615
	51.6283		10.4496		3.9929
	28.6735		17.158		0
	24.6931		0		0
	21.9643		17.6545		0
	12.4593		17.865		0
	11.5702		1.24143		0
	7.3081		0		0
	1.48468		0		0
	0		8.7278		0
	18.6311		11.2197		0
	8.4104		7.3189		0
	0		12.7068		0
	8.8969		19.8437		0
	2.16306		4.6109		0
	1.35327		51.0952		5.1172
	4.7219		0.19185		2.1134
	0		14.4366		13.5052
	0		0		16.8838
	2.82967		13.7122		17.6865
	0.27012		9.9269		0
	0		5.6551		0
	6.2745		29.8237		0
	7.9103		0		0
	7.2724		1.56217		9.9623
	16.7724		37.5061		1.56954
	35.6407		0		0
	5.3431		23.0824		1.33369
	27.6297		11.1337		0
	0		25.7073		9.1693
	14.4795		6.3029		4.3658
	1.89902		6.9806		0
	5.6102		15.5539		3.17179
	0		0		7.5693
	31.5093		1.55761		11.0717
	27.221		0.56984		7.2316
	38.6577		0		0
	6.7191		7.7679		7.1394
	15.608		22.2964		10.9291
	2.8646		0.05732		0
	0		0		0
	0.84768		20.5873		0
	4.09111		16.6271		7.2342
	3.60452		8.8627		19.3549
	9.0898		0		10.4309
	4.22567		0		0
	1.17672		0		6.6133
	33.2807		0		16.061
	0		6.7601		0
	12.5212		17.1569		0
	27.0396		18.5857		0
	3.82028		7.7128		0
	0		5.9401		3.5747
	17.8433		1.23138		1.59322
	7.8909		25.0376		6.2192
	22.2067		13.9542		32.0924
	0		0		28.8234
	17.0886		0		0
	4.46218		0		0
	15.4703		0		0
	1.74007		16.4059		9.9157
	0		0		1.02027
	0		16.2896		0
	12.0725		13.5742		0
	3.20154		17.036		0
	0		17.3326		35.9185
	0		17.8535		6.7919
	0		0		7.0898
	0		0		0
	13.4326		0.78394		0
	0		0.39964		0
	0		28.0984		6.6078
	33.5842		22.947		0.52167
	35.1619		19.4083		22.8551
	30.9031		18.7465		0
	2.7309		0.48085		0
	22.2094		5.8081		6.6641
	0		0		2.01312
	27.1552		1.32886		0
	4.84531		0		0
	16.1683		10.0932		0
	0		17.1311		9.5087
	25.792		32.7878		5.5675
	12.0144		0		16.2088
	21.2049		0.52167		11.58
[truncated: 15,803 more rows]

## Sheet: Fig. 3c
CFU-E to closest cell (µm)
Pre Meg-e		Pre CFU-E		CFU-E
Ob	Rd	Ob	Rd	Ob	Rd
74.398	28.9245	6.15302	136.763	0	60.0669
82.7232	175.9	17.8368	224.152	4.93568	90.6477
66.0619	180.589	29.856	193.485	43.7082	37.4396
104.403	55.3138	115.02	106.03	0.533409	77.6563
96.3843	102.178	86.947	85.7192	0	66.0202
48.1526	101.6	95.4708	123.104	0	74.9367
54.5944	170.674	125.931	53.6731	4.67733	52.3555
180.502	61.4	127.369	91.6434	0.533409	52.1351
240.509	76.8089	129.195	99.0017	8.02831	27.5049
235.561	85.8186	182.752	135.857	0	35.9918
311.387	79.8937	188.738	89.3112	0	0
303.529	160.699	198.596	121.939	0.031968	7.40215
269.995	44.0245	195.112	54.8543	0.031968	37.8938
87.2299	21.6789	112.899	108.909	2.11005	9.95417
66.1711	87.9064	107.216	101.523	6.90192	69.9894
119.618	27.9095	110.489	132.866	2.11005	56.4122
90.7047	59.9157	76.1607	86.7616	0	5.81317
58.0008	66.6274	69.1704	67.5909	0	18.2537
94.7974	123.058	87.3935	31.5573	0	20.6614
84.8265	84.5063	97.3178	27.882	0	42.5483
101.518	14.8174	20.6588	110.695	0.583679	22.2926
97.7908	87.7769	19.0472	125.214	0.497384	12.7867
52.3617	48.6127	21.3352	45.8199	0.497384	8.75341
52.7618	37.228	66.3312	40.9532	27.4275	15.0417
110.946	61.5452	97.3147	155.771	1.26987	18.8726
158.988	63.7213	98.5088	76.8033	1.26987	20.6488
152.802	87.3559	102.556	103.64	26.1095	17.2326
145.507	73.4138	134.64	139.992	0.197789	53.0134
134.228	75.2651	124.902	101.423	0.197789	17.1545
127.896	122.707	140.314	150.412	1.40764	12.665
113.682	43.0742	126.673	132.225	4.05603	4.10374
87.7158	78.8934	132.721	105.21	1.40764	65.0192
79.2158	97.6937	17.5269	84.9427	0	41.5673
71.3736	138.808	12.0724	33.2628	0	23.9833
71.3711	27.5596	167.387	85.4347	146.456	32.3389
33.7854	111.285	76.2289	79.029	22.0241	40.3722
19.2861	68.9331	74.283	82.3653	22.0241	27.0034
60.0303	45.0416	30.9233	172.984	7.29647	3.63942
59.4557	71.917	50.3255	109.23	7.29647	10.2399
69.3211	182.767	206.854	106.818	2.82387	0
106.8	91.8711	217.623	106.222	0	0.060094
99.5611	88.5595	229.105	105.333	11.6555	1.13274
72.0243	87.9832	130.23	97.68	3.31906	10.1744
71.5936	74.3596	112.18	149.214	4.44841	51.923
89.6307	34.5244	109.805	206.402	4.44841	13.7036
57.6514	63.6732	156.653	71.6467	0	36.2383
58.2783	52.2754	151.409	47.4027	0	20.1429
69.9243	113.036	165.749	21.1372	29.5377	34.7835
144.653	25.4795	167.155	107.324	13.2701	79.0978
134.7	53.6808	131.048	49.0774	0	38.4623
125.392	261.068	124.523	184.599	0	58.9848
88.1628	84.0778	145.873	59.6298	8.81325	42.7687
104.919	372.227	342.607	75.5048	0	71.0325
113.512	33.335	349.478	210.097	12.2348	13.7925
77.0745	42.9715	298.994	22.6741	0	49.9359
58.7178	10.6071	361.423	108.956	12.2348	45.5909
40.4518	4.85786	356.332	97.7229	12.1568	11.6075
39.0244	86.1397	364.7	26.0477	12.1568	4.99363
46.5967	88.0432	359.073	112.661	15.1149	19.4185
162.662	82.3995	314.102	111.328	33.3653	8.32924
164.69	65.6698	385.8	27.2199	4.69462	56.7524
161.303	51.7447	399.86	104.096	4.69462	43.448
225.022	128.211	247.408	81.41	3.42658	23.9833
223.304	183.005	236.151	39.959	1.16221	30.374
211.617	144.525	228.993	80.8409	1.16221	42.7335
129.254	54.4086	227.86	69.6332	12.4945	34.7013
137.634	94.3146	230.222	97.0502	7.73123	48.2929
152.062	48.3876	181.166	114.262	0	34.7436
149.742	37.6867	182.209	134.001	0	15.1383
138.299	73.5631	185.649	206.071	0.733358	7.40215
177.605	35.0999	124.071	93.2922	19.0817	35.9064
178.142	52.3816	47.9056	52.5578	26.1286	26.5916
103.896	93.1244	59.364	74.2902	13.0611	0
90.2968	115.429	38.9892	118.199	13.0611	62.1013
44.1675	0.020162	31.2202	140.065	5.79537	17.1583
15.1116	100.752	19.2736	138.482	0.058315	10.9712
27.82	135.019	38.0258	142.495	8.60275	35.9064
32.8933	49.7693	51.0236	315.719	8.99772	20.6614
71.3647	43.0808	17.7427	150.383	8.60275	41.6696
38.9514	26.7	265.309	119.626	8.961	34.0089
123.108	23.8469	245.964	77.4896	4.8711	34.5431
92.6684	77.9726	252.501	115.639	4.8711	0
47.4686	59.455	80.1424	69.0362	25.0401	17.2326
21.1481	69.4535	122.585	78.0036	10.0265	2.9521
59.0634	59.5352	85.8377	149.012	36.6656	34.5683
65.177	65.2185	111.557	109.922	10.0265	0.060094
56.2651	87.8143	103.236	50.8303	0	62.5428
47.7719	148.985	106.491	107.517	0	14.75
30.6343	324.267	226.53	77.2484	9.22155	23.5474
67.7201	132.221	212.389	19.7135	9.22155	25.011
63.1958	62.8477	207.06	108.566	16.0732	18.032
53.0505	0	165.523	74.6102	0	0
68.5803	73.02	170.22	58.8184	0	29.6858
66.6964	70.1066	180.966	38.4282	0.352289	34.1828
23.6741	45.3265	200.606	184.525	28.3476	10.9249
15.7082	30.881	214.837	122.161	0	13.7925
1.03982	80.1501	162.766	77.0861	40.6604	22.1919
8.19952	238.8	218.864	31.9922	6.25089	11.8057
32.8259	83.6895	220.733	85.8095	0	61.2416
18.7067	88.7445	223.312	107.29	0	51.258
398.538	119.885	156.536	71.0273	0	35.9918
406.169	84.6242	171.928	124.09	14.1844	46.6684
385.246	89.5044	203.537	115.48	18.5942	41.6696
364.371	181.232	202.807	142.608	18.5942	35.6504
375.381	44.4648	149.045	91.5722	0	21.5149
371.427	116.068	126.686	13.2508	34.9432	15.7768
365.414	128.072	177.194	113.342	13.2354	52.4564
358.083	71.0764	169.744	98.6705	17.6384	0
344.513	109.853	173.931	125.496	17.6384	0
219.654	63.429	134.368	216.093	23.0819	14.4106
231.094	164.506	52.7806	48.178	1.90395	2.63392
236.302	65.0905	54.6159	10.5393	1.90395	26.1539
240.121	146.843	73.5798	41.2289	4.49887	59.5542
254.746	225.242	61.8724	125.873	22.3117	26.8767
231.896	59.2051	130.945	130.087	134.118	19.6476
190.095	65.8133	181.205	132.167	0	0
209.43	122.697	171.441	143.789	0	39.8121
153.788	96.2707	186.961	69.6183	0	5.86229
154.646	35.6703	183.269	177.52	0	27.5357
117.804	85.5512	105.705	164.189	18.568	30.4277
232.278	47.0765	202.374	200.784	3.00323	31.3266
182.03	64.5163	205.561	167.659	3.00323	8.18889
195.172	78.1735	159.899	109.139	54.3128	36.8516
219.341	272.55	262.284	171.885	59.3785	4.09455
239.261	43.5556	397.369	86.3938	80.5738	54.7428
238.887	99.7042	127.843	114.879	150.604	42.6656
235.785	52.9875	54.5579	31.4224	17.5283	70.1714
208.923	1.32806	53.5542	166.547	9.01087	4.16241
250.218	103.797	74.1221	135.485	3.25796	8.18857
219.639	91.1397	84.842	17.9026	6.96161	39.6522
229.095	108.535	72.9413	118.384	0	65.2337
238.71	147.071	72.8435	52.6661	6.34841	40.3722
171.787	59.6876	78.3163	152.068	0	18.9124
166.05	35.8268	70.8086	28.4788	6.96161	0
176.144	156.968	316.74	82.356	10.7778	1.47284
133.325	80.8207	305.46	25.3691	0	66.0202
112.457	78.0385	273.376	123.372	14.1259	80.6291
92.006	127.382	344.993	83.4685	0	29.8972
110.669	3.66157	223.233	65.0337	14.5451	6.59785
83.068	121.156	224.448	19.0635	14.5451	35.1535
47.6965	77.1848	132.06	64.6793	19.0817	39.9969
38.5084	154.853	186.216	105.412	22.6804	21.5149
9.83455	170.607	31.43	34.9291	19.552	51.0099
100.9	153.782	9.65844	30.1373	0.058315	8.21085
106.604	121.876	89.564	152.951	56.301	42.6177
114.417	116.936	139.86	182.794	21.8613	0
134.318	382.724	115.123	36.9869	0	27.625
102.763	6.74723	121.546	98.3986	0	9.15957
89.8813	84.2827	103.383	210.692	1.24043	2.63392
94.5742	97.1709	103.529	135.264	1.24043	61.169
100.501	285.644	57.5885	201.554	43.0315	43.611
98.4279	66.0099	83.9323	144.947	4.49887	46.9796
86.8922	60.1692	124.249	131.795	2.39951	39.5512
147.448	152.924	135.953	166.049	2.39951	30.374
142.12	249.667	163.681	84.8351	18.5149	0
134.887	24.9042	216.95	75.7476	26.4784	4.16241
112.444	95.4435	210.215	101.473	0	23.7048
107.616	206.748	212.197	198.022	0	28.9195
128.67	105.728	308.638	153.744	126.438	27.5049
137.647	174.576	306.243	141.141	25.7312	12.7867
60.077	29.6009	317.62	155.396	0	1.47284
53.2361	112.117	322.871	127.32	0	4.4452
52.5971	71.1466	303.927	69.5887	25.7312	31.4916
47.8938	122.197	222.482	133.906	6.38256	41.7073
26.7572	97.6837	206.785	179.061	0	17.5548
36.693	0.827981	213.012	129.701	0	24.3119
11.6071	177.998	154.584	97.6436	0	1.13274
67.2006	45.3967	161.023	99.3223	0	77.6563
63.0993	132.328	153.692	16.7438	7.24808	45.5552
94.8355	96.0376	177.742	80.6372	0	49.6485
88.6488	122.283	180.9	92.2538	0	26.886
95.1814	115.907	90.6639	161.493	18.568	28.6029
49.8242	148.107	87.4105	150.58	8.76665	14.4106
48.0658	112.739	95.9903	28.0431	0.828518	11.4013
125.91	85.9689	90.4625	128.083	0.828518	27.5357
45.24	43.6764	76.3275	158.498	27.5197	37.8353
24.368	67.1527	62.5905	193.66	78.774	3.63942
137.535	123.09		89.7823	56.301	20.6488
150.678	156.835	205.907	74.2878	3.428	7.49978
83.0538	162.749	215.517	80.6801	3.10647	7.49978
98.4678	42.9253	202.967	121.071	3.18801	26.5916
102.591	100.667	238.485	116.204	3.18801	4.09455
91.7395	30.0763	223.146	163.407	3.10647	66.0214
108.283	81.3257	184.149	125.831	3.428	31.6088
102.418	116.297	178.913	63.0102	22.4331	76.0114
64.038	96.4374	227.095	95.92	5.55353	39.5512
64.6749	97.0173	105.313	94.4037	29.1467	32.3389
132.329	153.728	100.163	173.947	0	17.1583
84.1632	50.862	284.186	81.4011	0	47.5679
100.251	140.171	242.321	23.4403	0.144006	44.128
109.13	92.4547	322.608	78.7995	0.70335	53.583
105.314	96.0557	493.38	23.269	13.8508	47.9921
44.9309	13.7758	473.946	32.189	17.7453	31.4916
14.1712	61.9225	479.605	49.8611	1.15117	71.0716
54.4852	119.102	510.132	56.7563	1.15117	40.7556
25.9836	84.3462	574.228	50.3104	5.51508	39.9969
7.55203	94.9761	191.815	170.203	0	77.3098
15.4564	37.4798	191.548	63.8426	0	50.3958
33.4781	37.7892	103.768	43.5476	26.5873	35.1535
40.3958	67.5292	110.26	48.7246	2.20416	3.13032
31.6568	74.0722	76.1491	38.8497	0	3.13032
42.2761	66.1356	85.634	80.0415	0	31.4166
60.0869	33.4381	269.353	43.0347	1.7838	42.281
61.6869	120.851	292.264	45.5541	0	9.19252
57.5021	151.119	342.124	45.8262	4.05761	0
59.3882	144.365	347.375	112.272	0	40.3749
50.2965	91.3146	370.334	60.8835	1.51426	13.9918
58.8014	53.3255	360.621	52.2518	24.3379	19.7141
52.5244	48.1444	330.655	151.417	1.2994	32.743
57.4816	86.7449	315.943	81.2875	10.4473	18.9124
47.0832	138.69	310.713	109.934	15.7973	8.32924
21.9485	35.1461	315.653	44.2531	15.7973	75.1835
99.6677	235.267	339.036	99.378	3.38944	43.6149
93.8617	71.4948	360.693	137.867	1.19739	15.1383
76.2708	97.5818	343.517	78.5732	1.19739	27.0034
92.3382	63.6842	349.003	110.248	3.07252	41.6554
84.1121	119.835	291.161	14.7875	3.07252	39.8387
82.4875	30.8487	276.844	18.408	2.65118	0
101.386	21.5245	314.222	65.1146	2.65118	24.2213
66.2497	109.638	308.485	48.2609	7.82605	18.032
50.4556	172.414	173.349	114.132	6.85542	22.1919
64.005	75.5734	182.019	144.89	64.5599	30.9185
78.6664	30.1005	195.866	126.659	6.5035	34.1828
31.2002	78.3661	186.462	85.0073	6.5035	11.6075
42.8174	71.2351	189.08	95.8606	0	30.6757
26.8048	40.2721	200.651	39.2397	0	18.2537
65.8953	22.9915	145.483	3.64627	4.02201	23.1829
62.0647	69.4449	140.742	75.6604	4.02201	28.6029
165.814	48.6886	129.238	196.398	20.6904	23.7048
183.594	130.045	88.9072	76.0863	0	8.18857
197.537	107.427	110.488	79.6999	0	42.5483
162.401	175.755	184.742	86.371	19.5897	30.4277
172.869	151.964	188.539	129.576	18.8578	36.8516
185.01	43.1788	134.613	90.7399	17.3415	49.7713
145.66	164.713	128.211	98.5246	12.1072	46.9796
99.8996	157.914	131.31	17.1514	12.1072	54.7359
88.0792	157.719	145.807	154.315	10.1414	31.6211
81.0468	55.4419	112.561	102.831	10.1414	0
221.294	143.698	108.083	114.692	16.8119	23.5474
215.533	3.58089	106.266	162.887	32.4621	11.4013
202.686	93.2273	273.616	97.6348	96.6848	10.1744
221.925	77.55	269.41	74.6759	27.124	0
174.972	115.467	259.105	106.689	0.325307	20.245
159.687	39.5023	339.555	136.617	0.325307	20.245
195.614	94.6053	345.791	91.8997	9.78908	37.1236
151.809	123.26	357.011	89.9748	0.635517	34.5431
200.32	42.0121	354.18	149.257	0.635517	54.0307
178.253	137.001	344.08	163.505	11.0103	62.7036
192.987	47.5718	373.709	34.6452	13.4293	15.6175
173.987	8.51196	374.692	153.879	5.55353	0
80.8966	32.4191	142.144	138.409	9.91694	15.7768
69.9747	35.957	152.752	129.278	0.049635	43.8492
46.6283	117.883	180.253	64.4609	0.049635	2.9521
98.3112	99.0118	183.806	113.828	76.0063	22.2926
141.193	42.0265	171.293	69.9919	11.473	27.9189
26.488	151.551	190.122	161.149	8.61109	10.2399
33.6698	168.206	176.301	32.4018	0	61.169
21.8124	113.81	193.315	5.34578	0	5.56287
27.867	76.9575	174.696	220.205	29.4079	35.611
91.2579	86.6236	150.985	137.354	21.8332	8.18889
169.732	52.4488	383.186	64.577	2.97984	63.3098
169.011	85.6966	357.313	47.3436	2.97984	35.6504
143.603	107.438	392.341	135.252	6.98938	57.1745
93.4103	135.779	392.818	113.336	6.08673	34.5683
131.633	41.6221	394.286	61.5059	10.4928	35.611
383.858	148.765	369.54	72.7616	7.32925	39.0719
25.4868	112.636	348.106	127.018	7.32925	13.8513
10.4486	126.863	270.085	106.348	3.70481	13.8513
22.0072	74.2474	266.783	25.388	3.70481	5.56287
20.4294	69.4031	276.906	109.642	45.9224	5.46863
27.4865	82.7359	246.911	107.951	8.93402	12.665
31.9223	47.1188	250.744	147.011	13.3328	41.8601
31.3524	20.22	72.8804	137.462	7.99803	28.9061
1.98871	54.4728	65.4417	234.795	70.2985	37.2275
40.4983	238.518	61.2929	57.5091	12.3756	43.8492
50.6942	136.483	66.6703	124.116	1.40848	42.6177
74.2176	260.872	77.5882	133.485	1.40848	37.8938
42.339	272.337	27.2147	89.0724	64.5599	41.6405
29.8421	209.725	252.69	185.008	26.8737	82.363
33.9738	175.504	246.265	199.72	8.68216	34.7436
37.8607	0.674237	132.735	228.464	8.68216	51.4582
26.7427	102.099	119.526	361.607	38.1691	16.1205
80.3099	98.5051	122.573	178.221	27.6579	16.1205
98.6231	55.866	229.934	104.553	9.38542	16.5555
109.757	114.085	210.213	116.175	0	24.1464
162.787	36.6545	186.449	123.793	0	28.3144
84.0506	84.5938	190.212	135.132	0	12.2567
79.2524	290.532	360.454	175.986	2.0011	60.2232
106.431	56.6317	312.272	423.991	12.1086	9.95417
101.856	64.6509	299.169	72.6964	21.5686	24.1464
80.1402	112.595	249.662	97.5062	12.0221	60.0156
50.1095	52.8207	271.63	195.976	2.0011	8.75341
118.82	91.123	256.923	67.9044	12.3546	19.6476
120.195	97.2571	230.6	60.8043	13.0552	58.5173
137.104	107.479	344.961	58.3428	13.0552	53.2465
178.721	106.86	229.718	78.1604	18.2634	30.7329
85.5574	177.627	243.833	79.1291	62.2323	41.7743
90.569	164.117	251.754	94.2871	7.70961	6.16214
232.844	115.017	141.351	63.7571	5.07962	25.011
143.579	40.6545	124.589	63.5086	5.07962	5.86229
45.0489	74.028	131.05	84.0834	11.3517	26.8767
46.4251	58.3519	147.96	138.394	14.3733	9.15957
160.559	13.0513	138.672	36.1885	14.3733	41.4986
288.464	83.8153	122.626	66.7063	10.7641	35.9098
293.053	141.526	118.034	95.5162	10.7641	36.0346
296.41	136.056	87.624	111.226	16.8824	10.9712
20.6104	121.776	144.799	147.266	12.3084	45.5812
18.5923	80.5449	144.863	101.914	12.3084	45.5812
11.8324	86.435	142.083	55.1678	5.18185	37.8353
9.9683	43.078	144.453	70.5297	6.18881	5.81317
12.4353	193.303	175.175	122.994	3.3854	4.99363
100.805	56.5939	196.731	129.839	0	13.9918
59.9351	40.4774	191.376		0
39.2889	72.673	481.493	336.774	5.57629	60.1048
37.9999	64.3427	473.67	147.81	5.57629	58.2272
98.8153	133.642	15.9318	289.33	1.94203	35.8391
49.5945	87.855	47.0988	127.28	1.94203	12.3765
92.0338	66.0699	17.5423	86.7076	5.88602	65.8363
	122.927		420.45		20.2823
	113.002		21.4686		22.9563
	111.903		127.787		8.60114
	203.279		88.2764		17.6312
	48.2286		122.01		30.8058
	118.066		20.7577		33.6095
	60.5505		120.803		33.627
	75.6673		35.2926		61.4698
	41.3968		62.4612		30.2777
	40.8227		198.102		4.23136
	62.2167		79.5178		36.1318
	62.883		114.738		5.81227
	188.349		35.2022		0.416034
	67.1904		127.673		31.777
	82.9532		48.9104		0
	64.0111		82.8007		20.0598
	91.8033		52.6274		27.4081
	24.3348		41.101		66.7698
	72.148		98.8392		12.13
	36.9996		82.5788		16.8697
	212.796		69.1652		35.2207
	56.6393		113.103		35.2207
	89.7413		119.444		26.5776
	53.0238		88.6699		34.8875
	186.832		133.894		14.5574
	11.9718		125.297		58.9006
	45.4695		124.293		12.13
	64.7246		29.7208		37.4867
	15.4238		96.3716		12.6065
	158.15		135.197		23.7245
	100.099		156.18		23.8736
	51.8881		142.223		39.7547
	63.5095		138.415		14.0067
	30.5903		166.603		35.1806
	64.6051		190.314		13.5729
	49.3706		95.9541		40.0697
	98.1217		0		29.9389
	165.561		182.937		0.696798
	68.2808		139.971		21.2284
	214.209		159.279		73.7579
	64.5346		13.0919		7.91215
	39.1653		76.6811		9.59977
	39.6433		121.493		18.9275
	78.8426		64.1951		2.99436
	95.5847		57.5458		26.7218
	69.079		262.558		104.266
	120.858		137.341		52.561
	239.263		158.399		37.5211
	137.484		123.274		0
	106.061		129.642		1.72828
	50.8945		47.4027		17.3625
	144.03		199.744		28.8816
	49.4752		37.0196		60.9633
	50.5844		49.4271		39.2566
	51.5784		115.652		31.6377
	88.019		46.3456		73.4109
	82.5469		0.799334		37.2344
	46.2409		105.993		39.6494
	112.102		148.678		33.0427
	10.3427		37.7157		58.9006
	33.8752		131.612		17.6312
	94.5168		138.71		14.3938
	130.542		123.843		22.9563
	50.2535		98.493		17.6645
	53.2813		82.0868		18.4949
	122.541		86.0826		13.4097
	112.299		109.642		20.5294
	104.156		211.369		21.2284
	87.5121		83.6416		0.416034
	164.611		84.1105		14.1854
	136.995		99.2664		15.2579
	79.8556		78.7706		15.2579
	7.71169		87.2117		48.9717
	20.3222		54.5817		26.7218
	150.088		33.1166		12.6539
	174.442		66.6186		12.6539
	45.5977		109.222		56.9531
	23.802		46.3413		17.5957
	154.964		146.865		25.2258
	135.434		81.2323		24.7842
	106.325		69.9767		44.9026
	102.302		293.125		61.8811
	128.242		184.103		32.9188
	81.7921		265.168		32.9188
	98.9481		220.512		31.4234
	188.787		195.704		38.0121
	96.0945		128.583		2.99436
	124.421		134.65		24.8431
	141.031		48.7343		23.0839
	24.7752		88.3492		30.9565
	39.9293		48.3216		11.2332
	91.1689		76.2811		62.2718
	32.0673		150.017		0
	0		207.479		22.8542
	29.7321		24.9959		25.4036
	34.198		49.8859		46.8931
	40.8166		40.8851		44.9582
	202.869		135.499		57.6619
	17.9527		195.432		14.5201
	76.4384		96.2686		14.2369
	91.7037		203.982		13.5729
	159.982		0		2.55268
	50.1675		116.701		1.4898
	108.856		36.1894		67.3856
	49.6691		77.3916		10.2918
	68.7812		76.2277		13.5798
	173.578		73.1232		33.5111
	96.1442		120.212		31.1524
	114.335		130.846		8.67687
	20.9539		139.585		45.1465
	17.1627		145.123		0
	45.2125		197.817		36.4988
	86.5266		54.8673		91.2714
	90.5035		57.7287		35.1806
	102.89		68.853		15.5302
	86.4455		120.991		48.451
	121.863		101.231		36.8525
	62.7033		29.3587		0
	126.068		171.655		15.8078
	54.2264		179.79		18.3077
	84.8737		101.341		31.1524
	54.0361		133.698		71.7533
	77.638		142.345		9.55335
	9.68391		84.5759		44.9026
	89.7412		118.445		40.9202
	77.104		74.7715		24.1718
	179.808		16.5368		74.5065
	14.6586		36.4592		0
	37.22		57.9726		47.3068
	105.345		59.1981		12.5543
	80.583		76.7831		10.749
	104.976		21.2232		25.7567
	66.3434		94.2211		14.5743
	44.638		35.0778		36.5611
	69.0563		12.3299		17.3625
	24.5757		80.5935		0
	52.6686		6.33364		0
	160.626		69.0553		6.64243
	39.7794		79.8983		65.4889
	126.237		61.5954		31.4382
	31.5963		73.1903		37.3004
	170.291		1.37546		44.092
	104.898		22.684		26.0443
	46.0785		43.7355		10.7672
	92.708		94.071		50.4113
	121.034		82.672		25.2258
	60.418		134.491		14.5574
	81.1831		30.157		9.55335
	67.0247		184.028		30.2777
	57.1318		81.0945		28.2952
	128.501		91.7927		5.81227
	64.2277		108.175		13.7213
	74.6414		36.8938		31.0102
	89.5741		160.861		59.3356
	28.9044		32.5829		46.6226
	123.644		129.99		26.0817
	178.088		139.507		32.5761
	172.685		117.199		49.3269
	66.387		75.8727		44.3352
	65.2699		64.8089		43.6589
	173.654		56.8513		7.91215
	29.8405		38.797		10.2918
	150.202		154.072		5.44436
	108.651		106.981		8.39699
	41.4404		144.456		15.8078
	126.003		114.15		33.4623
	50.3965		191.734		0.940658
	90.7135		171.814		0.940658
	54.5063		141.312		3.26738
	100.788		128.254		77.5353
	77.3719		66.2055		20.5294
	78.5647		142.008		53.1031
	76.9904		63.9099		54.001
	88.0941		81.0922		54.001
	108.28		182.78		4.23136
	137.664		51.3272		49.8444
	183.752		44.6373		24.1274
	104.256		66.1492		0
	46.2249		130.898		51.0953
	66.849		55.2085		10.1204
	43.7183		80.7717		33.4623
	70.3125		66.6295		5.44436
	248.187		75.824		33.0427
	267		84.8932		5.82243
	151.488		69.2865		12.5543
	53.4305		133.17		13.5798
	11.438		98.1753		0.407079
	79.7927		82.5708		0.407079
	206.409		39.964		5.82243
	219.708		68.9125		12.3851
	208.848		71.8381		29.3928
	113.778		140.479		29.3928
	98.7194		133.608		12.3851
	20.8426		83.5759		0
	87.3475		95.1458		0
	98.4185		0		21.5206
	25.8429		15.8523		13.7213
	77.6374		44.466		13.9401
	208.98		142.703		21.5206
	208.933		100.895		39.6711
	253.964		24.0746		20.5143
	78.4793		51.6324		20.5143
	94.4173		47.3694		8.67687
	219.788		74.755		22.2499
	46.3867		24.4761		48.0531
	127.027		127.05		21.9805
	58.2671		143.868		21.9805
	139.036		171.528		25.4036
	46.5354		160.86		23.7245
	87.5557		55.6358		27.3535
	49.4454		131.082		10.749
	140.075		94.4706		14.1854
	59.6115		34.9659		14.3938
	82.1942		139.725		38.9459
	36.2094		165.605		1.4898
	139.57		112.203		21.9748
	44.0971		130.855		11.2332
	53.7706		95.2355		46.8931
	66.17		107.954		1.72828
	55.4184		108.94		33.0471
	103.878		112.968		57.2323
	104.208		177.294		24.1718
	228.156		214.737		76.4468
	116.01		253.956		21.9748
	108.547		252.218		16.0526
	49.9959		291.541		0
	45.3143		318.123		24.3087
	7.58771		82.1008		53.4987
	38.3021		34.5415		48.9438
	65.8953		45.2697		48.6104
	72.8549		114.91		24.8431
	28.2523		152.733		33.7238
	101.929		108.553		14.2369
	136.149		148.863		47.3068
	144.82		84.0284		30.3561
	51.3604		166.148		36.4462
	50.6951		56.1727		29.6824
	99.184		167.071		55.8603
	114.523		204.146		14.0067
	97.6263		149.482		9.59977
	24.4641		177.462		26.0443
	32.1651		225.799		19.1887
	101.237		243.627		35.1618
	118.069		62.3017		38.7737
	87.6705		63.2745		47.9274
	103.291		32.7133		19.1887
	96.9288		113.828		40.3382
	128.453		98.3469		30.6797
	184.783		94.234		19.6929
	65.7845		203.811		71.1965
	14.3325		197.095		20.4147
	94.6522		93.4896		23.7134
	57.7531		37.8381		26.2543
	4.44421		107.37		73.3732
	37.8161		79.0191		39.7814
	22.672		66.2611		27.2766
	74.3733		124.034		32.5761
	70.2888		31.548		32.2721
	143.92		31.9881		32.2721
	97.9588		121.374		10.6866
	22.361		118.216		63.8437
	14.4046		50.5731		16.8697
	13.7977		75.0326		48.6104
	172.137		140.047		27.1943
	27.2686		118.989		39.6645
	108.722		240.172		48.3716
	36.7788		236.915		12.3765
	74.1271		172.288		26.7579
	128.121		225.046		47.6396
	50.386		179.534		2.55268
	124.581		15.694		44.2974
	121.539		119.103		60.9644
	32.853		133.637		10.7672
	105.26		41.7865		0.696798
	116.34		398.596		140.343
	98.1786		137.908		0
	97.2373		47.1206		10.952
	127.745		136.092		40.1645
	3.85324		142.195		0
	70.6807		109.6		29.0019
	120.278		95.9044		24.3087
	68.0757		93.9845		47.9274
	86.9858		135.34		65.8363
	159.356		62.9832		20.4147
	43.3337		119.534		12.6065
	47.4449		112.275		8.2222
	163.982		31.3893		52.9566
	108.373		141.829		95.2952
	136.24		154.024		75.4029
	131.383		124.448		31.4234
	29.0645		67.0186		17.5957
	71.0999		138.318		18.6749
	82.7989		18.6856		18.3077
	50.998		107.486		0
	24.3239		107.182		19.6929
	149.599		45.3136		21.8429
	136.489		232.255		69.5269
	199.15		212.178		22.2499
	48.0343		138.398		20.0598
	90.0538		91.1742		41.8739
	116.667		161.31		28.1578
	7.74605		18.7994		42.4577
	113.372		214.717		26.0189
	29.7235		62.9652		8.60114
	217.29		113.763		30.8058
	8.928		47.0087		31.862
	87.5199		153.407		14.5743
	0
	61.8064		514.346		31.4501
	67.5641		306.51		18.4223
	141.653		396.765		2.14743
	131.801		104.987		69.8845
	76.5118		354.757		21.4112
	96.1193		525.668		7.50568
	15.7955		140.772		10.5465
	52.7035		264.603		18.4223
	32.0396		238.797		20.5006
	136.718		200.953		21.3657
	90.2432		232.759		0
	123.623		182.104		0
	37.807		116.786		119.064
	46.9325		154.179		19.4025
	84.5638		40.273		14.6102
	104.145		74.2842		38.2929
	60.4695		96.6977		26.7361
	260.963		168.069		46.3271
	117.338		86.9547		50.8023
	56.4804		171.882		48.1773
	23.9951		140.355		14.4234
	104.217		185.871		28.656
	126.392		257.462		23.2077
	78.4373		154.945		54.5383
	100.553		167.176		51.9969
	169.375		32.8771		3.3629
	6.87193		47.7275		3.3629
	74.3859		46.2665		31.6173
	66.5583		48.9817		25.6923
	75.1168		33.4699		23.4306
	23.1178		40.5392		18.603
	39.5315		16.6309		0
	76.6202		38.6481		0
	54.8335		31.6217		21.1988
	101.774		114.17		40.7357
	51.6451		65.2877		16.9576
	43.2108		78.5955		7.96385
	130.818		85.2065		39.6266
	85.4954		201.306		36.0929
	88.3156		186.89		1.2841
	126.378		79.4605		82.4422
	231.37		193.892		49.6595
	24.4878		61.0229		55.7081
	51.8434		34.4126		9.9941
	121.573		61.9856		7.64375
	25.2936		21.7617		20.1128
	78.4343		76.3632		20.1128
	50.4317		35.7918		7.6872
	85.7734		96.4942		18.0254
	119.195		115.714		7.96385
	50.5226		311.726		14.2698
	104.256		97.1071		17.4646
	45.6814		120.918		8.29991
	147.732		98.2174		29.8506
	101.947		218.623		62.1833
	117.741		36.6581		15.6165
	64.3088		137.674		53.0614
	116.752		54.6063		45.3115
	36.8003		84.3		54.8621
	12.872		55.4841		2.66057
	103.768		117.674		15.2026
	131.629		166.637		25.1053
	51.2774		75.2237		22.8706
	65.1613		86.5886		20.702
	179.625		106.352		51.8948
	206.644		121.031		82.4422
	184.09		27.954		0
	22.8095		20.7908		27.7291
	21.6988		136.615		6.18555
	30.4916		169.445		0.959998
	156.683		140.188		21.8046
	125.048		101.358		19.1599
	160.046		99.9026		19.1599
	72.1696		3.8712		43.0493
	109.945		10.5		52.5275
	48.4617		76.7619		0.641649
	75.8463		131.183		20.9771
	131.434		36.3694		13.4792
	12.9654		135.336		22.9571
	9.84582		194.546		36.0929
	28.9301		140.398		31.6173
	42.862		129.281		30.708
	47.4148		367.579		58.8083
	53.2862		318.584		0
	50.0271		285.847		0
	90.9295		312.594		82.7263
	42.6766		414.009		32.0586
	177.987		250.19		47.0401
	197.085		294.896		58.502
	91.6698		239.179		0
	179.946		170.86		12.7992
	67.94		76.227		33.4929
	150.859		93.4029		16.6384
	164.141		16.8125		23.2005
	198.621		102.604		7.50568
	8.51209		46.9665		0
	4.23698		29.5759		0.278214
	17.1556		72.2579		6.23635
	0.451695		132.905		25.3822
	84.3903		221.228		31.4896
	38.0174		86.4291		41.5563
	65.6837		64.091		7.96129
	33.9539		49.245		7.27718
	83.2973		107.897		5.45209
	109.241		52.5077		47.1915
	133.862		25.1193		31.0263
	145.918		104.893		7.56942
	102.087		147.922		18.4722
	38.5742		107.265		6.3872
	83.063		65.9494		34.1125
	134.495		67.8556		77.3152
	107.913		77.7206		24.2227
	11.3978		150.337		12.7418
	38.6184		114.851		69.9368
	32.29		183.866		32.9504
	38.2623		110.369		33.7266
	27.0453		245.072		19.3428
	3.23712		51.1243		0
	20.7798		0		50.2097
	41.7911		117.253		24.3751
	121.955		95.3881		4.64916
	90.1726		91.7506		0
	52.0992		53.2081		10.2067
	154.489		81.8893		15.2026
	129.633		348.367		51.014
	64.4328		0.64883		59.7483
	25.7019		192.249		43.1128
	5.01503		78.4604		36.5232
	135.468		43.0387		38.2631
	69.0259		90.0504		9.9941
	104.745		28.2846		0
	41.2358		141.642		0.959998
	84.3355		61.7222		8.29991
	15.994		196.994		22.8706
	80.3987		211.844		35.8104
	28.0013		52.7717		27.9583
	27.0659		96.4383		42.0623
	83.2539		135.848		20.0616
	68.5852		162.282		14.6102
	78.2445		188.593		58.0138
	118.224		189.775		16.6384
	133.451		86.1073		13.0524
	122.732		78.9226		21.6411
	44.2814		174.25		32.4283
	83.0823		204.547		13.5324
	115.915		75.2768		43.288
	56.9613		42.5134		31.0263
	50.5977		73.081		8.80208
	60.9984		36.7826		47.4039
	129.752		62.4211		31.4896
	79.2007		16.6267		11.3933
	36.2761		48.6768		41.5563
	123.75		24.7801		1.2841
	64.0873		313.822		5.45209
	31.0276		8.62401		21.8046
	74.9022		19.1284		51.1019
	98.6936		119.795		29.6292
	196.69		59.1326		50.8023
	31.1668		201.641		23.0532
	76.2259		165.987		34.0006
	140.215		285.52		19.5146
	31.5284		238.808		3.04357
	91.3029		48.0005		39.4285
	160.13		111.872		21.4112
	124.845		39.9477		7.96129
	41.2107		141.035		47.0403
	148.315		153.695		92.8745
	208.19		154.468		29.8506
	9.83602		182.335		16.97
	41.7376		144.197		52.9603
	28.8176		168.064		1.04324
	30.0973		41.0622		6.9323
	83.8813		82.1148		7.6872
	67.5726		84.789		25.1053
	66.9736		254.638		45.3115
	140.284		201.156		77.4301
	73.4562		199.326		2.22731
	84.4315		82.6719		2.22731
	86.15		88.3489		23.2077
	15.7187		75.2493		0
	72.7709		150.282		13.4792
	164.637		173.837		22.1613
	14.7266		123.161		22.1613
	64.5448		45.7041		18.8847
	32.001		167.297		22.2221
	38.7617		90.8113		25.0402
	46.8828		84.3208		20.1742
	213.714		56.6932		28.3842
	34.9814		123.484		6.9323
	16.757		101.01		10.2745
	88.9554		154.549		10.5248
	85.6804		69.5391		54.6541
	109.155		32.1384		10.2745
	298.884		99.9254		0.366104
	139		62.4584		0.366104
	150.16		103.561		37.0703
	177.433		74.9494		57.6387
	93.741		47.8035		14.31
	134.897		117.26		18.0254
	49.4871		24.4948		36.7039
	294.432		118.416		16.513
	190.357		117.127		0
	190.66		16.4719		16.1335
	137.136		156.975		29.6292
	64.129		84.4786		41.3241
	78.4793		26.2337		58.8464
	29.7772		71.9843		13.0524
	51.5928		103.805		4.64916
	67.0786		16.594		55.7857
	35.9334		96.006		6.18555
	114.522		55.5562		23.0617
	118.974		90.2267		0.641649
	42.1912		61.9762		0
	14.4637		55.6683		20.9771
	234.508		160.095		43.1128
	174.556		92.9948		33.4929
	40.4242		9.12342		58.8083
	63.6261		219.679		30.3587
	76.9766		59.5416		54.0159
	105.568		105.951		7.56942
	108.912		73.7835		35.5786
	78.2464		71.4052		39.3901
	168.367		19.4275		6.3872
	101.181		50.751		67.1119
	91.2616		325.057		39.4285
	121.501		297.257		47.1915
	69.9012		300.452		38.4037
	38.5769		389.269		3.04357
	38.3957		409.923		27.7291
	89.9975		396.389		38.4037
	53.5776		451.852		20.2026
	21.4335		431.511		8.80208
	66.4102		271.352		65.306
	27.1175		250.489		19.3428
	86.5779		247.475		60.1778
	57.3692		157.753		27.8174
	86.5828		204.399		23.2816
	140.474		182.89		31.9533
	54.7265		95.99		19.5631
	97.7412		6.86656		61.2187
	134.184		125.178		26.0153
	34.6824		112.632		63.0413
	93.2597		25.3097		6.23635
	27.9835		99.8782		1.04324
	145.609		100.648		0
	124.705		140.103		8.80464
	148.289		185.379		72.0876
	157.209		204.84		52.5275
	31.8006		74.5456		18.2282
	148.733		147.766		13.3694
	24.4027		141.333		13.3694
	27.0933		103.627		21.0788
	241.963		153.245		45.9665
	114.075		122.331		100.023
	126.832		125.379		18.0039
	105.507		102.443		63.3959
	148.718		93.1568		0.278214
	91.5659		73.6185		54.7072
	118.921		21.4046		21.263
	122.937		116.195		25.6923
	104.701		68.5546		68.0558
	32.3784		35.8985		12.347
	133.688		79.0879		12.347
	208.7		16.4807		10.5465
	28.5143		87.0476		0
	104.019		43.2529		21.3657
	76.0144		154.69		0
	71.0693		223.554		35.1302
	112.514		332.44		23.2005
	101.81		338.733		43.8152
	187.909		283.683		61.2187
	119.91		259.8		12.7992
	63.75		267.674		20.2026
	171.899		154.02		7.27718
	172.301		143.133		16.9576
	101.382		84.5352		26.7361
	142.209		105.358		23.2816
	147.24		56.191		43.8152
	24.4644		107.959		14.4234
	28.8358		564.646		19.5631
	22.8643		115.595		54.7072
	262.507		205.366		52.9125
	58.9841		184.225		44.5439
	64.9381		175.886		26.766
	93.6461		39.3703		7.64375
	70.7237		152.891		16.513
	144.142		99.934		36.7039
	84.6244		291.825		54.508
	0		122.871		84.7339
	95.2766		62.9958		52.3909
	126.784		58.3997		28.656
	190.546		198.222		38.2631
	72.7748		149.16		127.353
	91.0005		133.427		0
	29.7331		259.617		46.3785
	203.154		64.1213		23.9607
	92.1283		50.2535		2.14743
	69.7292		76.3958		0
	26.8891		50.7203		45.2627
	33.7898		100.176		31.2702
	31.7959		322.692		136.209
	134.076		111.339		32.4283
	98.6098		362.28		18.0039
	79.8776		76.2504		34.0006
	45.9452		0		14.233
	181.84		112.213		43.387
	134.723		51.9084		26.766
	62.0287		145.682		38.2929
	48.5221		154.479		52.9603
	86.2868		48.25		14.2698
	154.928		84.3056		35.6555
	157.82		47.9915		39.8141
	44.881
	134.046		325.995		18.7801
	96.5264		42.0648		5.75227
	76.0426		204.083		0
	79.2535		154.781		57.2145
	110.912		41.8536		8.74124
	63.9622		331.95		0
	161.476		13.2495		0
	123.681		184.562		5.75227
	11.1976		108.943		7.83055
	56.5048		143.414		8.6957
	105.175		169.803		0
	108.329		165.08		0
	13.1118		74.272		106.394
	60.2669		91.241		6.73247
	67.805		175.46		1.9402
	59.3225		105.147		25.6229
	64.3498		175.977		14.0661
	102.924		181.216		33.6571
	91.4603		113.772		38.1323
	112.137		129.588		35.5073
	55.2106		111.077		1.75343
	114.534		116.499		15.986
	55.8402		143.108		10.5377
	204.976		74.9991		41.8683
	145.413		166.923		39.3269
	166.567		150.247		0
	139.85		120.588		0
	7.02884		57.837		18.9473
	104.421		98.3481		13.0223
	191.589		84.6396		10.7606
	109.706		73.0019		5.93304
	55.2835		99.5896		0
	128.457		34.4938		0
	42.1644		40.7927		8.52878
	63.1459		8.26572		28.0657
	104.963		28.3305		4.28758
	26.7998		43.3778		0
	73.6566		74.0341		26.9566
	51.9911		90.2588		23.4229
	173.029		112.099		0
	123.274		120.539		69.7722
	110.962		78.6668		36.9895
	121.817		35.451		43.0381
	51.8014		107.482		0
	127.796		85.2164		0
	91.6838		105.55		7.4428
	82.7142		20.9986		7.4428
	0		152.54		0
	41.6783		129.464		5.35543
	16.4073		82.2747		0
	151.469		167.761		1.59977
	32.096		119.542		4.79464
	54.495		93.4554		0
	106.243		92.2682		17.1806
	7.92612		252.461		49.5132
	76.1472		54.7126		2.94653
	86.6198		85.3867		40.3914
	148.352		55.984		32.6415
	82.3385		48.7393		42.1921
	110.673		83.118		0
	187.663		148.667		2.53257
	289.736		149.753		12.4353
	114.716		28.2292		10.2005
	85.9241		99.0158		8.03201
	28.0956		45.77		39.2248
	24.2133		106.126		69.7722
	100.7		240.657		0
	165.925		246.301		15.0591
	58.7578		28.722		0
	80.7461		0		0
	44.2618		57.2355		9.13465
	124.832		155.787		6.48993
	126.906		18.8621		6.48993
	219.608		5.34001		30.3793
	115.701		3.65936		39.8575
	65.0232		66.7535		0
	179.397		50.4607		8.30714
	118.415		172.699		0.809187
	33.6759		283.728		10.2871
	133.051		162.776		23.4229
	79.0703		84.6474		18.9473
	170.335		108.97		18.038
	89.2985		81.8685		46.1383
	171.559		9.69391		0
	27.2387		150.765		0
	228.652		175.752		70.0563
	320.685		221.916		19.3886
	111.162		88.7343		34.37
	189.54		176.789		45.832
	69.4645		139.461		0
	66.3228		90.9041		0.129197
	0		1.30138		20.8229
	130.397		40.3205		3.96836
	63.7491		84.9534		10.5305
	68.7035		99.6945		0
	98.8081		78.6489		0
	135.7		69.6981		0
	79.941		32.1868		0
	32.4268		73.0117		12.7122
	140.235		147.134		18.8196
	76.8278		153.378		28.8863
	85.238		84.2496		0
	106.424		38.5344		0
	136.716		57.9811		0
	174.964		107.931		34.5215
	57.8537		59.1252		18.3563
	67.8389		12.8439		0
	169.236		99.755		5.80216
	57.6162		185.808		0
	42.6261		209.408		21.4425
	118.132		205.466		64.6452
	176.468		189.725		11.5527
	29.5639		55.9843		0.071815
	57.9967		172.485		57.2668
	71.5368		167.922		20.2804
	87.0725		79.1528		21.0566
	125.337		293.283		6.67281
	49.6827		21.5327		0
	147.093		172.132		37.5397
	146.424		86.8291		11.7051
	82.1058		11.156		0
	156.309		93.7937		0
	78.1935		131.747		0
	0		42.1358		2.53257
	91.7485		198.349		38.344
	139.305		30.5607		47.0783
	176.98		37.4301		30.4428
	143.239		88.0342		23.8532
	225.673		118.903		25.5931
	162.653		191.928		0
	201.117		91.5744		0
	139.941		111.58		0
	157.103		37.8952		0
	71.3593		157.689		10.2005
	231.471		128.89		23.1404
	86.1315		52.1723		15.2883
	37.5242		67.1913		29.3923
	62.3111		166.442		7.39164
	165.938		225.428		1.9402
	106.158		87.5859		45.3438
	99.9755		105.501		3.96836
	175.312		73.8608		0.382364
	91.0036		193.818		8.97112
	142.912		30.0742		19.7583
	55.9895		110.882		0.862445
	31.5662		112.387		30.618
	86.9849		155.989		18.3563
	83.451		116.541		0
	211.395		121.552		34.7339
	306.091		86.0428		18.8196
	79.4102		45.5213		0
	33.2895		33.2812		28.8863
	23.9476		62.3985		0
	208.166		310.696		0
	213.748		13.1004		9.13465
	228.234		41.7048		38.4319
	172.54		41.3228		16.9592
	177.79		128.926		38.1323
	160.666		3.70794		10.3832
	51.7178		60.5107		21.3306
	107.798		73.1038		6.84462
	99.1545		209.656		0
	30.8385		253.007		26.7585
	132.875		143.526		8.74124
	65.3302		41.6173		0
	70.5872		29.5826		34.3703
	31.1179		70.6861		80.2045
	88.1492		125.153		17.1806
	212.685		167.023		4.29997
	57.0789		134.776		40.2903
	208.124		222.319		0
	32.9677		87.6202		0
	160.31		78.2056		0
	117.644		48.1082		12.4353
	63.3469		232.022		32.6415
	178.569		112.889		64.7601
	98.498		148.977		0
	21.9998		261.284		0
	66.0894		76.2653		10.5377
	77.3473		74.8845		0
	82.0526		53.101		0.809187
	171.88		44.5526		9.49131
	184.139		196.717		9.49131
	162.437		69.2448		6.21471
	78.6		75.506		9.55212
	74.6007		94.6284		12.3702
	151.005		89.5539		7.50418
	125.913		59.134		15.7142
	176.284		41.6796		0
	59.5902		67.308		0
	87.0683		70.4733		0
	99.9188		68.0428		41.9841
	91.7107		100.061		0
	123.505		259.304		0
	45.401		94.1374		0
	245.097		149.041		24.4003
	164.607		86.4086		44.9687
	158.296		70.2666		1.63999
	105.114		147.652		5.35543
	94.1193		33.2794		24.0339
	96.4284		25.2126		3.84304
	16.5406		47.0221		0
	16.911		12.0245		3.46347
	150.214		139.393		16.9592
	76.1992		41.8896		28.6541
	79.0001		53.5054		46.1764
	21.6356		144.542		0.382364
	121.302		210.033		0
	108.728		119.739		43.1157
	72.6928		11.0834		0
	155.512		60.2356		10.3917
	95.8522		169.362		0
	63.3172		70.0577		0
	21.6105		89.1912		8.30714
	30.2486		145.488		30.4428
	69.6205		94.022		20.8229
	198.845		57.3599		46.1383
	160.688		139.457		17.6887
	92.8012		66.9738		41.3459
	110.126		60.0803		0
	199.161		115.827		22.9086
	207.918		117.229		26.7201
	219.959		93.9077		0
	148.913		120.887		54.4419
	54.9536		36.455		26.7585
	131.081		207.196		34.5215
	42.0487		160.01		25.7337
	128.016		224.895		0
	70.0234		232.428		15.0591
	225.726		217.593		25.7337
	67.0866		267.357		7.53263
	169.829		236.302		0
	104.142		86.7829		52.636
	24.7838		137.887		6.67281
	125.596		132.384		47.5078
	129.208		193.763		15.1473
	123.371		144.712		10.6116
	160.423		126.855		19.2833
	155.848		164.645		6.89314
	44.0171		178.932		48.5487
	70.2638		63.0577		13.3453
	125.538		122.906		50.3713
	228.966		88.9111		0
	178.641		157.928		0
	123.549		153.208		0
	42.6888		51.3317		0
	10.9476		43.039		59.4177
	50.9201		52.8266		39.8575
	138.711		93.197		5.55822
	36.7636		123.816		0.699393
	28.1128		86.5282		0.699393
	71.7493		119.726		8.40878
	151.155		136.392		33.2965
	124.485		169.39		87.353
	75.8894		52.9553		5.33391
	70.7802		146.564		50.7259
	59.8378		47.8847		0
	50.2755		41.5136		42.0372
	120.007		92.8599		8.59302
	166.694		141.599		13.0223
	150.119		80.4615		55.3858
	100.898		119.975		0
	98.8506		165.849		0
	91.835		84.922		0
	98.996		118.949		0
	221.628		83.7433		8.6957
	130.722		188.512		0
	206.181		91.5444		22.4602
	129.484		5.61058		10.5305
	154.214		26.2248		31.1452
	149.548		150.831		48.5487
	194.97		160.614		0.129197
	66.2268		89.8688		7.53263
	60.3673		52.5499		0
	3.37582		43.3213		4.28758
	6.46755		110.697		14.0661
	101.325		136.736		10.6116
	181.883		53.1856		31.1452
	182.345		18.1045		1.75343
	70.1235		374.025		6.89314
	8.45943		93.7647		42.0372
	246.28		121.605		40.2425
	242.333		180.882		31.8739
	184.004		154.947		14.096
	201.037		87.721		0
	137.848		148.754		3.84304
	322.656		98.8325		24.0339
	261.693		183.106		41.838
	128.002		123.258		72.0639
	323.75		70.2596		39.7209
	308.869		114.282		15.986
	246.436		141.302		25.5931
	200.872		159.361		114.683
	168.304		202.429		0
	175.574		241.392		33.7085
	259.68		94.071		11.2907
	110.271		49.6096		0
	146.843		101.976		0
	83.568		34.653		32.5927
	41.6537		108.992		18.6002
	44.916		131.859		123.539
	133.634		91.7937		19.7583
	107.024		196.537		5.33391
	117.233		118.329		21.3306
	123.364		85.8036		1.56297
	81.7917		96.0846		30.717
	77.1307		185.077		14.096
	112.71		65.8284		25.6229
	144.637		162.138		40.2903
	50.2497		70.0298		1.59977
	29.0277		52.7427		22.9855
	209.41		82.362		27.1441
	441.481		66.2268
	119.193		60.3673
	124.537		3.37582
	137.981		6.46755
	77.6757		101.325
	57.1139		181.883
	208.44		182.345
	91.4347		70.1235
	7.81516		8.45943
	62.3022		246.28
	278.002		242.333
	108.097		184.004
	310.333		201.037
	276.673		137.848
	331.19		322.656
	80.5904		261.693
	118.395		128.002
	383.861		323.75
	173.546		308.869
	110.79		246.436
	77.3478		200.872
	114.748		168.304
	493.347		175.574
	138.121		259.68
	40.72		110.271
	228.143		146.843
	91.4598		83.568
	125.553		41.6537
	91.6421		44.916
	195.205		133.634
	143.354		107.024
	74.5182		117.233
	311.338		123.364
	26.8605		81.7917
	25.1037		77.1307
	294.983		112.71
	79.4905		144.637
	60.3278		50.2497
	82.4966		29.0277
	344.822		209.41
	399.282		441.481
	200.453		119.193
	326.083		124.537
	96.8824		137.981
	249.587		77.6757
	163.694		57.1139
	125.845		208.44
	196.125		91.4347
	237.208		7.81516
	125.338		62.3022
	105.774		278.002
	177.671		108.097
	63.5639		310.333
	113.858		276.673
	116.132		331.19
	49.1547		80.5904
	102.101		118.395
	199.042		383.861
	272.168		173.546
	32.9575		110.79
	311.33		77.3478
	105.19		114.748
	11.895		493.347
	21.9641		138.121
	101.55		40.72
	27.4657		228.143
	70.9263		91.4598
	148.395		125.553
	204.084		91.6421
	5.80434		195.205
	88.7303		143.354
	247.281		74.5182
	31.574		311.338
	79.01		26.8605
	160.687		25.1037
	190.869		294.983
	263.113		79.4905
	50.2754		60.3278
	265.525		82.4966
	235.61		344.822
	131.405		399.282
	124.172		200.453
	184.32		326.083
	221.563		96.8824
	489.712		249.587
	426.889		163.694
	27.4904		125.845
	45.2365		196.125
	127.113		237.208
	86.769		125.338
	51.0065		105.774
	143.169		177.671
	170.287		63.5639
	26.4341		113.858
	50.3674		116.132
	112.097		49.1547
	212.409		102.101
	38.6624		199.042
	71.3245		272.168
	61.282		32.9575
	96.5487		311.33
	14.548		105.19
	142.161		11.895
	23.2213		21.9641
	267.243		101.55
	119.008		27.4657
	34.6036		70.9263
	37.2158		148.395
	299.823		204.084
	155.149		5.80434
	238.073		88.7303
	33.5326		247.281
	94.5892		31.574
	286.438		79.01
	208.573		160.687
	282.776		190.869
	97.9767		263.113
	104.698		50.2754
	34.6211		265.525
	143.911		235.61
	237.203		131.405
	109.782		124.172
	60.5223		184.32
	169.322		221.563
	275.97		489.712
	37.1723		426.889
	232.207		27.4904
	150.624		45.2365
	112.756		127.113
	24.28		86.769
	28.9574		51.0065
	203.438		143.169
	141.776		170.287
	54.8816		26.4341
	58.9986		50.3674
	221.571		112.097
	72.6169		212.409
	339.302		38.6624
	196.886		71.3245
	31.941		61.282
	0		96.5487
	271.968		14.548
	296.523		142.161
	237.026		23.2213
	212.418		267.243
	139.758		119.008
	245.557		34.6036
	29.6907		37.2158
	142.231		299.823
	239.492		155.149
	59.8716		238.073
	31.2459		33.5326
	129.111		94.5892
	221.086		286.438
	309.442		208.573
	302.832		282.776
	210.907		97.9767
	92.0164		104.698
	84.4197		34.6211
	100.528		143.911
	96.8542		237.203
	223.593		109.782
	95.3936		60.5223
	71.0307		169.322
	269.65		275.97
	60.2037		37.1723
	58.7018		232.207
	111.532		150.624
	129.083		112.756
	348.822		24.28
	54.031		28.9574
	276.976		203.438
	197.929		141.776
	170.114		54.8816
	59.4639		58.9986
	93.7405		221.571
	22.1024		72.6169
	133.149		339.302
	71.1789		196.886
	413.544		31.941
	379.677
	229.681		271.968
	220.591		296.523
	457.095		237.026
	308.279		212.418
	114.879		139.758
	59.6591		245.557
	143.626		29.6907
	70.926		142.231
	335.062		239.492
	188.686		59.8716
	87.9218		31.2459
	286.981		129.111
	290.225		221.086
	319.574		309.442
	320.617		302.832
	356.81		210.907
	133.364		92.0164
	362.214		84.4197
	152.797		100.528
	199.486		96.8542
	68.2557		223.593
	232.299		95.3936
	183.629		71.0307
	475.514		269.65
	375.142		60.2037
	236.051		58.7018
	168.036		111.532
	256.674		129.083
	396.139		348.822
	273.974		54.031
	201.108		276.976
	186.137		197.929
	359.818		170.114
	215.24		59.4639
	247.254		93.7405
	320.412		22.1024
	400.69		133.149
	312.58		71.1789
	399.386		413.544
	296.567		379.677
	265.311		229.681
	388.105		220.591
	271.604		457.095
	299.462		308.279
	128.099		114.879
	25.0078		59.6591
	31.5765		143.626
	241.088		70.926
	134.273		335.062
	33.5052		188.686
	230.056		87.9218
	194.046		286.981
	55.5743		290.225
	214.141		319.574
	159.817		320.617
	279.32		356.81
	255.543		133.364
	49.5169		362.214
	43.2701		152.797
	50.9705		199.486
	59.7051		68.2557
	72.0319		232.299
	60.7725		183.629
	399.797		475.514
	378.416		375.142
	75.71		236.051
	18.1858		168.036
	328.446		256.674
	337.737		396.139
	259.185		273.974
	90.145		201.108
	168.286		186.137
	72.7891		359.818
	182.333		215.24
	262.102		247.254
	60.612		320.412
	313.824		400.69
	43.6643		312.58
	213.428		399.386
	2.86828		296.567
	30.7708		265.311
	74.1427		388.105
	116.555		271.604
	157.62		299.462
	245.515		128.099
	249.858		25.0078
	253.569		31.5765
	174.561		241.088
	467.836		134.273
	423.516		33.5052
	402.147		230.056
	420.542		194.046
	307.285		55.5743
	135.424		214.141
	78.7995		159.817
	83.9738		279.32
	62.0345		255.543
	399.034		49.5169
	326.745		43.2701
	170.358		50.9705
	211.245		59.7051
	251.417		72.0319
	359.923		60.7725
	148.948		399.797
	196.528		378.416
	273.142		75.71
	159.677		18.1858
	60.9657		328.446
	348.425		337.737
	131.433		259.185
	282.041		90.145
	325.533		168.286
	104.352		72.7891
	98.2775		182.333
	77.2412		262.102
	4.8356		60.612
	212.041		313.824
	198.052		43.6643
	290.314		213.428
	276.931		2.86828
	328.222		30.7708
	185.071		74.1427
	38.3989		116.555
	25.7966		157.62
	71.8434		245.515
	28.2569		249.858
	199.927		253.569
	130.911		174.561
	51.8522		467.836
	94.8143		423.516
	139.86		402.147
	278.065		420.542
	222.958		307.285
	405.28		135.424
	101.271		78.7995
	108.68		83.9738
	184.764		62.0345
	131.202		399.034
	57.074		326.745
	365.02		170.358
	-13.3		211.245
	271.968		251.417
	296.523		359.923
	237.026		148.948
	212.418		196.528
	139.758		273.142
	245.557		159.677
	29.6907		60.9657
	142.231		348.425
	239.492		131.433
	59.8716		282.041
	31.2459		325.533
	129.111		104.352
	221.086		98.2775
	309.442		77.2412
	302.832		4.8356
	210.907		212.041
	92.0164		198.052
	84.4197		290.314
	100.528		276.931
	96.8542		328.222
	223.593		185.071
	95.3936		38.3989
	71.0307		25.7966
	269.65		71.8434
	60.2037		28.2569
	58.7018		199.927
	111.532		130.911
	129.083		51.8522
	348.822		94.8143
	54.031		139.86
	276.976		278.065
	197.929		222.958
	170.114		405.28
	59.4639		101.271
	93.7405		108.68
	22.1024		184.764
	133.149		131.202
	71.1789		57.074
	413.544		365.02
	379.677
	229.681		271.968
	220.591		296.523
	457.095		237.026
	308.279		212.418
	114.879		139.758
	59.6591		245.557
	143.626		29.6907
	70.926		142.231
	335.062		239.492
	188.686		59.8716
	87.9218		31.2459
	286.981		129.111
	290.225		221.086
	319.574		309.442
	320.617		302.832
	356.81		210.907
	133.364		92.0164
	362.214		84.4197
	152.797		100.528
	199.486		96.8542
	68.2557		223.593
	232.299		95.3936
	183.629		71.0307
	475.514		269.65
	375.142		60.2037
	236.051		58.7018
	168.036		111.532
	256.674		129.083
	396.139		348.822
	273.974		54.031
	201.108		276.976
	186.137		197.929
	359.818		170.114
	215.24		59.4639
	247.254		93.7405
	320.412		22.1024
	400.69		133.149
	312.58		71.1789
	399.386		413.544
	296.567		379.677
	265.311		229.681
	388.105		220.591
	271.604		457.095
	299.462		308.279
	128.099		114.879
	25.0078		59.6591
	31.5765		143.626
	241.088		70.926
	134.273		335.062
	33.5052		188.686
	230.056		87.9218
	194.046		286.981
	55.5743		290.225
	214.141		319.574
	159.817		320.617
	279.32		356.81
	255.543		133.364
	49.5169		362.214
	43.2701		152.797
	50.9705		199.486
	59.7051		68.2557
	72.0319		232.299
	60.7725		183.629
	399.797		475.514
	378.416		375.142
	75.71		236.051
	18.1858		168.036
	328.446		256.674
	337.737		396.139
	259.185		273.974
	90.145		201.108
	168.286		186.137
	72.7891		359.818
	182.333		215.24
	262.102		247.254
	60.612		320.412
	313.824		400.69
	43.6643		312.58
	213.428		399.386
	2.86828		296.567
	30.7708		265.311
	74.1427		388.105
	116.555		271.604
	157.62		299.462
	245.515		128.099
	249.858		25.0078
	253.569		31.5765
	174.561		241.088
	467.836		134.273
	423.516		33.5052
	402.147		230.056
	420.542		194.046
	307.285		55.5743
	135.424		214.141
	78.7995		159.817
	83.9738		279.32
	62.0345		255.543
	399.034		49.5169
	326.745		43.2701
	170.358		50.9705
	211.245		59.7051
	251.417		72.0319
	359.923		60.7725
	148.948		399.797
	196.528		378.416
	273.142		75.71
	159.677		18.1858
	60.9657		328.446
	348.425		337.737
	131.433		259.185
	282.041		90.145
	325.533		168.286
	104.352		72.7891
	98.2775		182.333
	77.2412		262.102
	4.8356		60.612
	212.041		313.824
	198.052		43.6643
	290.314		213.428
	276.931		2.86828
	328.222		30.7708
	185.071		74.1427
	38.3989		116.555
	25.7966		157.62
	71.8434		245.515
	28.2569		249.858
	199.927		253.569
	130.911		174.561
	51.8522		467.836
	94.8143		423.516
	139.86		402.147
	278.065		420.542
	222.958		307.285
	405.28		135.424
	101.271		78.7995
	108.68		83.9738
	184.764		62.0345
	131.202		399.034
	57.074		326.745
	365.02		170.358
	142.286		211.245
	147.492		251.417
	89.3487		359.923
	69.8236		148.948
	69.052		196.528
	266.969		273.142
	46.1511		159.677
	21.5941		60.9657
	94.0786		348.425
	59.6389		131.433
	112.159		282.041
	47.8372		325.533
	86.4421		104.352
	46.205		98.2775
	76.1483		77.2412
	84.1054		4.8356
	25.6883		212.041
	199.03		198.052
	177.971		290.314
	111.295		276.931
	93.013		328.222
	258.604		185.071
	231.688		38.3989
	70.5173		25.7966
	191.621		71.8434
	125.911		28.2569
	130.28		199.927
	142.802		130.911
	212.803		51.8522
	108.038		94.8143
	152.869		139.86
	77.4741		278.065
	102.162		222.958
	109.572		405.28
	114.377		101.271
	32.2336		108.68
	29.2052		184.764
	52.9613		131.202
	135.939		57.074
	207.488		365.02
	348.907
	55.1484		405.004
	266.154		344.298
	133.162		326.923
	46.9657		346.288
	44.776		319.665
	15.8098		137.977
	120.463		254.655
	140.792		346.44
	183.196		339.209
	121.062		268.305
	106.821		231.009
	252.586		266.656
	113.777		154.186
	231.696		201.864
	145.942		89.1118
	167.771		96.7503
	384.945		212.761
	109.869		199.494
	75.1381		167.881
	237.486		162.615
	76.066		40.6482
	429.395		131.844
	267.392		158.86
	205.882		109.315
	73.0291		266.673
	75.9934		107.676
	196.416		257.613
	171.887		292.49
	269.742		160.664
	27.0295		153.365
	97.743		173.921
	173.762		154.483
	67.2596		59.1318
	230.748		69.8078
	64.5023		18.8248
	245.316		111.055
	222.411		94.5304
	98.4759		172.945
	243.807		47.13
	320.861		136.813
	179.983		374.713
	266.433		419.689
	67.2297		629.31
	134.459		424.154
	169.25		330.766
	122.257		187.995
	61.0281		143.759
	156.576		71.9974
	126.425		523.257
	153.108		101.347
	91.6211		75.9538
	191.394		122.713
	53.7533		221.587
	33.6899		231.102
	235.569		337.016
	181.803		510.161
	21.2006		38.1512
	88.3161		580.74
	179.235		34.2555
	179.415		288.033
	175.317		149.387
	44.5863		148.411
	259.438		406.656
	208.703		621.864
	115.788		586.872
	1.9078		113.852
	154.04		218.735
	176.187		64.0284
	207.06		529.156
	62.9279		134.033
	21.4402		366.577
	93.8611		183.827
	54.8909		218.673
	127.095		301.771
	56.9316		316.15
	33.7164		84.1584
	212.93		626.123
	172.523		216.578
	135.002		0
	226.115		250.672
	261.109		387.974
	193.954		118.602
	234.539		237.386
	398.768		93.7557
	341.353		100.206
	112.805		50.4594
	26.0916		110.84
	172.404		117.037
	123.15		95.4282
	112.074		152.824
	120.271		369.75
	57.4419		200.931
	190.541		186.009
	64.8601		414.397
	183.268		170.694
	26.139		366.256
	248.897		385.477
	123.579		273.539
	201.003		243.327
	173.169		159.249
	200.484		139.426
	183.356		263.938
	130.099		145.238
	5.73568		586.26
	92.5318		497.333
	183.152		54.8219
	57.5853		106.817
	137.553		425.065
	90.8319		393.649
	204.772		284.339
	190.987		183.147
	75.6784		115.13
	142.397		240.978
	147.071		122.065
	222.439		86.8505
	146.439		206.183
	62.8056		68.1798
	260.803		163.081
	102.368		44.9118
	274.972		226.18
	66.9258		204.243
	113.866		135.404
	208.207		65.5926
	109.191		132.278
	181.238		399.629
	40.7129		376.871
	133.769		363.076
	49.124		310.91
	32.352		74.6907
	125.795		21.0826
	36.8919		20.8224
	177.926		53.726
	250.354		370.148
	131.188		146.918
	74.733		198.754
	152.618		135.079
	67.7637		276.323
	126.048		565.906
	215.443		494.71
	45.9934		100.671
	119.235		285.641
	85.0556		286.778
	64.8208		450.827
	64.8013		277.563
	317.613		95.0761
	88.5576		129.078
	17.1106		128.075
	89.6809		176.355
	122.771		232.842
	183.225		68.2343
	57.9408		92.609
	62.0555		532.128
	64.1849		146.236
	103.35		237.047
	79.8737		106.859
	92.8306		152.464
	65.1375		474.135
	58.5882		292.173
	24.1295		290.209
	16.9981		411.348
	45.9007		136.47
	73.5116		243.769
	80.3719		222.606
	98.0588		190.478
	102.486		264.193
	157.735		128.782
	109.365		105.608
	248.566		62.3965
	194.585		67.7729
	47.3985		233.675
	92.4116		395.168
	123.262		161.9
	116.833		54.3109
	128.631		560.285
	34.8226		342.106
	96.781		74.4729
	99.0314		304.011
	97.6417		7.1002
	86.9489		203.072
	30.6416		535.948
	65.3914
	103.689		250.311
	41.8949		254.747
	132.422		194.676
	136.847		177.836
	29.5148		143.165
	82.354		325.213
	55.6236		45.5806
	52.4383		118.649
	215.397		200.498
	82.8309		52.1114
	45.4324		110.611
	59.0855		46.1321
	145.907		109.113
	6.48413		237.094
	107.102		242.649
	203.573		77.8687
	76.2367		223.033
	89.4963		30.8604
	115.365		167.553
	10.0749		192.111
	58.1409		226.221
	136.915		242.929
[truncated: 339 more rows]

## Sheet: Fig3e
Distance to closest CFU-E (µm)
Early Erythroblast		Late Erythroblast		Reticulocytes		RBC
Ob	Rd	Ob	Rd	Ob	Rd	Ob	Rd
15.2065	15.8511	0	96.7579	12.1207	137.91	12.5207	65.6746
7.89934	110.184	45.8833	98.7223	13.0778	70.157	4.28292	77.9758
17.7441	107.726	6.29127	62.4697	16.5299	52.681	7.23541	58.5177
13.4502	0	16.0918	74.0042	14.1456	139.29	12.6324	120.552
5.44195	33.4207	8.9334	30.5589	14.2763	85.044	5.24384	96.155
18.1575	31.6989	9.07746	127.976	5.90212	61.341	0	90.7018
17.5603	3.90017	3.12263	121.198	6.67961	123.76	5.79781	80.8207
14.8139	79.3377	0	126.107	11.5986	39.693	30.5149	108.692
15.6848	94.0271	5.41545	75.4202	13.2493	62.291	14.5312	54.1627
23.3046	34.8827	3.23949	94.355	17.5027	55.244	10.1825	99.1941
15.1572	39.4678	2.49703	49.6111	6.04871	153.11	14.114	49.9415
11.1225	87.526	3.77848	102.526	15.8899	22.077	17.1558	23.1347
16.7738	13.6788	2.90328	76.4554	11.7471	18.169	15.1897	50.2273
18.799	2.67325	0	52.3627	1.84651	63.242	10.0569	32.3389
19.0166	24.4069	0	88.5578	2.18831	50.658	6.5742	53.6489
30.2708	17.5898	16.9387	83.1397	4.838	67.147	21.7446	42.2056
9.61813	3.46798	4.60945	37.8742	3.72579	32.939	9.83144	89.9132
1.72622	11.2192	17.3163	80.2461	3.55085	81.416	13.703	73.9452
17.0413	0	15.8113	58.4978	23.5706	81.422	20.8115	96.4961
6.57263	31.2245	22.1667	40.7649	22.8809	28.025	0	86.8993
1.79848	9.75259	26.9044	15.8263	16.4784	6.366	0	82.4755
3.65889	19.7223	20.7806	81.9886	15.2241	39.605	4.24578	91.5147
9.14178	19.9599	14.1876	72.1452	29.9166	57.781	8.23906	103.542
7.23398	9.8146	6.62615	124.496	26.7764	32.253	10.3153	65.7258
6.96147	30.1877	1.14491	112.287	20.0724	24.986	13.5613	22.4526
4.07031	28.8594	9.41155	106.861	21.9059	22.192	9.27662	39.2349
10.5512	49.223	28.5877	36.3439	22.8496	55.153	30.9988	65.8772
2.29481	22.5318	28.8145	33.308	23.2693	85.726	8.4398	105.879
16.6682	72.2218	25.4062	72.2833	7.90539	50.128	8.83351	107.574
1.17942	98.0166	21.6619	11.9299	10.1271	38.01	2.94221	116.616
4.57224	26.6953	18.2175	50.4112	8.36595	67.263	3.61116	84.3347
0.551709	50.0642	13.7875	66.2853	18.1382	33.75	5.16444	115.285
0	81.5643	12.5939	74.8874	12.2019	82.185	6.23354	101.424
28.7788	32.5966	27.3057	76.7332	9.21243	15.651	4.37837	110.448
20.4162	27.6889	31.5346	40.8974	11.5183	183.98	5.73125	90.2798
13.0006	29.354	29.2525	87.0184	17.5912	112.49	4.68983	39.4473
3.87096	0	27.5562	112.433	13.3774	83.171	8.40255	37.3666
25.5886	43.2453	35.9991	81.9564	30.9519	88.586	1.42534	43.3757
21.8284	47.1643	10.1581	107.994	41.614	36.112	0	30.7804
32.229	13.6128	20.3594	82.5347	33.3024	59.366	0	19.3538
27.5075	107.621	21.8338	113.485	0	32.889	28.8033	45.6944
35.1318	41.5523	22.7081	101.642	2.7974	53.759	16.007	18.2704
29.1845	61.5082	34.3196	80.9149	3.10992	36.753	22.1717	39.6718
10.7386	103.992	34.1122	78.1591	0	43.429	18.6592	30.8787
5.85857	85.973	31.1839	83.4264	13.3627	64.23	19.7911	37.7381
16.6122	0	25.1354	78.077	13.7873	69.47	13.0976	14.514
17.2032	19.179	30.6676	51.6326	6.10668	38.229	4.66137	36.989
12.408	76.837	27.0466	15.143	10.0961	16.627	28.4145	64.5714
22.718	81.9597	22.841	25.3788	4.10864	54.266	10.4575	52.0151
0	32.7647	16.1331	17.4255	3.2361	38.63	20.0027	5.33747
3.09476	37.8052	11.4569	0	0	34.765	23.7237	68.5884
0.744982	2.47927	8.248	27.398	0	34.488	3.44905	101.605
8.40517	89.9773	0	24.5132	7.18683	67.816	13.2899	78.8126
0	38.8007	7.10826	35.5666	6.85283	50.184	13.2631	111.429
9.89456	62.115	0	39.5673	3.59225	77.069	10.1458	66.5299
0	4.25976	1.77344	5.19313	11.7892	71.396	7.78214	43.0107
3.86399	6.77196	7.24323	16.4704	27.0032	76.246	9.90507	45.5423
1.91563	22.977	4.43209	3.36363	28.8272	51.552	8.75881	29.6118
0	118.765	0	51.0577	16.9459	183.48	8.32192	59.6943
11.857	116.7	0	37.8718	19.2944	22.594	20.4807	55.3199
15.6299	16.8512	4.93525	40.1426	27.2433	46.199	21.9351	75.0645
16.3883	25.2456	7.24669	29.0786	2.71324	51.051	4.93247	57.8262
0.540335	28.1554	15.7757	24.6752	11.4291	29.6	16.1014	76.4415
0	57.4911	7.0641	2.89868	8.76502	65.95	52.3681	70.3018
0	56.3055	7.10622	23.2249	12.0672	0	48.5923	49.5292
0.324716	35.5114	5.84396	50.842	18.6473	29.723	45.0816	45.9287
5.71704	1.53246	9.75146	73.3205	18.5087	107.29	18.2879	85.5513
17.1761	36.8496	23.4259	84.9986	26.1974	102.8	24.2075	94.7043
9.59418	60.3433	21.0833	79.1776	29.8126	107.1	19.5496	92.6398
8.54997	68.284	23.414	85.4451	33.2434	83.176	29.9094	71.2963
6.96685	27.6657	16.373	76.0461	30.3576	30.906	29.5811	54.985
11.9092	13.2275	7.14578	103.863	20.5847	37.868	32.3721	76.1377
40.2038	42.0915	17.9204	86.644	16.8573	36.803	23.4951	58.3559
26.2418	29.785	18.5183	39.9654	12.3588	51.014	4.77579	80.971
29.418	46.6243	15.734	41.2107	11.8403	46.584	10.6024	110.525
37.8243	44.6547	19.3517	37.821	19.768	30.064	8.40127	70.3433
12.1899	94.3056	21.4892	73.346	29.3153	86.9	9.58448	90.3785
15.9886	99.6864	15.0072	1.79802	26.518	57.443	12.7177	64.1423
19.4346	52.8008	17.0525	57.8943	25.9184	90.226	7.40256	74.06
6.93044	80.9143	13.7612	70.9014	18.6748	46.86	21.0403	15.8299
23.9656	41.647	0	97.157	23.136	24.166	23.616	68.4599
48.9939	19.3268	2.39054	87.0298	26.6622	1.665	5.89796	68.117
39.447	48.9467	0.967955	76.279	8.69114	55.854	6.18811	41.038
43.6821	51.6617	2.95305	101.215	2.57156	51.5	7.83873	37.0341
49.1026	33.1683	10.232	36.0491	0	46.859	14.4287	34.0494
54.4976	21.6449	10.3046	27.1409	0	26.247	9.96237	62.5398
44.6684	48.8194	13.0772	54.1704	3.08758	35.63	12.4145	57.2652
17.1552	0	8.18071	58.2998	12.3884	27.584	10.4214	53.7026
16.9493	46.5409	0	47.7291	11.5529	38.113	33.3627	42.2263
6.27696	15.0485	9.07193	14.2306	15.5058	11.165	20.1218	46.431
0.381865	27.7839	13.7895	41.948	16.3496	28.307	22.8035	52.2679
7.28004	54.284	0	60.9057	7.37352	22.018	13.6432	40.4336
13.9552	13.9987	0	42.9396	6.23726	63.895	15.3127	94.6166
14.6435	0.031461	15.6916	62.5872	8.08749	32.846	24.0255	48.8892
18.9867	43.4933	9.79643	82.3554	12.0709	21.752	10.1434	52.9858
12.6433	36.9711	18.6503	79.5917	7.2288	0	3.19275	32.8049
18.92	15.9521	15.7269	34.0471	6.76492	19.683	34.0155	4.23429
15.9499	86.6956	3.21681	31.1278	6.65427	33.986	41.2092	18.6921
13.614	71.4859	4.71845	85.0442	5.90762	30.015	27.5368	18.0039
7.67109	28.8559	0	90.9926	3.44018	41.46	21.8417	37.8947
6.00551	34.0523	10.3452	134.379	1.60257	28.34	17.4708	17.4738
0	56.9133	11.0753	96.3708	4.63856	41.944	24.9351	54.1326
12.7332	56.4124	2.06542	80.7215	4.59759	39.79	10.3629	22.6289
0	24.6745	5.91141	70.0015	4.36601	78.001	34.8278	48.2372
4.58819	47.9107	6.56789	100.126	5.4791	78.363	24.1834	43.984
0	18.1365	6.82669	135.929	3.2863	122.76	31.7089	61.3062
2.69088	16.6576	10.8261	170.462	14.9436	64.28	29.7428	33.5772
4.11337	85.5024	20.834	46.5398	10.2665	50.484	22.3526	122.356
3.57931	69.2028	22.6306	69.3498	6.03284	14.929	25.209	28.4672
0	24.0193	25.5258	74.3377	4.80024	62.082	8.31647	36.1616
6.94666	75.8126	16.2056	64.7979	10.7251	4.218	1.44402	53.0369
2.85477	34.5233	16.8511	54.6973	8.40621	51.089	5.89173	58.7098
32.2073	15.0456	19.7906	90.4895	7.71388	27.643	20.3928	28.0795
37.6813	49.6745	12.2709	92.0389	7.23087	44	24.1422	21.9743
3.02637	30.9197	1.49486	36.9265	10.2784	15.033	16.728	0
5.23123	25.6945	30.2237	68.5433	5.71609	38.37	10.5034	70.1982
2.47965	48.203	17.0062	59.4678	4.54168	24.924	2.8372	25.0196
5.08541	63.6403	12.5829	47.6939	7.95888	60.069	3.9699	27.8131
5.80112	39.0625	16.7088	63.0808	7.89116	60.488	1.92191	27.4689
7.5488	84.0727	0.315296	72.26	9.77528	112.35	5.482	56.4653
14.5278	25.7696	2.85121	82.313	0	52.83	0	50.291
12.9941	58.6744	47.005	33.9171	6.82808	5.165	23.6143	20.7099
19.2591	8.84928	40.1572	71.8981	10.0042	38.168	10.5793	77.2105
25.1351	31.2337	33.8897	31.0264	18.1011	33.565	14.1108	89.0199
19.1272	21.4633	26.6853	66.317	17.5009	2.92	18.3495	78.5674
18.8346	47.8717	22.657	60.3596	19.0436	48.265	11.7449	52.3913
12.9862	27.534	20.1524	36.4398	20.4727	35.119	23.7389	45.6196
0	50.2203	15.0293	18.6675	14.382	31.205	22.0804	67.1192
4.85433	23.8717	12.1044	57.1059	18.6217	48.627	16.9429	41.4444
7.13914	55.4597	6.50082	50.468	20.6704	23.956	21.4071	39.7029
11.3813	78.4818	21.306	39.4948	19.3776	23.256	0	57.2717
2.71365	33.4998	25.4292	54.6418	16.4657	45.322	7.50877	64.4679
7.2699	103.15	31.7861	18.153	0	36.37	6.934	72.8115
1.75543	110.993	35.7269	62.7517	22.5258	50.975	6.08771	92.572
1.71074	62.4726	32.137	82.1477	11.4994	23.741	3.30767	50.407
3.03531	49.5732	7.46404	77.5335	3.24667	40.615	5.97757	26.413
4.13412	61.4411	1.79604	31.0049	9.46541	39.983	10.6927	37.7734
0	26.6704	9.6186	0.111134	1.85246	37.388	0	37.1849
4.31237	79.9753	6.5248	2.43429	4.46369	58.348	31.1513	11.9702
27.2601	24.0545	9.01699	16.2039	23.5684	76.809	6.42457	17.2641
17.8076	61.9301	15.9696	12.1702	19.9663	7.673	0.53589	19.1598
12.1117	25.4118	22.6112	66.2168	24.4241	41.021	0	12.5142
14.2186	16.0478	24.4284	15.6738	16.6967	1.609	8.85604	0
10.7093	97.7854	16.0267	45.9262	11.1791	139.46	17.5299	0.165355
1.61905	37.5446	11.8343	14.1302	39.8357	113.23	27.8701	17.4243
14.6128	59.8959	20.7553	71.8435	42.6102	82.032	16.3709	36.6115
5.8628	18.0242	13.311	29.0079	25.633	30.031	16	59.0692
6.95843	18.0339	31.8439	34.3588	21.6978	44.017	29.1818	64.5174
8.20683	15.2997	23.8749	31.5485	33.572	70.588	26.0778	73.3229
5.73058	40.6895	45.1662	107.54	34.5715	79.932	32.2609	61.2997
3.91352	0	46.4724	81.1181	28.53	55.367	34.2551	47.7801
11.2033	41.4015	45.6961	55.2949	21.6162	61.889	31.3011	44.7722
0.599232	54.2635	40.3427	52.6645	20.4993	27.408	13.8634	62.7751
5.21908	25.9118	34.0317	44.4006	17.3392	9.697	9.01828	77.6364
6.68268	84.5583	18.4032	31.7772	0	2.979	14.7937	89.8539
8.91047	44.9165	12.2778	56.0012	16.1729	11.226	22.0098	103.149
19.9028	59.7894	15.1613	87.3107	11.7018	18.568	19.3153	79.3219
11.7083	99.0064	9.30261	18.6323	1.23868	59.877	18.6388	85.8057
8.44319	80.754	6.30058	19.0184	1.29324	52.978	31.657	41.4928
8.18805	74.9933	3.9809	26.6672	25.5378	62.481	0	58.768
1.969	60.6327	5.87664	17.6736	1.74955	27.081	28.6407	56.3866
0	22.8503	12.5489	14.1054	0.427658	31.585	1.72648	77.0126
5.24758	16.3634	9.35412	28.0688	7.40879	16.074	1.34194	80.0832
0	11.2433	11.486	52.7618	0	58.02	1.63697	39.3532
0	1.87376	23.6243	30.5869	2.7733	51.153	3.87949	6.87861
3.43998	16.5502	4.14633	26.0749	0	31.433	0	0.342873
0.56312	80.4251	1.54318	24.169	1.83775	22.533	0	15.5411
0	25.5962	0	2.60371	18.0775	2.906	5.26159	52.069
2.19918	53.8181	3.14924	1.92849	17.9713	19.615	4.20161	16.3482
11.8267	11.4707	13.868	1.67779	18.0303	24.303	9.56194	25.019
13.4413	20.4398	10.562	0	19.7282	20.608	13.1237	27.8192
1.70956	46.5663	10.283	57.0316	0	33.665	17.4485	74.2099
29.7822	67.0841	8.09453	52.1338	9.98027	37.829	25.8194	76.6489
0	28.3351	6.61012	59.948	7.08826	18.636	28.2908	64.9878
0	12.4262	15.7496	63.5218	31.6055	33.504	16.7559	32.8559
24.1333	88.2087	22.2892	68.3982	29.1038	15.107	14.2744	0
32.8328	8.22552	20.3657	44.6861	25.3633	32.216	11.183	8.60375
11.157	42.5393	19.3272	15.3513	20.4049	24.666	24.1163	49.2968
15.3787	54.2514	4.87523	4.51271	24.845	53.097	17.6227	7.54916
3.23206	74.8832	2.725	25.9679	21.6468	61.209	11.6536	41.3765
3.23206	28.9551	0	69.4885	22.2868	36.344	3.22455	7.19445
3.23206	60.7064	1.96828	53.8879	15.2306	65.381	2.18586	11.6204
16.3545	20.2505	11.9774	21.0207	9.97812	5.381	0	88.5769
35.5852	70.7851	6.88522	26.0131	16.4844	28.753	0	98.4017
13.8782	35.6737	12.8544	52.4515	9.02699	19.838	8.71451	27.6289
15.3651	85.6469	1.95881	48.6007	0.389618	59.012	4.75197	24.2026
25.0192	72.1841	0.243178	53.8386	5.98702	27.534	5.27925	57.676
35.0278	25.4499	31.7473	48.4909	13.0727	45.199	6.96012	6.94641
31.1259	54.0894	16.4566	19.8655	2.32569	39.198	10.6036	64.1704
51.4252	31.2582	6.39313	57.2014	16.7628	0.0194	0	85.621
56.1235	26.1317	41.5368	37.5551	15.5884	45.197	0.591826	13.7037
24.9894	8.83643	43.3133	100.245	23.8902	62.54	8.73249	29.5176
14.4748	68.1267	9.34591	79.1907	19.4758	29.703	28.0749	19.4217
15.5045	26.2093	14.4304	81.7987	13.1658	67.899	27.924	24.0024
31.4609	45.2386	35.6421	80.2484	15.2957	61.948	31.2929	30.1286
11.4992	78.2934	6.38088	74.1829	5.74925	26.788	37.9691	12.6085
8.12939	138.616	3.29672	74.1135	12.7299	40.587	11.3499	32.3031
12.1722	12.7847	0	35.8427	8.53485	7.317	7.18057	42.1819
17.0829	0	6.06161	60.3138	10.8664	45.052	5.75762	60.4138
13.492	49.9413	12.8569	22.2196	12.9046	16.008	8.32962	75.2506
26.5669	24.7372	16.0822	29.9934	17.0062	21.619	3.6836	55.4149
28.833	76.3767	10.7142	65.3191	12.5077	38.582	0	102.144
18.7746	17.3987	8.27104	55.1181	12.8031	20.335	4.29982	124.8
44.8411	75.1965	17.2417	62.6679	13.8748	52.065	1.61844	109.69
42.1829	72.287	14.3142	37.7461	29.0262	54.238	0	94.8611
39.3429	61.058	7.26645	82.5502	10.7857	59.233	6.59534	75.5536
47.1809	47.9946	4.66565	67.1102	34.9195	51.361	32.0175	74.0934
15.6202	32.9498	6.96967	59.8956	29.4552	47.085	3.46904	116.103
0.407881	25.4916	23.4553	83.9196	29.0145	31.294	6.55739	35.3249
30.1211	12.0369	17.7542	80.5228	34.2508	60.563	29.0605	0
33.3191	78.2237	15.0646	102.183	41.5183	14.159	38.248	44.1511
34.0406	18.5687	10.2407	4.59687	50.0001	43.962	15.7031	40.1343
14.2339	52.1781	5.50446	11.9051	41.5683	47.005	16.5402	19.9432
75.4886	22.286	7.04013	25.1397	36.5132	63.229	9.50139	0
77.3732	82.2637	14.275	39.7993	20.8756	71.298	0.810177	98.7464
0	0.891609	18.4585	24.613	20.5573	62.387	34.4858	57.874
	72.9913	8.77382	20.2205	9.94215	50.494	10.1931	69.204
	103.705	3.73584	19.3489	1.21384	58.54	10.024	69.3582
52.1336	98.8306	21.1189	15.4641	0	74.328	92.0126	64.0023
28.3175	68.9401	23.0849	46.9433	0	63.133	47.0753	78.7133
28.1652	26.4783	26.8037	10.7142	4.55869	4.476	38.394	92.6214
20.7229	13.2521	0	18.6342	4.33731	44.336	36.4971	110.018
23.374	43.0448	4.15723	42.9852	8.5049	54.666	6.65212	45.5398
27.197	36.2484	5.0481	33.4241	9.52496	43.411	1.79976	37.7198
33.9609	18.2891	5.29884	51.0829	6.13334	37.81	14.1472	63.6462
26.3991	61.6477	6.74032	15.8127	3.34524	27.426	0	50.7829
23.2478	47.6378	11.025	52.6162	0.910127	59.327	4.01281	88.1441
31.75	46.2735	1.23033	48.7081	7.21016	40.699	0	76.4565
28.215	22.3534	0	65.5631	10.0444	44.25	5.5503	45.5579
2.67071	8.30646	6.55107	59.4997	5.83812	16.991	16.6695	13.7317
0.560018	39.12	3.86814	74.525	0	34.132	26.8852	10.4038
2.38181	115.497	0	42.9722	7.27632	26.827	19.6459	18.4165
4.73963	11.4393	8.92913	95.9792	6.35775	10.701	28.7138	12.7767
7.87003	19.8713	3.82377	88.6031	7.54507	37.901	28.475	3.22182
25.2089	32.8722	7.10743	83.0913	9.31257	56.502	33.6801	34.638
4.15627	84.1341	13.0507	97.0113	18.1056	17.368	39.5791	44.6237
1.9691	70.0329	9.2166	105.97	23.0717	118.23	27.0249	118.781
38.1526	22.7199	30.0308	111.995	12.9252	97.31	10.1205	120
46.7077	16.1591	24.6045	64.5283	17.563	35.344	18.634	149.035
40.8577	22.2632	19.2835	73.8238	10.1369	46.324	23.2906	142.222
35.3617	59.5851	30.8755	54.5866	13.6317	58.945	20.6774	114.466
35.5148	45.6542	26.8667	64.394	12.8409	62.592	11.6816	94.0754
38.7217	24.0069	26.5469	102.033	13.2354	58.573	3.85013	59.6577
29.4994	37.3682	33.2069	93.7888	10.4357	52.046	8.34711	69.0259
33.7193	47.5184	21.3645	13.9558	0.775727	101.38		63.5748
36.7774	58.2775	32.0519	12.6369	24.9308	41.192		55.5329
57.2954	76.7315	41.1585	13.7019	20.9855	38.055	28.8792	67.8404
63.4175	66.0684	41.5605	3.85541	21.0153	23.96	15.158	51.047
7.70892	56.3549	41.5598	2.84092	13.2351	33.46	22.2925	31.2613
5.0019	41.2286	45.2181	8.52869	16.96	35.594	18.7494	12.2245
11.2118	45.7394	41.6139	5.07861	14.3893	71.837	24.533	52.1269
8.9952	1.21706	31.7806	41.0408	32.5969	63.436	27.1106	15.0361
46.1112	17.9572	17.9239	0	25.1215	58.856	18.2503	56.885
6.87314	31.0674	9.25172	1.98012	21.3324	0.3424	19.8047	30.6106
7.02274	75.1575	18.9187	60.9911	19.4797	45.967	21.2949	39.3801
19.3533	35.6272	22.9284	41.983	15.638	70.883	23.5064	10.4932
19.6048	43.7213	22.4114	21.8567	25.3517	65.742	28.9468	13.8673
12.2738	90.357	13.7872	63.6559	46.4427	65.944	28.9022	49.0087
9.94247	28.7071	17.9061	40.2649	43.3767	68.475	5.68211	27.0183
29.0729	26.2725	2.90685	17.6171	5.52957	55.016	8.4697	28.6403
25.5365	44.6765	0.890934	0	12.8732	50.427	2.3506	30.6872
18.6172	64.0695	24.6459	5.05318	24.3584	68.62	0.402444	47.256
15.5258	69.3817	0	2.85464	5.93504	34.398	8.66284	20.6872
17.8875	66.3878	17.896	91.1073	0.514484	16.438	8.10528	34.7001
23.8931	22.1843	18.7729	72.4099	9.11149	20.152	12.1016	38.5906
23.3915	24.5343	18.0942	58.4801	14.0054	36.039	17.4363	53.6641
22.7656	23.7002	21.0799	60.0778	14.9682	41.345	27.9176	87.5347
6.77555	41.8951	0.074126	56.8396	12.3012	16.786	23.6474	73.8251
15.4597	35.2872	8.94936	62.4745	25.3574	71.1	24.5407	46.3928
19.2415	85.0643	1.54654	71.9436	33.6497	50.821	20.788	73.9355
12.2078	43.2841	6.36179	51.3286	37.9342	64.796	21.1394	63.2118
7.17359	64.3661	1.10934	33.8799	0.054396	45.693	18.6544	79.1939
22.8716	10.8204	28.7962	16.7772	0.166168	6.524	25.2807	67.6933
14.1776	17.5753	32.587	4.56214	1.71205	9.338	14.5386	65.207
21.7813	48.6785	29.4165	31.1564	3.26527	32.266	4.52186	77.0056
22.769	46.4579	27.5285	0	8.95896	31.834	6.11421	51.0112
20.8133	38.4875	21.47	11.9494	7.66456	74.859	10.0663	95.7802
20.8293	25.7214	18.0395	22.7997	10.0445	64.184	0.538146	90.6483
30.0256	4.69477	16.5782	100.545	11.651	62.127	0	93.3983
30.0124	47.6885	8.06286	13.4882	13.0984	20.114	0.597565	125.686
31.5775	29.4463	2.61778	26.6109	10.8876	31.647	0.955231	112.235
35.6642	22.9772	11.0333	20.4407	5.20564	30.938	6.94254	87.5562
7.15383	42.3605	11.7744	10.6544	26.7527	36.281	2.63392	96.5893
17.6234	40.0777	10.8808	25.8289	0	49.19	0	123.799
6.55656	5.82662	15.2569	26.125	15.5558	12.705	7.27399	111.255
15.031	25.8374	8.30181	28.7	12.5338	50.396	4.48154	81.1314
5.56001	6.65781	7.33724	63.3661	11.0757	21.365	13.0487	89.219
9.53568	76.39	1.27344	70.4875	14.6424	33.295	9.45387	106.893
0	82.7902	27.811	74.3986	1.74171	28.884	0.177701	84.0869
26.6386	48.3644	28.8746	38.6778	23.3529	46.661	14.8913	108.004
22.248	62.3541	8.14263	69.6668	30.1968	49.911	21.2246	79.2026
24.4569	26.9953	6.6066	66.1248	21.7658	30.18	17.0119	97.6954
17.1007	28.8046	3.24144	62.3704	22.1224	56.497	15.8293	80.003
32.989	17.6783	0	77.4016	24.3522	32.228	20.2134	86.7593
15.7806	42.9754	0	19.1693	39.5448	45.817	10.6156	68.8766
10.5581	51.413	0	19.1255	32.6204	43.108	6.08308	7.34044
13.5212	11.5153	3.83577	40.3819	23.246	88.428	8.16682	19.0545
20.0367	56.7215	0	56.2713	20.8826	45.125	10.348	50.2714
25.7739	34.2822	10.8544	45.1978	24.672	2.953	10.4339	72.2022
18.6649	19.5666	7.99407	74.4451	0	44.016	14.7149	17.1451
16.7958	58.1005	10.0317	73.4506	0.048318	127.14	17.0726	38.0513
7.92164	33.292	8.59477	103.838	4.69562	128.09	8.46382	76.437
22.3572	11.2956	11.5341	111.218	12.0767	156	11.1455	8.11245
6.38168	42.3548	2.41969	119.73	8.95464	38.633	13.3199	7.89795
2.48345	14.239	3.01052	51.1408	12.4304	199.69	19.6175	14.7889
2.02186	55.1853	0	76.4648	24.3702	32.07	17.6236	6.87185
8.91116	72.4974	0.520018	89.7166	35.7405	3.737	17.3601	2.13958
10.3173	68.3337	7.16856	123	34.005	46.927	25.9719	15.1873
6.31724	93.4192	11.839	107.664	37.3614	33.345	33.1723	10.8211
15.4055	71.2652	17.3116	87.6765	38.3171	10.912	30.0755	3.57831
2.79596	5.39164	42.0446	82.358	20.6351	1.379	30.7978	14.4179
21.7191	55.0101	19.319	72.1572	21.2765	45.917	4.29757	17.4621
15.6917	43.3587	15.9532	79.0926	17.8554	37.363	8.45822	0
16.2644	81.7482	6.83953	80.6109	36.2246	4.166	11.9944	17.3618
18.7758	39.3923	4.8063	114.303	7.51418	63.557	27.2697	26.0905
28.562	38.9591	8.08816	15.5904	7.51418	69.169	3.36486	9.36197
34.8903	21.2087	24.7848	0	11.5156	44.47	16.6395	20.1192
37.4785	18.1926	0	51.7668	23.8964	46.883	14.8862	53.1678
42.3897	33.437	0	0.949662	28.67	39.224	19.26	52.0885
26.307	6.80189	11.0544	23.4615	27.3298	28.486	20.187	51.7379
25.7387	76.4765	15.9412	5.8105	23.8972	30.218	15.6181	63.5696
12.3089	122.841	11.2738	9.63546	18.7639	23.176	6.92798	53.0827
16.569	6.68794	14.179	21.5258	9.2117	44.957	39.0976	58.5001
9.32387	7.55204	18.708	7.51365	6.07907	22.251	45.5419	53.9029
9.46549	20.3001	16.8917	121.939	9.04505	56.186	46.1471	36.7913
0	25.0313	14.1792	102.08	8.77944	16.237	43.754	33.971
8.6959	40.0627	13.6855	56.7424	39.187	31.196	41.1181	43.589
8.80102	25.9144	7.67963	87.5383	9.87334	0	39.3317	53.2993
19.2554	135.145	4.10257	86.921	4.47849	23.401	2.9626	30.0778
15.992	52.8181	4.96645	74.7043	2.67862	32.462	12.8915	18.359
10.4379	8.68405	0.83754	65.5996	0	40.923	11.3105	68.6804
15.9709	42.4614	1.32872	56.074	1.92908	59.89	10.475	41.8552
12.5985	50.3152	5.96561	67.404	0.939456	65.131	22.6216	47.9623
5.53769	53.6703	2.3456	56.9992	15.8312	31.686	1.37141	8.75436
11.6065	15.3314	6.88425	54.665	18.8281	60.351	2.38184	10.6904
0.037896	49.0132	0	87.0319	8.54143	54.871	5.65745	28.3663
22.084	32.1866	0	72.4868	14.9077	31.112	8.19078	0
21.7038	76.7485	11.8573	86.6868	15.9648	17.644	14.34	20.8018
28.7859	41.3831	9.08866	69.1814	10.7987	59.543	23.3026	75.709
26.3903	19.1182	8.96724	65.3491	10.527	33.012	18.5896	97.0718
18.1897	50.6681	6.87349	43.7398	11.2954	22.779	17.9082	64.5875
21.4217	48.0996	12.769	61.4919	7.3794	19.076	19.1704	45.3185
28.0614	91.3849	18.0351	41.4999	0	64.071	16.2933	47.8892
34.5866	53.7843	21.1562	61.8462	0	51.815	26.255	97.3666
25.1913	65.0819	18.0907	48.9829	11.1688	44.531	15.7229	91.6991
16.1407	27.2326	21.0124	74.6224	14.6098	35.73	18.2011	92.4727
21.0467	24.0727	12.0428	86.3441	7.55944	28.528	16.5599	81.5072
37.7256	35.3913	12.4754	68.8563	4.41878	49.24	8.24932	78.6474
33.3638	22.8558	6.7066	59.6578	0.432149	41.633	18.5931	75.2622
39.915	61.1751	0.488702	71.8596	2.81881	60.277	13.7854	62.808
31.6317	15.2538	8.09733	78.8092	0	82.222	17.166	66.2093
8.89416	65.7797	6.73003	74.6565	17.9692	18.216	24.8728	42.6131
0	56.3582	11.216	37.12	11.9623	37.725	9.57862	14.0423
0.066462	17.7903	6.39848	23.4755	22.843	46.089	5.98138	18.3381
17.3329	108.584	0	1.42182	11.6108	44.982	6.25092	29.8291
23.5565	19.1428	9.92676	8.96532	8.16463	66.278	7.27905	39.3623
8.96765	41.7478	6.37338	39.3853	5.27392	13.486	5.19022	18.7666
10.3301	7.82844	15.9188	32.838	9.06193	95.6	19.921	23.2079
21.3484	115.79	9.46342	56.3591	11.8156	30.113	31.616	21.9696
31.6529	48.0585	13.8803	69.7562	12.01	2.529	31.611	25.3415
19.5223	21.1557	10.0794	54.789	4.79428	18.385	24.1143	29.2991
5.13895	79.7683	5.47595	55.9315	15.2145	61.451	25.4366	1.14337
0	15.5025	0	41.4511	19.0663	15.078	18.4394	27.7133
0	32.9034	0	100.6	23.73	23.039	4.85535	54.8529
5.86433	22.0866	4.00009	112.344	22.0347	31.569	0.840556	61.5049
6.43079	11.6476	2.26785	106.066	17.7237	58.852	2.57234	49.2614
29.7296	112.981	3.33476	100.564	20.607	23.762	7.49812	56.39
14.9924	145.955	0	126.233	20.171	54.189	7.20164	4.75529
9.4094	99.7213	0	109.003	12.6796	32.437	7.87817	40.7656
16.4459	7.95945	4.68201	96.4631	16.022	32.399	38.2272	46.7406
20.206	21.4704	0	145.653	30.3318	39.776	32.6534	51.2777
42.3982	69.7745	7.08628	119.473	28.8641	58.364	0	0
52.9417	43.0844	11.3858	134.942	32.0433	76.273	4.04384	22.1421
53.9537	69.8146	2.92341	154.275	29.8546	20.036	0	21.971
45.9967	70.9709	3.48479	116.902	32.3189	5.565	10.9245	42.3578
41.8881	58.0717	0	111.957	34.6506	27.868	34.7726	48.1466
29.8892	45.4682	0	122.715	10.0222	172.05	33.9795	42.5141
21.9379	35.844	2.73114	129.168	6.10827	131.13	12.0489	59.5637
9.82062	35.5691	25.1232	152.517	24.4874	110.62	11.7037	44.3425
5.79217	5.00644	24.6456	158.927	22.8195	53.194	7.26987	85.7823
4.50392	12.6302	21.8889	92.2754	22.8193	24.851	2.87298	77.2113
9.19725	54.1727	18.9167	67.2259	2.03271	92.21	4.38349	40.1201
0	40.3342	15.7783	74.4348	6.47868	72.968	3.7861	80.4888
41.2731	65.9076	14.6405	77.5232	9.47315	49.627	4.11527	67.6716
47.2017	37.4168	18.334	62.3813	8.51889	34.052	5.96931	76.2001
14.2124	85.2534	16.7974	38.7318	4.51589	34.822	6.44162	72.7844
48.8387	53.8812	10.9743	29.4656	11.8245	50.974	2.19448	101.58
45.3132	37.604	1.63396	30.5801	4.50885	44.67	0	104.624
44.4616	92.0522	7.04179	47.6634	4.77306	24.142	0.83147	93.4267
36.2431	36.0761	8.65897	71.7782	7.86122	89.926	2.9517	93.7945
15.111	132.707	6.99029	45.9783	8.92217	30.493	4.75404	73.9777
36.9085	133.071	2.76247	33.34	22.9086	37.57	0	31.6247
31.0192	89.071	6.07714	57.2569	15.0166	43.328	1.95282	16.4316
37.5927	37.6244	9.43182	45.5056	15.242	1.572	0	10.0407
34.7754	43.2567	0	29.7064	8.30468	0	1.19288	70.4428
28.4649	2.22088	5.75035	30.4324	4.52211	59.343	0	82.1541
7.13432	28.3763	8.18919	10.182	0	53.236	0	67.9574
4.50751	74.926	7.44851	28.8106	0.108157	33.56	3.90618	89.8308
1.96597	28.7105	0.067415	18.2454	6.67907	35.304	2.61733	104.573
8.03534	16.8762	11.1377	23.4862	3.58382	35.72	1.481	88.4211
11.1545	88.4979	12.1941	39.9544	6.07197	41.836	16.8266	87.8026
15.1509	30.9205	30.3188	8.69317	12.0205	36.192	29.8271	102.776
15.1114	42.4213	24.596	12.0672	18.029	50.323	24.0032	12.4894
17.471	25.0338	3.5236	47.2087	15.4893	42.636	23.6427	51.3199
13.3214	46.8915	8.51247	25.2183	5.80811	47.438	37.9976	70.429
23.9086	51.5123	3.05931	33.423	0.552645	26.006	39.4602	47.309
22.4096	54.3748	3.04663	28.8872	0.577283	24.588	36.3286	60.2385
28.9786	15.7679	12.2142	42.0968	0	42.624	33.7346	9.58278
6.85559	63.0753	4.6959	48.4534	0	35.528	35.4891	36.0688
10.7527	43.5978	19.3543	31.6632	0	75.367	21.5828	31.4205
21.5643	100.131	1.86282	45.456	2.16022	73.562	22.8312	46.5551
18.4501	62.9561	3.64689	61.1715	7.87031	39.378	25.0873	32.803
17.2146	52.4816	18.1806	16.5201	4.12908	15.194	41.3311	39.7856
31.4819	50.3377	38.0277	27.3098	2.93934	52.755	26.332	28.2145
6.38197	76.681	37.6577	51.8641	5.15923	22.965	25.3908	13.5642
9.72608	37.5771	4.58011	76.9489	4.95749	37.508	0	0
0.346748	59.6799	2.6084	71.2222	0	36.783	19.0771	8.08471
3.67273	63.3124	0	46.5136	0	70.984	7.8033	83.9732
6.88219	17.6463	27.8196	52.508	0	46.312	4.29327	54.3958
0	91.368	29.9657	51.5821	0	65.281	0	122.475
0		29.8097	84.9755	0.349141	56.243	18.1253	132.385
3.44254	41.7095	24.9342	77.3939	7.56082	21.897	31.6011	123.553
2.93608	38.6151	16.4373	72.2302	0	6.847	32.7892	109.517
4.66641	48.3309	19.2257	63.3189	5.68579	82.253	36.7183	86.1506
0	52.767	7.33913	58.6521	10.3722	29.791	37.3261	105.889
7.63095	1.66441	7.54719	78.3812	5.29444	66.388	37.1507	43.3103
4.95849	23.4285	10.7413	44.0558	6.24308	42.493	30.5728	36.2575
5.08868	44.1905	10.4106	91.337	3.94718	73.167	24.2034	49.3182
16.9613	32.0634	11.5125	86.6754	10.9276	72.978	33.939	45.1267
14.1978	51.5394	17.5704	67.7407	15.0118	23.439	37.9215	39.8234
17.4562	5.03927	22.431	49.2112	19.5814	172.97	35.5583	36.4808
0	20.6551	13.0021	56.7617	23.9634	111.6	31.6797	36.1375
0.836151	10.4032	8.88129	93.1376	28.7856	0	35.2021	24.6774
0	45.5996	6.04499	87.8645	7.87329	0	40.2182	65.4506
0	75.011	7.98714	74.903	1.77956	85.971	42.5965	29.3974
0	86.1524	1.55176	140.689	0	23.283	44.5011	67.6634
3.57359	130.624	2.43558	91.6602	0.759777	61.637	20.3334	87.8758
1.12686	50.5155	0.27263	103.43	3.57896	81.644	20.5043	79.0793
3.48741	89.0856	6.53308	123.886	0	28.049	47.1221	68.9775
6.4893	42.0406	9.83299	105.184	4.8941	64.061	35.0903	57.2839
9.5224	77.0886	6.85964	123.171	19.0687	67.282	32.9231	121.962
20.5767	45.2311	4.81074	97.4138	25.6419	54.672	31.3821	134.921
11.3326	35.1106	9.55122	110.144	21.4661	63.474	44.3736	103.497
6.79347	51.0998	8.76356	110.435	35.5186	13.557	46.5328	118.253
8.58891	31.193	5.41472	101.221	30.0256	76.334	48.2203	134.364
5.22779	13.0884	8.82769	116.067	37.371	47.576	46.7273	81.9068
0.947766	39.5572	9.26274	121.999	31.7719	41.123	50.5564	42.8842
14.5395	59.1447	1.03212	79.3314	27.2781	95.35	48.6954	27.2242
13.6008	6.62355	26.0366	89.2373	34.6579	95.97	50.7193	20.645
9.58848	5.36992	20.6696	120.43	32.7712	27.144	49.8156	37.8687
15.0863	42.6129	18.2807	104.431	20.4553	86.866	50.9814	20.1589
22.1334	31.5944	10.2827	64.797	18.2001	28.312	49.2316	32.4379
25.763	46.1141	38.2445	54.6204	14.8685	44.573	46.8877	42.3262
14.0799	8.08871	30.975	52.7911	19.134	29.184	44.9105	85.0994
22.055	27.1415	30.0393	13.1668	26.2757	48.677	43.5669	83.8031
23.1685	44.0397	23.1158	62.8819	25.5129	81.793	42.475	72.7149
10.9543	75.0709	24.7085	36.1151	5.56936	62.712	45.8028	126.042
11.3009	134.897	35.9945	13.2816	4.73003	84.489	44.7245	92.4492
14.5229	50.8973	35.4721	41.6505	1.39518	102.36	30.5256	36.2951
12.2326	25.5191	35.0809	24.0263	1.68634	117.31	29.7795	21.5661
16.4553	58.2601	28.1451	48.4714	7.73689	133.16	28.5629	47.8246
14.3496	20.124	25.2176	26.8195	1.11	62.809	30.915	47.2343
0	20.5626	23.1686	15.3451	0.518774	125.37	23.9991	50.4769
19.6007	82.0387	3.74464	74.637	3.69074	93.42	20.5614	69.7543
18.8003	69.0591	3.74464	96.8245	3.17129	106.95	17.5892	10.0636
38.3284	101.187	20.8463	95.0954	4.09288	64.034	20.4054	64.4251
38.5998	10.6496	15.674	42.6162	9.00313	26.335	21.4395	69.7841
40.4226	59.3632	19.0954	5.87273	2.68385	54.608	48.074	13.2642
45.5356	41.8889	18.1296	34.5154	11.1206	81.877	37.3395	19.4643
42.0451	51.3232	14.7942	19.3232	0	43.325	40.9917	28.6852
34.7114	128.476	13.7265	1.28817	0.997565	75.84	44.0182	37.6611
33.0609	91.9015	15.1899	53.2366	3.45949	95.08	27.5621	58.0852
34.5402	62.7669	17.1582	26.8144	3.88894	9.48	28.2392	59.9533
36.4298	71.2453	19.0122	25.2381	30.0766	44.747	31.0983	15.4669
11.7772	14.9639	4.25839	50.2885	34.1567	41.884	39.7169	0
53.156	12.2543	14.9672	53.5045	14.2554	60.79	36.9021	53.5852
10.618	1.60081	8.37695	56.7001	9.69433	54.271	23.868	27.8118
7.13014	69.5763	0.390426	74.0946	4.48142	40.456	36.8452	18.7828
6.88219	25.2348	21.1299	32.171	14.233	49.216	46.8589	26.9157
11.1484	75.9707	24.72	46.3905	0	10.872	41.6716	28.2095
0.147146	44.3331	32.5208	27.0775	16.8789	59.989	41.4833	43.4383
13.1259	17.1223	15.6239	48.223	15.9121	16.72	41.7518	25.7243
41.0228	0	9.67187	16.559	14.2523	85.505	42.6414	17.4646
41.0472	82.9344	23.9478	23.3456	12.3928	103.1	36.784	23.4338
44.9719	34.209	20.4005	23.1277	19.6316	104.98	38.1191	34.9879
34.5807	77.3455	23.7485	3.5939	23.9504	86.124	34.8497	39.1205
39.1641	110.656	54.0379	4.95526	23.5368	109.55	51.3482	51.3413
18.4781	143.215	52.8541	29.922	30.1695	92.53	51.3356	36.2074
30.8147	38.7899	49.9203	42.2219	14.0859	38.837	42.745	0.399963
29.1866	52.6343	65.8938	26.5166	16.43	0	34.0876	17.0254
23.6215	106.297	45.5663	19.0018	36.4785	2.606	39.4943	25.2058
29.2342	84.8515	50.024	63.8064	30.4496	38.476	40.7999	17.6805
17.4802	113.026	42.9368	71.492	36.7192	44.776	43.8988	11.5673
36.193	79.1181	46.9407	43.5185	39.0312	17.021	31.2862	18.558
32.7571	159.034	46.2386	62.054	30.4506	36.391	45.8393	13.4149
56.8391	170.984	33.4723	93.7438	28.1874	50.09	53.9032	11.0258
50.3529	58.2895	37.4818	89.8991	16.6158	40.804	48.4032	13.1117
47.5058	14.3877	41.4014	62.658	18.2564	22.388	51.9165	20.566
32.6891	33.8735	38.6841	51.7207	21.1763	16.656	52.6954	16.2529
25.1316	55.4697	36.7535	85.4971	20.4341	28.322	56.0676	8.14135
44.8749	59.1367	39.7107	89.5859	27.2119	30.94	61.1039	8.61995
23.8354	92.5345	16.4257	67.8327	10.1788	25.688	59.7097	27.3036
22.4482	57.2403	17.1525	51.4062	16.6999	116.62	63.9301	9.32933
27.7896	54.8287	18.8902	46.2898	18.9447	91.38	36.0179	21.8582
9.49803	66.898	29.2842	43.6416	0	98.88	52.4734	20.3148
11.676	47.0344	25.6436	15.249	2.06995	54.03	49.5407	18.4606
9.17398	35.0565	30.734	24.1986	2.93149	87.364	51.4395	25.3139
20.5168	44.9836	33.057	28.3228	0.553137	74.129	50.6484	31.5967
8.49352	10.8856	40.9834	28.0291	10.2666	54.741	52.9399	27.5878
31.4905	42.8843	39.9686	23.1016	11.4793	128.73	49.5258	27.8958
10.2677	29.7048	41.6977	16.9666	6.40722	91.23	53.7703	37.0413
8.46292	24.6008	40.0353	26.311	10.0119	53.717	50.975	68.0393
11.4302	11.6179	32.3003	4.32873	10.9469	120.44	54.5319	49.9996
28.9474	66.2984	5.51708	0	11.9204	31.465	55.1433	52.6708
15.165	82.7332	9.04664	47.4614	7.4563	46.822	45.7973	54.2141
2.35219	37.8336	43.7617	57.7999	8.59996	35.387	36.7818	0
0	5.91961	43.545	40.8695	3.23157	58.176	26.4978	107.78
22.4626	81.8028	40.2404	54.59	17.384	49.54	24.9961	103.793
20.3207	68.1825	27.8582	56.3033	23.7705	62.729	41.1986	79.1728
22.9095	45.9434	32.0958	16.1608	1.51976	58.664	42.7258	38.7533
25.4487	2.7246	13.2123	12.8235	7.14709	66.761	35.8143	2.18435
6.94542	35.7151	8.55238	15.566	0	62.771	37.9098	27.839
1.80357	95.5345	14.7823	22.9502	2.895	34.094	33.4431	59.8938
0.238569	28.0148	53.9757	50.7622	6.47537	27.052	41.8809	17.4877
13.2054	24.6677	40.8066	58.3783	7.79853	52.937	45.8955	25.9782
10.6779	50.0125	38.7532	10.7169	8.3409	59.673	47.5558	21.1456
42.6192	19.5321	7.88715	40.5578	9.26793	81.789	29.7038	36.0621
44.568	40.7303	1.11722	21.9036	6.49201	44.043	24.6306	34.139
48.1064	44.8008	3.77194	1.78463	5.98313	52.353	34.9202	1.35508
46.298	38.919	3.04757	42.5425	3.85813	41.838	46.2987	12.4464
47.6504	14.5892	0.141245	33.379	0	38.652	39.4388	21.1031
49.7529	28.6651	2.65934	57.7914	0	29.192	35.2942	12.4909
46.8997	45.3311	1.60594	75.4113	3.04987	30.664	46.2157	6.45267
0	84.0545	4.14339	79.528	17.3323	76.058	38.0814	28.2465
2.80294	54.3986	0	38.4229	28.1501	40.208	37.0583	30.6375
0	19.9041	22.795	46.5164	8.03763	25.414	17.9167	34.7984
0	68.843	35.1709	71.0571	5.84806	32.389	0	42.9224
0	5.76422	33.978	86.7419	7.62285	11.867	0	52.2197
0	38.8174	7.75987	91.9067	25.5794	36.631	0	69.2421
0	41.2997	18.4375	97.1856	21.5136	61.896	2.36164	66.682
0	127.716	30.1068	81.4692	25.566	77.759	11.7987	65.7685
0	106.834	30.0174	83.3911	30.574	67.86	22.4716	36.803
2.7735	50.1892	26.1142	78.2041	0	25.484	24.937	83.4078
0	84.7635	28.801	21.0489	0	68.9	21.2155	81.5785
28.1279	87.7342	24.752	21.5435	0	81.818	21.4742	66.8627
23.6192	79.0387	34.5502	56.4908	0	68.644	22.4498	62.7127
29.9826	25.0672	30.8193	47.7593	9.8042	17.926	35.9418	75.9339
29.7236	14.8874	27.9846	92.0023	6.35278	18.614	29.7237	47.1575
16.8872	15.5637	26.827	71.5898	7.97282	20.267	28.1396	48.6861
24.0887	28.555	48.1439	88.0308	4.61875	16.571	31.8316	50.8248
23.5968	16.6453	58.1242	93.3158	9.1965	45.064	43.7065	68.7001
23.6616	50.5824	71.9144	99.2614	13.0557	94.66	38.0883	66.7661
43.8908	39.8659	71.1415	67.1363	6.70773	84.848	34.4503	80.5502
44.5394	17.862	80.8126	72.2865	7.54413	50.746	43.5219	78.5997
9.65996	26.0053	76.6686	81.0564	21.5353	76.694	15.8316	84.8413
11.5663	29.2801	71.3041	73.7493	17.7025	26.515	10.0555	60.89
5.49386	40.7159	74.0454	59.8442	15.2433	31.39	0.48	34.9899
13.7214	72.0949	72.5399	16.1368	23.2753	5.115	9.40122	43.7859
9.78738	32.3242	72.4778	23.6127	27.6732	42.811	3.91905	49.7528
12.3648	11.0677	92.0056	19.177	0	50.121	4.74838	59.0235
7.98137	45.3428	95.4025	17.3896	19.9108	32.202	23.3751	23.267
9.04263	15.1964	91.8641	24.2344	36.4877	42.425	17.2554	2.24774
36.2907	0	87.57	44.0415	46.3574	26.114	8.95513	5.79838
42.6116	33.1564	93.0155	29.6033	56.2829	28.232	21.1239	26.6675
36.8537	60.7182	90.8745	7.6791	60.0861	26.568	23.9868	17.5905
0	62.5148	73.3082	54.0444	61.4034	53.791	23.9812	37.2533
0	22.7052	68.56	54.6295	29.3851	54.702	23.1344	24.0703
0	9.19695	72.5089	11.1836	27.4321	44.592	21.2824	23.076
0	78.2607	81.0508	37.9856	0	101.05	32.0338	34.6705
49.5265	95.581	80.5649	17.957	28.6867	110.44	60.4104	12.7765
20.0663	32.7026	60.6532	26.4145	34.9758	62.606	22.001	12.2563
26.6767	45.8602	63.4038	7.49412	38.012	37.884	22.1402	40.7835
28.025	19.4584	39.5958	26.1064	36.8368	22.883	38.6831	17.9225
24.699	73.747	38.8546	47.6933	34.6205	20.052	32.909	37.7146
17.4011	34.1578	41.9914	132.003	34.1626	38.937	30.9125	17.6403
8.5755	63.216	83.4353	127.915	23.4675	17.885	37.3446	42.8463
2.96554	1.27038	7.6866	107.717	34.9049	56.787	12.3573	44.0896
23.8647	16.6705	32.2245	86.3086	19.1916	29.26	5.18584	41.2111
19.7485	19.522	32.2709	110.797	18.7889	78.642	3.58826	52.9526
18.431	46.0049	35.6873	30.5831	22.0897	0.289	0	76.1294
23.6884	39.5716	19.141	24.1284	6.40637	71.597	20.8284	64.2385
17.4379	23.2442	23.2152	34.4575	4.65891	29.03	20.1375	51.7819
46.7716	67.3412	13.8095	25.8358	0.798191	19.885	15.1887	99.466
44.7681	91.5666	17.2326	38.0234	0	66.781	17.2049	46.2337
44.1859	56.5816	8.80465	24.3396	28.9569	47.239	8.09475	65.2767
41.7	23.1649	1.47119	34.6808	30.867	56.011	4.79616	47.8746
46.4843	68.2909	5.85269	14.5163	38.0332	39.501	4.6546	24.6797
39.3805	56.3245	9.30588	37.1037	40.8738	5.771	4.77436	8.69932
7.9147	17.4504	4.62065	0.940571	25.1475	0	5.40587	26.2239
16.3671	82.0242	6.71404	16.0912	9.86529	35.239	5.56297	26.8612
16.7661	96.1149	26.5296	26.9054	6.47584	70.094	0.212125	27.2129
36.6819	58.9635	30.8718	43.517	6.68359	49.009	0.971048	79.6702
38.7493	65.3321	19.2399	40.6986	7.26389	28.38	9.67286	67.4789
48.2452	30.2047	8.52824	47.3069	6.99819	23.437	9.7187	87.0782
45.1866	0	1.82217	65.8634	2.57884	97.58	7.89036	62.6221
55.5489	25.8035	3.60849	67.1775	11.0987	78.867	7.44559	94.8504
55.4662	23.8386	5.2075	55.4839	9.11655	31.724	3.93673	75.4231
54.1881	8.81677	2.14888	52.7722	14.3095	42.291	15.6544	82.2532
25.2403	14.0977	4.22769	24.8924	30.6472	71.456	26.1535	68.9829
0.676062	21.5546	4.54209	63.1078	18.6376	46.083	21.5908	50.483
16.1863	45.5961	9.43623	100.632	23.9586	43.421	26.823	60.4953
14.0825	131.001	14.9319	117.257	23.6828	33.932	27.1678	53.2702
9.00328	37.7767	0	133.659	15.2137	9.428	26.3297	18.9872
5.93559	97.2653	1.13159	56.2343	14.9503	44.115	14.1518	15.2796
10.139	40.4583	4.7962	26.0952	15.5256	63.152	22.1383	34.2106
17.9633	0	0	43.0863	16.4863	64.723	22.5021	12.0931
3.14023	34.3577	1.48822	21.7117	27.5601	20.884	12.4891	25.9028
6.9144	29.8165	0	27.4703	27.4823	17.135	16.7618	22.1835
0	11.0046	1.1099	47.3494	73.2591	49.208	7.43901	17.3482
2.27899	52.3057	19.8119	87.9617	71.0007	49.386	8.34238	0
10.0159	41.2933	13.6856	100.171	50.8361	13.756	6.02717	12.2188
3.74098	40.9814	15.0984	52.7206	43.1078	39.8	8.78116	18.4068
13.3055	43.8532	23.7459	124.242	38.8383	28.988	8.92964	41.9876
7.92188	92.8956	26.9802	34.5326	34.2572	23.879	11.5909	28.5072
11.2658	73.931	19.4753	30.2328	93.7326	57.29	0	85.3388
56.1425	33.3734	16.1877	28.4668	17.216	76.535	0	67.5818
45.1865	110.212	22.7227	35.4852	24.4588	36.454	0	89.2652
37.653	51.6003	30.0477	113.226	18.5737	49.715	13.7674	118.001
57.1517	48.2222	32.2084	109.906	18.8241	65.014	23.6901	108.69
61.2062	85.33	34.2746	76.405	0	10.044	27.5677	94.8969
19.0546	46.6203	4.00142	46.0246	0	16.368	27.5909	101.08
23.4942	25.5945	2.80071	56.1698	4.07284	21.363	20.3012	94.6913
15.0134	31.8857	2.99085	55.5284	15.9462	16.934	22.9671	101.344
13.0573	18.0691	1.91755	43.7907	20.3882	33.638	21.4002	96.9087
18.0697	8.28731	1.56603	46.115	20.7897	38.44	13.3626	104.913
0	30.882	0	8.26356	36.2465	41.514	9.89874	93.9767
4.87992	116.817	0	21.1789	31.7434	13.443	9.7972	95.6101
0.184535	25.5724	2.67156	38.4335	8.14385	42.327	12.3513	108.842
0	33.789	3.89466	84.3033	11.5159	27.143	25.1289	95.3594
6.11301	56.1569	22.7967	16.2958	39.724	41.212	48.266	104.58
6.74109	47.058	0	17.6643	38.4566	33.484	45.2434	84.979
0	50.7795	0	16.5103	7.26762	25.585	44.7756	93.0987
2.04406	27.7265	2.52654	7.83086	9.80714	23.744	39.2331	81.638
0	8.35357	23.847	0.034673	14.3134	39.02	40.1981	89.5855
0.696521	53.1232	20.4368	30.4457	6.14664	42.616	36.0231	90.6591
12.1236	44.9729	0	18.2789	35.0436	19.105	28.0391	101.689
0	153.76	1.79526	43.9626	19.5374	72.831	34.7726	92.9035
11.0037	24.1497	7.29328	43.5111	18.0726	75.516	28.7532	91.6596
14.0359	77.1558	0.815597	0	32.6628	43.946	27.1267	84.8905
21.9808	39.4178	14.8156	22.472	30.8388	17.829	36.299	101.477
29.851	11.6752	0.403294	3.18578	26.8208	24.39	40.4568	94.3191
51.0593	84.0497		13.5881	21.4058	26.365	38.176	35.6994
51.6284	74.5754		1.31339	24.2669	37.707	27.3068	54.1963
44.3902	37.8657	11.4555	3.30751	17.3541	21.57	29.4561	35.2626
48.4773	95.1058	12.0439	25.4045	16.8297	31.7	30.983	62.9601
44.6491	57.5777	13.3821	34.9988	19.7516	28.716	6.37866	37.9316
63.8271	63.7872	11.4451	8.46466	17.8432	9.517	3.6558	32.3786
61.7966	45.5827	13.8052	25.1157	15.7318	27.608	0	53.5437
49.289	35.3194	24.7521	18.1366	6.10538	14.436	1.38404	47.6832
46.6269	29.8434	16.0099	46.4845	7.99326	50.544	3.01516	60.4877
38.7566	68.4718	16.1794	24.8497	15.0484	11.613	0.344536	71.0844
63.5934	70.2936	21.5705	21.6338	5.87014	16.042	0	57.1149
7.44966	2.48726	18.0725	27.0785	7.80165	31.085	0	44.8969
12.6785	0	14.1965	12.2371		28.928	1.83036	34.0485
10.7898	52.9962	21.0734	37.2545		47.36	6.50664	70.4775
0	3.41074	12.9476	15.7265	19.3889	27.975	7.92202	52.6562
10.6581	45.376	10.3255	37.3205	16.2595	8.072	0	40.3133
6.39767	92.2239	12.2335	29.8535	22.7191	12.874	9.52938	32.5936
35.0643	32.5172	11.0188	19.8183	2.59478	0	5.62249	92.1056
4.16964	37.8368	19.4993	20.4041	18.075	91.61	12.1974	91.378
3.9394	81.0341	16.6191	20.6765	10.4703	37.307	13.9578	89.3274
4.55448	20.6959	18.3993	22.7473	19.7051	32.993	11.5631	60.6039
11.5217	70.4536	16.5241	5.34927	16.3105	56.995	14.8785	57.9931
17.188	18.4623	21.5787	11.3405	34.59	39.911	8.17131	50.1989
11.9055	19.567	16.5433	25.83	33.0166	77.47	0	84.9996
9.14818	80.2892	20.5611	14.3414	31.3264	43.623	7.95574	76.5496
12.0537	69.3817	27.3077	6.65075	33.6353	28.055	0	54.7714
20.3707	127.281	27.8683	17.8213	29.847	46.133	1.45848	50.4532
13.561	73.7951	13.7341	18.1428	21.2795	4.672	8.71775	45.1106
0	149.488	7.14735	16.4754	27.4182	2.331	20.4609	52.4872
11.7677	145.799	9.8348	12.1556	25.1191	21.392	12.9474	26.9873
18.6391	110.315	15.0393	18.6229	29.6898	36.991	22.0042	66.9023
12.6372	28.4471	12.7714	19.728	28.3206	54.396	19.7586	56.8202
24.5543	76.4179	8.6589	18.745	26.7561	26.368	16.9755	45.7373
28.2161	22.2639	7.74273	0	20.2959	14.81	20.8557	49.9061
13.7214	71.0664	11.3264	30.5295	21.2795	26.457	27.5383	74.5499
17.9327	81.8938	14.866	30.7842	15.6489	55.476	40.4259	42.7212
	34.1444	10.9603	9.56768	9.8558	63.005	28.7075	69.1015
	33.2056	13.7088	3.49003	11.5651	78.636	35.4483	52.4217
12.7977	30.4987	20.7677	8.15529	12.8571	6.463	26.4703	2.01106
10.3187	31.3337	19.3044	14.3187	12.5895	47.932	24.3765	30.7182
1.77975	86.2203	26.2877	7.48142	21.6238	16.574	24.8605	14.897
2.205	82.3772	15.8758	20.2077	20.7258	37.164	9.25779	25.3505
12.0845	103.309	13.6477	45.9588	20.7736	32.259	18.6846	38.6908
10.7102	43.2841	3.17776	36.2377	17.9621	40.376	6.18918	42.7542
2.04134	51.7537	7.38163	26.514	8.24555	27.737	7.55265	24.5711
9.24021	21.3863	16.4402	18.2457	6.77737	10.001	24.533	50.5285
17.0735	12.086	17.8574	26.5921	4.69595	41.221	13.4966	28.8296
16.1564	42.5209	12.222	31.017	9.09667	40.46	10.0752	21.7312
12.4448	19.3149	12.0645	19.8423	0	67.594	8.21828	14.0683
15.7996	26.0266	10.238	55.5887	0	54.571	7.00579	42.4513
21.9393	23.8896	14.0937	29.6574	0.540339	16.693	7.09185	35.1615
28.8396	4.24847	13.9837	24.4966	11.6507	25.243	0.814881	29.0287
21.7596	42.0477	20.1475	24.1007	11.4128	2.85	3.79462	3.01575
0	37.83	27.4489	51.8541	5.16023	29.685	11.2911	29.6398
0	36.6704	21.1401	48.8267	8.29448	69.108	0.144872	3.56139
12.1303	43.4448	11.8599	103.5	8.26887	22.467	13.442	15.5643
5.45608	77.2192	13.7686	89.0616	15.4387	25.254	16.2301	41.5499
0	9.81426	21.9407	78.6521	14.6272	26.543	23.3775	48.1548
0	0	22.9962	36.9533	16.6807	15.156	7.04695	47.342
6.59339	8.22868	24.8518	29.2126	21.8987	34.143	9.22289	47.4078
0	32.983	32.3474	3.66431	25.6185	28.765	6.95191	36.469
19.4817	70.1805	32.7112	11.6417	29.6482	33.358	9.19017	31.1635
18.0716	20.244	32.0821	29.901	30.1192	13.624	11.6245	46.2046
25.0587	40.6634	5.95608	5.2238	31.7342	38.439	16.5419	93.864
14.1592	20.7907	17.0834	49.7806	14.063	37.063	13.4982	84.7657
18.9943	37.3601	20.4417	8.11219	15.6296	20.93	10.7852	110.731
14.7441	15.5645	23.0122	49.191	15.0326	28.556	13.5041	96.827
13.1604	59.9601	28.4129	43.7178	18.5991	49.686	30.544	100.591
13.9762	20.612	22.8035	38.3415	14.6909	56.992	18.4778	65.8426
2.428	27.7424	4.95057	13.009	16.5772	52.747	33.1915	30.5442
46.7674	22.6563	2.4738	2.90565	5.72908	14.318	31.5961	46.3268
21.7972	50.8813	8.46006	23.753	13.3158	19.604	32.185	49.9519
18.7657	24.6225	10.7583	20.3961	14.2355	28.832	29.4152	38.7394
15.9567	41.0262	12.8147	37.7146	7.38803	41.695	28.5966	26.4952
5.87963	6.58416	17.5706	27.393	8.5356	21.066	22.0139	25.4297
0	93.0523	17.2107	45.7486	15.7765	42.863	20.7554	25.8375
12.8256	7.31014	22.1484	34.2621	0.639916	63.743	35.0384	40.1282
9.60049	30.5738	41.3629	35.125	10.9313	65.128	41.3907	30.9105
6.21793	68.9529	17.1345	15.6514	10.5566	16.845	32.8893	23.3458
13.7051	110.162	12.0933	13.943	12.6297	32.978	6.5246	25.0406
19.3139	61.2684	17.2514	19.3031	6.71794	21.519	13.8149	21.327
0	54.5629	11.9872	7.19573	9.22209	51.954	11.622	38.1399
0.524752	54.8438	12.1824	17.0304	7.05306	35.196	9.48	0.650247
35.1121	102.755	16.8238	16.8138	2.39248	22.887	7.61846	13.8614
39.2005	54.8296	18.2477	30.3231	3.01847	40.881	9.46805	13.8614
36.9444	52.5172	19.8836	50.3381	0	35.847	31.476	9.60562
32.1132	77.2187	21.669	44.5895	0	4.101	35.585	8.9611
40.5741	71.7935	24.7087	25.0576	4.60111	54.377	38.4048	5.15783
57.0071	16.2068	30.1754	51.925	8.50374	87.991	33.718	10.0386
5.49356	31.1287	25.013	59.8207	7.57058	28.631	34.9566	16.1125
31.9651	55.2176	11.8901	40.6873	15.7157	25.197	24.1831	3.4443
29.0965	91.4526	13.6109	15.1061	17.2895	19.033	28.5586	34.2024
17.3242	57.4895	12.6619	46.5081	8.51867	33.186	25.3447	20.0668
18.4127	36.2442	15.0742	48.0649	11.5951	66.239	20.2453	26.4561
8.72895	49.4054	9.72648	29.1731	10.3873	16.349	24.8004	34.6941
25.5407	43.7423	1.08815	47.4828	11.9543	26.769	20.4885	39.5303
9.0323	104.68	0	40.4023	17.1225	25.141	23.8017	34.9708
34.1908	147.207	0	45.3055	17.0131	63.143	25.8838	32.8661
30.8083	9.59414	31.2817	29.5269	15.8485	73.305	32.3185	51.6468
30.7279	90.1913	31.2977	61.5131	16.1635	72.716	27.0904	61.7994
13.6796	77.5961	34.9111	47.2856	19.0573	44.609	31.1563	43.6464
2.95355	64.5743	33.8971	37.6773	4.97155	120.9	36.368	46.0357
15.5594	43.474	24.728	50.2394	0.684362	108.96	39.139	36.5716
6.18382	56.3695	26.475	57.8094	6.22911	91.17	44.7163	52.6994
2.00078	23.3879	31.0416	53.4532	7.73791	18.252	39.0448	24.8691
7.66618	61.9545	35.1767	7.88373	6.11466	35.012	38.5018	24.7795
13.0958	43.4839	32.1548	23.8167	2.30357	60.006	34.6626	6.88276
8.7	16.7705	18.4924	73.3558	0.493615	26.58	22.1552	14.756
18.0822	1.74814	19.5587	41.0379	6.08966	61.715	0	18.7309
8.14756	112.707	19.8241	60.9127	20.1792	34.094	0.352993	39.8196
1.96127	31.4799	34.8498	83.5267	18.0225	63.926	1.15988	15.7179
10.0806	38.9049	35.0019	84.3907	13.5047	72.256	2.41344	5.2874
10.2186	35.7805	34.2009	71.8466	18.6833	96.72	3.14276	38.369
12.8901	35.0236	30.7732	67.6193	16.8257	134.95	0	45.5737
7.65237	31.8443	9.31759	74.1339	11.1609	136.63	1.70986	0
8.43045	52.8847	7.83836	57.7649	5.72498	134.21	4.98555	17.3821
1.4821	52.2184	12.6297	48.9429	15.9026	96.69	2.70319	20.7097
52.0526	30.1595	26.993	46.8862	12.1297	74.074	4.20478	17.5571
14.7188	85.7582	11.7018	50.2731	13.7903	45.109	4.60783	19.2664
14.0582	80.608	15.3953	70.7366	17.0291	59.717	6.64443	15.8641
14.518	96.9823	8.72893	70.5942	18.9656	53.988	3.92829	27.982
20.3752	39.6283	10.6697	62.6249	18.8705	19.278	4.37845	21.5333
23.837	89.3176	11.3859	67.9155	15.0082	54.173	1.51195	35.7674
25.8231	67.6573	11.8479	55.9291	13.2928	127.96	8.43081	41.8961
0	39.47	7.01733	42.79	20.0734	120.25	29.0502	46.761
25.0008	54.0376	2.75565	59.09	30.8956	146.06	22.9709	41.4991
33.3163	8.01485	25.9206	10.5485	27.6716	13.17	25.4289	0
29.517	5.87237	27.0086	5.18618	25.3581	68.252	24.653	10.776
28.4078	47.9207	37.2178	28.6307	43.1397	60.829	22.5568	47.3888
16.2771	78.2676	37.5461	11.462	40.1804	39.916	22.5171	43.7664
18.9726	40.8494	42.1371	48.5508	36.4022	44.059	26.5384	51.2993
24.5638	59.4942	39.9076	5.17642	35.3872	23.786	21.9382	41.1012
12.0079	13.3103	42.9065	20.9931	33.7045	18.218	19.6952	15.8942
14.405	87.4464	48.1644	19.7077	30.9363	19.742	19.1786	12.1414
23.3377	37.1326	49.7923	12.0022	32.5367	20.238	21.7298	12.4333
11.7211	127.095	32.7692	14.9355	28.2113	45.702	19.1851	31.801
9.74191	49.3354	33.3864	1.06795	19.2959	18.523	29.1974	34.9098
13.5846	40.3401	33.0277	0.447735	5.21276	41.134	29.9358	24.0212
5.65266	83.1871	30.3351	28.915	5.32744	50.279	18.0601	35.102
5.86163	77.9026	33.0077	47.3533	31.1251	53.114	11.0282	14.8704
7.36508	32.1786	37.6643	16.9127	28.5733	27.542	17.0597	27.1741
6.24963	97.4163	37.0587	5.11041	20.0574	24.211	21.9078	29.9097
10.3341	30.5932	26.3183	24.8675	35.8984	10.054	16.1897	19.4237
3.53318	64.8766	24.4405	37.2179	36.5858	33.141	24.5558	23.5227
7.75856	95.6196	22.1105	15.7905	25.3492	32.115	37.4854	8.51243
4.96864	26.5304	16.4021	9.8547	28.1127	40.481	41.5248	3.64704
6.49046	38.4841	27.8767	35.4533	31.3902	39.624	43.4049	31.4345
7.80027	101.391	21.2032	22.2703	44.5088	22.448	49.4442	23.5826
1.02962	71.6262	49.3973	30.5228	42.7137	69.623	42.9237	28.1389
15.2031	37.6316	45.4772	28.7315	39.091	91.32	48.1688	39.2399
11.2332	0	51.5745	10.9765	43.7256	69.591	49.7953	36.7636
31.6062	14.1905	47.4437	24.2526	42.3996	90.992	29.4254	94.6125
23.4364	176.483	47.1251	10.4563	61.3032	55.705	26.2412	61.2566
30.0297	125.134	55.9907	3.01481	56.6782	57.428	24.1284	105.464
21.7481	83.5978	53.7173	29.0506	59.6974	57.413	20.8824	91.9343
27.8557	41.8314	54.0339	36.4173	61.0718	49.109	2.64512	100.028
37.6843	30.3749	53.474	18.3087	11.5841	41.471	7.43619	47.4241
15.6824	7.12545	50.6106	7.08803	16.813	21.905	7.1956	56.5104
14.4939	28.3971	59.246	29.0255	16.13	42.273	9.77344	50.4433
16.9245	77.0093	32.0115	25.288	17.9849	56.224	1.91552	57.3079
17.5637	28.6915	28.7401	42.2896	24.8689	59.964	3.76006	23.8879
36.9313	97.9506	37.0449	24.6015	28.2322	30.091	3.19751	26.6583
35.5715	9.12768	24.8342	51.1526	23.3109	8.631	2.35796	14.9224
22.6455	28.7614	37.7083	68.2755	27.068	15.705	0	0.369004
24.728	48.4719	50.2918	62.4385	22.2995	51.455	21.4241	18.3052
24.0804	36.5776	46.1242	92.9967	12.177	88.23	21.1236	16.8688
30.2786	185.078	45.0353	98.5798	11.3188	44.515	16.256	51.4164
8.06637	69.3759	43.435	83.3328	36.7309	50.383	0	33.0409
1.44949	38.861	46.1372	79.1678	31.9979	23.204	0.303265	21.603
0	66.6456	38.7229	68.7831	24.5526	27.616	5.5839	33.6792
1.16871	61.2535	42.6797	80.5691	25.7937	44.196	13.4459	28.113
2.27708	120.313	43.7246	84.9394	28.7161	17.296	12.5252	85.4818
15.9023	55.5284	32.2417	63.4767	29.2293	11.798	0.966833	32.2918
20.1199	66.3735	27.5571	46.0746	30.4732	26.257	9.05527	93.5486
8.13674	29.6782	38.0493	22.8797	33.2431	7.08	0.805235	52.7429
5.38302	56.6739	40.1841	11.6602	16.114	33.668	12.9742	82.3915
7.53603	51.8471	54.3678	21.7254	34.8779	46.213	13.0624	88.7241
10.7044	55.9833	62.4753	15.5972	5.13211	69.116	11.0151	92.3357
1.16077	13.2145	59.4746	6.6693	1.73814	52.021	51.2516	87.1794
16.1957	92.3339	39.6985	35.3222	7.02608	57.066	49.1262	96.6518
0	39.7434	47.8904	69.0886	14.1465	25.761	43.883	103.084
21.678	68.0439	8.32391	75.3891	13.3823	32.373	40.1431	50.302
8.76732	26.6486	6.53627	37.9843	12.5014	54.146	7.35482	65.9374
6.89887	18.8685	0	56.9347	8.56368	25.944	0.400202	17.4095
4.20567	77.7382	2.86245	58.0133	22.4753	35.221	11.1701	40.918
9.89227	48.5265	13.1308	75.9945	21.1767	65.532	3.91423	19.054
0.29279	27.5245	15.7941	98.3443	19.5754	55.758	0	65.4072
6.27396	79.9359	17.4166	76.5296	28.0986	37.766	4.93846	45.6911
24.0749	7.67364	15.7647	87.467	22.0556	45.332	13.0867	21.4205
15.0505	56.0622	49.2668	112.06	24.5606	10.096	10.7725	12.026
17.3484	40.2186	46.4219	93.9652	30.1365	37.743	5.73097	33.1654
16.0844	112.226	50.2871	96.1106	16.8472	53.749	2.80961	108.096
1.59556	34.8656	48.8899	77.8306	20.6435	11.671	13.9177	71.9347
0	53.7794	51.8254	85.4031	30.158	61.203	20.1723	9.18425
3.61388	58.4242	47.9688	70.1491	32.2297	14.989	15.8367	45.6833
9.38935	43.7033	51.4714	67.1829	32.0219	49.088	13.7371	34.2275
7.74993	69.2184	51.9984	72.8721	8.16986	24.995	9.97216	16.5826
21.3023	18.1495	56.9888	56.0088	16.3052	56.921	22.8784	16.3973
15.6713	37.4738	8.15237	57.9994	11.3805	21.501	29.2779	18.7482
42.0842	30.0058	7.02282	65.7036	12.7171	18.88	5.41018	29.6461
40.6208		0	46.7616	10.0222	40.921	6.23703	17.3699
58.3049	111.636	0	35.9733	3.18967	36.761	32.5566	15.5974
52.1936	58.9751	0	0	14.4857	12.101	7.6763	7.40669
52.9731	102.397	0	44.8442	12.6337	81.574	5.92022	9.58965
58.3845	69.5819	3.35357	26.7531	14.5273	4.392	6.36388	8.84542
8.09047	46.4644	11.5122	10.2932	17.3833	21.401	6.78033	18.744
2.33697	14.8315	5.63267	35.1295	19.7112	51.508	3.34971	45.5184
1.40041	44.9908	1.90697	24.1028	11.2281	42.589	2.524	32.5461
12.0578	53.8921	4.39966	34.8663	5.01869	21.149	0	40.0983
14.6075	58.4308	8.31612	17.5956	10.5345	36.572	1.95855	41.0158
14.4745	42.1796	2.59651	15.6711	9.56294	58.544	7.18	36.8799
6.80568	125.429	7.67359	26.101	9.44584	44.7	1.91935	25.5373
2.71888	39.8715	10.48	23.9428	10.152	62.089	1.20522	10.4239
0	12.8605	0.742192	11.8473	10.9035	34.147	1.40472	5.52003
3.57289	72.4272	17.4418	15.9639	9.82672	89.223	0	35.6958
5.0556	55.9513	8.92732	0.28645	6.55736	31.101	7.67413	53.9698
58.9932	22.196	17.2022	39.2449	6.72466	56.182	7.21531	44.3687
59.1767	36.4289	17.0748	0	9.50679	64.844	8.23291	49.6606
54.8753	0	19.901	5.82838	14.3796	3.634	8.25737	73.2469
8.94867	69.1026	17.469	13.9726	6.51558	51.035	10.8803	27.3078
4.27216	86.7692	37.4376	30.8192	4.92245	43.062	4.58305	4.93263
31.1549	8.65877	24.8716	31.8733	0	55.673	0.810059	54.4676
2.37346	51.1032	31.6329	22.1617	11.3803	50.196	0.110759	127.593
14.4081	48.8397	11.6766	47.3281	13.5722	53.801	3.29186	83.9108
0	28.3389	3.78013	83.5388	4.73562	33.034	10.7748	83.6076
18.4356	12.2238	18.972	59.3629	0	14.333	4.2628	74.7507
6.93697	26.6626	41.7025	96.399	0	20.293	3.71846	58.8375
14.5476	6.50103	31.0842	63.1416	0	62.526	0	54.5922
3.23211	26.2425	38.4217	61.843	11.6234	42.507	0.341715	52.2601
0.411601	61.4758	43.0128	58.386	16.0584	34.006	9.34757	22.3614
0	40.7322	39.6569	98.3328	18.0007	27.182	6.38772	61.3073
19.2033	8.85811	41.1258	80.3993	20.1936	130.16	0	76.5755
18.7378	16.8878	33.8871	117.413	25.1636	110.85	0	55.3054
22.6037	37.5105	34.5036	116.201	30.5421	109.35	3.74417	58.63
4.70806	39.6995	36.0036	105.039	36.4371	56.178	9.68769	54.0789
5.63076	6.8581	35.9699	82.3928	24.9268	13.096	11.8334	22.9007
65.5579	12.1061	41.4088	103.864	22.1524	41.638	9.65058	16.8398
14.402	87.1171	35.644	71.1933	20.0707	20.188	5.16503	65.2021
7.27014	41.8257	34.3983	99.2802	8.12939	168.24	4.9418	34.7257
27.808	20.1366	38.6726	101.789	12.46	71.246	10.7427	29.7626
29.3151	48.4624	31.8546	90.9505	7.9997	63.344	0	56.5446
26.9398	68.4695	33.6713	94.226	3.57798	56.357	0.842158	42.512
54.9642	18.2236	32.5341	103.113	1.64988	64.831	2.42349	40.214
40.7907	130.619	41.8426	89.2804	4.53466	44.198	2.64512	81.07
45.3373	70.2323	15.21	102.699	26.08	69.388	0	76.7973
42.6799	58.0091	19.8159	92.4453	15.8596	6.257	3.1419	48.2889
12.69	21.8647	16.1049	92.3173	17.0316	35.884	4.70725	75.0321
9.43166	37.8527	4.9532	96.2469	11.001	63.194	5.19459	85.6342
34.644	43.1811	12.2677	107.042	7.57604	30.994	1.03458	55.2915
36.2289	93.504	8.85437	103.376	11.5793	21.793	4.49422	47.761
13.4949	26.7455	12.1911	104.593	13.1447	2.885	4.01675	50.8391
3.60139	60.2225	17.736	103.048	15.9677	49.013	0	23.464
11.2139	41.8247	19.476	64.2822	11.2698	36.189	0	53.3645
11.9407	82.4852	22.8678	84.5882	20.6652	42.377	7.76865	43.2563
27.7908	60.5419	27.017	60.8077	26.2802	86.063	8.37053	31.455
31.5597	111.052	30.5417	62.0701	27.51	48.683	7.92688	47.1907
6.65423	94.8667	22.917	73.305	42.1084	50.159	10.5129	108.764
21.0911	27.6657	20.2897	110.98	39.4716	57.796	9.23669	117.702
6.03122	63.0603	15.3441	87.7855	40.0704	4.003	6.96225	43.9727
21.6094	29.4637	25.0949	88.8591	28.4484	25.287	8.79387	30.4351
8.02339	57.1498	13.9151	84.622	34.9494	36.481	3.7062	20.0667
16.4589	32.2077	6.83067	111.991	15.4877	6.823	0	17.2827
19.1399	25.2226	19.5319	102.126	15.2952	22.539	0	16.0654
12.3562	24.1993	20.1639	88.7298	53.88	42.072	0	9.61552
33.6501	159.034	15.4738	85.6172	53.359	38.344	0.278295	3.17787
1.15701	20.1002	6.93282	80.5916	54.8272	36.835	0	23.7027
0	78.7215	14.8034	83.0905	51.7819	52.145	5.48179	2.41466
11.1593	3.25288	13.1265	77.1893	45.9286	31.904	9.1687	17.2453
4.54047	15.8758	16.0099	64.0349	30.8656	18.957	12.4967	17.0737
4.09463	78.2064	0.557716	40.0146	13.1839	68.14	4.24323	22.7279
10.991	38.876	0.504166	4.04302	32.8749	56.638	11.9849	78.9254
9.83638	25.2268	5.56978	74.3947	31.1531	44.269	8.60834	66.1597
9.38366	2.52015	7.70222	39.3321	9.75074	17.617	18.5512	71.6031
31.3655	0	4.28938	61.9198	13.0201	67.381	18.9482	64.0789
29.5392	44.7886	5.62796	123.963	33.2229	66.213	17.9383	58.7794
6.97864	37.8153	13.1002	36.1316	11.7109	36.143	18.3458	23.307
8.33792	47.8004	36.3743	17.5264	7.50274	45.824	28.472	22.9024
4.6745	13.6808	38.4386	14.2821	13.7742	57.954	15.98	12.4025
0	16.2765	40.7397	41.3278	14.7061	35.508	10.9379	5.34924
11.7071	41.1686	44.2536	54.1643	14.478	30.976	4.71405	21.4386
22.7419	22.3075	39.8826	23.5656	3.08082	70.769	10.0579	12.6449
7.6144	36.7116	35.1934	74.0358	12.0919	25.259	12.5097	13.1086
10.4132	13.4893	41.1233	68.378	10.156	25.372	11.0864	4.1663
6.92287	21.355	44.1737	78.7909	9.36527	25.367	14.7532	16.4092
10.0579	34.3806	19.8198	50.6902	14.7981	55.307	13.0116	2.73023
15.0691	35.581	29.4263	53.9457	33.9534	50.634	14.455	16.9383
11.8106	34.3628	34.882	82.0223	27.3984	45.909	7.99787	39.0147
14.5584	34.0523	38.6548	30.2706	28.5861	48.267	6.6385	31.5656
24.0404	35.6757	43.7285	77.592	30.759	31.644	14.9894	67.1388
9.4608	25.8058	47.9046	63.1715	0.008984	13.218	7.13759	104.644
6.30234	58.7788	33.0244	50.9722	0	70.037	3.99119	113.287
28.8275	46.7184	28.8818	30.7936	10.4197	47.619	38.5752	108.002
18.8306	18.0915	17.162	21.6505	8.66616	28.833	38.2723	122.307
16.0866	53.4341	48.5326	64.8742	11.779	143.69	34.8511	108.151
12.7306	18.9725	0	90.3056	7.98816	56.945	35.6081	120.027
0.173149	77.3469	1.62686	66.6362	4.18778	67.995	28.933	100.354
5.01297	84.6459	26.5864	87.5274	3.07873	35.472	30.6561	99.0606
0	26.0609	28.5429	95.6012	7.54384	29.595	16.6554	77.6805
0.288733	15.5246	27.4493	58.8039	7.86455	35.043	31.2413	85.6892
0.524752	26.1398	31.0242	74.9727	5.43946	11.213	33.9979	109.604
0	23.2322	30.6219	70.4777	10.8433	12.298	12.5506	71.235
60.0436	74.5273	38.4427	50.4156	9.6809	65.023	14.5091	47.54
21.1631	81.7892	40.7597	66.3337	12.8423	43.883	4.39704	74.2232
22.6105	44.8008	16.0165	37.6125	14.2486	21.431	0	42.7508
7.70838	36.5218	15.1515	74.5506	10.9444	50.884	0	34.5866
13.5018	53.3879	19.8969	61.4004	8.28284	0	7.95119	42.5331
17.6282	5.73831	19.181	52.9714	10.8821	44.322	16.2174	18.7805
13.5452	22.9597	18.0725	70.4182	9.61324	54.934	18.65	20.8083
10.6369	47.5943	15.3726	55.1439	13.1404	47.849	11.8861	36.7192
13.1641	6.29403	13.5269	68.4867	9.90479	30.692	26.7427	47.9325
5.61128	76.076	9.64116	56.9973	5.16307	25.918	25.7438	53.2249
36.2817	30.1405	13.3916	61.45	8.29302	35.681	20.752	37.6008
38.1781	31.4369	10.8436	48.1061	7.93241	33.435	20.9969	32.5247
24.7062	49.6619	16.8514	46.6764	0.888258	27.108	19.861	26.2871
0	35.0663	10.8703	40.2351	3.03859	12.644	25.6317	39.1799
0	78.8436	7.07613	45.7041	1.80047	50.649	14.5399	29.1005
0	17.4607	0.713628	36.1565	0.24385	26.355	11.2679	40.867
39.2912	26.195	0	67.3015	0	39.438	6.94771	38.6628
	17.7842	0	47.6272	0	48.8	8.92305	50.5907
	33.2123	3.52353	27.2734	0.4	41.901	17.7237	33.0237
6.67741	15.8597	10.9191	28.4217	5.70548	39.325	20.8647	13.3334
12.3123	26.6547	8.71	27.8112	4.65433	30.417	10.3249	13.4854
23.5686	22.2024	11.3795	8.71179	7.67498	46.985	7.16694	36.4023
24.0306	37.8388	16.0492	18.362	8.48419	32.359	4.12634	18.9769
48.5486	55.0989	10.8395	45.676	10.2818	29.503	33.1405	26.0512
29.3688	64.3629	6.79386	44.0049	13.5771	52.676	19.9589	28.1806
25.0788	43.5047	4.15683	30.9983	6.47595	7.224	21.6271	28.4056
30.4158	54.4931	3.07348	36.8907	5.28767	59.769	28.2867	30.7343
30.0424	64.9754	9.54565	39.3602	18.8764	49.714	29.3917	30.6901
135.649	75.6961	13.7917	22.7711	16.4907	51.143	25.6841	20.7423
139.12	33.8505	21.5335	41.2926	0	21.718	26.1552	25.0921
138.058	4.85442	18.9865	38.2322	0	34.34	32.6174	14.5387
121.453	20.7729	15.2891	36.7917	6.08332	21.019	32.4596	24.0228
129.465	46.2396	17.1317	37.8497	13.1622	17.455	29.6129	47.2304
120.572	4.31382	11.9946	50.46	13.409	74.865	11.3105	21.7759
76.6206	25.4431	9.82809	40.6513	12.006	48.624	15.6895	29.2594
83.9158	31.4664	3.41495	10.0333	13.9125	37.246	13.6279	43.8288
86.7735	96.3328	3.08096	40.2996	7.42422	55.017	12.2533	13.8737
114.031	53.3644	15.8237	11.3269	8.91151	71.393	11.9427	91.703
115.1	67.0547	21.5127	9.37175	10.9494	52.171	6.20719	110.672
122.981	114.712	21.3103	34.1207	0	10.116	51.6591	63.3229
79.2961	95.9757	1.46308	1.76139	0.566784	10.337	53.946	47.9538
81.2957	9.30415	10.3264	34.9277	0	13.639	57.163	38.6556
18.4535	85.9574	18.1412	37.1622	0	59.785	0	41.6726
15.4011	20.1556	12.2053	28.7417	8.94937	27.772	1.05183	30.0304
10.3133	29.0618	18.1903	10.7999	5.6224	38.557	0	43.1513
7.41126	44.5403	24.4754	51.6747	11.4404	69.605	1.09873	39.4323
8.85757	0	31.1483	31.967	10	0	0.435445	12.9627
10.3792	32.5008	2.4452	34.669	9.78957	36.34	14.7637	27.9366
7.25824	32.4633	15.1953	60.2039	10.7878	117.24	28.3983	20.5556
20.98	89.4313	17.2908	44.1035	8.6855	26.207	11.2853	35.0714
17.3824	23.2442	21.4266	45.6326	3.02686	67.29	0	12.9186
12.7703	64.4469	18.9337	104.632	8.26392	61.34	0	88.0728
28.3516	64.8987	13.6921	125.641	6.59839	52.062	5.6398	99.8429
28.4696	44.4765	32.4518	121.837	4.72975	7.168	5.63627	25.3291
29.863	35.2459	37.329	81.4623	4.7927	72.61	8.3729	15.2344
40.06	12.4735	36.274	108.931	2.36455	36.333	10.5066	9.73622
35.8905	53.2807	39.0876	112.555	4.10346	77.265	20.2607	41.892
53.7143	37.9078	34.2073	63.0543	8.51063	50.88	18.8342	40.3689
50.7168	89.7171	31.7534	98.791	8.6892	31.538	16.6246	51.3802
60.5659	131.032	7.41581	98.6954	10.5969	56.196	13.988	40.8495
1.73515	58.2284	23.063	80.8839	3.17684	51.679	10.9967	19.5859
8.74891	17.2449	42.8471	58.2341	14.9967	68.489	4.68757	57.3496
18.9792	0	50.6264	51.9513	15.1753	41.391	35.5293	4.56095
23.7097	59.9976	50.1331	64.0426	17.6867	37.294	30.2373	28.1491
21.7785	95.5472	34.0113	17.5298	20.4027	40.669	3.25285	26.1769
19.0992	43.5597	38.0277	32.6053	5.69349	13.578	3.45205	26.8347
10.8356	39.75	44.5286	36.5826	12.6604	13.554	5.29376	17.3615
3.32586	18.2959	27.2324	15.5107	13.3002	16.618	7.6197	8.55872
2.95972	47.1289	24.6137	43.5462	10.878	7.405	5.84141	5.51389
28.704	31.04	22.6484	56.0192	12.5767	40.601	5.38144	25.3955
1	21.1255	25.7716	31.6008	9.69167	5.929	6.74434	13.4589
14.8299	52.8723	30.6899	48.1519	7.0449	51.263	26.3909	0
4.23662	54.4702	35.3444	31.3697	8.4603	70.468	10.004	4.17053
9.29602	66.9274	49.5866	38.5208	11.3909	46.158	16.8839	35.0687
2.58805	170.155	34.6293	41.5237	9.36472	41.304	26.9838	41.8676
18.8783	73.165	46.8476	20.2939	8.06496	10.515	20.0424	11.896
25.4353	23.3901	51.8908	18.2688	2.43181	29.407	4.68076	23.836
13.5977	0	55.1902	26.1773	1.84477	20.318	11.1014	26.7766
21.1487	68.8868	26.905	26.2066	2.11317	41.22	11.5927	11.7425
19.5384	51.4318	41.3653	17.5091	0	64.556	11.6076	14.4976
17.2464	8.68351	40.5355	12.0703	3.97245	6.469	14.0776	21.3339
19.3081	26.4084	33.0082	27.3885	7.42452	13.432	13.7054	30.2067
38.2515	12.3099	13.3163	21.4769	6.37252	14.903	3.40854	35.0558
38.1042	17.4712	17.7494	0	1.42521	43.567	10.7849	39.7756
42.355	28.0554	45.2378	0	0	19.886	18.5414	41.595
36.6996	9.98608	43.9053	7.1611	0	56.364	16.4225	29.6827
36.9284	10.7298	13.459	24.294	0.2225	160.87	28.6775	24.3742
17.569	0.108763	29.9205	65.1514	5.88005	177.46	29.2279	24.9148
19.6258	8.70133	39.6124	50.7887	0	138.29	17.1942	8.46449
18.2327	12.8328	20.8878	49.8468	5.59138	112.78	14.6673	15.3471
24.9951	53.9924	15.9619	57.8085	1.9462	7.284	17.3197	58.3149
15.8147	48.0761	21.0563	25.7445	0	55.241	18.5126	64.5875
5.51227	26.1758	19.2395	58.6499	0	6.959	26.3605	17.0509
14.6621	99.3602	14.9042	34.7717	0	23.255	26.6216	55.3482
19.8754	48.6744	9.03701	21.8792	0	16.335	18.3783	64.7252
18.7745	77.5069	19.1321	28.8795	1.93928	27.083	15.7042	65.1856
24.8182	4.84833	30.7722	10.3759	0	30.036	6.87903	77.8934
25.8847	10.3018	29.9801	57.1785	0	27.179	14.6155	54.0459
4.39243	21.1505	29.6742	58.2129	0	22.086	21.1867	71.2238
6.75705	57.1917	29.4515	39.6064	3.02057	66.062	17.0716	58.9851
1.80793	43.2322	31.1484	33.9646	1.28332	31.384	26.5555	74.6993
2.09845	21.9829	31.8902	15.3904	2.72626	30.022	29.2023	14.3591
8.86215	66.1205	26.472	12.3457	2.59478	17.751	0	40.1302
14.9876	77.5106	16.6002	11.6921	0.797938	48.698	0	41.8732
12.7977	33.0228	18.7658	11.4828	0	49.012	0	35.6808
20.5946	21.1514	20.1644	21.9218	4.76785	80.634	17.7939	27.1021
2.4382	0	1.61008	16.0518	0	70.233	24.9609	39.2785
5.26985	79.7174	13.131	22.9795	0	40.44	39.3068	44.7165
0	102.439	13.0617	26.8532	0.415042	43.073	41.1729	54.1969
9.16722	37.1357	7.25933	0	2.19279	43.694	38.4971	38.6146
21.5286	115.187	8.8742	21.7377	0	39.404	40.0436	29.5466
34.3861	41.4783	0.738116	16.9309	1.93928	39.535	42.4962	7.0503
14.5	43.4988	11.4775	30.2738	5.98523	8.746	38.8898	35.7245
22.4445	55.5506	1	31.6561	1.83173	51.254	47.6876	37.6626
9.31989	106.402	4.48682	25.8006	4.72938	59.465	59.3062	38.1115
2.56039	26.8678	4.36731	8.03627	0.363369	106.24	56.9265	31.3201
3.15027	57.8797	0	5.2219	0	20.385	11.8213	65.6787
38.1663	39.2677	7.65829	3.4874	0	74.088	9.03135	63.3635
45.1192	37.7367	10.2222	0	1.32204	39.99	10.8906	57.854
85.3493	46.1034	3.29596	9.56915	0	16.682	15.2525	106.882
7.25824	45.1408	0	7.68359	6.94077	66.675	17.6464	105.492
12.7569	45.7715	3.83648	11.7838	7.85858	49.4	23.3579	89.923
33.5573	28.4771	2.85523	2.83531	10.5085	53.438	3.64594	79.5167
52.7617	32.5048	7.68472	18.5921	9.46437	22.631	0	65.7012
34.335	45.0463	9.51161	19.3806	0.23236	65.203	30.5165	36.6406
37.9201	29.3025	10.5502	0	1.06494	33.632	28.5913	39.873
25.8982	7.85451	8.28628	15.7571	11.6253	4.077	29.249	50.9301
20.7393	17.8103	7.72692	3.25926	6.93067	29.776	24.839	67.5081
28.7855	48.8831	5.54929	44.7617	3.02812	47.049	41.5649	75.8545
22.4254	24.6481	8.01393	44.961	0	29.495	39.4769	62.2169
20.8935	10.9188	10.8218	26.7315	7.59788	102.12	31.456	38.4922
26.6221	31.1859	10.4029	40.9671	7.38558	45.486	10.9451	67.794
21.1528	71.2055	8.00464	33.3713	2.79829	54.629	13.2506	21.5919
23.6774	103.6	25.3225	25.0794	7.33576	49.41	5.0524	41.1863
27.8674	29.0211	18.6361	36.1928	2.5057	28.491	54.4633	30.5019
16.7699	71.032	3.84108	5.76214	7.4539	27.801	58.4147	35.1362
13.2884	45.884	7.60251	35.3887	3.38495	36.872	41.6243	6.8691
16.0747	19.6199	6.28976	33.6019	1.08098	39.1	33.8557	35.0117
23.6189	17.1505	8.03167	72.3642	1.52353	102.11	32.3518	34.2331
33.1455	79.2032	10.5041	32.208	4.24116	15.53	38.6801	35.5409
27.2259	21.4178	10.3785	34.8615	3.53302	13.609	40.2362	57.5636
19.7103	30.8882	3.63198	49.4993	6.50941	53.36	46.2999	61.8365
14.448	10.4201	1.91229	44.6134	5.72908	24.804	24.7702	32.257
8.17367	39.3923	0	14.0942	11.065	18.098	12.0173	25.1267
12.9575	30.073	6.9893	10.6333	10.5435	16.061	1.54082	43.9567
14.2535	35.0268	3	18.9499	11.1878	14.552	0	68.3055
2.83562	40.0637	2.61898	22.5363	6.96222	40.573	11.8233	52.0692
7.943	54.0033	0	27.4509	9.82432	93.53	5.58603	52.896
20.9593	30.4987	0	22.5493	2.82775	104.29	6.5505	64.53
13.8982	0	6.72498	30.0009	0.3358	92.6	7.9609	34.3174
16.5264	56.9471	3.24991	35.6139	4.66613	27.246	18.8051	54.6523
25.1514	20.1471	0	33.1098	6.41862	18.104	29.055	16.1086
78.6951	92.0814	0.077379	17.7176	6.63223	65.179	23.4453	33.1016
78.2857	82.7123	0	30.4636	7.34931	75.76	17.5547	61.1723
91.6851	66.7047	0	16.092	10.3523	53.848	14.282	27.3475
84.2462	65.6168	0	15.6648	15.5708	48.892	34.2038	43.2897
87.0555	33.7987	0	31.9984	12.2608	24.729	24.1853	79.5303
88.2682	4.57786	4.20138	1.84704	9.20111	21.669	29.8728	61.7286
42.8829	63.2272	0	27.2934	11.2246	18.901	46.8469	49.1315
45.1294	69.2254	0.247037	10.4218	10.0549	25.335	40.7125	26.0962
43.7748	6.77434	9.33288	34.9636	9.68628	22.421	23.7774	40.5257
53.6833	26.4288	16.0106	100.403	6.36336	23.971	12.8915	34.9708
99.7268	13.6334	3.95061	101.046	0	29.628	0	39.1172
93.0808	13.2149	11.7946	98.1612	5.22869	31.502	3.58702	15.5806
15.8835	30.0348	13.2839	76.923	9.6	18.204	2.76229	26.2575
16.4978	21.2538	18.7828	62.3819	3.1669	64.153	7.93418	53.6967
0.777996	61.7305	22.3255	81.6676	2.43711	17.937	10.7637	26.721
19.0654	45.2169	18.5198	59.4566	0.947842	33.095	11.9585	31.03
19.9652	43.033	33.2993	92.028	4.69559	52.896	12.0713	48.8667
18.9968	18.5528	35.9096	69.6043	5.73728	42.653	0	59.3669
17.2801	27.4794	32.5068	90.1343	6.69134	7.453	51.408	62.2747
0	26.7163	23.7595	99.3623	6.46034	47.51	51.0287	47.6979
7.63095	13.9131	31.2626	90.8576	6.96758	53.693	33.8434	20.7637
8.69205	57.9942	0	47.7322	1.43247	139.43	32.382	26.8438
4.96388	43.357	24.807	42.4865	7.00974	137.09	33.2225	43.4881
12.2794	35.6815	3.87392	47.5198	2.81153	148.21	7.26765	36.4664
6.17793	19.7908	18.1874	50.059	6.1446	64.036	25.8256	60.8317
11.5824	20.5215	17.5029	9.71075	6.80987	49.125	35.6642	59.3855
1.7068	8.5479	3.94956	34.4724	9.71747	56.454	32.7101	88.4577
4.06102	46.1933	9.6359	25.2593	4.65175	0	31.2831	109.957
9.03457	48.776	11.7091	14.2159	6.50552	70.74	43.3395	88.6953
0	63.0144	27.5589	25.9897	0	40.11	39.7489	73.1008
3.13198	36.5389	28.7185	49.6164	0	58.296	39.3491	91.3394
1.92163	20.1586	30.3808	46.3745	0.758675	64.025	35.9702	79.7705
49.7588	31.8481	23.1438	3.51324	5.02731	61.202	43.2985	62.0988
49.892	47.1881	30.5962	20.3701	0.649869	64.112	41.2009	62.7987
0	56.7233	15.4746	6.89779	0.834988	10.839	40.0101	65.5695
50.4066	75.8539	11.2437	26.4007	1.13992	5.434	44.85	74.191
62.2431	34.488	14.4049	66.2739	0	11.595	16.465	62.3636
59.6319	62.7239	5.60597	66.673	0	3.111	10.7292	92.0175
56.0599	22.9797	9.90742	54.0257	11.1609	89.373	3.45873	80.5605
58.587	1.91833	6.5125	67.1899	11.3694	35.763	9.8944	74.8613
34.5634	48.0968	0	26.313	11.887	20.639	7.607	101.834
18.6491	71.1584	25.1634	17.2748	10.3367	28.399	8.8354	100.704
55.4611	34.7388	11.642	17.2314	0	31.775	8.75657	122.02
45.9504	67.3218	20.0449	31.8253	5.74411	13.908	10.3482	142.167
61.6349	26.8598	3.60144	91.7486	4.71066	76.254	15.4771	40.9438
21.0804	41.0262	4.30206	50.9429	7.38036	73.263	4.18315	30.1232
25.6225	27.299	10.8559	16.2214	15.5397	83.39	0.131589	161.941
93.4989	58.4268	6.43708	29.1129	13.4307	27.014	11.3176	100.345
54.5205	36.444	8.19324	75.7215	8.3563	5.606	12.6857	57.0448
58.5641	20.8411	42.0455	80.5915	2.70388	39.53	19.2418	59.9915
46.7416	23.5224	42.0187	74.5693	7.15304	30.046	24.31	109.751
40.7982	26.1412	35.477	68.9275	2.75719	16.786	24.3592	114.565
75.7042	30.9798	30.2729	87.3704	5.82549	4.08	23.3152	16.5661
82.8549	107.906	34.2508	79.8997	4.26435	27.867	12.0737	23.9242
58.3413	62.7648	51.7867	89.5085	3.75701	37.604	33.181	28.69
36.6073	65.7157	3.45391	77.5507	0	40.519	45.9697	82.1905
44.591	26.0794	10.1453	71.6101	1.02623	62.911	48.7836	98.6362
46.1802	60.8336	0	59.934	0	57.931	50.1841	68.6961
58.8038	58.1173	7.90879	98.6464	2.42475	66.871	17.0114	111.917
15.7663	56.12	11.9488	94.1619	6.0228	21.342	11.1376	103.523
17.3966	35.0114	23.5327	83.0978	7.09406	63.964	9.07773	86.1522
21.3475	57.3903	0	60.2993	1.88147	43.474	10.8299	109.98
72.3628	37.4945	1.91188	68.038	8.69773	35.075	9.9115	65.7258
68.6091	53.4296	0.812605	57.2321	8.02099	47.619	13.9166	96.1444
65.4368	52.5542	1.80785	20.6494	5.11321	29.31	40.3774	25.8747
61.5666	4.84187	8.70579	13.6087	1.16479	31.829	1.13246	40.3758
62.3522	54.8438	5.94961	26.1436	0	24.715	4.78263	55.8318
56.3137	8.30463	14.7753	51.7762	7.37882	78.364	7.09314	40.416
46.4957	5.23781	11.7129	33.4717	37.0004	84.902	2.26749	30.6254
45.3609	67.9374	9.59699	4.67141	39.3134	32.615	1.45447	31.5816
46.7542	17.2332	13.565	27.2004	21.8163	46.346	8.42373	38.898
43.1886	42.0899	24.4921	0	9.35075	51.33	5.29593	15.1222
42.9433	8.79096	0.019884	9.14639	10.7469	62.347	11.0948	19.0177
32.9523	26.4725	4.71466	4.97059	10.5897	57.882	10.0609	37.4589
39.4951	34.8817	10.1802	108.465	2.5512	51.666	10.2598	30.2522
0.780155	53.8712	11.6429	68.5145	3.03398	58.252	11.7455	49.6414
10.0943	77.2536	20.5307	95.336	14.6034	37.208	19.278	49.6931
27.8078	27.0343	20.3154	68.159	19.7625	63.682	19.8851	31.6821
24.3215	52.9325	17.4007	71.6372	16.1424	35.25	29.02	55.7347
26.0995	120.615	20.0463	55.738	7.33576	41.071	8.86879	33.5153
15.3966	27.2179	0	17.7654	5.5931	39.326	3.86426	54.3257
5.21655	44.904	0	25.6047	18.1882	49.715	1.96094	50.267
5.1612	36.59	56.6226	40.2274	24.3417	36.946	42.0646	24.6766
35.823	40.5167	52.166	30.6033	20.0981	52.783	20.2939	22.9071
35.1126	69.3925	50.0927	48.2957	25.2065	100.13	19.3986	46.1662
28.1005	65.8396	44.5884	10.7566	22.2801	150.07	21.2661	31.0914
38.1728	32.9075	41.75	0	18.6647	134.31	23.5457	38.4561
36.4107	55.3511	36.394	29.4155	10.1436	25.153	31.6423	49.3374
33.9617	45.6421	30.1985	20.7168	10.3977	16.078	30.1195	38.2779
43.5568	24.7289	49.9771	34.5298	10.2554	11.867	23.2784	62.059
35.5138	28.1909	36.0767	15.5189	19.9862	1.387	17.9473	57.629
31.4019	45.6822	26.0787	13.7974	15.667	9.426	13.055	19.0778
22.4086	40.2136	22.5611	0	12.1186	67.936	12.1983	16.1583
16.5496	52.2184	0	23.0304	15.5215	64.94	27.0398	24.7159
31.7583	43.6195	0	16.944	16.6758	61.565	32.379	27.102
20.4994	64.2251	25.1136	29.6505	25.3301	21.367	16.4626	24.2013
16.9209	18.2188	27.2755	41.4049	27.5133	11.726	15.5468	68.0933
25.3515	25.1151	15.8314	21.9539	26.271	19.53	15.6461	59.6219
23.2131	51.3532	24.4092	43.7184	30.0114	83.088	14.0368	0
22.3702	9.50154	25.2103	11.205	26.1179	57.863	15.8447	44.5027
4.51339	1.5054	29.7011	4.85761	28.159	18.776	15.1732	42.3699
0	43.2958	15.6507	23.7373	21.7602	8.516	15.1732	19.5609
4.75956	40.4756	9.67624	3.72003	8.82823	80.912	47.468	63.9648
47.9273	14.7972	17.4101	37.8141	11.011	66.843	44.8621	64.2682
44.434	26.408	44.6045	32.5752	33.7081	1.805	47.3721	54.1219
50.7832	8.95562	41.3767	31.6629	17.8376	63.588	0	45.1842
59.9604	45.9132	35.5699	52.1698	17.0124	91.87	0.697375	35.1848
59.2832	35.1592	32.5515	42.1255	13.2145	29.421	22.3475	25.9514
61.4195	88.2537	31.7956	24.4647	18.4256	50.517	23.9654	29.3654
67.9981	7.784	44.584	53.5175	27.4655	61.428	21.1562	39.0321
70.7903	84.1505	33.8367	69.5382	24.9104	44.768	21.2486	35.9438
27.2122	114.434	35.9088	59.4941	21.8379	31.908	16.1218	62.7181
31.7306	84.8152	30.2464	56.6767	19.4115	17.042	17.3777	30.2442
39.9942	82.6152	38.4242	49.6306	10.8547	59.744	10.3676	13.0723
40.1755	23.4105	42.4267	71.4469	9.71451	66.96	8.99485	42.2127
35.465	54.1033	45.6879	6.89236	8.30494	62.796	15.9083	41.883
40.3121	26.6182	19.168	52.6676	9.55264	31.717	25.5062	38.7107
112.647	63.992	0	60.2677	12.6335	55.276	63.0742	2.32999
119.037	66.9482	20.6756	49.6695	13.6198	67.233	56.7623	32.6979
128.357	55.0768	31.6682	4.76182	12.7982	48.829	59.7454	23.3346
116.428	29.8547	0.927199	82.1108	8.85078	61.165	63.5396	50.848
129.011	34.9836	5.0948	90.3363	15.678	57.221	56.517	9.39019
60.4306	40.9949	0.576121	69.946	23.9222	43.392	35.5087	0.044697
9.2432	27.7662	0.260776	92.1906	26.4692	153.26	50.5614	61.615
40.9047	26.2304	3.50326	72.9507	24.548	58.332	51.1519	64.7795
51.4339	19.8766	14.8509	62.1275	13.6763	81.992	62.9312	86.167
31.638	67.075	18.3358	39.3903	19.842	0	36.0735	75.2563
25.61	9.88341	9.10825	68.7223	31.4923	43.468	35.6978	69.7053
23.8251	60.1722	11.3615	59.5072	33.6588	40.089	30.3945	25.101
26.6286	24.9062	7.65383	53.5054	3.92576	88.079	28.5907	21.6456
6.26107	49.7932	0	55.0197	3.62717	75.04	31.4171	47.6413
11.0325	33.4171	3.49058	61.1724	3.33806	37.33	32.0234	39.8662
33.6623	7.3469	10.6019	52.3411	6.76812	63.026	4.66484	5.87901
34.209	54.3241	11.075	52.5945	3.69365	76.085	1.39564	17.7587
45.2972	69.0965	20.6136	64.4898	11.6798	111.24	6.48467	13.3924
42.8419	25.1588	20.5294	57.7887	10.8955	57.426	0.419799	51.0246
48.8322	14.1563	12.8787	59.8137	16.9382	20.538	0.126387	37.3503
67.2639	28.8861	3.88873	41.6405	19.5942	64.205	0	28.7531
9.31194	28.1019	23.9387	30.0234	20.9082	38.647	0.763318	66.5772
	49.5755	32.1019	42.7119	10.6379	63.299	7.34852	51.2177
	35.5383	20.3778	15.0398	28.2216	44.588	5.14931	86.3542
	85.425	30.2706	38.414	30.7148	38.266	7.46656	57.9177
17.5025	13.9392	29.341	86.8551	31.2622	13.293	2.56377	56.4983
19.8989	45.8271	30.4167	75.3252	31.9901	13.556	59.1389	36.3997
5.57983	51.0433	31.402	70.7367	21.9649	26.846	59.3518	47.3639
1.96405	99.8861	35.7652	57.6636	11.7361	35.345	62.9427	42.0204
0.972379	67.5812	34.4808	35.5027	10.7766	57.446	61.4871	57.9527
28.502	26.9332	32.338	45.773	12.4413	31.816	64.4924	40.9015
29.6983	50.3076	14.6594	46.4889	17.4458	39.288	58.1038	65.0814
23.1462	44.5159	9.04554	73.2321	20.9493	64.003	65.5212	67.7943
10.209	62.6825	15.2656	41.4563	16.9971	25.753	60.0177	60.857
21.8927	39.3503	13.0581	38.4876	21.3076	0	57.9273	27.4806
20.7857	158.312	4.19552	41.2297	3.44382	59.219	55.3237	53.9844
19.9558	29.8466	10.7059	31.4071	1.58809	66.164	52.6019	44.3832
26.9336	42.8702	13.8934	30.5371	6.16054	39.743	25.3707	12.2206
9.57316	65.2378	11.2267	100.532	13.9747	46.317	7.78736	21.7661
3.43155	43.7327	13.8299	107.475	0	21.655	46.5872	28.9694
0.876048	89.5007	11.4352	107.536	21.5516	60.962	30.0241	70.361
0	92.4922	14.2817	132.459	21.6282	61.556	12.3769	56.0568
7.09733	48.4874	14.9921	127.946	23.6288	16.501	14.3433	37.8395
17.6116	34.2833	14.7888	113.752	30.04	73.903	12.1938	45.5979
20.465	70.9337	34.7143	126.834	33.0421	51.156	8.38946	26.3016
17.9568	30.7862	27.845	38.4873	28.9821	42.995	6.71975	59.5317
20.0796	38.421	35.218	34.9824	26.6505	72.481	61.5401	50.0943
9.75164	24.6271	41.1071	18.2667	24.6888	42.981	60.444	79.9524
30.9278	86.6272	38.1303	10.7833	24.8526	59.473	62.2971	43.3055
2.33421	69.0014	44.8755	5.00222	23.7463	12.841	64.8329	53.9734
10.7087	32.8699	45.7894	27.7124	20.1823	29.329	63.8839	38.5384
2.4143		52.0299	52.7039	14.3433	24.271	48.2194	38.2047
8.00515	67.5336	52.733	37.3386	15.8275	23.104	36.3858	55.9429
7.53359	24.1894	56.4036	2.32783	22.0597	27.928	32.5947	38.4689
6.12219	24.2802	50.6804	7.81552	18.2367	66.566	30.6801	43.8127
14.5003	53.8058	51.5922	23.7208	15.711	46.05	29.4716	33.5426
12.6783	61.9426	50.8026	11.9444	15.6577	29.873	34.3222	53.1637
11.4844	58.6649	55.1213	1.94833	23.4155	48.19	36.5272	34.7136
8.34389	40.2764	62.7907	15.4453	20.1851	61.51	29.0365	31.1231
13.3274	76.2347	60.4701	8.76586	25.9382	123.81	25.9697	91.0903
22.1325	51.7693	43.6826	36.601	31.0562	82.539	32.5498	40.1559
13.9351	34.9227	39.2303	39.1651	35.2837	0	14.924	37.4655
13.9763	15.2952	44.2945	23.955	35.2367	59.869	10.7219	37.8582
10.2196	16.3925	29.9239	32.4063	21.0074	35.613	8.57532	44.6166
9.5377	66.7433	51.7143	13.3184	19.3512	41.743	13.8874	49.6173
7.0042	24.5814	58.9903	20.1761	49.4808	67.43	8.33764	13.8507
8.88407	38.1773	64.2017	15.2737	38.4781	126.06	6.07623	38.7551
36.6042	23.1821	37.3294	9.98953	43.0326	0	4.81417	64.214
2.0391	74.7242	40.8254	12.2968	40.2895	4.314	8.05498	83.2428
2.5732	7.37399	50.2926	25.5551	22.1537	30.587	13.4393	72.0584
5.75146	71.5433	52.002	1.99618	18.5117	16.34	7.19655	79.9127
6.54465	6.88449	60.0483	69.1443	21.5146	28.089	5.36524	18.6026
4.39064	40.2036	64.0431	50.5463	23.6	39.034	41.0603	64.4306
33.0961	42.4984	68.2456	45.3757	25.5362	15.68	47.5532	74.7095
0	81.5542	0	48.8236	19.9737	54.641	29.4431	59.3881
0	24.5401	6.70735	55.4569	17.7101	0	29.3911	32.2768
4.12028	126.102	0	46.2268	18.3371	84.669	29.7931	12.4348
0	69.0693	0	33.4832	15.8105	69.602	33.1291	64.0866
5.24564	50.4813	1.45798	16.3652	5.22091	67.828	31.4402	46.9775
19.051	43.1817	10.0079	41.5482	0	45.707	16.0279	6.37543
15.7007	89.8936	9.32779	8.64401	11.1452	41.247	18.5303	9.47786
13.3712	35.0442	7.6836	24.1494	14.6892	28.892	10.2251	0
16.4732	41.0253	4.71799	9.52788	5.85025	106.07	9.6448	0
16.914	26.2962	6.14202	20.6088	8.46779	118.93	3.40686	12.0595
14.3231	47.3912	0	27.6264	10.1641	7.539	1.08104	39.6198
8.27654	53.563	0	32.6971	11.8904	12.748	3.1847	30.8361
40.3387	151.175	15.7816	33.9218	14.3676	51.186	6.01444	29.2261
48.062	20.9631	11.845	35.9528	17.2498	29.302	12.5859	105.869
41.5714	59.0761	11.7386	37.6915	21.8539	20.17	23.7831	57.7518
0	5.39932	4.77382	15.9788	26.828	26.625	12.3395	21.9481
3.34081	34.0782	12.222	37.0094	31.178	21.199	26.8541	55.7159
25.3041	34.1566	11.1953	2.37966	18.6966	18.51	36.7142	40.7309
28.3424	55.1015	17.0586	12.2083	28.7133	81.898	35.8354	61.0985
27.2916	8.93315	24.5748	108.738	26.8561	45.326	35.5629	74.0968
27.956	52.3144	21.4504	102.844	26.3491	63.455	30.0966	110.501
22.4728	59.9216	41.4958	117.104	16.7883	89.226	24.1959	88.114
16.769	59.1232	21.7863	99.2268	28.3908	69.934	36.2675	33.9616
18.0185	51.8902	23.2571	117.186	11.2159	56.716	40.681	49.0968
17.618	189.466	11.9497	98.5542	20.4743	43.619	30.411	64.8867
16.5356	53.3649	8.1418	66.6004	38.7944	59.89	25.7532	35.3119
7.47327	63.3959	7.1737	83.8892	35.2625	40.469	36.0815	73.8932
2.99955	40.8525	5.19355	83.1355	34.7876	83.33	36.0191	73.6106
0	54.6415	4.67798	34.9192	29.765	55.676	39.4059	64.8498
0	17.1633	6.85838	46.1324	35.9651	52.013	37.0068	70.6715
6.70338	105.71	13.3478	51.425	23.1844	71.203	33.9596	85.7702
2.62916	13.9501	11.6993	40.7994	18.1503	45.232	24.0918	36.283
3.3478	24.7005	17.0207	25.7307	21.249	73.971	25.6257	113.268
3.4396	85.5965	17.2205	39.5698	12.1487	44.104	13.0193	73.9085
19.9396	101.343	17.7651	23.326	15.7343	14.4	10.2099	81.2095
9.41988	9.23184	22.7686	50.0909	16.3707	30.58	13.5111	69.7848
5.37612	32.8145	25.0101	47.0742	19.356	8.254	43.4469	22.349
12.4539	22.2053	24.7578	37.3799	21.913	62.665	36.5157	50.6778
5.56157	35.1086	18.4508	38.3614	8.71136	25.658	36.4717	24.7287
8.80214	17.6547	21.2854	26.3684	8.67271	48.71	43.2608	37.5615
0	27.2479	19.0661	38.7909	7.84992	4.361	40.0296	15.0008
3.58793	15.8692	23.0814	34.9784	16.3765	38.136	35.0977	9.14585
16.0094	48.5545	28.259	24.233	27.1812	33.62	33.1757	29.1574
1.9427	53.3603	32.3029	38.6679	39.0129	29.526	0.977895	37.4809
0	25.9132	36.2354	22.0259	38.776	41.75	1.4359	22.3171
5.38358	15.7988	39.5578	24.2512	41.8646	43.166	10.9992	37.4041
33.2782	16.5362	39.9842	28.9343	43.2802	50.041	14.7663	18.1825
27.039	10.1701	26.7612	19.4382	38.6311	47.037	15.0986	43.5392
32.364	16.7856	26.0296	3.40865	9.27938	66.131	16.8132	53.1302
34.4772	7.24405	18.9838	9.72818	12.2549	64.42	15.007	46.6551
38.7195	17.4786	17.1347	15.6146	28.8715	62.636	19.6118	24.1262
7.28681	78.8561	12.8225	24.7858	33.7536	49.911	11.5579	38.8128
0	39.5095	48.2768	1.95933	38.1863	63.786	11.8164	26.3467
2.84396	7.14924	43.2472	30.1596	35.7727	58.16	0	21.6205
6.72016	23.6833	43.4674	29.1218	35.6827	46.572	2.12425	4.41911
9.07603	59.8028	35.5295	7.90614	0.473367	65.786	32.7155	49.6489
0.3732	40.7946	38.1075	2.90609	5.88513	74.607	33.5392	39.3929
4.1218	33.3586	33.369	34.5327	8.51551	38.119	32.3105	26.7197
6.31242	99.044	28.7848	3.97653	0	56.35	37.0731	36.3807
30.2885	31.4955	29.0248	14.0169	3.58119	17.797	25.1557	14.1675
12.0034	18.0782	23.363	46.3302	18.1416	23.024	24.4353	41.4594
7.78122	36.3747	25.1515	48.5914	23.0891	31.755	28.3761	34.1546
0.689125	33.7136	18.725	24.2662	19.2283	45.962	26.1994	34.012
6.31403	19.1393	24.2886	27.4594	22.9064	25.243	0.388984	7.84739
4.77552	36.5218	11.7309	34.6717	28.8827	45.478	0.829332	38.3442
46.3084	54.2071	11.1189	40.955	34.3705	60.533	0	45.8968
21.5938	54.28	8.16619	48.2408	28.4494	67.396	0.866805	30.6378
22.2845	70.4637	8.16619	91.0567	29.019	76.926	3.84396	34.9404
15.9555	59.4022	20.9851	94.8957	33.7101	74.625	39.2975	31.8455
4.4115	35.6223	18.5901	104.995	33.1891	68.76	17.2498	39.1219
9.4638	0	18.3458	82.439	40.2913	17.604	19.7505	51.5584
9.76375	25.6945	46.5933	58.4615	32.5488	17.297	19.1932	30.4184
12.5285	44.3627	44.4234	56.796	37.0994	35.538	35.6465	39.0895
17.0069	67.6452	47.3536	87.7067	41.8403	29.928	22.6749	97.4836
44.6827	46.2851	56.4327	67.788	36.1343	28.838	18.8171	76.1267
43.0061	111.197	34.0157	38.949	39.1708	16.185	25.044	93.2496
50.1441	115.637	34.1185	34.0945	41.6677	10.972	24.5219	55.9
63.7242	30.7341	37.041	47.2758	29.8324	60.054	27.9506	27.0216
18.4508	23.8717	38.5453	46.3626	31.0481	109.59	27.3612	62.0406
18.5582	71.643	45.3396	39.8726	33.3474	125.67	26.9686	52.3488
43.9947	35.5354	47.8447	13.2448	38.8755	128.31	29.4335	80.5028
15.4069	16.1476	49.5519	47.3786	39.7897	65.321	35.1874	74.7659
15.1475	20.3143	42.8302	26.1008	46.5749	65.755	16.9816	59.2619
23.5155	13.5916	38.5881	37.6323	46.7866	40.477	6.41536	90.3998
11.0883	16.716	40.4121	27.5841	53.9651	24.006	9.66715	60.9151
3.83879	44.3783	59.0116	18.7556	49.7968	39.109	20.5228	50.4205
12.2988	94.3588	53.8923	10.8104	47.8885	44.434	19.3727	37.0512
15.1664	32.2261	59.1413	41.6887	37.5004	37.942	14.3994	47.0992
22.7856	106.358	14.5566	48.7085	38.4831	37.285	52.8578	44.2532
6.1559	59.1584	10.1714	11.1186	40.2825	56.298	48.6065	39.101
9.81326	72.4425	20.8662	58.0559	40.9904	3.215	36.9395	58.9902
12.4959	65.8019	18.4228	99.7061	36.4477	20.247	34.0646	60.0237
0.324842	23.7761	4.51756	80.1193	36.49	20.199	33.4581	41.6905
8.0151	31.4671	7.93541	97.8125	46.2308	57.736	27.5801	22.8255
0	16.5988	9.24508	95.4423	42.8766	27.948	32.2139	19.5247
1.89258	35.3311	19.313	90.1238	41.2304	30.89	26.5903	60.6616
42.9521	13.3632	16.503	20.0726	42.0887	143.21	24.5643	72.3388
32.8524	28.496	11.0321	27.972	33.8393	59.853	25.0255	60.7131
10.0788	47.3704	8.3703	63.0085	31.0451	28.491	27.8867	45.8824
0	8.65164	8.42886	72.028	15.6791	59.801	22.4719	69.3188
15.1877	22.1426	3.78013	56.9017	9.11916	57.728	24.4474	24.4896
42.3352	22.7052	29.4212	22.6063	12.586	70.19	3.01256	37.7774
46.7039	16.9633	15.2744	46.4982	7.6	0.8494	0.482777	53.2758
46.7971	36.5176	9.01062	48.0728	1.78878	41.534	27.3712	39.907
43.4846	112.342	21.3737	11.9633	16.7125	26.803	30.295	77.3646
10.7052	92.7456	20.2812	25.5798	26.0482	33.015	24.7325	86.4239
4.56325	34.8234	20.0026	7.10585	27.5598	24.312	15.8778	77.8284
0.389745	28.0328	37.6149	24.151	26.0657	45.105	3.35308	53.5422
1.53136	19.1816	41.1068	32.7279	33.1405	31.978	11.0396	91.9382
23.9899	28.8659	44.9428	24.3769	31.2668	44.46	13.9998	68.4204
0	34.2276	43.2546	14.6417	11.3299	58.551	10.1476	67.0934
1.0959	44.5099	37.3849	4.40649	11.296	34.951	9.98676	106.28
5.70934	18.3881	38.0517	34.791	9.73599	22.761	13.0821	57.217
5.96616	20.2801	37.4457	12.4108	24.261	80.041	9.63764	48.9512
1.8409	37.9329	23.7583	9.51319	11.0532	126.38	3.87032	57.0417
8.3311	45.4629	36.7763	35.3303	11.8196	143.38	2.5836	0
11.2496	12.0034	31.1658	15.5615	12.415	139.35	8.31954	16.4457
15.4915	36.7954	40.2352	11.659	12.2388	54.038	4.43068	31.1715
5.70245	48.8319	40.9765	19.246	11.3554	37.457	25.6449	5.4907
10.1463	64.5828	34.6503	40.0676	12.1718	14.448	19.7758	34.3155
8.46131	78.5979	30.8311	75.6098	14.8725	80.386	41.278	27.2858
10.351	68.6804	39.4559	11.0237	11.0063	38.041	32.6369	42.8253
12.1967	61.5306	34.3928	7.67822	8.34094	33.712	26.2687	43.5912
13.8462	41.8218	39.8095	53.4789	8.88005	23.577	21.3305	42.4888
25.4851	58.4718	46.8038	42.1653	7.32005	42.79	4.42643	40.4936
25.34	67.2871	23.0569	11.2933	5.38986	25.563	5.4446	27.6534
30.1004	78.2043	19.2169	24.5576	15.0735	28.265	8.80657	64.8752
30.3005	37.7008	16.7143	11.4018	13.9528	41.769	0.111338	74.4871
42.1487	85.6107	26.6391	19.5339	14.9992	37.561	32.9888	72.2228
38.1409	59.0472	10.1951	33.0686	0	101.94	29.8186	73.6523
23.2617	0	19.7714	33.2558	0	81.446	26.9229	64.2571
40.5471	52.6257	26.8652	29.4824	0	62.029	28.0721	66.1218
30.3984	140.47	27.4424	27.8827	9.45456	52.594	30.3493	89.0727
26.7608	51.5689	19.1898	39.5902	7.1025	89.851	32.6054	11.3132
19.4158	27.0067	31.7149	36.0955	3.20826	26.363	28.6366	64.1477
37.4297	14.0757	36.7295	48.2258	16.5629	27.139	32.7368	93.4527
38.8022	39.5213	33.1793	27.0385	16.8591	30.599	33.1189	85.601
15.3898	39.5157	6.85867	24.3044	23.5056	45.839	32.545	69.0459
12.6241	28.3814	3.2222	59.424	30.6803	21.599	28.5381	74.3227
0	25.0333	2.73879	56.5779	15.653	22.214	16.6667	93.0455
0	84.4951	7.4144	53.8643	16.0359	41.785	12.7198	133.306
0	58.1627	12.614	37.2133	28.9599	26.787	13.6135	94.7865
0	62.431	14.5276	77.8556	25.0906	29.905	4.41252	40.9073
5.10856	48.6726	35.6939	75.9813	44.2197	25.477	2.72856	39.0562
4.39854	47.5449	8.30349	65.2911	41.9579	20.15	18.5364	22.7505
0	62.2598	9.74794	42.8111	37.4596	101.37	13.3784	25.653
0	56.2099	17.1811	13.3721	35.6696	140.87	17.9475	54.5701
7.52023	44.498	6.83272	54.5155	32.7905	139.12	24.4626	104.105
4.9453	80.1521	14.9953	57.3944	29.151	24.341	18.6861	26.4361
5.85678	67.0237	34.1923	48.3204	32.8124	61.444	8.54048	10.6622
7.52276	13.1816	26.9693	53.5482	42.5774	56.825	10.255	49.1534
0	13.1839	31.4126	62.9252	46.1195	40.172	9.43244	31.9326
14.1492	41.2933	35.2247	30.8779	4.44466	31.034	20.5747	73.4569
8.63335	12.5007	36.836	46.9599	3.90625	24.151	18.4594	39.6147
8.87802	88.66	29.3854	46.4167	17.9136	4.28	19.2523	14.5729
12.7444	26.8018	33.344	63.3856	14.5218	0	9.59795	16.375
9.81941	21.6639	17.985	76.0934	10.1329	4.755	28.4083	36.9548
3.34016	9.98608	20.9029	69.4238	24.5654	67.352	28.8316	32.1819
9.89274	20.367	16.1622	45.6423	19.6881	48.269	27.3314	16.9306
17.6907	43.3001	20.9194	57.1851	31.9382	69.288	27.8119	40.9318
6.75506	48.3942	12.6451	49.1264	32.9798	52.057	18.3145	32.6628
14.8024	50.8588	21.0957	17.9129	30.0236	41.774	2.16878	33.6137
20.3416	15.8888	20.4417	24.7683	34.1294	62.896	1.40623	20.4033
28.8906	61.0736	14.3073	12.2921	38.4477	43.972	1.98714	49.4031
26.8868	15.3288	18.0746	17.3643	36.5749	55.225	7.12257	34.0453
23.6465	54.9488	18.4279	11.3207	47.2678	60.967	40.8409	44.0787
27.8686	44.9105	23.6436	37.8804	2.47805	79.892	40.4398	18.2376
29.1157	78.2237	16.5151	29.2025	8.13907	31.82	38.0044	49.4948
9.09724	44.6943	19.2718	25.9739	12.3377	19.799	36.2149	15.2275
19.2616	95.4789	25.9403	24.0263	9.0067	41.915	34.6755	25.2833
24.3779	98.6742	28.7041	18.9515	11.3406	14.682	26.9573	46.6148
20.2381	18.6569	7.91346	33.4565	4.80547	47.79	29.2694	8.13539
18.5617	49.1288	2.62014	21.1115	3.39024	45.219	25.5681	80.2635
35.7254	27.0851	1.75405	19.6009	3.46932	38.869	23.5602	62.9061
23.2418	58.6481	24.4374	27.7466	2.4424	54.972	39.9875	62.1861
23.0081	40.2827	37.7047	35.8626	0	25.541	41.4657	45.2064
6.93985	46.0817	32.2658	8.1327	9.27086	3.003	47.9785	109.376
12.3776	67.9004	38.2891	24.5855	35.7687	48.208	49.622	26.2282
15.9756	42.6135	37.6016	23.4021	34.2431	125.66	49.6791	71.2556
14.2855	71.4046	34.8075	36.3115	34.5403	22.96	50.9141	61.9471
13.5342	62.3321	31.2727	32.3343	33.3687	31.912	45.3837	61.3817
13.2475	71.8709	32.1436	37.9575	37.3742	38.414	41.8507	16.9907
11.7799	9.11209	39.4201	46.4836	36.753	23.506	37.1617	41.1405
4.79469	29.0856	45.5731	61.5635	33.9005	63.514	26.4807	20.322
18.0723	67.6809	57.4342	77.4267	30.9704	51.421	21.0249	17.9441
22.3077	31.6617	59.776	56.054	30.3943	25.14	22.4679	21.9534
15.0591	53.2715	0	68.4275	40.5466	35.119	15.2127	7.28759
12.3916	45.4223	0	105.068	45.9851	40.431	22.3204	0
9.28703	82.056	0	80.1462	49.8855	48.306	37.1756	2.00347
9.6267	109.337	0.8	86.1339	53.2435	27.3	34.0317	25.567
13.1621	53.3943	0	82.6411	54.8724	1.46	8.76468	17.6211
17.3778	54.0275	16.6446	95.9133	56.2771	89.644	4.74537	36.8332
1.95644	103.416	13.5657	90.7498	51.2901	84.183	9.05982	22.7746
20.9214	121.303	10.8436	93.9516	56.6884	72.317	9.24091	10.4339
45.9163	123.527	6.88895	53.8924	51.3127	52.074	6.11318	64.6385
41.2437	12.7978	8.69052	92.6235	51.4208	5.284	7.84857	16.1152
18.5886	30.4572	6.72762	60.1574	58.6918	0	5.23682	7.98611
24.2701	33.883	5.07596	51.9168	58.6198	49.2	3.20391	63.0849
11.6263	5.09727	10.1805	60.4169	56.2873	24.394	0	37.4481
5.2824	24.9466	13.5916	53.1056	62.009	43.157	3.37622	53.6069
17.2941	34.7356	13.2705	72.7261	14.5574	58.191	2.28	81.5341
39.6204	42.1044	16.8709	52.4556	15.9781	34.871	4.51879	88.9745
4.5962	14.3737	15.016	68.1596	17.0854	43.594	8.74297	74.4685
2.3277	2.09029	21.9647	42.3675	18.5425	49.528	5.42453	82.244
20.3544	17.4287	17.2989	99.5672	17.9812	31.904	33.9423	88.8573
16.8895	34.4607	20.5877	28.0711	22.0726	22.766	20.8511	100.77
10.4415	49.5499	25.3979	15.0058	22.6818	36.391	23.5901	37.1074
3.11339	67.2498	16.5194	5.0691	27.262	60.709	22.9419	64.3346
17.5585	32.1204	36.7294	22.6037	28.4868	68.15	16.6327	73.7689
27.7537	16.0616	35.373	87.7952	4.75357	37.779	21.5567	55.0625
24.1836	9.61449	41.7636	30.5616	0	59.343	23.8914	75.7284
1.82628	20.0174	45.4715	37.8878	5.51423	79.752	4.36255	62.7388
9.16263	85.5278	43.9488	42.2778	2.59	63.598	3.86588	62.5446
17.2448	96.6638	44.3756	25.0636	5.54022	45.462	0.355246	66.65
13.3116	7.53317	33.0841	47.3809	12.6021	51.744	1.28255	75.7888
33.9592	25.3094	36.7362	39.0347	7.22855	33.942	2.63213	88.1683
40.5054	8.07689	38.6377	63.1153	17.1233	43.989	4.88522	38.1922
4.15046	6.04774	42.8989	43.3271	13.5118	19.089	5.47178	28.0082
11.891	49.6807	41.684	58.7298	7.89345	30.202	7.12513	22.0693
12.5683	68.1924	34.5684	38.0535	33.7896	51.944	9.69703	16.4079
0	32.2708	32.9746	34.4572	44.7196	34.641	0	39.7103
0.120353	68.2912	28.8803	38.4272	52.5703	36.494	3.15262	0
3.72593	33.5374	24.0302	66.5055	53.1717	22.272	4.16858	66.8233
33.504	114.883	26.0251	47.3625	51.449	34.259	4.65573	62.6186
32.9599	58.6895	31.7326	50.0035	61.135	11.75	8.39656	59.5362
21.1561	54.5232	30.229	52.1013	62.057	27.306	4.3893	74.1188
9.98077	19.5208	27.1676	35.422	64.34	11.316	3.35939	98.2651
11.5459	37.4562	47.0451	38.441	59.4511	11.59	45.7433	35.0159
0	39.9916	42.533	38.3226	59.0058	16.342	42.3438	53.1261
0	33.1145	39.0206	49.4928	56.6476	7.28	39.6665	65.5226
5.98238	45.8931	26.7226	72.5256	45.5497	14.159	38.9582	73.4161
13.9356	34.7487	26.8596	41.4898	45.8987	10.668	42.7363	67.2484
10.2627	39.0031	24.985	77.7303	49.8075	7.523	42.9295	11.1546
15.7303	32.4532	16.7387	60.484	52.38	11.955	26.7154	25.3248
0	13.0358	4.82044	55.8769	47.5118	26.886	0	52.9067
0	6.85846	23.7037	19.1043	46.177	48.807	0	12.6441
0	35.9631	20.9362	2.2491	42.1288	55.33	2.7072	7.28764
	95.0393	13.119	44.6356	53.9046	92.23	26.1241	23.6169
	24.8806	21.0887	23.052	58.2729	73.106	11.7117	11.3368
	60.5231	22.4782	11.1794	61.9882	69.799	5.83723	35.4865
	21.9734	25.475	0	54.479	76.397	28.7392	27.4114
	43.4667	8.26502	14.9348	25.1734	74.5	20.8985	41.2615
	30.6667	15.5172	15.0626	23.7264	53.95	17.7604	39.8042
	21.7505	13.8504	21.5434	24.9167	62.199	15.2474	2.61117
	32.3301	17.1379	22.2606	23.5815	45.456	18.9558	38.6701
	41.6646	20.3178	21.9766	14.9101	39.982	19.5736	25.416
	9.73618	23.3027	17.1682	30.0143	52.489	22.484	111.567
	15.304	24.476	27.1086	43.4546	49.182	16.0094	9.33539
	31.0707	29.1782	25.306	3.2758	33.029	0.61236	27.2627
	85.5032	29.2723	1.84741	5.0832	16.597	2.12706	42.7078
	47.7	29.1108	2.35828	0.801546	27.375	4.47423	80.6382
	44.763	23.6741	27.5315	0	69.865	0	63.5508
	36.3012	0	30.7645	0	49.134	13.0645	76.3076
	63.7142	51.4871	63.7147	3.61599	8.462	16.8098	95.108
	66.3631	48.8511	52.992	3.65906	4.087	19.4873	103.679
	16.5987	54.7942	73.3892	0	14.917	15.5864	84.4015
	23.8974	55.9611	51.2013	8.14846	12.595	17.4502	86.055
	8.97347	55.6121	48.433	11.3633	4.906	22.5943	93.1007
	28.094	38.6159	62.5097	11.3884	41.55	25.7592	47.3716
	40.9806	56.8623	78.5696	32.9784	13.437	31.2736	19.2273
	33.7888	5.15477	27.8601	23.4608	42.472	27.4279	32.0709
	7.14934	14.682	42.9725	34.4517	37.114	27.1521	56.0267
	5.78947	0	15.7985	31.0951	22.215	29.3461	77.0313
	50.2764	3.02704	75.2648	13.1943	24.05	32.7678	84.7592
	17.134	0	77.8353	16.1412	17.558	36.7252	63.6521
	48.8658	0	70.8292	13.3589	56.71	35.6184	72.6447
	46.5252	0	57.5855	15.4084	65.939	36.2564	61.4784
	24.1252	1.26287	64.65	10.1226	51.374	35.9129	72.9159
	51.0011	0	87.5993	8.64109	63.936	38.5215	68.3568
	38.4688	11.0338	86.8953	4.53205	67.921	38.7233	48.8713
	27.5781	7.83395	71.3008	7.70392	78.692	38.7105	51.4823
	15.5658	14.1696	78.626	6.03486	83.554	38.4153	16.3902
	28.8189	18.972	66.1691	8.86316	71.357	14.8608	97.0919
	41.8324	18.5513	65.4335	15.4068	46.512	12.9206	82.0654
	34.0298	24.1238	88.1243	0.937174	83.389	13.7389	75.7253
	23.5224	11.6549	60.2988	0.515944	26.675	14.2785	49.2592
	58.3206	18.8714	45.282	0	31.729	0	9.2363
	38.6996	23.1492	44.9595	4.38194	22.832	0.916631	37.8199
	39.6663	21.4068	63.7695	4.8011	61.025	0	60.7313
	82.5552	19.1117	61.5495	5.13781	4.97	0.745528	83.1853
	100.304	23.3048	68.479	0.180198	33.83	3.47875	60.1132
	98.4492		50.6803	2.76619	55.968	6.61275	65.2704
	68.322		116.645	1.0965	29.414	5.19459	76.8401
	104.653	10.0796	130.189	2.144	31.524	26.6004	56.0143
	69.4101	1.12278	110.569	10.6819	28.001	25.752	15.8249
	17.2947	4.34036	118.088	16.3161	0	17.8618	36.427
	16.3958	10.1238	70.8727	15.7465	28.212	15.8326	58.1878
	80.2482	0.158011	94.6075	24.3393	50.655	14.7944	31.674
	36.1418	16.1636	98.5688	26.0379	84.854	12.7036	24.3833
	57.2473	5.46135	106.105	17.7393	60.315	3.80761	23.2068
	3.50359	0	120.221	25.9703	37.879	6.36959	22.6861
	14.7471	11.3206	93.5435	24.0613	23.021	12.9169	14.1906
	26.3937	8.23996	86.0864	31.6153	22.39	15.7823	2.30129
	51.0833	11.5112	33.6658	30.0802	40.36	0.348484	31.6772
	93.1002	8.8802	20.3791	26.9469	64.666	1.68196	3.22303
	115.17	9.9793	39.1438	30.7232	35.612	0	30.2644
	67.6295	14.1248	20.2858	27.2422	57.08	0	2.80349
	29.9886	8.30134	20.8023	23.552	21.901	0	30.9708
	49.9244	9.62109	44.6426	47.8105	58.852	3.09938	37.7164
	6.93504	8.51329	28.3232	42.8503	24.241	2.56197	17.2956
	78.5012	4.02271	160.141	42.1141	47.655	2.30266	31.671
	78.8736	14.9224	63.2698	52.7484	31.382	7.08929	16.9008
	112.497	11.6684	94.0993	45.7543	45.974	2.20194	48.1175
	10.9324	5.82576	111.222	47.752	10.674	0	17.8424
	54.3878	11.5344	120.23	51.0637	14.104	0	119.932
	52.0107	6.98844	17.9886	49.0639	16.313	0	80.2163
	130.781	18.8908	13.3017	49.2173	61.528	0.807915	73.5423
	13.567	17.0148	14.7661	44.085	25.438	3.86749	35.3815
	66.2677	16.9176	36.9898	43.2162	32.314	5.57397	8.18533
	51.4459	21.9713	25.607	48.2599	42.627	1.9361	71.465
	61.6	1.40171	33.3164	56.2985	52.12	0	15.2449
	48.8666	8.20027	18.4547	50.2745	48.732	2.26564	51.7412
	22.2248	10.8476	18.5008	52.3791	64.148	4.99296	19.206
	26.6455	1.85319	39.5219	34.535	12.43	12.7073	48.6071
	10.3895	4.45974	22.2259	47.3146	65.506	12.2735	52.513
	41.0494	2.55768	85.0219	34.7056	64.423	8.599	37.5768
	90.8029	8.25802	91.2263	37.4042	69.402	15.5632	35.0326
	82.9706	2.12618	110.117	30.6066	17.756	4.54752	45.3679
	39.0388	2.03734	109.623	34.3986	37.57	6.73418	58.8035
	64.7056	4.89506	88.9762	18.1	48.229	11.4119	215.94
	121.643	4.95287	104.91	20.4002	73.055	12.1064	151.636
	25.4252	8.96084	114.165	19.5116	54.653	22.6774	103.082
	28.1919	13.8118	100.764	14.3004	25.336	19.7083	112.287
	31.1528	20.4339	111.87	9.45129	6.937	15.6388	90.2108
	61.5257	16.0985	110.325	44.4671	19.352	12.0095	54.8188
	63.6434	24.8784	96.6868	35.1767	32.173	21.0037	72.4942
	52.207	29.69	29.551	38.4169	22.822	10.3122	37.1731
	35.9412	8.65917	37.3822	37.0326	38.857	10.3443	33.2785
	57.6878	3.49058	54.0318	37.1957	46.302	2.35428	33.675
	44.7837	7.58016	53.4344	46.9395	70.209	4.33301	33.3068
	57.0191	2.28332	66.5295	45.4577	26.671	6.43727	25.5197
	21.2456	8.49202	51.9986	44.809	49.84	6.23669	5.31521
	17.3685	9.07034	54.3639	51.1936	27.388	0	22.5466
	52.8156	0	69.3821	49.2014	62.785	0.257813	0
	6.07627	0	27.7993	53.081	65.963	13.5628	33.2574
	91.5592	0	52.2096	56.4221	56.692	14.8454	32.9509
	0.027493	0	22.1948	59.1312	39.312	13.4641	30.6511
	34.4179	16.843	24.3265	28.8498	55.21	4.25693	42.2214
	48.626	17.5643	9.4101	20.6313	48.43	1.37949	50.6684
	46.867	11.9901	24.0044	15.0209	46.365	7.96333	49.5113
	70.7501	12.612	29.6686	13.483	35.067	13.1376	78.047
	32.3242	9.17948	18.3272	17.3208	47.104	15.375	61.6785
	73.0961	1.77849	30.369	13.1737	17.166	18.2834	18.2895
	89.6237	2.52576	43.8183	17.5131	49.789	17.3622	53.5177
	154.455	10.4678	49.2761	18.1688	7.201	44.488	89.5101
	210.642	2.88332	52.6569	28.41	29.544	44.6395	146.402
	16.2209	0	53.9347	30.7103	50.459	41.16	162.384
	44.7767	17.1891	23.4607	30.9929	14.824	45.001	67.8484
	73.0823	25.2598	49.0159	24.2255	62.993	41.8412	61.956
	52.1195	23.8953	22.8766	24.2831	27.955	38.7554	99.484
	87.4179	22.6292	17.3442	6.51493	0.4757	40.395	35.0336
	65.8652	18.8825	6.19642	13.991	3.784	53.9781	33.2491
	61.4956	5.78633	36.2902	10.0974	51.041	46.2451	29.5459
	40.6793	12.2267	18.0201	10.4127	20.421	2.94124	40.3864
	161.29	13.8828	9.08518	0	15.889	8.15633	66.6375
	133.992	16.9808	30.5256	7.45237	3.505	3.24605	3.92329
	82.9043	9.01657	21.0506	38.795	15.024	43.1414	77.1204
	54.7919	25.103	43.4703	41.0416	24.681	44.1162	104.994
	109.948	16.8501	61.5857	45.7875	0.7685	47.7543	89.5056
	26.89	15.4608	61.2163	47.0092	75.009	50.4615	75.4424
	86.0951	1.52709	22.867	50.7336	35.133	35.9794	59.911
	128.211	2.03896	8.85042	37.856	33.742	21.6874	46.7675
	54.3368	0	18.5475	32.5444	41.929	36.2118	29.1854
	106.988	26.4023	37.2513	28.2833	47.444	34.7986	59.4674
	47.9361	22.1419	8.54633	40.8684	31.163	25.2997	61.0854
	19.2592	21.3206	6.11959	49.9442	22.234	23.5339	44.3239
	34.487	25.7702	11.0386	43.0955	26.147	53.0434	36.3169
	40.0227	16.0099	15.789	48.4969	18.134	43.3284	33.8103
	44.4625	20.7736	40.9342	47.4266	19.374	39.2663	7.00977
	35.5517	20.139	46.3148	56.5355	103.08	32.7136	7.77588
	163.087	17.9533	30.8931	50.3596	79.164	25.0684	17.7446
	60.7937	12.2701	25.7459	30.1268	46.478	29.1528	53.0691
	39.3357	14.045	63.3188	21.8226	11.528	33.445	82.3367
	87.4553	13.8847	77.0516	12.6499	16.322	30.8005	52.8929
	51.2118	20.2902	35.7721	26.6912	46.74	47.2155	41.869
	80.5122	17.1753	56.9918	29.0253	45.035	42.759	52.7566
	10.2057	35.1216	29.3379	31.3254	30.757	45.7561	74.2971
	3.12205	26.6168	0.539666	44.1849	32.009	27.7232	58.6349
	47.4408	20.6718	6.15803	40.202	34.236	29.1758	43.3247
	47.6524	28.0314	45.3238	39.3867	0	27.8805	32.4078
	39.3327	5.7203	32.6195	35.6836	39.632	18.7688	76.6491
	19.3493	0	35.1546	34.5127	34.769	42.8743	49.2139
	88.4979	0	53.3788	12.7215	36.35	38.1707	57.179
	49.6656	0	15.6586	16.5028	105.77	46.933	74.5768
	79.7787	0	27.1374	20.0261	71.876	48.5423	77.1836
	44.0865	0.275916	45.2705	21.1033	116.66	47.2571	91.3773
	52.2436	4.95385	30.4772	35.3544	83.094	45.7973	109.322
	40.579	0.54297	38.0867	36.965	173.95	47.7441	104.48
	34.2454	3.87639	62.1648	34.7125	133.29	21.4577	93.3505
	24.0572	7.86508	46.9601	34.8681	146.52	21.0249	69.4994
	77.477	4.06698	55.1947	30.8624	104.91	35.5638	84.4121
	63.2768	2.26861	50.4093	17.5503	58.79	10.0146	80.2786
	90.3755	9.21615	60.3905	40.9262	42.929	11.3375	78.9456
	24.5041	3.30147	56.0426	41.448	43.239	10.9338	93.0605
	28.1593	4.72564	62.398	21.7855	50.025	8.9285	119.871
	85.7645	0	0	22.8884	37.233	10.2502	101.402
	16.2329	0	2.34257	25.6724	2.692	21.4588	62.9412
	91.368	0	24.1514	0.396236	21.101	21.3753	55.4868
		0	15.9975	0.783491	10.324	20.6973	45.629
	103.061	0	34.8187	11.8894	44.37	10.8877	7.63244
	43.4078	10.016	34.1438	5.67567	70.197	9.08511	42.1147
	40.0375	2.25548	28.3792	0.474967	64.479	10.2427	48.3932
	33.6838	6.12437	51.9644	0	75.44	9.63847	49.3151
	7.54373	1.13197	9.67827	15.0844	62.387	11.1678	12.5062
	2.70061	10.699	29.9466	11.2256	75.591	7.27652	50.1119
	23.1573	10.7789	33.6559	16.7587	77.372	5.7478	50.9855
	17.2511	7.58854	21.8075	14.5258	19.981	15.772	57.7345
	19.4935	4.40374	42.5954	9.83953	47.665	14.373	39.3801
	205.602	14.6804	38.8391	64.9999	102.22	13.7551	18.6022
	0	13.7354	36.9108	23.32	99.15	11.893	23.781
	121.397	11.3056	44.2265	25.3486	0	12.8982	18.2392
	25.2734	0	29.7157	25.0407	70.217	40.7654	87.3966
	0.431369	8.38395	21.5346	23.1914	112.77	41.0103	103.783
	32.9493	0	49.048	13.57	114.24	42.5608	27.1511
	11.7256	11.4039	4.68175	10.2178	56.445	37.9666	44.4182
	61.9385	10.6155	7.59019	9.13386	14.417	39.1962	39.5418
	25.9645	0.837325	1.26721	9.30357	61.667	44.6636	96.8322
	11.5375	2.6769	74.8597	4.30985	19.765	33.7923	74.9967
	17.0029	5.39745	67.9053	7.65566	40.517	24.5067	63.0709
	43.319	7.0482	14.1455	7.83619	25.712	10.1915	39.4706
	21.7636	1.02122	41.0126	10.6	51.484	9.72089	58.6598
	44.8992	0	27.7503	10.6297	43.25	8.94883	34.7491
	27.9331	7.3887	82.0156	7.69518	38.192	11.0915	34.6433
	66.7415	6.65317	1.03467	0	60.654	24.6138	78.853
	97.4519	17.8569	65.7757	0.195054	66.559	20.685	80.3748
	13.9741	9.86755	25.1978	6.72178	52.079	18.9523	30.5184
	35.3976	17.4536	28.8605	11.244	56.96	16.0069	59.0316
	22.6474	11.7785	15.9587	0.600526	36.152	33.6655	50.0286
	26.7092	18.1552	11.5923	0	79.161	30.3517	60.0876
	11.1015	17.7293	22.4899	36.1655	12.748	30.7983	35.5999
	47.1009	23.097	24.964	30.526	62.29	29.2362	73.4673
	36.0787	24.925	40.3044	34.7913	73.577	29.6985	103.953
	41.1748	20.6705	35.5503	7.16736	47.588	0.963143	98.8692
	24.327	12.8154	86.4926	6.8886	31.099	1.40875	108.487
	37.5181	10.5876	19.6513	11.7216	1.98	6.12684	182.745
	60.5951	20.219	52.199	12.9067	57.198	15.465	147.927
	73.7826	17.4204	42.2859	9.90452	48.32	16.3894	181.674
	29.1294	6.89767	40.6552	10.7331	37.554	20.5072	141.686
	90.5382	4.62012	34.5996	9.68279	43.323	27.2171	151.81
	84.233	3.98181	45.7147	12.3998	28.37	23.4065	119.852
	16.2834	9.46487	43.1095	15.5663	90.452	19.2096	111.86
	41.0418	10.8981	58.7154	19.8962	71.201	16.5834	121.581
	65.3913	8.6531	64.9974	26.7636	64.074	13.5565	117.885
	88.2755	5.67122	48.1999	31.9847	51.944	19.5521	69.3399
	48.1014	1.12847	49.4747	28.7895	57.829	3.49873	78.7687
	43.3756	8.81701	64.3361	28.7895	51.669	0	63.0705
	60.7124	12.983	20.7665	9.27498	36.247	12.7208	69.0132
	29.4637	5.941	8.74064	8.27585	17.093	13.4313	69.2738
	41.0996	4.16548	18.326	7.45237	13.428	5.56687	35.1066
	94.0758	2.11491	19.8845	4.32913	6.426	8.19078	33.8358
	79.6395	20.5021	25.3435	2.00183	82.565	42.8322	58.2197
	29.145	35.4031	17.6168	14.7449	26.501	44.08	67.0788
	99.5675	26.6694	16.6508	17.419	23.425	42.0656	33.226
	122.039	24.9778	29.6287	10.4961	24.45	34.9231	35.3866
	100.122	18.9412	68.561	25.8531	26.656	46.2276	10.8788
	59.6555	19.1267	51.853	39.7845	65.745	33.4049	58.5985
	6.60029	32.0134	19.9019	41.4076	17.373	31.8287	95.9223
	66.1466	22.1267	36.0395	49.7349	24.174	29.9822	42.0538
	32.4722	29.6956	47.3514	49.0829	33.751	26.7379	80.5433
	47.7524	23.8709	13.7777	42.9021	13.893	33.8575	109.421
	10.5526	23.1813	41.2943	46.7647	40.342	29.2268	128.502
	42.5437	20.2067	56.3857	45.2753	40.807	31.6342	105.414
	40.3075	6.29518	21.6068	44.3609	46.855	31.6806	111.119
	35.1086	16.06	35.0844	47.1223	47.602	35.0691	113.022
	18.6984	17.6761	37.2751	50.646	73.499	59.5203	118.538
	29.8977	18.4793	29.6069	32.0024	26.3	56.1624	129.834
	16.948	15.0807	42.4466	21.2226	52.758	60.2266	152.154
	77.9728	15.4389	40.9575	23.523	45.088	66.0135	141.825
	97.793	6.92005	51.7357	32.959	71.486	45.1749	132.599
	14.5733	20.4976	16.8109	36.9103	35.735	43.0655	83.828
	111.587	21.9312	36.6689	27.3228	37.241	39.7062	62.6205
	19.0293	59.4051	28.3074	16.4584	42.296	34.6801	50.6117
	9.93856	33.624	29.5349	18.0047	35.33	37.5619	61.3183
	35.8992	30.9501	45.0536	18.7391	28.467	29.3113	75.3474
	70.7129	31.1918	40.747	34.4286	1.941	32.2295	28.4852
	46.9305	31.6621	41.1261	38.1591	50.193	32.1525	22.2671
	6.79194	29.6725	46.7091	41.4851	24.052	29.6355	18.3281
	46.9271	23.2622	64.9784	41.4073	37.385	18.5078	8.80042
	18.0915	20.8828	61.9798	32.4735	6.859	14.1544	31.1307
	38.265	47.6183	78.7207	31.1306	25.267	14.8949	5.92642
	47.9107	51.7468	46.1722	16.0483	0	3.58826	28.0076
	33.8191	38.3393	24.9564	17.403	39.478	21.2296	48.4757
	52.8544	49.6294	31.7146	11.8408	86.408	20.1528	43.9359
	85.5024	24.9151	27.1098	14.3228	50.815	15.2926	14.624
	84.8108	16.0036	47.2206	12.8221	55.856	14.7259	30.7231
	34.3551	23.5553	16.1127	21.8384	72.787	4.87627	44.3876
	18.8617	25.8234	80.6847	21.3853	68.096	20.8271	21.6172
	64.9924	36.1112	86.0065	27.0077	96.64	25.2979	17.2999
	53.8444	33.0377	36.4141	22.82	94.76	34.2029	23.937
	43.504	39.4712	70.2584	16.3385	30.025	33.5877	28.1378
	21.3987	37.8266	60.4539	4.92787	25.899	32.206	24.8077
	75.8126	34.0902	75.0418	3.27087	17.747	0	24.2136
	37.6698	32.1295	88.6903	0.147652	26.28	0	14.7828
	65.5204	26.7007	38.1149	0	30.72	0	29.2179
	75.4656	25.6425	40.5113	5.53122	9.179	3.06318	43.3217
	19.4986	29.4639	22.9652	9.78288	27.306	6.21635	67.7263
	60.6661	32.1872	74.2651	11.9789	29.171	5.39007	64.6755
	39.6081	22.928	43.998	10.2175	5.927	3.31596	61.2891
	12.9571	18.6085	10.1401	25.1742	39.3	9.6156	61.9959
	34.1368	18.4193	76.3535	24.6418	5.299	8.07217	51.9042
	71.3695	16.6238	66.0979	26.3778	104.6	0	61.7991
	64.0371	14.9937	82.8813	45.0841	61.903	0	98.32
	27.1585	13.29	70.9248	40.5845	92.72	0	154.934
	26.9489	9.59196	45.643	43.6799	1.687	0	151.22
	114.822	7.53087	38.0505	29.5178	6.628	0	160.184
	101.581	11.7737	67.4707	27.7613	34.265	0.404685	142.151
	13.7353	6.79737	52.2291	24.9681	46.099	0.754158	156.078
	94.3545	8.03139	64.987	28.8319	65.896	0	157.419
	22.2491	10.7262	73.5467	12.4776	12.1	1.02149	160.374
	20.6039	12.6288	42.3729	34.5879	13.264	2.16831	111.636
	46.7971	13.0651	29.8124	39.3731	39.601	4.28976	109.211
	20.0168	6.79181	7.67786	28.1581	11.908	5.94167	127.659
	37.3323	15.734	1.56507	26.6107	13.164	10.2187	157.213
	72.1581	10.9908	10.2595	26.2625	40.321	0	46.622
	37.1198	12.4442	29.0361	5.75401	48.474	2.48273	38.0863
	49.612	16.732	108.692	1.23361	25.898	1.52988	58.8653
	50.3475	8.06627	104.069	4.10961	72.96	2.15005	53.3335
	19.8666	4.47363	73.0503	4.84773	44.538	0.86616	55.7419
	2.69548	2.68345	71.5996	11.6679	20.254	0.873615	41.4594
	21.3584	15.6871	23.8753	13.3632	80.065	0	53.1105
	64.9225	1.20348	15.9205	17.7683	22.576	0	49.4703
	23.9143	11.8748	55.9518	14.9248	39.159	0	12.8839
	22.2438	11.4497	76.5007	18.939	15.236	0	53.6736
	78.1131	5.90494	22.2139	8.96645	63.201	0	38.379
	81.922	1.32927	61.0067	12.765	36.448	0	55.1093
	39.281	0	44.9483	18.6989	36.274	5.83723	18.6288
	173.198	2.24273	0	5.1346	26.239	3.7454	48.8047
	0	13.6535	26.8252	4.88768	0.6603	3.48208	28.5068
	46.8078	17.678	79.3708	24.334	20.26	5.42346	8.31138
	35.8275	11.6738	111.072	34.061	7.241	18.9143	21.0341
	45.5517	15.1138	106.733	32.1104	27.203	5.51567	21.6603
	10.23	20.3707	19.3577	33.6227	60.429	0	61.3926
	83.5537	23.0635	85.2116	36.0583	10.658	0.522677	20.0012
	50.3359	24.6613	71.6354	38.6976	37.557	0.725539	54.6707
	38.9077	27.9761	72.2375	41.5608	0	7.21563	43.312
	22.1645	30.9583	62.9664	42.5829	33.926	0	29.0979
	13.1013	26.4687	81.105	45.9027	44.782	3.15262	26.7988
	86.1993	10.2913	32.1651	48.7944	31.631	2.39284	33.6187
	35.5857	38.3404	33.5119	25.7435	37.465	0	42.2234
	51.7294	35.7298	46.5735	24.8568	26.888	1.36129	21.3391
	32.2738	32.7239	72.0932	22.4026	39.609	1.43188	30.0119
	82.3428	26.8259	63.0498	30.7046	15.678	9.94294	29.5864
	62.6573	7.13129	68.8858	32.4376	0	10.9081	23.6508
	45.1004	4.34957	58.9789	38.2767	29.205	12.3898	5.89051
	5.06719	18.296	66.3782	42.5806	34.633	14.366	12.7077
	0.046017	14.8639	67.464	39.4099	54.935	13.2318	0
	70.1556	45.4915	50.2337	43.8599	32.095	18.0751	38.4365
	108.168	32.1783	83.9702	40.3392	2.091	6.66848	8.3894
	34.661	26.4592	34.483	40.7996	48.909	2.66749	44.5963
	31.1491	28.8451	17.5782	37.1298	49.864	0.444932	15.5148
	65.4099	14.1869	79.4095	41.5977	68.162	0.916631	22.1717
	9.77899	12.776	67.9848	48.7171	92.94	1.34154	44.0271
	0	17.1068	59.1561	45.5266	146.76	3.85174	34.0724
	57.044	20.2478	58.8004	46.9524	124.44	0	113.026
	18.5115	22.0458	60.3229	15.5213	33.026	10.1114	63.8399
	108.755	22.5929	52.1799	17.8301	26.449	6.70662	55.7118
	12.6547	21.5562	74.9434	21.1563	42.653	7.48406	138.412
	44.312	22.5588	20.549	20.2561	61.66	0.074184	76.6111
	38.527	25.3048	43.2519	22.7623	92.24	12.5632	102.795
	39.5865	25.9184	28.6477	22.299	41.532	11.0925	191.617
	8.49435	27.9858	43.1931	5.30317	50.871	12.7403	171.631
	89.4037	27.8811	42.0984	11.0682	41.527	6.03816	174.035
	17.3769	23.7025	10.2826	15.902	29.053	4.09309	156.023
	21.7023	28.2825	19.1792	13.1036	52.041	4.55899	170.411
	12.4279	23.817	16.3825	15.0604	18.096	6.49799	91.8987
	88.5748	14.8309	35.1494	14.8339	58.426	21.8038	112.019
	47.8025	16.7357	24.3561	21.7491	92.58	25.301	106.835
	21.0276	18.4976	20.7793	18.3606	57.508	26.3244	163.257
	5.90163	12.9777	29.4674	15.2039	61.227	22.5227	174.562
	10.7927	10.5732	15.9424	17.2113	16.16	18.8327	35.8426
	20.1806	9.31046	55.4009	23.6361	30.496	22.0965	34.6146
	9.72465	5.65149	63.3987	28.5819	20.716	26.6652	38.8974
	78.0828	11.2652	16.4321	20.5211	30.501	29.2501	80.4271
	43.8976	19.4458	51.3302	22.7041	55.568	28.5529	175.477
	20.428	22.6146	16.9601	21.1987	20.964	29.4596	68.8212
	75.7836	21.352	30.1922	35.0305	10.854	33.0167	41.9775
	76.2145	18.7469	51.9281	37.9626	24.737	30.0279	14.6451
	61.7218	13.9572	21.2287	41.6265	48.944	37.5626	53.9833
	11.9319	2.47693	18.2471	39.5785	7.028	30.9501	12.6149
	26.5707	18.9788	2.61911	37.2209	23.717	13.6405	55.9573
	40.389	15.9667	47.8489	30.1779	59.054	19.0543	135.936
	64.3626	10.5139	59.045	35.2747	61.804	30.6985	115.42
	24.7321	11.6203	65.0284	36.6605	75.554	37.2945	131.844
	78.6794	7.36494	14.497	38.3646	59.918	30.6944	147.545
	41.1925	10.0062	8.26266	36.9071	72.321	46.7425	158.481
	0	12.3579	47.3051	11.4224	19.673	12.5468	159.713
	9.04833	14.7204	24.9197	8.64138	32.448	19.5729	158.185
	16.3371	18.5711	19.5355	0	46.692	21.2525	76.8791
	102.439	22.5186	12.3675	3.095	30.993	6.66321	82.4663
	8.35357	26.7509	45.1147	7.1281	33.478	3.33664	65.0473
	39.9439	19.9232	16.82	6.39575	71.861	0.942558	74.3805
	40.6079	0.843159	17.8794	28.6496	26.557	8.70237	101.834
	25.8483	0	45.8104	24.1226	37.748	12.0404	84.2291
	48.7968	0	37.3219	24.9793	67.915	11.0874	122.311
	31.3644	5.62011	45.4916	12.1069	99.76	6.76005	82.7604
	0	29.995	49.7584	18.2146	26.324	6.00481	109.683
	22.8525	21.3942	43.9216	18.3077	0.7954	9.02224	113.94
	35.7665	28.214	46.4574	32.9093	59.569	9.7428	122.416
	99.9993	39.384	34.8772	32.487	54.572	15.1994	162.07
	42.1639	39.4516	30.9313	36.3429	53.525	19.8731	138.81
	53.4261	32.2141	34.1144	23.4514	37.678	27.336	147.413
	0.278183	25.831	95.6836	7.65294	30.282	35.9198	136.875
	46.3204	25.9564	8.1472	5.11749	8.389	31.967	139.804
	38.5557	16.4301	64.048	3.69246	26.172	24.3879	177.523
	80.6068	13.5573	58.3869	0	51.732	24.4782	164.234
	31.5661	14.3424	84.3322	17.2859	24.743	19.0118	64.7253
	54.112	16.3205	60.5514	16.5702	17.267	17.2957	74.8718
	27.3817	31.8931	56.0628	20.1562	47.147	14.924	59.3168
	29.5316	25.8566	64.6032	10.076	60.932	9.59657	64.4011
	68.9819	55.6021	78.7028	32.2847	9.665	5.44173	63.4356
	0	49.0801	101.075	31.6041	31.638	1.74548	68.1141
	39.6066	50.3546	16.9539	18.6917	59.722	0	73.9951
	9.04404	59.2945	14.8163	36.2257	53.186		82.5448
	102.324	53.6989	26.6765	28.1655	27.01		84.0655
	88.3416	51.3131	33.7465	27.2732	11.966	17.4603	12.5425
	46.6971	46.6438	17.7247	22.288	36.072	12.7838	39.092
	31.6985	45.4348	47.0575	19.0943	33.075	14.9307	41.2631
	21.8376	41.3222	22.6278	11.7543	68.165	13.5511	46.5209
	19.3314	31.4557	33.0767	7.7012	73.633	8.68895	53.3101
	6.89928	7.22313	58.8616	11.6798	78.169	4.48499	24.9085
	54.4376	9.00414	51.3005	5.16343	78.607	9.46886	0.733093
	83.9634	13.4876	70.5388	7.72919	168.65	2.54762	29.6168
	98.4246	32.888	22.0284	14.8952	114.11	1.82763	2.64451
	21.3414	30.5525	23.6103	0	89.526	1.16023	37.9327
	145.52	28.5754	31.7811	0	42.023	1.91153	39.9929
	26.6098	26.1549	58.2783	0	81.937	0	4.33316
	21.0623	22.713	51.1151	0	22.861	0	13.4712
	29.6599	15.9992	38.107	0	17.558	0	57.9026
	56.3758	14.9478	31.646	0	65.53	28.8443	46.8954
	123.893	11.0272	44.2125	0.417725	69.275	26.9447	56.4384
	41.8951	3.7289	56.1864	1.78504	64.023	26.3432	63.668
	73.6906	7.26872	44.3701	5.43771	45.967	26.5123	59.0466
	4.72687	11.3241	64.449	8.74228	17.005	21.2666	61.8952
	21.7941	9.18461	76.0284	3.97478	53.815	31.0272	69.7148
	5.41683	16.8179	78.1477	6.58677	74.677	10.7107	71.0602
	24.1241	13.7004	73.5812	18.0058	9.304	4.66852	55.9813
	2.26958	12.0573	51.7422	18.0091	5.073	2.29352	70.4532
	31.3337	10.7604	59.7978	42.1561	52.952	2.77874	40.5637
	33.7966	10.2217	98.7656	38.4978	154.48	13.3911	55.5728
	66.2157	12.6347	56.9857	32.7022	7.034	3.28855	22.14
	59.8703	10.7167	67.9197	28.4959	2.909	29.6215	12.2909
	45.7656	6.68617	102.754	29.1738	84.789	33.1773	13.118
	75.2331	0.683624	85.9262	29.1902	54.954	34.0098	31.7205
	57.2943	3.23403	104.48	38.7978	50.901	22.4855	28.6635
	40.5611	13.893	95.9659	43.1541	13.564	21.5108	38.5479
	18.9515	15.3332	105.769	45.5374	27.052	20.7836	56.999
	50.2552	15.1372	0	44.3795	24.738	20.7911	14.8652
	56.0059	17.9392	39.7338	21.1935	31.641	19.8923	83.2979
	36.9364	19.3225	24.109	22.7644	55.073	20.4237	68.8055
	11.4715	15.6835	15.4034	25.7668	40.763	2.51272	62.631
	9.03727	0	32.5155	32.8477	19.677	4.46148	82.7384
	14.2204	4.79735	35.5545	34.0103	105.04	3.6959	84.0602
	27.4794	13.1446	10.2789	21.6566	81.006	5.4603	73.4185
	36.2117	15.7225	41.0253	26.3919	114.51	0.783318	74.3064
	54.2861	13.9833	31.3696	40.4397	56.964	26.6639	17.0073
	37.7758	6.32829	35.8298	32.7006	49.476	27.8277	26.2463
	40.6716	16.7037	30.3483	32.1523	47.975	30.226	36.4837
	52.9445	21.1875	42.308	22.6969	122.49	27.6353	7.44059
	0	13.5193	19.0188	14.2374	102.82	30.3005	12.4691
	33.2563	25.8874	53.2608	14.1133	38.087	11.6467	12.8545
	16.903	29.169	46.0643	17.7267	14.677	11.1377	12.0643
	67.2002	23.9959	39.1598	13.619	23.379	15.846	12.5231
	74.4027	15.3197	70.4228	12.8923	34.132	16.7715	21.4847
	1.37934	18.7771	84.9381	15.7182	37.071	7.52654	22.8124
	18.0624	19.002	79.8361	13.6492	37.292	3.29576	30.8603
	40.1127	0	78.3297	5.42306	52.633	5.39172	42.5864
	53.0083	9.22358	126.651	0.85607	23.626	7.04928	24.5889
	18.8915	14.2438	112.5	0	46.429	14.5037	76.0959
	39.8843	2.83811	56.202	0	66.083	14.1418	46.5014
	40.5076	9.82486	35.5704	0	43.1	16.6595	51.4378
	30.1203	13.7404	35.5861	1.23151	0	18.6133	102.793
	46.8411	6.29066	13.2725	1.73273	46.966	16.9087	97.6386
	35.4821	5.8493	25.1463	0	34.216	19.6377	91.4332
	2.85554	11.7127	17.011	0	18.652	12.6776	87.1086
	35.0575	12.9002	47.7237	0	45.407	18.8615	88.9372
	19.9976	22.5615	26.9615	1.63791	40.81	15.4575	78.4322
	13.073	28.6001	63.7888	4.89641	60.346	21.3096	69.6726
	23.4811	26.9776	52.5134	4.27979	0.5916	20.4292	60.9759
	17.9869	20.0725	55.6871	5.84694	57.592	24.0023	16.5352
	60.8775	22.16	66.2142	2.47941	47.8	13.4075	13.5932
	14.3109	3.49275	67.2459	0.010084	47.97	13.8987	36.5568
	37.5964	0	88.6719	15.7094	39.174	16.0285	25.6992
	18.2856	6.39731	91.2455	12.9367	41.418	19.4687	50.1624
	72.8984	3.78581	147.55	9.29038	66.838	21.4189	53.8157
	101.823	1.63399	150.761	14.2711	57.586	32.5602	11.1018
	75.9287	0.0271487	119.154	13.8563	7.908	35.1243	33.0644
	16.4448	0	96.0596	17.7805	16.004	39.2963	33.3497
	39.8028	6.14871	50.3556	8.38149	29.572	46.3468	49.5683
	30.2245	7.75824	28.7368	9.46655	13.682	9.2792	33.1716
	47.5815	9.34485	56.9229	3.61719	32.709	10.623	38.061
	28.5648	8.77564	43.6052	3.6016	103.68	7.69043	43.9718
	66.2411	3.07535	50.5834	7.01383	20.003	5.83388	47.6146
	49.0137	18.6779	62.4772	10.4114	52.702	6.9013	29.8522
	71.3756	19.3554	57.3821	10.7204	86.062	5.17626	37.7662
	66.5604	16.2047	6.10878	9.49239	16.889	0	64.2644
	24.4698	19.5342	31.4612	9.36937	34.957	0	61.7772
	41.7462	22.7577	12.5411	21.2704	16.176	23.557	72.9047
	29.9005	0	43.0874	26.5232	44.183	12.7417	107.792
	47.0952	4.36322	32.9181	21.5454	61.912	11.6022	77.2351
	47.0327	2.06527	23.853	21.8319	78.492	11.2375	77.6261
	62.7152	0.10865	20.5258	20.5973	61.375	7.95388	20.8683
	0	19.2637	62.8419	27.1361	72.907	7.75054	59.7917
	173.082	16.9912	61.8559	28.7602	54.645	22.7695	52.9209
	112.497	17.2908	84.3853	25.6191	135.42	21.3911	46.6902
	28.807	28.0335	85.5096	23.6509	139.62	19.096	31.1333
	7.80888	32.5009	74.6347	24.8902	59.207	17.879	27.9314
	43.744	31.8014	102.305	19.4092	36.148	15.9779	20.4622
	19.6026	22.9994	30.8364	33.9286	12.148	17.2	22.3063
	52.8181	22.5136	37.6156	30.1108	36.193	16.5348	18.247
	54.7098	16.4619	58.1209	37.8971	55.093	2.97737	42.3784
	7.35313	34.958	41.3773	6.21059	25.722	6.56386	14.5357
	71.9151	35.1023	1.08471	22.1355	10.738	5.77515	4.16297
[truncated: 118,003 more rows]

## Sheet: Fig.3f
number of cells within 50 µm of CFU-E strings
Early	Late	Retic	RBC
39	344	152	224
56	226	296	115
27	114	329	461
43	202	318	361
23	276	263	376
34	263	359	282
56	131	123	122
32	149	199	268
44	132	209	160
19	204	278	343
13	309	381	279
26	239	257	255
23	247	366	181

## Sheet: Fig.3h
Distance to closest CLP			Distance for CLP to closest Arteriole
HSPC			CLP
Ob	Rd		Ob	Rd
101.16	67.6963		178.683	0
47.46	56.3213		84.1693	71.441
301.08	469.183		0.1978	97.05
244.78	303.4		167.736	87.4076
75.89	304.855		16.5835	235.815
118.47	95.9571		24.121	78.9085
131.25	63.2798		49.9109	237.084
97.45	318.272		37.4765	1.99769
107.77	46.6568		54.5079	9.9241
82.82	86.7077		4.1438	73.0253
99.3	217.25		142.032	138.259
24.41	270.942		107.176	242.738
220.08	469.213		28.8569	143.757
186.4	368.232		98.926	33.9349
202.69	310.251		47.7	141.902
256.27	263.339		0	78.033
308.14	193.828		50.6	107.541
237.97	123.657		119	3.36887
35.23	402.905		56.2	0
53.66	248.792		116	138.569
81.26	367.035		26.4	130.408
68.29	373.049		0	154.855
142.77	216.163		49.7	93.7519
129.95	150.198		24.8	100.3
250.59	83.0242		23.6	102.275
263.8	0		19.1	144.574
149.86	51.5411		25	159.266
77.56	120.704		26	17.0313
194.79	126.68		0	117.418
482.11	140.245		29.1	119.545
141.24	128.446		0	182.598
159.66	97.0473		103	200.192
153.32	59.982		82.9	23.9188
270.63	103.473		56.3	4.89397
78.24	110.224		81.7	8.7777
357.2	152.462		0	51.8744
446.99	131.617			24.9522
68.9	158.794			65.9154
111.48	108.874			0.3
212.22	120.001			205.85
94.04	94.9299			10.6854
216.21	56.7474			28.4804
193.53	363.102			12.5626
353.91	356.094			137.034
4.51	253.949			44.83
125.83	209.421			24.9719
185.75	138.272			157.968
262.18	52.195			111.34
126.81	95.6834			14.2463
359.2	11.0264			48.1218
321.78	67.0065			191.58
286.02	78.5998			159.217
238.17	109.864			213.436
276.06	32.4185			79.2219
296.12	79.3226			23.5303
323.1	119.261			99.673
268.2	79.5779			123.211
130.54	293.204			113.649
108.22	302.304			71.0758
128.78	287.805			230.779
173.46	202.63			137.171
38.53	231.238			69.7229
142.26	150.01			102.067
118.51	146.443			176.546
60.4	134.119			129.132
15.31	100.283			141.702
88.13	140.754			156.059
128.19	177.166			58.8176
4.47	209.57			165.317
412.68	50.5288			113.694
110.57	49.3192			119.194
39.95	94.0307			0
52.48	82.2408			97.565
40.76	106.895			98.016
156.52	133.981			81.9176
222.74	89.9059			61.9846
82.98	69.2551			189.697
112.41	9.99735			21.1123
167.37	17.5499			110.206
63.64	55.9128			55.6688
34.07	27.0175			19.2111
79.2	59.2164			121.798
182.36	108.984			219.497
132.13	110.502			55.4765
66.63	83.4416			143.611
49.43	158.686			145.465
56.61	160.935			108.413
257.99	172.667			110.295
411.23	81.6333			148.406
293.75	107.056			56.8465
95.94	156.602			62.8759
184.54	129.024			148.769
202.49	129.092			117.866
64.65	81.1758			130.255
152.36	241.267			100.846
50.65	133.215			213.688
284.25	26.1814			51.425
221.53	198.877			86.1376
41.9	118.847			39.1234
238.49	56.0595			54.5468
303.83	228.045			108.839
438.56	88.2673			84.0766
118.67	153.623			64.6715
142.9	140.402			18.7281
	118.449			106.127
	144.09			9.2829
	164.663			60.6038
	108.758			210.39
	123.323			230.212
	28.3345			106.644
	118.617			114.704
	114.69			0
	197.368			33.4367
	202.964			4.65992
	157.79			83.7106
	104.477			86.1763
	121.491			51.9654
	77.1238			0
	125.078			25.6905
	83.7225			183.065
	6.1064			23.0213
	109.032			87.0466
	75.5278			52.8977
	50.7709			56.3366
	73.7572			8.3581
	70.8009			52.2323
	130.807			13.643
	131.518			75.8069
	94.9376			76.8049
	113.204			82.8494
	149.633			90.3569
	32.9006			134.091
	34.4707			65.5313
	69.7665			34.3128
	183.478			74.2168
	124.191			30.7248
	150.699			85.3791
	138.028			80.2791
	109.442			22.7553
	90.3052			2.47118
	19.2898
	24.7116			66.9623
	111.418			60.26
	81.4961			4.1868
	63.2192			0
	46.4712			164.264
	44.2339			212.542
	136.113			90.34
	171.93			92.802
	193.526			124.875
	231.566			36.7122
	40.0025			57.8271
	47.6801			23.2113
	17.6162			42.5447
	5.59701			69.0475
	22.4266			33.8381
	12.0095			45.915
	145.003			41.2766
	147.33			87.814
	205.931			46.0566
	40.4014			102.97
	68.6053			103.1
	149.346			78.7121
	124.128			23.5802
	141.632			66.8998
	154.01			78.095
	68.5836			77.8145
	63.8932			19.1125
	91.8729			0
	110.148			8.0109
	183.851			108.726
	21.7047			143.92
	57.6301			184.764
	100.536			34.0092
	61.5959			90.076
	129.208			0
	188.641			19.9161
	43.2216			61.9159
	95.1389			73.076
	85.6295			101.341
	178.125			20.2633
	44.6138			59.9056
	129.422			70.7655
	91.5755			41.4901
	113.529			99.193
	177.694			74.5631
	93.6947			35.7289
	70.3595			1.8282
	37.5536			15.0613
	22.0056			30.903
	91.9155			54.4434
	125.701			139.212
	111.341			127.076
	128.194			95.211
	88.6609			37.147
	108.141			118.125
	178.078			140.687
	120.086			0
	83.7042			105.994
	16.0184			35.6712
	97.0289			36.2489
	146.012			20.258
	158.525			23.055
	172.484			77.2718
	85.9452			123.787
	28.6292			114.276
	67.6238			14.038
	71.6466			80.8855
	54.3045			84.07
	77.6412			12.249
	93.4395			55.3676
	114.082			118.64
	38.456			0
	329.99			66.6959
	53.8567			114.859
	249.259			82.125
	24.3851			107.278
	433.728			3.9019
	262.641			62.8166
	165.152			34.1241
	135.299			13.3584
	61.9935			64.0386
	247.225			116.681
	289.537			62.6418
	247.818			83.608
	142.835			230.381
	71.7098			273.211
	49.7223			239.199
	101.664			259.936
	73.5222			269.32
	184.026			270.042
	246.494			301.306
	371.543			219.305
	339.307			233.117
	168.315			78.9182
	147.919			124.061
	184.113			112.524
	158.69			72.4758
	199.27			194.455
	181.415			106.821
	201.112			78.3359
	236.291			158.37
	74.0087			177.133
	61.2004			91.347
	53.1191			72.1085
	80.3662			242.984
	122.639			178.002
	177.414			191.348
	179.432			165.955
	186.088			103.406
	139.185			43.8367
	128.403			172.281
	137.791			89.712
	46.2041			44.1446
	448.391			108.088
	179.884			225.203
	4.5575			239.37
	144.393			122.666
	122.986			93.208
	90.911			126.367
	53.7282			151.738
	15.4312			190.498
	11.8855			175.111
	151.918			138.467
	82.5564			53.2725
	33.9783			51.8686
	29.9755			83.212
	170.006			61.0975
	336.717			112.691
	259.982			135.596
	151.069			59.5946
	64.9148			78.6379
	209.664			137.105
	308.109			49.7012
	208.854			172.944
	157.935			223.12
	133.859			236.759
	301.723			167.807
	323.805			178.356
	41.1425			213.835
	128.99			249.864
	250.464			236.857
	138.306			150.909
	188.005			180.283
	17.6108			127.009
	44.8752			149.806
	107.68			10.9144
	189.603			43.8809
	71.4155			221.039
	192.27			149.017
	200.345			32.5315
	214.295			95.182
	110.278			157.977
	85.2379			120.809
	81.2663			148.395
	154.376			137.595
	0			18.1172
	73.5471			0
	137.555			68.0457
	106.634			142.305
	116.658			96.159
	41.0352			43.1437
	74.7509			57.7258
	72.33			119.507
	107.469			138.584
	105.517			64.4068
	19.5736			93.91
	90.6197			0
	106.98			164.088
	50.2408			181.221
	41.7445			166.133
	0			178.39
	15.9997			207.322
	120.395			211.39
	44.0343			174.799
	143.268			198.04
	59.4361			108.845
	61.911			139.232
	63.5881			123.178
	78.1413			91.461
	108.451			270.236
	58.1594			173.319
	110.639			177.59
	129.821			235.435
	162.113			242.705
	86.6313			106.125
	113.916			179.627
	125.749			285.969
	126.887			127.593
	90.0901			235.376
	21.4599			111.324
	175.623			12.7364
	109.172			36.643
	13.3512			253.952
	126.499			240.745
	129.777			262.438
	107.252			191.358
	0			87.535
	57.851			264.316
	157.006			251.412
	153.661			37.2198
	46.9203			53.8987
	357.436			202.481
	128.789			8.7008
	129.652			44.2271
	62.5473			116.78
	65.013			118.428
	52.4299			0
	85.5138			0
	214.894			138.29
	172.916			19.3528
	92.9022			42.3895
	342.132			100.774
	85.4014			170.791
	155.088			0
	149.469			0
	32.2552			105.024
	173.535			38.5894
	67.1985			71.3939
	99.8293			62.1293
	111.914			95.889
	168.447			193.655
	159.651			172.292
	42.9096			180.569
	120.287			92.224
	190.185			85.995
	68.5566			103.334
	53.1623			212.714
	46.3411			182.911
	132.736			183.574
	91.6862			187.293
	181.08			191.262
	177.82			119.568
	213.74			179.363
	6.21375			219.27
	107.533			265.781
	95.7622			263.527
	184.398			226.52
	98.4014			196.11
	82.044			232.594
	66.9016			180.486
	127.411			148.828
	216.38			162.275
	110.236			223.68
	97.9506			141.853
	122.364			212.761
	38.784			206.678
	83.6573			274.469
	199.01			264.667
	130.717			113.36
	97.5278			176.988
	183.356			250.562
	102.523			216.167
	27.7986			201.143
	83.8327			253.188
	125.323			243.224
	170.198			228.281
	61.7686			207.164
	115.804			204.668
	75.4105			232.84
	104.479			206.729
	156.325			202.137
	235.632			181.733
	101.66			103.47
	89.0503			160.423
	97.6859			267.284
	93.8802			264.648
	200.746			218.967
	22.6983			134.981
	104.598			237.683
	39.991			228.174
	139.375			85.63
	109.007			250.487
	111.881			196.126
	85.5103			153.386
	306.055			115.093
	271.764			78.4371
	212.723			80.39
	118.245			98.26
	127.541			141.111
	116.701			82.211
	4.79108			97.21
	6.76386			112.734
	71.2007			107.602
	114.256			48.4499
	120.413			15.9324
	75.7215			61.5479
	76.6415			106.038
	126.148			0
	333.78			0
	333.324			0
	305.022			23.4351
	277.678			44.3128
	111.444			260.108
	191.389			185.066
	305.637			180.025
	95.6036			282.782
	89.0806			176.465
	96.782			179.17
	308.091			201.219
	363.062			228.826
	27.2067			231.596
	73.6111			201.846
	61.5993			227.033
	114.405			237.736
	89.564			237.843
	75.7033			202.175
	293.332			250.294
	110.558			223.712
	138.412			177.823
	50.1268			116.606
	57.0692			0
	51.5363			0
	99.1186			0
	93.3977			133.976
	85.8581			23.9388
	92.7275			89.666
	175.868			136.155
	190.044			146.415
	180.643			50.8228
	168.301			122.334
	151.12			105.838
	79.376			54.1367
	114.338			22.7291
	49.6996			164.728
	128.13			138.87
	97.9759			137.759
	67.0614			162.003
	59.743			169.374
	132.341			185.954
	144.415			168.375
	111.209			30.945
	66.2366			0
	70.0964			267.237
	72.7014			9.3698
	69.7593			188.131
	69.1651			197.167
	151.477			287.204
	209.107			236.968
	165.018			250.063
	116.743			266.881
	34.0519			233.233
	57.5682			2.6242
	13.7618			10.9604
	26.7509			139.374
	23.0494			179.988
	50.9351			276.795
	129.307			323.761
	101.732			319.843
	171.856			250.402
	139.508			172.596
	79.067			156.219
	165.721			121.839
	80.7625			23.7722
	68.6069			80.0682
	183.22			54.9996
	160.293			66.7053
	15.8166			213.018
	94.5259			297.874
	79.417			136.954
	92.4246			64.7643
	68.6804			32.0743
	47.0687			93.541
	36.8757			230.5
	43.5604			126.737
	83.2544			12.4568
	103.799			174.161
	52.7968			0
	100.142			12.0755
	113.81			13.0147
	66.0201			55.9778
	78.6141			72.4929
	39.3732			0
	186.802			0
	284.322			0
	79.97			52.2627
	110.026			50.4591
	107.441			136.018
	58.2247			75.4043
	74.1587			66.7686
	190.072			160.032
	134.663			66.5905
	32.9064			76.7746
	167.186			80.2687
	123.382			87.128
	155.652			121.451
	199.035			126.33
	199.31			184.16
	166.416			180.193
	167.618			53.1107
	159.121			82.226
	180.38			89.695
	180.372			64.6144
	134.383			255.12
	90.1306			181.54
	95.9037			192.237
	125.637			147.464
	163.22			191.656
	161.218			97.305
	182.825			154.524
	81.3631			93.447
	43.1941			155.846
	46.4551			123.853
	77.9828			163.937
	77.8598			167.027
	83.2244			131.847
	79.34			45.3839
	20.4794			265.325
	60.4878			228.788
	45.065			180.207
	50.6605			218.755
	5.49409			229.038
	119.977			12.2204
	124.65			264.153
	64.2664			19.6961
	77.1311			24.5796
	62.4418			2.2183
	118.227			37.9298
	125.087			2.0965
	122.864			108.639
	110.608			144.273
	118.74			154.53
	104.245			145.319
	174.125			273.111
	150.272			308.119
	167.131			280.151
	83.9728			271.22
	113.092			173.608
	94.6454			103.239
	50.5477			37.9906
	62.2733			172.785
	76.0618			194.769
	58.6118			61.5848
	59.3022			20.5338
	83.3812			10.3076
	24.8779			32.8674
	56.8165			40.1389
	106.25			34.0472
	43.5509			60.6548
	39.5095			3.3516
	58.4087			5.189
	78.3782			13.8191
	115.172			21.917
	102.21			2.8084
	54.0637			61.8564
	58.4472			15.4699
	53.2424			9.7621
	74.3741			0
	75.3449			10.11
	131.828			50.6143
	156.84			0
	129.243			21.1082
	221.66			138.024
	66.5854			49.4047
	56.9096			45.7382
	75.659			54.7306
	84.8887			231.633
	14.1759			224.974
	64.0438			207.304
	154.775			141.144
	37.1223			129.735
	66.4319			157.82
	88.9824			159.973
	131.72			168.187
	261.598			118.118
	282.39			234.592
	438.605			226.195
	199.971			56.2935
	69.7884			37.4995
	108.587			17.9764
	96.2054			251.6
	113.18			249.896
	126.15			67.9675
	179.092			78.5484
	86.1599			198.78
	43.6246			134.093
	120.136			79.3317
	72.0837			153.967
	128.544			65.6825
	51.8371			217.088
	119.575			43.2387
	155.705			4.1222
	62.1677			0
	57.864			58.2986
	79.2722			114.865
	12.5839			50.838
	44.2616			31.5989
	34.148			44.7041
	88.8313			66.7809
	93.5833			32.2732
	238.368			9.2218
	184.304			159.74
	135.411			55.7975
	155.151			58.8468
	137.492			130.798
	196.816			70.3556
	173.096			30.9932
	144.791			0
	1.71994			0
	192.665			39.9004
	96.7715			136.181
	212.968			170.606
	146.56			71.682
	461.778			56.0865
	380.201			77.8246
	359.823			186.104
	326.704			169.428
	103.043			0
	69.3104			168.016
	147.491			53.3496
	448.209			0
	354.424			264.161
	283.982			0
	280.874			279.982
	207.261			286.754
	210.777			271.624
	201.573			72.2435
	184.366			219.755
	264.192			23.3584
	306.189			0
	183.774			0
	137.28			57.5522
	177.821			111.428
	0			107.93
	17.6739			58.1906
	63.0456			0
	80.3846			34.9157
	31.653			28.5806
	80.192			20.4353
	114.655			34.9878
	81.9334			0
	97.0657			0
	121.396			0
	87.6382			105.377
	177.197			47.2408
	97.3201			59.6538
	60.0288			0
	104.466			119.774
	86.7073			166.826
	61.0428			69.614
	98.9759			73.4803
	172.588			49.7759
	183.398			64.8336
	190.744			119.273
	187.647			180.65
	183.658			131.576
	201.964			108.198
	100.237			52.4655
	67.0469			79.6884
	94.511			49.7014
	108.654			251.156
	116.258			198.38
	117.584			105.141
	85.3167			126.745
	46.1926			124.174
	63.1273			49.6727
	171.615			251.694
	199.117			251.207
	148.423			231.8
	75.2602			24.6825
	105.911			267.541
	82.1053			280.593
	111.781			176.354
	36.8388			320.24
	97.3699			311.861
	116.718			257.689
	133.174			210.807
	100.481			112.982
	71.7706			129.167
	109.448			1.105
	108.57			166.514
	81.3126			246.353
	25.9918			218.625
	72.9958			148.507
	66.3551			14.6325
	176.013			2.8905
	218.763			67.8156
	307.671			154.733
	372.851			140.304
	294.734			83.526
	229.727			62.6994
	208.118			12.9399
	100.77			16.2125
	67.6429			0
	352.224			90.733
	340.054			11.6057
	447.647			74.5987
	468.591			25.3637
	318.73			42.659
	315.381			40.5991
	262.319			6.4319
	72.0615			6.5626
	163.479			50.5537
	137.458			118.981
	74.7839			115.814
	96.0139			100.302
	139.351			71.5429
	67.2304			234.227
	154.078			156.002
	93.3647			99.838
	175.824			245.205
	334.06			247.895
	111.867			222.643
	76.8397			0
	25.6824			152.755
	34.7767			222.851
	128.305			65.1055
	158.506			221.08
	203.906			209.599
	32.596			121.806
	9.91232			89.552
	145.781			120.776
	44.1217			81.138
	65.4348			45.3484
	235.973			74.9579
	222.984			38.7457
	158.599			3.669
	162.626			73.9583
	146.527			190.871
	283.148			88.679
	102.847			48.9359
	104.317			195.801
	289.72			68.541
	145.965			265.789
	55.5837			52.29
	24.2172			41.487
	11.1087			157.195
	27.7029			0
	70.2938			147.483
	157.553			156.969
	70.9175			128.359
	194.417			128.787
	53.6205			130.728
	112.08			271.383
	23.7558			183.696
	62.2828			223.506
	143.217			295.56
	47.0669			207.461
	41.6669			255.444
	79.2651			0
	125.322			40.4116
	173.5			233.859
	96.6721			201.754
	116.939			75.9467
	180.101			62.0135
	348.585			266.123
	430.73			150.065
	413.113			168.529
	291.822			66.1624
	66.2672			83.904
	75.8288			223.022
	152.831			41.99
	133.309			16.4754
	98.3138			201.397
	38.9333			90.702
	12.2437			50.2114
	11.4079			58.8782
	123.933			227.592
	82.0147			2.0067
	101.638			65.4616
	118.09			85.257
	101.569			22.5035
	93.7596			260.789
	87.2384			288.088
	244.906			180.653
	18.4821			186.84
	79.9299			157.983
	74.8524			109.416
	155.613			100.578
	40.068			0
	33.0645			0
	158.445			102.521
	167.344			205.119
	59.1433			202.726
	204.614			61.2959
	40.2805			72.2951
	190.759			96.611
	237.94			99.958
	171.289			50.5377
	138.528			115.01
	125.179			8.865
	122.006			18.9792
	17.6231			15.5761
	59.305			75.7323
	183.101			137.173
	202.788			81.431
	205.922			8.3644
	207.798			0
	227.785			130.017
	79.5619			250.728
	62.9947			212.66
	90.2517			224.508
	130.981			142.455
	90.7654			149.433
	155.825			92.733
	118.851			0
	122.686			23.4875
	0			170.214
	213.806			177.843
	37.7115			90.423
	34.3032			62.8892
	68.9265			37.4121
	112.672			211.689
	202.85			209.624
	186.821			158.073
	124.444			195.258
	136.704			0
	203.39			105.855
	177.172			91.298
	188.688			298.584
	130.897			115.046
	197.264			114.434
	77.6647			51.6406
	56.6567			5.2843
	39.8144			83.545
	146.295			14.5518
	30.1486			0
	48.1176			75.8088
	39.4557			99.968
	99.0262			157.893
	154.358			176.022
	183.174			170.501
	35.4411			38.4202
	65.3298			45.2538
	53.121			61.7209
	148.537			43.903
	201.491			60.155
	89.2645			43.9662
	72.2167			35.5634
	104.266			68.4456
	179.255			154.674
	129.124			129.527
	92.7509			175.11
	12.643			129.423
	18.0593			214.974
	58.4504			34.8003
	52.7212			17.3019
	83.0619			60.0982
	156.679			45.2238
	63.4498			74.0798
	242.542			147.826
	229.619			1.4322
	53.5431			1.0306
	107.492			171.114
	249.96			193.532
	182.702			111.82
	214.174			163.272
	142.244			151.172
	71.0982			0
	51.5156			190.664
	61.6904			314.231
	33.6824			136.225
	151.585			141.068
	43.474			19.2421
	87.0212			14.3983
	0.456894			163.788
	146.423			142.697
	102.753			248.934
	149.58			247.746
	200.002			208.696
	107.803			195.915
	91.5543			197.736
	164.01			105.392
	179.766			88.968
	197.551			96.798
	197.628			26.0017
	115.462			76.9697
	12.4003			33.2991
	5.32543			92.249
	240.043			144.128
	101.98			188.106
	143.536			0
	109.552			13.589
	78.9861			23.9725
	87.9232			44.4728
	112.761			56.9972
	149.925			43.4859
	137.146			208.096
	95.4494			112.589
	206.602			275.758
	194.715			169.628
	168.131			147.992
	36.6599			88.056
	226.493			102.703
	122.369			94.868
	92.2105			79.9787
	257.105			102.2
	69.1798			107.472
	136.409			103.859
	71.9165			138.576
	105.364			216.326
	90.3581			47.1124
	12.8143			213.304
	127.376			210.429
	34.3028			216.332
	52.6151			147.213
	98.6943			188.349
	66.8022			175.129
	43.9282			123.481
	54.5843			140.854
	64.3194			181.818
	222.153
	121.51
	148.487
	133.469
	108.415
	94.5996
	146.96
	69.3961
	107.344
	59.6541
	55.917
	199.18
	253.985
	140.609
	169.54
	38.1457
	104.386
	220.479
	204.518
	244.923
	233.487
	122.347
	68.9136
	11.7065
	75.0936
	173.625
	203.896
	210.07
	95.7432
	25.4744
	106.723
	180.347
	120.243
	192.782
	212.534
	208.043
	229.854
	227.149
	184.517
	43.6388
	185.165
	268.177
	277.632
	65.4606
	159.529
	198.78
	114.097
	156.62
	140.737
	136.198
	82.5364
	141.404
	67.4261
	68.1405
	127.682
	136.598
	139.807
	142.305
	166.299
	148.179
	144.438
	141.431
	14.9518
	71.181
	87.7734
	57.5045
	86.5028
	67.0594
	47.4642
	43.1302
	96.835
	139.722
	198.036
	224.651
	166.573
	169.058
	162.656
	40.2413
	69.5613
	67.1318
	99.4069
	145.629
	89.6156
	62.5286
	90.977
	65.8809
	163.144
	136.759
	219.183
	16.6084
	15.0504
	205.147
	226.461
	237.778
	27.4474
	140.55
	70.5114
	76.5148
	113.681
	41.4582
	123.851
	82.4
	49.239
	40.3218
	121.693
	26.3421
	208.052
	258.563
	254.192
	127.162
	62.5153
	76.6882
	65.8492
	35.367
	58.0757
	274.093
	92.9586
	151.713
	136.553
	103.344
	181.32
	161.658
	156.673
	65.815
	177.425
	219.038
	189.835
	96.534
	58.6158
	186.283
	65.6814
	77.5979
	104.936
	32.322
	171.019
	175.667
	166.129
	166.503
	170.539
	36.8305
	39.5007
	123.941
	166.901
	64.0272
	134.218
	56.3712
	44.5108
	15.8259
	21.3679
	11.2189
	22.9341
	116.608
	96.6349
	57.589
	92.2154
	54.9567
	87.0495
	137.34
	171.271
	191.603
	13.4778
	23.1988
	161.045
	123.546
	129.908
	177.57
	186.646
	201.413
	91.9388
	117.476
	128.551
	133.263
	13.299
	75.3265
	134.499
	134.654
	167.629
	252.62
	204.569
	34.5477
	91.9188
	118.702
	115.382
	219.446
	25.1217
	19.2491
	74.2378
	181.972
	170.179
	262.365
	234.606
	43.6645
	141.909
	168.791
	104.614
	125.828
	143.477
	125.968
	43.9409
	207.454
	122.042
	75.2224
	9.36931
	156.69
	175.514
	120.668
	93.8994
	173.061
	178.023
	122.564
	142.826
	116.462
	72.9968
	33.0824
	175.408
	246.881
	159.979
	82.2669
	96.2673
	137.975
	117.948
	135.937
	106.622
	63.9487
	63.0651
	30.6027
	204.462
	120.986
	100.419
	35.4579
	124.134
	118.575
	180.168
	177.344
	84.7555
	52.2
	14.2081
	102.358
	99.5937
	55.5362
	202.251
	86.4496
	24.5972
	9.77268
	248.364
	210.882
	107.339
	139.418
	242.738
	61.5734
	110.588
	165.767
	139.808
	172.891
	87.89
	118.415
	68.8724
	78.99
	90.7822
	204.988
	114.736
	186.302
	188.063
	110.89
	4.81643
	115.721
	93.7322
	21.2583
	185.224
	184.028
	193.209
	185.497
	266.987
	156.798
	149.129
	214.54
	133.505
	144.28
	62.1901
	28.2555
	16.5149
	57.2725
	126.176
	137.404
	62.3578
	155.131
	45.2342
	128.554
	150.966
	115.753
	261.487
	129.773
	80.3068
	127.574
	24.462
	46.3413
	70.3992
	154.02
	92.7175
	43.9527
	217.782
	71.5779
	93.7953
	23.6715
	93.7508
	184.34
	71.5414
	120.74
	95.7972
	163.384
	143.773
	52.0859
	43.6827
	107.88
	72.0413
	105.178
	88.7094
	95.4416
	130.274
	260.092
	164.129
	95.1925
	89.8459
	151.557
	103.53
	172.275
	123.112
	178.195
	214.863
	139.414
	54.1549
	131.549
	117.37
	162.444
	163.803
	97.8188
	57.6161
	155.311
	111.043
	73.2904
	234.902
	127.708
	23.6965
	67.6031
	86.4375
	109.281
	123.997
	0
	62.3752
	296.255
	254.871
	297.844
	179.361
	78.4574
	72.2065
	19.9606
	25.7381
	30.2723
	42.2768
	92.8419
	109.248
	102.053
	41.1504
	181.666
	169.396
	147.606
	50.1859
	134.892
	81.6315
	26.4501
	0.942388
	65.9423
	108.849
	208.011
	247.274
	251.311
	241.767
	242.937
	203.929
	130.437
	40.3813
	181.102
	171.778
	159.778
	149.161
	187.523
	157.249
	94.5083
	184.174
	114.845
	56.17
	146.048
	129.89
	73.1533
	66.9415
	134.978
	226.11
	101.641
	94.464
	89.2982
	73.2305
	61.825
	70.5851
	10.5718
	69.0041
	21.8435
	144.978
	129.777
	133.816
	133.883
	119.1
	33.9344
	73.1587
	135.242
	135.142
	149.639
	105.24
	109.075
	79.8756
	85.561
	110.647
	94.9427
	106.693
	147.991
	169.056
	151.106
	130.2
	142.13
	62.3578
	56.7679
	123.418
	120.723
	135.34
	131.205
	104.409
	95.4186
	67.2388
	114.15
	62.6904
	154.961
	148.977
	0
	22.692
	42.1261
	162.513
	79.8608
	63.7398
	100.893
	55.0862
	91.1429
	55.5059
	66.9781
	72.8857
	49.6322
	127.476
	25.1068
	101.984
	53.2414
	12.0916
	144.848
	195.363
	68.849
	98.643
	85.3635
	82.4651
	129.592
	209.554
	214.676
	211.036
	162.522
	153.098
	177.584
	133.03
	163.527
	122.781
	141.417
	71.2715
	22.7626
	92.0188
	205.888
	253.274
	179.469
	243.78
	231.435
	241.521
	111.961
	64.0589
	109.042
	53.3818
	31.4123
	268.461
	226.672
	219.244
	184.189
	253.468
	261.993
	154.857
	45.8736
	98.3636
	49.2187
	196.071
	173.284
	198.518
	146.361
	189.082
	178.448
	24.2063
	75.4833
	124.601
	29.2427
	247.912
	44.3242
	30.1083
	83.3584
	68.3733
	122.124
	85.3859
	94.814
	105.865
	147.761
	94.786
	98.3408
	113.763
	66.8618
	64.4645
	49.0311
	45.154
	104.819
	109.977
	79.2272
	223.977
	191.52
	161.583
	126.115
	142.55
	166.212
	164.166
	191.763
	157.604
	173.885
	198.94
	222.758
	139.864
	166.698
	34.0574
	75.6936
	128.096
	20.3133
	55.1304
	83.8544
	57.3017
	54.7331
	67.348
	52.7556
	89.4948
	139.314
	61.4353
	52.6782
	39.9659
	13.1135
	50.1213
	20.7819
	59.7824
	79.4438
	13.7508
	151.07
	76.0993
	137.381
	274.709
	235.712
	273.924
	181.876
	178.369
	199.81
	221.611
	248.861
	75.8823
	202.045
	73.7656
	107.397
	84.7009
	138.633
	176.702
	218.264
	175.99
	150.551
	190.555
	176.614
	129.265
	67.7585
	62.0775
	50.7008
	39.3712
	31.9379
	62.0926
	70.4972
	145.347
	202.712
	200.242
	256.672
	210.4
	243.887
	186.822
	165.903
	276.227
	258.134
	152.408
	100.055
	11.8562
	88.2911
	54.343
	86.3204
	140.558
	293.806
	259.092
	202.923
	42.702
	161.349
	111.703
	124.457
	116.6
	220.7
	103.082
	10.7376
	46.9437
	50.5274
	95.3783
	104.764
	76.7336
	209.064
	229.948
	150.049
	172.276
	108.307
	145.707
	104.341
	122.649
	152.344
	98.3512
	82.7535
	118.519
	126.397
	205.508
	211.181
	196.178
	107.919
	136.672
	18.2793
	34.4648
	57.8841
	141.471
	185.448
	122.129
	200.067
	158.473
	44.1237
	67.1984
	111.102
	236.101
	98.8604
	216.253
	181.207
	132.609
	88.9416
	41.8258
	106.937
	145.963
	52.277
	222.03
	154.625
	12.5542
	28.9661
	21.6938
	65.3448
	97.0438
	229.144
	152.615
	165.722
	173.136
	38.355
	35.4433
	73.2362
	50.6764
	156.668
	148.388
	257.375
	264.147
	62.8337
	165.094
	67.3748
	196.934
	135.679
	56.7501
	145.328
	118.534
	38.3255
	216.961
	107.978
	233.081
	188.414
	60.7144
	236.543
	210.197
	75.0866
	53.8123
	184.931
	122.159
	23.1133
	99.744
	149.762
	180.212
	182.061
	113.195
	168.474
	214.411
	68.2263
	195.946
	150.968
	168.589
	21.5378
	175.831
	68.3267
	101.578
	124.814
	139.502
	43.9447
	90.5246
	50.7392
	17.2849
	210.027
	231.811
	141.269
	197.172
	72.837
	0
	46.929
	178.711
	149.789
	214.32
	154.234
	131.575
	156.585
	133.758
	67.4933
	56.5329
	160.842
	144.606
	99.448
	109.124
	92.8334
	44.8981
	45.3148
	111.118
	73.5067
	101.723
	132.533
	185.486
	135.894
	42.9175
	40.254
	84.2696
	82.1818
	140.034
	203.059
	241.348
	82.8204
	81.0471
	189.415
	150.549
	153.332
	142.595
	128.557
	185.227
	220.743
	102.435
	69.2685
	22.7342
	123.362
	37.948
	146.478
	21.5175
	192.669
	241.707
	161.415
	152.735
	100.931
	125.458
	95.0037
	21.8966
	54.7471
	215.765
	143.946
	137.593
	235.064
	252.145
	164.794
	93.4611
	91.3754
	262.334
	83.1545
	198.233
	26.8235
	52.2486
	76.6022
	151.512
	66.7567
	129.28
	154.494
	152.826
	86.5869
	159.104
	71.1164
	103.998
	75.8733
	7.42766
	85.3044
	228.831
	143.246
	70.2392
	107.821
	77.3498
	58.3819
	141.543
	48.193
	116.568
	140.249
	135.221
	154.515
	151.869
	231.165
	207.509
	138.678
	87.1199
	5.76317
	138.118
	79.4291
	32.2055
	34.1399
	121.853
	128.173
	110.435
	116.129
	121.74
	124.96
	195.693
	135.454
	69.304
	109.915
	182.086
	172.997
	246.298
	259.191
	13.1321
	36.5709
	147.658
	34.7004
	86.1179
	139.086
	64.7981
	60.3889
	2.06522
	35.828
	214.117
	205.6
	223.558
	57.9288
	112.899
	88.8149
	200.547
	110.41
	66.8895
	254.945
	217.84
	216.792
	135.804
	48.738
	46.8729
	86.785
	143.09
	129.473
	63.5884
	185.803
	183.522
	35.6267
	67.0083
	113.769
	133.498
	113.152
	31.7328
	131.482
	62.5008
	180.862
	91.5447
	184.331
	96.2584
	108.931
	166.258
	103.576
	82.274
	115.155
	81.95
	57.0436
	43.8985
	55.4927
	212.887
	169.59
	121.378
	81.5332
	110.816
	50.2279
	83.0193
	87.6241
	43.1125
	50.9269
	5.32018
	287.291
	97.3585
	57.1904
	79.4562
	49.5058
	79.4371
	21.7717
	137.056
	78.5037
	91.014
	133.4
	144.26
	138.716
	40.9957
	138.663
	20.3152
	92.2379
	153.677
	167.238
	161.27
	82.2601
	60.2302
	62.1855
	72.9652
	63.6746
	12.4345
	107.891
	192.499
	157.67
	223.42
	144.26
	148.215
	48.285
	80.8048
	269.378
	84.3699
	121.16
	144.867
	102.871
	121.556
	57.0661
	147.913
	75.5103
	54.9912
	23.1985
	62.8646
	95.8591
	105.964
	103.103
	133.517
	81.1293
	53.5123
	73.4011
	72.8843
	228.561
	229.271
	165.532
	274.689
	192.275
	223.969
	136.997
	231.604
	80.7469
	57.8573
	128.463
	74.4769
	140.399
	129.708
	69.6077
	169.161
	162.995
	136.962
	20.6556
	23.1957
	111.093
	15.9942
	53.2757
	144.531
	74.3566
	79.0867
	74.6514
	109.87
	116.278
	154.344
	121.538
	91.2528
	107.493
	99.9692
	125.272
	65.1581
	105.817
	138.413
	69.0093
	229.33
	125.082
	61.8168
	61.376
	118.58
	137.012
	37.2226
	24.2969
	143.341
	150.452
	68.8722
	119.676
	133.036
	54.6575
	54.9241
	58.4341
	17.0476
	70.9593
	150.523
	60.7482
	30.736
	43.2983
	104.724
	53.1862
	67.6768
	139.454
	61.079
	121.606
	68.1725
	46.9232
	84.2578
	111.741
	51.7427
	191.994
	199.829
	176.506
	154.085
	143.971
	92.5383
	153.393
	160.281
	209.901
	200.36
	75.1708
	269.89
	110.405
	43.1435
	97.7321
[truncated: 596 more rows]

## Sheet: Fig.3k
Distance to closest CLP (µm)
CLP		Pre-pro B		Pro B		Pre B
Ob	Rd	Ob	Rd	Ob	Rd	Ob	Rd
161.007	68.5463	87.7623	67.7963	137.506	68.3963	41.2414	69.1963
61.0475	57.1713	169.266	56.4213	98.1919	57.0213	53.9615	57.8213
126.103	470.033	65.0334	469.283	20.7541	469.882	54.6489	470.683
70.8471	304.25	14.6523	303.5	172.536	304.1	57.9582	304.9
90.1967	305.705	15.9447	304.955	192.887	305.555	164.191	306.355
61.0475	96.8071	8.19852	96.0571	35.5315	96.6571	37.0007	97.4571
129.436	64.1298	0	63.3798	25.4801	63.9798	47.742	64.7798
158.695	319.122	50.1559	318.372	65.5245	318.972	44.0322	319.772
143.389	47.5068	174.269	46.7568	61.0864	47.3568	37.0027	48.1568
143.389	87.5577	3.86776	86.8077	22.2338	87.4077	81.5587	88.2077
301.363	218.1	20.121	217.35	50.7559	217.95	13.3108	218.75
124.783	271.792	170.529	271.042	39.9568	271.642	8.85204	272.442
80.3008	470.063	157.495	469.313	56.0748	469.913	7.72208	470.713
80.3008	369.082	110.564	368.332	21.871	368.932	11.4192	369.732
70.8471	311.101	32.8601	310.351	27.0275	310.951	20.9895	311.751
90.1967	264.189	198.335	263.439	27.8278	264.039	84.1799	264.839
169.073	194.678	192.019	193.928	14.2769	194.528	3.80403	195.328
134.592	124.507	198.966	123.757	9.01633	124.358	104.4	125.157
55.5582	403.755	180.141	403.005	4.29853	403.605	105.29	404.405
55.5582	249.642	180.306	248.892	32.459	249.492	36.6713	250.292
124.783	367.885	121.758	367.135	29.5017	367.735	32.3474	368.535
80.0057	373.899	119.241	373.149	38.558	373.749	27.239	374.549
195.871	217.013	212.657	216.263	40.8814	216.863	35.6099	217.663
94.5138	151.048	222.066	150.298	45.9006	150.898	32.8893	151.698
103.477	83.8742	164.371	83.1242	49.3689	83.7241	6.60816	84.5242
206.61	0	171.616	0	210.189	0	39.476	0
195.871	52.3911	90.4399	51.6411	10.7455	52.2411	26.1714	53.0411
148.528	121.554	68.8991	120.804	53.3861	121.404	20.3064	122.204
152.575	127.53	257.607	126.78	23.6592	127.38	13.562	128.18
121.57	141.095	21.7972	140.345	49.2394	140.945	32.5266	141.745
193.159	129.296	16.5867	128.546	34.2044	129.146	193.669	129.946
176.629	97.8973	23.2565	97.1473	53.0898	97.7473	122.259	98.5473
176.629	60.832	50.6439	60.082	56.0314	60.682	14.1357	61.482
62.9685	104.323	33.1622	103.573	32.3628	104.173	14.4253	104.973
62.9685	111.074	2.56366	110.324	110.563	110.924	2.70288	111.724
84.3753	153.311	11.0592	152.561	177.344	153.161	20.87	153.962
212.964	132.467	26.8075	131.717	165.855	132.317	25.1982	133.117
212.964	159.644	96.1267	158.894	172.434	159.494	0	160.294
393.718	109.724	15.9127	108.974	172.952	109.574	16.767	110.374
432.799	120.851	3.83526	120.101	229.71	120.701	11.3521	121.501
205.48	95.7799	21.2913	95.0299	213.255	95.6299	11.5276	96.4299
354.423	57.5974	24.2218	56.8474	72.2299	57.4474	24.1538	58.2474
121.57	363.952	6.15754	363.202	15.6519	363.802	21.5765	364.602
267.618	356.944	37.1001	356.194	41.072	356.794	35.5458	357.594
488.699	254.799	18.3389	254.049	95.4706	254.649	48.6765	255.449
148.221	210.271	54.0703	209.521	165.747	210.121	39.8939	210.921
148.221	139.122	6.20202	138.372	160.227	138.972	37.3111	139.772
174.727	53.045	9.57912	52.295	142.505	52.895	44.7613	53.695
574.278	96.5334	49.515	95.7834	25.2391	96.3834	39.3972	97.1834
574.278	11.8764	10.6933	11.1264	137.58	11.7264	51.5334	12.5264
	67.8564	31.8122	67.1064	128.677	67.7065	98.75	68.5065
	79.4498	51.4699	78.6998	99.9026	79.2998	93.3577	80.0998
	110.714	13.0827	109.964	169.696	110.564	103.569	111.364
	33.2685	28.851	32.5185	171.514	33.1185	107.308	33.9185
	80.1727	51.9101	79.4227	180.525	80.0226	105.9	80.8226
	120.111	66.2737	119.361	78.9236	119.961	80.1006	120.761
	80.4279	69.4435	79.6779	182.869	80.2779	121.176	81.0779
	294.054	19.7796	293.304	160.075	293.904	124.974	294.704
	303.154	36.2386	302.404	95.111	303.004	122.9	303.804
	288.655	32.2465	287.905	90.4458	288.505	8.3995	289.305
	203.48	44.4576	202.73	63.8205	203.33	29.4134	204.13
	232.088	48.2844	231.338	84.8585	231.938	34.5712	232.738
	150.86	35.2866	150.11	68.1017	150.71	19.9682	151.51
	147.293	143.8	146.543	64.4079	147.143	36.1011	147.943
	134.969	71.0177	134.219	194.066	134.819	39.9535	135.619
	101.133	15.6329	100.383	198.41	100.983	50.5462	101.783
	141.604	8.18593	140.854	212.866	141.454	62.723	142.254
	178.016	6.94512	177.266	164.471	177.866	77.3239	178.666
	210.42	0	209.67	184.624	210.27	38.1012	211.07
	51.3788	17.5733	50.6288	231.198	51.2288	30.5765	52.0288
	50.1692	26.8525	49.4192	233.713	50.0192	14.6061	50.8192
	94.8807	50.392	94.1307	213.323	94.7307	25.9303	95.5307
	83.0909	20.5172	82.3409	226.362	82.9408	36.7225	83.7408
	107.745	16.2126	106.995	184.587	107.595	26.1052	108.395
	134.831	41.185	134.081	225.042	134.681	27.8164	135.481
	90.7559	39.8653	90.0059	205.897	90.6059	37.6391	91.4059
	70.1051	30.5453	69.3551	163.447	69.9551	29.9812	70.7551
	10.8474	120.325	10.0974	91.3941	10.6974	26.08	11.4974
	18.3999	84.876	17.6499	99.6409	18.2499	24.9954	19.0499
	56.7628	81.0022	56.0128	158.05	56.6128	187.943	57.4128
	27.8675	187.481	27.1175	107.113	27.7175	192.809	28.5175
	60.0664	168.658	59.3164	101.347	59.9164	212.475	60.7164
	109.834	89.7057	109.084	14.4134	109.684	209.695	110.484
	111.352	44.2515	110.602	60.6835	111.202	161.439	112.002
	84.2916	7.19317	83.5416	57.4824	84.1416	163.526	84.9416
	159.536	41.6577	158.786	55.3234	159.386	111.171	160.186
	161.785	71.6946	161.035	50.9167	161.635	94.0667	162.435
	173.517	25.1763	172.767	78.0444	173.367	107.501	174.167
	82.4834	18.5853	81.7334	112.997	82.3333	96.2328	83.1333
	107.906	34.3893	107.156	101.338	107.756	111.723	108.556
	157.452	48.0034	156.702	130.577	157.302	105.284	158.102
	129.874	3.75027	129.124	150.874	129.724	38.1365	130.524
	129.942	0	129.192	69.377	129.792	54.8485	130.592
	82.0258	54.8874	81.2758	70.6261	81.8758	197.062	82.6758
	242.117	96.6837	241.367	181.437	241.967	202.633	242.767
	134.065	9.8404	133.315	68.7411	133.915	200.371	134.715
	27.0314	28.6166	26.2814	93.2911	26.8814	199.281	27.6814
	199.727	39.0615	198.977	13.8571	199.577	197.456	200.377
	119.697	19.1326	118.947	62.2283	119.547	199.454	120.347
	56.9095	13.5042	56.1595	144.418	56.7595	46.9697	57.5595
	228.895	36.717	228.145	39.8892	228.745	20.4618	229.545
	89.1173	15.0373	88.3673	38.2738	88.9673	17.9084	89.7673
	154.472	33.0738	153.722	112.306	154.322	24.6013	155.123
	141.252	7.94349	140.502	169.684	141.102	21.329	141.902
	119.299		118.549	93.2443	119.149	22.7995	119.949
	144.94		144.19	63.2636	144.79	59.5534	145.59
	165.513		164.763	46.2627	165.363	53.2532	166.163
	109.608		108.858	59.2919	109.458	31.8122	110.258
	124.173		123.423	208.823	124.023	35.4149	124.823
	29.1845		28.4345	89.9054	29.0345	36.0894	29.8345
	119.467		118.717	94.2656	119.317	17.9068	120.117
	115.54		114.79	194.299	115.39	25.6487	116.19
	198.218		197.468	20.678	198.068	35.728	198.868
	203.814		203.064	63.3309	203.664	10.9404	204.464
	158.64		157.89	81.2103	158.49	31.2727	159.29
	105.327		104.577	29.3281	105.177	38.5464	105.977
	122.341		121.591	28.5635	122.191	13.754	122.991
	77.9738		77.2238	199.787	77.8238	43.8788	78.6238
	125.928		125.178	18.9743	125.778	79.0891	126.578
	84.5725		83.8225	62.0435	84.4225	220.157	85.2225
	6.9564		6.2064	80.4772	6.8064	92.263	7.6064
	109.882		109.132	79.106	109.732	50.0622	110.532
	76.3778		75.6278	231.684	76.2278	102.674	77.0278
	51.6209		50.8709	23.0438	51.4709	119.953	52.2709
	74.6072		73.8572	17.663	74.4572	122.071	75.2572
	71.6509		70.9009	77.2111	71.5009	112.917	72.3009
	131.657		130.907	88.5045	131.507	115.586	132.307
	132.368		131.618	71.1591	132.218	115.913	133.018
	95.7876		95.0376	5.2786	95.6376	124.569	96.4376
	114.054		113.304	11.2364	113.904	116.595	114.704
	150.483		149.733	60.0029	150.333	121.254	151.133
	33.7506		33.0006	26.8268	33.6006	80.3022	34.4006
	35.3207		34.5707	86.6603	35.1707	105.518	35.9707
	70.6165		69.8665	109.22	70.4665	127.591	71.2665
	184.328		183.578	101.13	184.178	122.522	184.978
	125.041		124.291	23.7404	124.891	118.347	125.691
	151.549		150.799	169.558	151.399	116.949	152.199
	138.878		138.128	70.0484	138.728	104.003	139.528
	110.292		109.542	52.5162	110.142	84.6036	110.942
	91.1552		90.4052	61.428	91.0052	91.4882	91.8052
	20.1398		19.3898	55.9665	19.9898	136.092	20.7898
	25.5616		24.8116	91.3247	25.4116	134.391	26.2116
	112.267		111.517	27.4473	112.118	145.643	112.918
	82.3461		81.5961	34.3819	82.1961	149.279	82.9961
	64.0692		63.3192	12.9703	63.9192	149.95	64.7192
	47.3212		46.5712	77.188	47.1712	59.1703	47.9712
	45.0839		44.3339	63.3354	44.9339	95.7016	45.7339
	136.963		136.213	82.9448	136.813	90.4342	137.613
	172.78		172.03	70.7367	172.63	75.2134	173.43
	194.376		193.626	32.3439	194.226	59.6736	195.026
	232.416		231.666	25.9587	232.266	62.7756	233.066
	40.8525		40.1025	64.598	40.7025	50.9135	41.5025
	48.5301		47.7801	134.202	48.38	72.9704	49.1801
	18.4662		17.7162	59.7852	18.3162	86.3307	19.1162
	6.447		5.697	85.8732	6.29701	87.8451	7.09701
	23.2766		22.5266	30.679	23.1266	52.155	23.9266
	12.8595		12.1095	43.8687	12.7095	104.269	13.5095
	145.853		145.103	112.209	145.703	163.835	146.503
	148.18		147.43	278.181	148.03	169.911	148.83
	206.781		206.031	431.122	206.631	189.321	207.431
	41.2514		40.5014	188.938	41.1014	185.687	41.9014
	69.4553		68.7053	157.571	69.3053	164.963	70.1053
	150.196		149.446		150.046	187.729	150.846
	124.978		124.228		124.828	195.155	125.628
	142.482		141.732		142.332	221.067	143.132
	154.86		154.11		154.71	227.557	155.51
	69.4336		68.6836		69.2836	214.338	70.0836
	64.7432		63.9932		64.5932	222.317	65.3932
	92.7229		91.9729		92.5729	225.252	93.3729
	110.998		110.248		110.848	148.597	111.648
	184.701		183.951		184.551	148.761	185.351
	22.5546		21.8046		22.4047	143.433	23.2047
	58.4801		57.7301		58.3301	198.498	59.1301
	101.386		100.636		101.236	206.496	102.036
	62.4459		61.6959		62.2959	145.671	63.0959
	130.059		129.309		129.909	183.739	130.708
	189.491		188.741		189.341	179.764	190.141
	44.0716		43.3216		43.9216	166.87	44.7216
	95.9889		95.2389		95.8389	196.287	96.6389
	86.4795		85.7295		86.3295	197.448	87.1295
	178.975		178.225		178.825	200.816	179.625
	45.4638		44.7138		45.3138	148.663	46.1138
	130.272		129.522		130.121	51.6419	130.922
	92.4254		91.6754		92.2755	45.0678	93.0755
	114.379		113.629		114.229	54.4094	115.029
	178.544		177.794		178.394	65.6342	179.194
	94.5447		93.7947		94.3947	69.6123	95.1947
	71.2095		70.4595		71.0595	84.8991	71.8595
	38.4036		37.6536		38.2536	68.6625	39.0536
	22.8556		22.1056		22.7056	120.888	23.5056
	92.7655		92.0155		92.6155	61.0037	93.4155
	126.551		125.801		126.401	88.9049	127.201
	112.191		111.441		112.041	171.25	112.841
	129.044		128.294		128.894	159.385	129.694
	89.5109		88.7609		89.3609	161.039	90.1609
	108.992		108.242		108.841	163.004	109.641
	178.928		178.178		178.778	148.483	179.578
	120.936		120.186		120.786	140.515	121.586
	84.5542		83.8042		84.4042	121.741	85.2042
	16.8684		16.1184		16.7184	99.755	17.5184
	97.8789		97.1289		97.7289	110.273	98.5289
	146.862		146.112		146.712	88.8258	147.512
	159.375		158.625		159.225	130.935	160.025
	173.334		172.584		173.184	102.386	173.984
	86.7952		86.0452		86.6452	111.159	87.4452
	29.4792		28.7292		29.3292	107.852	30.1292
	68.4738		67.7238		68.3238	148.257	69.1238
	72.4966		71.7466		72.3466	154.992	73.1466
	55.1545		54.4045		55.0045	178.726	55.8045
	78.4912		77.7412		78.3412	173.047	79.1412
	94.2895		93.5395		94.1395	168.87	94.9395
	114.931		114.181		114.781	161.326	115.582
	39.306		38.556		39.1559	181.149	39.956
	330.84		330.09		330.69	142.058	331.49
	54.7067		53.9567		54.5567	162.735	55.3567
	250.109		249.359		249.959	167.835	250.759
	25.2351		24.4851		25.0851	189.575	25.8851
	434.578		433.828		434.428	185.589	435.228
	263.491		262.741		263.341	186.061	264.141
	166.002		165.252		165.852	205.055	166.652
	136.149		135.399		135.999	231.839	136.799
	62.8436		62.0936		62.6936	227.823	63.4935
	248.075		247.325		247.925	235.16	248.725
	290.387		289.637		290.237	224.837	291.037
	248.668		247.918		248.518	108.419	249.318
	143.685		142.935		143.535	103.778	144.335
	72.5598		71.8098		72.4098	93.2651	73.2098
	50.5722		49.8222		50.4222	214.827	51.2223
	102.514		101.764		102.364	208.876	103.164
	74.3722		73.6222		74.2222	164.57	75.0222
	184.876		184.126		184.726	171.297	185.526
	247.344		246.594		247.194	169.165	247.994
	372.393		371.643		372.243	236.051	373.043
	340.156		339.406		340.007	179.292	340.807
	169.165		168.415		169.015	236.295	169.815
	148.769		148.019		148.619	170.958	149.419
	184.963		184.213		184.813	181.594	185.613
	159.54		158.79		159.39	177.363	160.19
	200.12		199.37		199.97	171.456	200.77
	182.265		181.515		182.115	234.822	182.915
	201.962		201.212		201.812	244.811	202.612
	237.141		236.391		236.991	243.495	237.791
	74.8587		74.1087		74.7087	213.254	75.5087
	62.0504		61.3004		61.9004	211.641	62.7004
	53.9691		53.2191		53.8191	190.904	54.6191
	81.2161		80.4661		81.0661	169.997	81.8662
	123.489		122.739		123.339	171.737	124.139
	178.264		177.514		178.114	222.771	178.914
	180.282		179.532		180.132	223.86	180.932
	186.938		186.188		186.788	202.689	187.588
	140.035		139.285		139.885	200.266	140.685
	129.253		128.503		129.103	195.479	129.903
	138.641		137.891		138.491	198.183	139.291
	47.0541		46.3041		46.9041	203.596	47.7041
	449.241		448.491		449.091	213.01	449.891
	180.734		179.984		180.584	217.684	181.384
	5.4075		4.6575		5.2575	126.471	6.0575
	145.243		144.493		145.093	123.895	145.893
	123.836		123.086		123.686	167.377	124.486
	91.761		91.011		91.611	141.621	92.411
	54.5782		53.8282		54.4282	145.661	55.2282
	16.2812		15.5312		16.1312	180.384	16.9312
	12.7355		11.9855		12.5855	175.58	13.3855
	152.768		152.018		152.618	180.282	153.418
	83.4064		82.6564		83.2564	145.971	84.0564
	34.8283		34.0783		34.6783	140.163	35.4783
	30.8255		30.0755		30.6755	171.594	31.4755
	170.856		170.106		170.706	131.885	171.506
	337.567		336.817		337.417	89.923	338.217
	260.832		260.082		260.682	77.7997	261.482
	151.919		151.169		151.769	58.9218	152.569
	65.7648		65.0148		65.6148	47.5256	66.4148
	210.514		209.764		210.364	36.3876	211.164
	308.959		308.209		308.809	45.7367	309.609
	209.704		208.954		209.554	57.2487	210.354
	158.785		158.035		158.635	83.1185	159.435
	134.709		133.959		134.56	87.0353	135.359
	302.573		301.823		302.423	38.5843	303.223
	324.656		323.906		324.505	33.2728	325.305
	41.9925		41.2425		41.8425	134.497	42.6425
	129.84		129.09		129.69	83.6261	130.49
	251.314		250.564		251.164	82.8246	251.964
	139.156		138.406		139.006	100.714	139.806
	188.855		188.105		188.704	236.28	189.505
	18.4608		17.7108		18.3108	227	19.1108
	45.7252		44.9752		45.5752	167.041	46.3752
	108.53		107.78		108.38	33.564	109.18
	190.453		189.703		190.304	72.7772	191.103
	72.2655		71.5155		72.1155	121.243	72.9155
	193.12		192.37		192.97	48.9305	193.77
	201.195		200.445		201.045	67.7032	201.845
	215.145		214.395		214.995	72.3489	215.795
	111.128		110.378		110.978	255.937	111.778
	86.0879		85.3379		85.9379	196.97	86.7379
	82.1163		81.3663		81.9663	192.839	82.7663
	155.226		154.476		155.077	194.308	155.876
	0.524645		0		0.374645	203.951	1.17464
	74.3971		73.6471		74.2471	145.771	75.0471
	138.405		137.655		138.255	140.129	139.055
	107.484		106.734		107.334	128.404	108.134
	117.508		116.758		117.358	146.254	118.158
	41.8852		41.1352		41.7352	87.7422	42.5352
	75.6009		74.8509		75.4509	85.7568	76.2509
	73.18		72.43		73.03	41.5219	73.83
	108.319		107.569		108.169	45.715	108.969
	106.367		105.617		106.217	188.756	107.017
	20.4236		19.6736		20.2736	179.423	21.0736
	91.4697		90.7197		91.3197	79.0787	92.1197
	107.83		107.08		107.68	117.369	108.48
	51.0908		50.3408		50.9408	177.502	51.7408
	42.5945		41.8445		42.4445	253.346	43.2445
	0		0		0	198.773	0
	16.8497		16.0997		16.6997	194.229	17.4997
	121.245		120.495		121.095	188.919	121.895
	44.8843		44.1343		44.7343	217.086	45.5343
	144.118		143.368		143.968	154.306	144.768
	60.2861		59.5361		60.1361	163.203	60.9361
	62.761		62.011		62.611	211.035	63.411
	64.4381		63.688		64.288	199.569	65.088
	78.9913		78.2413		78.8413	173.52	79.6413
	109.301		108.551		109.151	166.875	109.951
	59.0094		58.2594		58.8594	157.829	59.6594
	111.489		110.739		111.339	185.399	112.139
	130.671		129.921		130.521	136.939	131.321
	162.963		162.213		162.813	58.56	163.613
	87.4814		86.7314		87.3314	82.4615	88.1313
	114.766		114.016		114.616	173.044	115.416
	126.599		125.849		126.449	66.5487	127.249
	127.737		126.987		127.587	62.0574	128.387
	90.9401		90.1901		90.7901	116.887	91.5901
	22.3099		21.5599		22.1599	55.9554	22.9599
	176.473		175.723		176.323	79.3968	177.123
	110.022		109.272		109.872	133.74	110.672
	14.2012		13.4512		14.0512	174.534	14.8512
	127.349		126.599		127.199	209.683	127.999
	130.627		129.877		130.477	204.016	131.277
	108.102		107.352		107.952	215.287	108.752
	0.088998		0		0	163.255	0.738998
	58.701		57.951		58.551	156.801	59.351
	157.856		157.106		157.706	265.635	158.506
	154.511		153.761		154.361	260.288	155.161
	47.7703		47.0203		47.6203	221.132	48.4203
	358.286		357.536		358.136	162.607	358.936
	129.639		128.889		129.489	175.314	130.289
	130.502		129.752		130.352	85.1353	131.152
	63.3973		62.6473		63.2473	169.836	64.0473
	65.863		65.113		65.713	26.5098	66.513
	53.2799		52.5299		53.1299	31.8246	53.9299
	86.3637		85.6137		86.2138	26.3867	87.0138
	215.744		214.994		215.594	73.1377	216.394
	173.766		173.016		173.616	71.557	174.416
	93.7522		93.0022		93.6022	70.5376	94.4022
	342.982		342.232		342.832	73.1338	343.632
	86.2514		85.5014		86.1014	73.6123	86.9014
	155.938		155.188		155.788	74.9103	156.588
	150.319		149.569		150.169	112.317	150.969
	33.1052		32.3552		32.9552	134.204	33.7552
	174.385		173.635		174.234	116.855	175.035
	68.0485		67.2985		67.8985	63.0504	68.6985
	100.679		99.9293		100.529	64.0101	101.329
	112.764		112.014		112.614	71.9003	113.414
	169.298		168.548		169.148	96.21	169.947
	160.501		159.751		160.351	77.6968	161.151
	43.7596		43.0096		43.6096	54.4072	44.4096
	121.138		120.388		120.987	61.2582	121.787
	191.035		190.285		190.885	78.8132	191.685
	69.4066		68.6566		69.2566	82.4043	70.0566
	54.0123		53.2623		53.8623	84.6515	54.6623
	47.1911		46.4411		47.0411	83.3235	47.8411
	133.586		132.836		133.436	178.749	134.236
	92.5362		91.7862		92.3862	207.777	93.1862
	181.93		181.18		181.78	216.48	182.58
	178.67		177.92		178.52	104.337	179.32
	214.59		213.84		214.44	106.501	215.24
	7.06375		6.31375		6.91375	77.4603	7.71375
	108.383		107.633		108.233	74.9229	109.033
	96.6122		95.8622		96.4622	77.749	97.2622
	185.248		184.498		185.098	57.6616	185.898
	99.2514		98.5014		99.1014	56.379	99.9014
	82.894		82.144		82.744	58.9722	83.544
	67.7516		67.0016		67.6016	86.0415	68.4016
	128.261		127.511		128.111	81.0384	128.911
	217.23		216.48		217.08	73.8696	217.88
	111.086		110.336		110.936	77.5816	111.736
	98.8006		98.0506		98.6506	79.9418	99.4506
	123.214		122.464		123.064	50.4483	123.864
	39.634		38.884		39.484	56.0988	40.284
	84.5074		83.7574		84.3573	64.175	85.1573
	199.859		199.109		199.709	102.353	200.51
	131.567		130.817		131.417	130.315	132.217
	98.3778		97.6278		98.2278	141.419	99.0278
	184.206		183.456		184.056	139.4	184.856
	103.373		102.623		103.223	144.04	104.023
	28.6486		27.8986		28.4986	148.031	29.2986
	84.6827		83.9327		84.5327	175.72	85.3327
	126.173		125.423		126.023	186.291	126.823
	171.048		170.298		170.898	196.937	171.698
	62.6186		61.8686		62.4686	189.189	63.2686
	116.654		115.904		116.504	140.459	117.304
	76.2605		75.5105		76.1105	143.538	76.9105
	105.329		104.579		105.179	142.257	105.979
	157.175		156.425		157.025	226.451	157.825
	236.482		235.732		236.332	210.11	237.132
	102.51		101.76		102.36	201.438	103.16
	89.9003		89.1503		89.7503	194.771	90.5503
	98.5359		97.7859		98.3859	201.251	99.1859
	94.7302		93.9802		94.5802	212.138	95.3802
	201.596		200.846		201.446	201.95	202.246
	23.5483		22.7983		23.3983	193.515	24.1983
	105.448		104.698		105.298	224.299	106.098
	40.841		40.091		40.691	221.064	41.491
	140.225		139.475		140.075	195.828	140.875
	109.857		109.107		109.707	197.901	110.507
	112.731		111.981		112.581	232.895	113.381
	86.3603		85.6103		86.2103	231.67	87.0103
	306.905		306.155		306.755	209.865	307.555
	272.614		271.864		272.464	118.807	273.264
	213.573		212.823		213.423	128.411	214.223
	119.095		118.345		118.945	178.246	119.745
	128.391		127.641		128.241	176.806	129.041
	117.551		116.801		117.401	190.028	118.201
	5.64109		4.89109		5.49108	195.293	6.29108
	7.61386		6.86386		7.46386	186.015	8.26386
	72.0507		71.3007		71.9007	165.571	72.7007
	115.106		114.356		114.956	190.449	115.756
	121.263		120.513		121.113	188.599	121.913
	76.5715		75.8215		76.4215	199.966	77.2215
	77.4915		76.7415		77.3415	216.861	78.1415
	126.998		126.248		126.848	218.465	127.648
	334.63		333.88		334.48	195.031	335.28
	334.174		333.424		334.024	284.626	334.824
	305.872		305.122		305.721	248.323	306.522
	278.528		277.778		278.378	235.35	279.178
	112.294		111.544		112.144	174.39	112.944
	192.239		191.489		192.089	169.291	192.889
	306.487		305.737		306.337	207.429	307.137
	96.4536		95.7036		96.3036	176.552	97.1036
	89.9306		89.1806		89.7806	202.527	90.5806
	97.632		96.882		97.482	132.379	98.282
	308.941		308.191		308.791	127.296	309.591
	363.912		363.162		363.762	113.793	364.562
	28.0567		27.3067		27.9067	110.127	28.7067
	74.4611		73.7111		74.3111	63.4572	75.1111
	62.4493		61.6993		62.2993	77.6374	63.0993
	115.255		114.505		115.105	76.8758	115.905
	90.414		89.664		90.264	43.431	91.064
	76.5533		75.8033		76.4033	53.2856	77.2033
	294.182		293.432		294.032	38.5718	294.832
	111.408		110.658		111.258	34.2338	112.058
	139.262		138.512		139.112	30.7671	139.912
	50.9768		50.2268		50.8268	29.5587	51.6268
	57.9192		57.1692		57.7692	17.7504	58.5692
	52.3863		51.6363		52.2363	56.8622	53.0363
	99.9686		99.2186		99.8186	52.8054	100.619
	94.2477		93.4977		94.0977	46.6094	94.8977
	86.7081		85.9581		86.5581	49.1005	87.3581
	93.5775		92.8275		93.4275	147.838	94.2275
	176.718		175.968		176.568	139.104	177.368
	190.894		190.144		190.744	58.4839	191.544
	181.493		180.743		181.343	169.212	182.143
	169.151		168.401		169.001	167.581	169.801
	151.97		151.22		151.82	174.012	152.62
	80.226		79.476		80.076	196.868	80.876
	115.188		114.438		115.038	194.248	115.838
	50.5496		49.7996		50.3996	134.408	51.1996
	128.98		128.23		128.83	139.373	129.63
	98.8259		98.0759		98.6759	134.97	99.4759
	67.9114		67.1614		67.7614	158.173	68.5614
	60.593		59.843		60.443	160.627	61.243
	133.191		132.441		133.042	165.595	133.841
	145.265		144.515		145.115	102.402	145.915
	112.059		111.309		111.909	96.7806	112.709
	67.0866		66.3366		66.9366	128.89	67.7366
	70.9464		70.1964		70.7964	125.76	71.5964
	73.5514		72.8014		73.4014	133.793	74.2014
	70.6093		69.8593		70.4593	95.0269	71.2593
	70.0151		69.2651		69.8651	43.524	70.6651
	152.327		151.577		152.177	33.9576	152.977
	209.957		209.207		209.806	16.2256	210.607
	165.868		165.118		165.718	13.0134	166.518
	117.593		116.843		117.443	90.9073	118.243
	34.9019		34.1519		34.7519	81.7711	35.5519
	58.4182		57.6682		58.2682	87.0395	59.0682
	14.6118		13.8618		14.4618	49.6925	15.2618
	27.6009		26.8509		27.4509	57.1504	28.2509
	23.8994		23.1494		23.7494	24.6498	24.5494
	51.7851		51.0351		51.6351	17.8487	52.4351
	130.157		129.407		130.007	24.7374	130.807
	102.582		101.832		102.432	71.4368	103.232
	172.706		171.956		172.556	79.9254	173.356
	140.358		139.608		140.208	62.4049	141.008
	79.9169		79.1669		79.7669	59.7101	80.567
	166.571		165.821		166.421	57.5371	167.221
	81.6125		80.8625		81.4625	38.9207	82.2625
	69.4569		68.7069		69.3069	164.773	70.1069
	184.07		183.32		183.92	164.901	184.72
	161.143		160.393		160.993	113.237	161.793
	16.6666		15.9166		16.5166	120.702	17.3166
	95.3759		94.6259		95.2259	149.376	96.0259
	80.267		79.517		80.117	127.7	80.917
	93.2746		92.5246		93.1246	40.5615	93.9246
	69.5304		68.7804		69.3804	45.2213	70.1804
	47.9187		47.1687		47.7687	77.5183	48.5687
	37.7257		36.9757		37.5757	67.8848	38.3757
	44.4104		43.6604		44.2604	19.8587	45.0604
	84.1044		83.3544		83.9544	8.31177	84.7544
	104.649		103.899		104.499	4.5008	105.299
	53.6468		52.8968		53.4968	64.949	54.2968
	100.992		100.242		100.842	51.9092	101.642
	114.66		113.91		114.51	57.3874	115.31
	66.8701		66.1201		66.7201	59.4955	67.5201
	79.4642		78.7142		79.3141	65.6582	80.1141
	40.2232		39.4732		40.0732	66.8354	40.8732
	187.652		186.902		187.502	47.3159	188.302
	285.171		284.421		285.022	49.9457	285.822
	80.82		80.07		80.67	47.8861	81.47
	110.876		110.126		110.727	73.4426	111.526
	108.291		107.541		108.141	168.432	108.941
	59.0747		58.3247		58.9247	164.798	59.7247
	75.0087		74.2587		74.8587	152.065	75.6587
	190.922		190.172		190.772	155.222	191.572
	135.513		134.763		135.363	164.858	136.163
	33.7564		33.0064		33.6064	140.14	34.4064
	168.036		167.286		167.887	153.368	168.686
	124.232		123.482		124.082	149.87	124.882
	156.502		155.752		156.352	144.169	157.152
	199.885		199.135		199.735	169.841	200.535
	200.16		199.41		200.01	165.324	200.81
	167.266		166.516		167.116	150.377	167.916
	168.468		167.718		168.318	147.07	169.118
	159.971		159.221		159.821	117.098	160.621
	181.23		180.48		181.08	59.8795	181.88
	181.222		180.472		181.072	27.0629	181.872
	135.233		134.483		135.083	47.3715	135.883
	90.9806		90.2306		90.8306	49.2659	91.6306
	96.7537		96.0037		96.6037	103.898	97.4037
	126.487		125.737		126.337	98.039	127.137
	164.07		163.32		163.92	103.781	164.72
	162.068		161.318		161.918	101.499	162.718
	183.674		182.924		183.524	73.4686	184.325
	82.2131		81.4631		82.0631	60.5327	82.8631
	44.0441		43.2941		43.8941	89.1644	44.6941
	47.3051		46.5551		47.1551	76.7932	47.9551
	78.8328		78.0828		78.6828	87.1832	79.4828
	78.7098		77.9598		78.5598	99.5394	79.3598
	84.0744		83.3244		83.9244	102.602	84.7244
	80.19		79.44		80.04	107.118	80.84
	21.3294		20.5794		21.1794	118.413	21.9794
	61.3378		60.5878		61.1878	123.24	61.9878
	45.915		45.165		45.765	118.671	46.565
	51.5105		50.7605		51.3605	75.5826	52.1605
	6.34409		5.59409		6.19409	69.0898	6.99409
	120.827		120.077		120.677	44.9683	121.477
	125.5		124.75		125.35	19.484	126.15
	65.1164		64.3664		64.9664	42.8628	65.7664
	77.9811		77.2311		77.8311	47.8637	78.6311
	63.2918		62.5418		63.1418	44.4768	63.9418
	119.077		118.327		118.927	55.1139	119.727
	125.937		125.187		125.787	45.1884	126.587
	123.714		122.964		123.564	89.225	124.364
	111.458		110.708		111.308	78.9328	112.108
	119.59		118.84		119.44	71.4622	120.24
	105.095		104.345		104.945	133.146	105.745
	174.975		174.225		174.825	125.901	175.625
	151.122		150.372		150.972	146.892	151.772
	167.981		167.231		167.831	161.423	168.631
	84.8228		84.0728		84.6728	91.9469	85.4728
	113.942		113.192		113.792	148.931	114.592
	95.4954		94.7454		95.3454	90.598	96.1454
	51.3977		50.6477		51.2477	108.844	52.0477
	63.1233		62.3733		62.9733	94.3409	63.7733
	76.9118		76.1618		76.7618	115.456	77.5618
	59.4618		58.7118		59.3118	84.0944	60.1118
	60.1522		59.4022		60.0022	90.6485	60.8022
	84.2312		83.4812		84.0812	132.104	84.8812
	25.7279		24.9779		25.5779	111.054	26.3779
	57.6665		56.9165		57.5165	108.489	58.3165
	107.1		106.35		106.95	119.549	107.75
	44.4009		43.6509		44.2509	119.645	45.0509
	40.3595		39.6095		40.2095	124.507	41.0095
	59.2587		58.5087		59.1087	139.384	59.9087
	79.2283		78.4783		79.0782	27.6698	79.8782
	116.022		115.272		115.872	36.3043	116.672
	103.06		102.31		102.91	25.0208	103.71
	54.9136		54.1636		54.7636	54.3032	55.5637
	59.2972		58.5472		59.1472	79.3642	59.9472
	54.0924		53.3424		53.9424	72.6964	54.7424
	75.2241		74.4741		75.0741	72.9775	75.8741
	76.1949		75.4449		76.0449	116.138	76.8449
	132.678		131.928		132.528	109.073	133.328
	157.69		156.94		157.54	114.514	158.34
	130.093		129.343		129.943	138.632	130.743
	222.51		221.76		222.36	169.268	223.16
	67.4354		66.6854		67.2854	85.5383	68.0854
	57.7596		57.0096		57.6096	102.651	58.4096
	76.509		75.759		76.359	58.3686	77.159
	85.7387		84.9887		85.5887	64.5129	86.3887
	15.0259		14.2759		14.8759	62.2247	15.6759
	64.8938		64.1438		64.7438	89.5229	65.5438
	155.625		154.875		155.475	133.133	156.275
	37.9723		37.2223		37.8224	116.501	38.6223
	67.2819		66.5319		67.1319	184.054	67.9319
	89.8324		89.0824		89.6824	78.4112	90.4824
	132.57		131.82		132.42	83.4304	133.22
	262.448		261.698		262.298	139.955	263.098
	283.24		282.49		283.09	230.847	283.89
	439.455		438.705		439.305	135.218	440.105
	200.821		200.071		200.671	141.863	201.471
	70.6385		69.8885		70.4885	167.738	71.2884
	109.437		108.687		109.287	149.886	110.087
	97.0554		96.3054		96.9054	153.594	97.7054
	114.03		113.28		113.88	126.132	114.68
	127		126.25		126.85	154.911	127.65
	179.942		179.192		179.792	100.214	180.592
	87.0099		86.2599		86.8598	146.034	87.6599
	44.4746		43.7246		44.3246	123.801	45.1246
	120.986		120.236		120.836	122.479	121.636
	72.9337		72.1837		72.7837	107.662	73.5837
	129.394		128.644		129.244	120.025	130.044
	52.6871		51.9371		52.5371	144.955	53.3371
	120.425		119.675		120.275	147.101	121.075
	156.555		155.805		156.405	129.191	157.205
	63.0177		62.2677		62.8677	152.008	63.6677
	58.714		57.964		58.564	103.17	59.364
	80.1222		79.3722		79.9722	103.451	80.7722
	13.4339		12.6839		13.2839	107.54	14.0839
	45.1116		44.3616		44.9616	98.0102	45.7616
	34.998		34.248		34.848	100.95	35.648
	89.6813		88.9313		89.5313	104.213	90.3313
	94.4333		93.6833		94.2833	107.425	95.0833
	239.218		238.468		239.068	88.498	239.868
	185.154		184.404		185.004	106.97	185.804
	136.261		135.511		136.111	107.57	136.911
	156.001		155.251		155.851	74.9732	156.651
	138.342		137.592		138.192	134.016	138.992
	197.666		196.916		197.516	148.06	198.316
	173.946		173.196		173.796	143.958	174.596
	145.641		144.891		145.491	250.437	146.291
	2.56994		1.81994		2.41994	240.706	3.21994
	193.514		192.764		193.364	153.082	194.165
	97.6215		96.8715		97.4715	176.53	98.2715
	213.818		213.068		213.668	152.128	214.468
	147.41		146.66		147.26	220.118	148.06
	462.628		461.878		462.478	174.769	463.278
	381.051		380.301		380.901	169.128	381.701
	360.673		359.923		360.523	152.901	361.323
	327.554		326.804		327.404	174.687	328.204
	103.893		103.143		103.743	87.7214	104.543
	70.1604		69.4104		70.0104	82.6622	70.8104
	148.341		147.591		148.191	32.2715	148.991
	449.059		448.309		448.909	31.6466	449.709
	355.274		354.524		355.124	33.9149	355.924
	284.832		284.082		284.682	46.6686	285.482
	281.724		280.974		281.574	108.892	282.374
	208.111		207.361		207.961	114.097	208.761
	211.627		210.877		211.477	138.958	212.277
	202.423		201.673		202.273	140.585	203.073
	185.216		184.466		185.066	151.041	185.866
	265.042		264.292		264.892	175.708	265.692
	307.039		306.289		306.889	84.5414	307.689
	184.624		183.874		184.474	61.5808	185.274
	138.13		137.38		137.98	91.9157	138.78
	178.671		177.921		178.521	116.558	179.321
	0		0		0	103.703	0
	18.5239		17.7739		18.3739	99.7046	19.1739
	63.8956		63.1456		63.7456	101.472	64.5456
	81.2346		80.4846		81.0846	71.7949	81.8846
	32.503		31.753		32.353	133.908	33.153
	81.042		80.292		80.892	174.361	81.692
	115.505		114.755		115.355	186.613	116.155
	82.7834		82.0334		82.6334	220.436	83.4334
	97.9157		97.1657		97.7657	204.254	98.5657
	122.246		121.496		122.096	222.805	122.896
	88.4882		87.7382		88.3382	146.599	89.1382
	178.048		177.298		177.898	157.896	178.697
	98.1701		97.4201		98.0201	179.139	98.8201
	60.8788		60.1288		60.7288	161.958	61.5288
	105.316		104.566		105.166	164.772	105.966
	87.5573		86.8073		87.4073	164.612	88.2073
	61.8928		61.1428		61.7428	141.844	62.5428
	99.8259		99.0759		99.6759	139.68	100.476
	173.438		172.688		173.288	148.404	174.088
	184.248		183.498		184.098	158.786	184.898
	191.594		190.844		191.444	144.67	192.244
	188.497		187.747		188.347	203.804	189.147
	184.508		183.758		184.358	178.589	185.158
	202.814		202.064		202.663	182.094	203.464
	101.087		100.337		100.937	180.478	101.737
	67.8969		67.1469		67.7469	226.773	68.5469
	95.3611		94.6111		95.2111	133.583	96.011
	109.504		108.754		109.354	131.556	110.154
	117.108		116.358		116.958	130.637	117.758
	118.434		117.684		118.284	131.594	119.084
	86.1667		85.4167		86.0167	126.141	86.8167
	47.0426		46.2926		46.8926	144.261	47.6926
	63.9774		63.2274		63.8274	149.658	64.6274
	172.465		171.715		172.315	160.006	173.115
	199.967		199.217		199.817	156.382	200.617
	149.273		148.523		149.123	151.024	149.923
	76.1102		75.3602		75.9602	68.4172	76.7602
	106.761		106.011		106.611	47.1157	107.411
	82.9553		82.2053		82.8053	93.5556	83.6053
	112.631		111.881		112.481	80.6462	113.281
	37.6888		36.9388		37.5388	76.9453	38.3388
	98.2199		97.4699		98.0699	132.459	98.8699
	117.567		116.817		117.418	113.921	118.218
	134.024		133.274		133.875	110.246	134.674
	101.331		100.581		101.181	146.01	101.981
	72.6206		71.8706		72.4706	169.807	73.2706
	110.298		109.548		110.148	115.476	110.948
	109.42		108.67		109.27	190.692	110.07
	82.1626		81.4126		82.0126	196.991	82.8126
	26.8418		26.0918		26.6918	219.766	27.4918
	73.8458		73.0958		73.6958	209.47	74.4958
	67.2051		66.4551		67.0551	185.569	67.8551
	176.863		176.113		176.714	150.957	177.513
	219.613		218.863		219.463	9.46225	220.263
	308.521		307.771		308.371	35.3867	309.171
	373.701		372.951		373.551	69.9748	374.351
	295.584		294.834		295.434	22.9572	296.234
	230.577		229.827		230.427	27.0669	231.227
	208.968		208.218		208.818	54.4963	209.618
	101.62		100.87		101.47	76.9779	102.27
	68.4929		67.7429		68.3429	77.3835	69.1429
	353.074		352.324		352.923	60.7039	353.724
	340.904		340.154		340.754	72.1879	341.554
	448.497		447.747		448.347	98.4765	449.147
	469.441		468.691		469.291	101.165	470.091
	319.58		318.83		319.43	91.4625	320.23
	316.231		315.481		316.081	73.3809	316.881
	263.169		262.419		263.019	73.5354	263.819
	72.9115		72.1615		72.7615	114.893	73.5615
	164.329		163.579		164.179	99.3526	164.979
	138.308		137.558		138.158	69.087	138.958
	75.6339		74.8839		75.4839	61.2983	76.2839
	96.8639		96.1139		96.7139	176.416	97.5139
	140.201		139.451		140.051	177.307	140.851
	68.0804		67.3304		67.9304	165.281	68.7304
	154.929		154.179		154.779	75.4108	155.578
	94.2147		93.4647		94.0647	76.0202	94.8647
	176.674		175.924		176.524	88.2346	177.324
	334.91		334.16		334.76	91.3774	335.56
	112.717		111.967		112.567	231.315	113.367
	77.6897		76.9397		77.5397	235.948	78.3397
	26.5324		25.7824		26.3824	222.661	27.1824
	35.6267		34.8767		35.4767	200.083	36.2767
	129.155		128.405		129.005	215.634	129.805
	159.356		158.606		159.206	207.679	160.006
	204.756		204.006		204.606	176.604	205.406
	33.446		32.696		33.2959	163.007	34.096
	10.7623		10.0123		10.6123	166.538	11.4123
	146.631		145.881		146.481	177.592	147.281
	44.9718		44.2218		44.8218	188.114	45.6217
	66.2848		65.5348		66.1348	145.243	66.9348
	236.823		236.073		236.673	69.1283	237.473
	223.834		223.084		223.684	76.0967	224.484
	159.449		158.699		159.299	72.7637	160.099
	163.476		162.726		163.326	78.781	164.126
	147.377		146.627		147.227	54.4358	148.027
	283.998		283.248		283.848	27.0168	284.648
	103.697		102.947		103.547	23.6295	104.347
	105.167		104.417		105.017	57.0849	105.817
	290.57		289.82		290.42	61.1598	291.22
	146.815		146.065		146.665	93.4463	147.465
	56.4337		55.6837		56.2837	93.4178	57.0837
	25.0672		24.3172		24.9172	138.468	25.7172
	11.9587		11.2087		11.8087	89.4318	12.6087
	28.5529		27.8029		28.4029	108.899	29.2029
	71.1437		70.3937		70.9938	111.014	71.7938
	158.403		157.653		158.253	131.234	159.053
	71.7675		71.0175		71.6175	135.88	72.4175
	195.267		194.517		195.117	30.9814	195.917
	54.4705		53.7205		54.3205	36.8873	55.1205
	112.93		112.18		112.78	23.3888	113.58
	24.6058		23.8558		24.4558	83.2585	25.2558
	63.1328		62.3828		62.9828	17.7755	63.7828
	144.067		143.317		143.917	13.5354	144.717
	47.9169		47.1669		47.7669	96.1593	48.5669
	42.5169		41.7669		42.3669	109.863	43.1669
	80.1151		79.3651		79.9651	126.969	80.7651
	126.172		125.422		126.022	205.304	126.822
	174.35		173.6		174.2	10.6917	175
	97.5221		96.7721		97.3721	4.77644	98.1721
	117.789		117.039		117.639	51.189	118.439
	180.952		180.202		180.802	51.1648	181.601
	349.435		348.685		349.285	127.591	350.085
	431.58		430.83		431.43	55.6764	432.23
	413.963		413.213		413.813	93.1484	414.613
	292.672		291.922		292.522	57.557	293.322
	67.1172		66.3672		66.9672	174.371	67.7672
	76.6788		75.9288		76.5288	63.1586	77.3288
	153.681		152.931		153.531	52.5373	154.331
	134.159		133.409		134.009	85.6047	134.809
	99.1638		98.4138		99.0138	32.8629	99.8138
	39.7833		39.0333		39.6333	33.6854	40.4333
	13.0937		12.3437		12.9436	36.8238	13.7437
	12.2579		11.5079		12.1079	42.4001	12.9079
	124.783		124.033		124.633	60.8956	125.433
	82.8647		82.1147		82.7147	85.3843	83.5147
	102.488		101.738		102.338	65.9564	103.138
	118.94		118.19		118.79	91.0451	119.59
	102.419		101.669		102.269	23.2798	103.069
	94.6097		93.8597		94.4596	17.692	95.2596
	88.0884		87.3384		87.9384	14.6824	88.7384
	245.756		245.006		245.606	98.3369	246.406
	19.3321		18.5821		19.1821	98.4066	19.9821
	80.7799		80.0299		80.6299	26.9437	81.4299
	75.7023		74.9523		75.5524	40.4174	76.3524
	156.463		155.713		156.313	39.2433	157.113
	40.918		40.168		40.768	52.51	41.568
	33.9145		33.1645		33.7645	42.1689	34.5645
	159.295		158.545		159.145	54.009	159.945
	168.194		167.444		168.044	103.381	168.844
	59.9933		59.2433		59.8432	112.19	60.6433
	205.464		204.714		205.314	58.5286	206.114
	41.1305		40.3805		40.9805	44.9821	41.7805
	191.609		190.859		191.459	108.741	192.259
	238.79		238.04		238.64	56.7172	239.44
	172.139		171.389		171.989	50.6657	172.789
	139.378		138.628		139.228	64.0051	140.028
	126.029		125.279		125.879	6.95953	126.679
	122.856		122.106		122.706	9.11851	123.506
	18.4731		17.7231		18.3231	57.4272	19.1231
	60.155		59.405		60.005	41.945	60.805
	183.951		183.201		183.801	158.081	184.601
	203.638		202.888		203.488	101.73	204.288
	206.772		206.022		206.622	111.662	207.422
	208.648		207.898		208.498	77.2227	209.298
	228.635		227.885		228.485	62.756	229.285
	80.4119		79.6619		80.2619	28.1805	81.0619
	63.8447		63.0947		63.6947	79.7838	64.4947
	91.1017		90.3517		90.9517	72.076	91.7517
	131.831		131.081		131.681	84.2256	132.481
	91.6154		90.8654		91.4654	78.5963	92.2654
	156.675		155.925		156.525	234.483	157.325
	119.701		118.951		119.551	251.577	120.351
	123.537		122.787		123.386	248.947	124.186
						65.5511
	214.656		213.906		214.506	50.1167	215.306
	38.5615		37.8115		38.4115	5.96525	39.2115
	35.1532		34.4032		35.0032	10.4764	35.8032
	69.7765		69.0265		69.6265	72.4772	70.4265
	113.522		112.772		113.372	87.6553	114.172
	203.7		202.95		203.55	102.339	204.35
	187.671		186.921		187.521	70.6327	188.321
	125.294		124.544		125.144	112.026	125.944
	137.554		136.804		137.404	105.873	138.204
	204.24		203.49		204.09	104.69	204.89
	178.022		177.272		177.872	122.153	178.672
	189.538		188.788		189.388	97.352	190.188
	131.747		130.997		131.597	105.29	132.397
	198.114		197.364		197.964	101.95	198.764
	78.5147		77.7647		78.3647	121.374	79.1647
	57.5067		56.7567		57.3567	15.6327	58.1567
	40.6644		39.9144		40.5144	9.55612	41.3144
	147.145		146.395		146.995	21.2516	147.795
	30.9986		30.2486		30.8486	22.3216	31.6486
	48.9676		48.2176		48.8176	24.066	49.6176
	40.3057		39.5557		40.1557	64.6816	40.9557
	99.8762		99.1262		99.7262	27.2254	100.526
	155.208		154.458		155.058	25.4022	155.858
	184.024		183.274		183.875	26.8874	184.674
	36.2911		35.5411		36.1411	43.2877	36.9411
	66.1798		65.4298		66.0298	110.257	66.8298
	53.971		53.221		53.821	75.932	54.621
	149.387		148.637		149.238	139.336	150.037
	202.341		201.591		202.191	36.1629	202.991
	90.1145		89.3645		89.9645	68.8874	90.7645
	73.0666		72.3166		72.9167	48.2849	73.7167
	105.116		104.366		104.966	88.25	105.766
	180.105		179.355		179.955	49.9602	180.755
	129.974		129.224		129.824	76.5859	130.624
	93.6009		92.8509		93.4509	35.2324	94.2509
	13.493		12.743		13.343	54.598	14.143
	18.9093		18.1593		18.7593	61.5321	19.5593
	59.3004		58.5504		59.1504	37.6683	59.9504
	53.5712		52.8212		53.4212	122.924	54.2212
	83.9119		83.1619		83.7619	50.6371	84.5619
	157.529		156.779		157.379	54.867	158.179
	64.2998		63.5498		64.1497	62.7933	64.9497
	243.392		242.642		243.242	38.8312	244.042
	230.469		229.719		230.319	26.0288	231.119
	54.3931		53.6431		54.2431	35.5207	55.0431
	108.342		107.592		108.192	38.9052	108.992
	250.81		250.06		250.66	40.5992	251.46
	183.552		182.802		183.402	16.908	184.202
	215.024		214.274		214.874	74.8523	215.674
	143.094		142.344		142.944	69.6813	143.744
	71.9482		71.1982		71.7982	64.1638	72.5982
	52.3656		51.6156		52.2156	130.808	53.0156
	62.5404		61.7904		62.3904	125.616	63.1904
	34.5324		33.7824		34.3824	167.426	35.1824
	152.435		151.685		152.285	170.865	153.085
	44.324		43.574		44.174	164.501	44.974
	87.8712		87.1212		87.7212	167.645	88.5212
	1.30689		0.556894		1.15689	199.263	1.95689
	147.273		146.523		147.123	208.041	147.923
	103.603		102.853		103.453	197.165	104.253
	150.43		149.68		150.28	104.486	151.08
	200.852		200.102		200.702	100.516	201.502
	108.653		107.903		108.503	111.552	109.303
	92.4043		91.6543		92.2543	119.255	93.0543
	164.86		164.11		164.71	119.382	165.51
	180.616		179.866		180.466	204.582	181.266
	198.401		197.651		198.251	61.9886	199.051
	198.478		197.728		198.328	62.2857	199.128
	116.311		115.561		116.162	121.869	116.962
	13.2503		12.5003		13.1003	115.053	13.9003
	6.17543		5.42543		6.02543	98.9176	6.82543
	240.893		240.143		240.743	127.466	241.543
	102.829		102.079		102.68	140.967	103.48
	144.386		143.636		144.236	65.034	145.036
	110.401		109.651		110.251	42.2529	111.052
	79.8361		79.0861		79.6861	53.9904	80.4861
	88.7732		88.0232		88.6232	57.1616	89.4232
	113.611		112.861		113.461	57.869	114.261
	150.775		150.025		150.625	37.7561	151.425
	137.996		137.246		137.846	32.8236	138.646
	96.2994		95.5494		96.1494	68.934	96.9494
	207.452		206.702		207.302	27.1383	208.102
	195.565		194.815		195.415	20.1219	196.215
	168.981		168.231		168.831	30.6907	169.631
	37.5099		36.7599		37.3599	13.6509	38.1599
	227.343		226.593		227.193	20.1228	227.993
	123.219		122.469		123.069	26.0075	123.869
	93.0605		92.3105		92.9105	20.6858	93.7105
	257.955		257.205		257.805	1.45347	258.605
	70.0298		69.2798		69.8798	24.5232	70.6798
	137.259		136.509		137.109	82.8456	137.909
	72.7665		72.0165		72.6165	82.4918	73.4165
	106.214		105.464		106.064	83.6371	106.864
	91.2082		90.4582		91.0581	108.667	91.8581
	13.6643		12.9143		13.5143	83.8393	14.3143
	128.226		127.476		128.076	116.261	128.876
	35.1527		34.4027		35.0027	121.156	35.8028
	53.4651		52.7151		53.3151	125.629	54.1151
	99.5443		98.7943		99.3943	78.2317	100.194
	67.6522		66.9022		67.5022	37.1416	68.3022
	44.7782		44.0282		44.6283	76.618	45.4282
	55.4343		54.6843		55.2843	79.8005	56.0843
	65.1694		64.4194		65.0194	42.7477	65.8194
	223.003		222.253		222.853	56.8701	223.653
	122.36		121.61		122.21	88.9153	123.01
	149.337		148.587		149.187	47.043	149.987
	134.319		133.569		134.169	9.86721	134.969
	109.265		108.515		109.115	14.9744	109.915
	95.4496		94.6996		95.2996	40.741	96.0996
	147.81		147.06		147.66	17.4289	148.46
	70.246		69.496		70.0961	22.3416	70.8961
	108.194		107.444		108.044	25.6696	108.844
	60.5041		59.7541		60.3541	41.8653	61.1541
	56.767		56.017		56.617	66.9249	57.417
	200.03		199.28		199.88	61.7034	200.68
	254.835		254.085		254.685	56.9574	255.485
	141.459		140.709		141.31	80.5967	142.109
	170.39		169.64		170.24	83.0513	171.04
	38.9957		38.2457		38.8457	101.425	39.6457
	105.236		104.486		105.086	106.635	105.886
	221.329		220.579		221.179	103.03	221.979
	205.368		204.618		205.218	55.6579	206.018
	245.773		245.023		245.623	37.9075	246.423
	234.337		233.587		234.187	41.7484	234.987
	123.197		122.447		123.047	49.2604	123.847
	69.7636		69.0136		69.6136	25.4857	70.4136
	12.5565		11.8065		12.4065	76.046	13.2065
	75.9437		75.1937		75.7936	38.381	76.5936
	174.475		173.725		174.325	33.7265	175.125
	204.746		203.996		204.596	26.4758	205.396
	210.92		210.17		210.77	27.9689	211.57
	96.5932		95.8432		96.4432	33.9344	97.2432
	26.3244		25.5744		26.1744	12.0917	26.9744
	107.573		106.823		107.423	35.4552	108.223
	181.197		180.447		181.047	4.77779	181.847
	121.093		120.343		120.943	51.497	121.743
	193.632		192.882		193.482	28.9703	194.282
	213.384		212.634		213.234	0.92013	214.034
	208.893		208.143		208.743	16.853	209.543
	230.704		229.954		230.554	23.8474	231.354
	227.999		227.249		227.849	82.5889	228.649
	185.367		184.617		185.217	93.676	186.017
	44.4888		43.7388		44.3388	113.137	45.1388
	186.015		185.265		185.865	15.4042	186.665
	269.027		268.277		268.877	37.5404	269.677
	278.481		277.731		278.332	51.2776	279.132
	66.3106		65.5606		66.1606	18.1255	66.9606
	160.379		159.629		160.229	101.459	161.029
	199.63		198.88		199.48	39.6188	200.28
	114.947		114.197		114.797	83.0654	115.597
	157.47		156.72		157.32	82.8521	158.12
	141.587		140.837		141.437	71.3722	142.237
	137.048		136.298		136.898	67.7127	137.698
	83.3864		82.6364		83.2364	76.3076	84.0364
	142.254		141.504		142.104	94.0396	142.904
	68.2761		67.5261		68.1261	46.1376	68.9261
	68.9905		68.2405		68.8405	74.1791	69.6405
	128.532		127.782		128.382	31.1656	129.182
	137.448		136.698		137.298	41.6372	138.098
	140.657		139.907		140.507	12.6677	141.307
	143.155		142.405		143.005	74.3072	143.805
	167.149		166.399		166.999	80.8642	167.799
	149.029		148.279		148.879	100.649	149.679
	145.288		144.538		145.138	113.873	145.938
	142.281		141.531		142.131	127.576	142.931
	15.8018		15.0518		15.6518	144.198	16.4518
	72.031		71.281		71.881	146.666	72.681
	88.6234		87.8734		88.4734	94.8249	89.2734
	58.3545		57.6045		58.2045	99.1732	59.0045
	87.3528		86.6028		87.2028	125.312	88.0028
	67.9094		67.1594		67.7594	121.783	68.5594
	48.3142		47.5642		48.1642	112.45	48.9642
	43.9802		43.2302		43.8302	111.754	44.6302
	97.685		96.935		97.535	165.437	98.335
	140.572		139.822		140.422	115.778	141.222
	198.886		198.136		198.736	90.1575	199.536
	225.501		224.751		225.351	106.401	226.151
	167.423		166.673		167.273	45.7144	168.073
	169.907		169.157		169.757	175.863	170.558
	163.506		162.756		163.356	191.431	164.156
	41.0913		40.3413		40.9413	154.968	41.7413
	70.4113		69.6613		70.2613	178.189	71.0613
	67.9818		67.2318		67.8318	72.5401	68.6318
	100.257		99.507		100.107	71.9004	100.907
	146.479		145.729		146.329	86.1663	147.129
	90.4656		89.7156		90.3156	89.7933	91.1156
	63.3786		62.6286		63.2286	81.3038	64.0286
	91.827		91.077		91.677	75.3827	92.477
	66.7309		65.9809		66.5809	125.105	67.3809
	163.994		163.244		163.844	114.747	164.644
	137.609		136.859		137.459	46.1056	138.259
	220.032		219.282		219.882	40.5178	220.683
	17.4584		16.7084		17.3084	131.286	18.1084
	15.9004		15.1504		15.7504	202.649	16.5504
	205.997		205.247		205.847	141.063	206.647
	227.311		226.561		227.161	146.573	227.961
	238.628		237.878		238.478	148.312	239.278
	28.2974		27.5474		28.1474	198.56	28.9474
	141.4		140.65		141.25	207.499	142.05
	71.3615		70.6115		71.2114	211.408	72.0114
	77.3648		76.6148		77.2148	130.077	78.0148
	114.531		113.781		114.382	11.5696	115.181
	42.3082		41.5582		42.1582	29.8675	42.9582
	124.701		123.951		124.551	39.044	125.351
	83.25		82.5		83.1	26.1055	83.9
	50.089		49.339		49.939	10.602	50.739
	41.1718		40.4218		41.0218	47.4131	41.8218
	122.543		121.793		122.393	90.6901	123.193
	27.192		26.442		27.042	90.7795	27.8421
	208.902		208.152		208.752	95.5909	209.552
	259.413		258.663		259.263	56.3295	260.063
	255.042		254.292		254.892	62.9745	255.692
	128.012		127.262		127.862	53.5862	128.662
	63.3653		62.6153		63.2152	67.2424	64.0152
	77.5382		76.7882		77.3882	93.0471	78.1882
	66.6992		65.9492		66.5492	89.8524	67.3492
	36.217		35.467		36.067	94.4232	36.867
	58.9257		58.1757		58.7757	92.6784	59.5757
	274.943		274.193		274.793	91.399	275.593
	93.8086		93.0586		93.6586	120.178	94.4586
	152.563		151.813		152.413	128.082	153.213
	137.403		136.653		137.253	106.537	138.053
	104.194		103.444		104.044	97.8883	104.844
	182.17		181.42		182.02	112.884	182.82
	162.508		161.758		162.358	143.841	163.158
	157.523		156.773		157.373	144.311	158.173
	66.665		65.915		66.515	154.565	67.315
	178.275		177.525		178.125	68.4913	178.925
	219.888		219.138		219.738	73.018	220.538
	190.685		189.935		190.536	49.9508	191.335
	97.384		96.634		97.234	72.215	98.034
	59.4658		58.7158		59.3158	69.4253	60.1158
	187.133		186.383		186.983	73.6012	187.783
	66.5314		65.7814		66.3814	75.0088	67.1814
	78.4479		77.6979		78.2979	122.24	79.0979
	105.786		105.036		105.636	124.77	106.436
	33.172		32.422		33.022	129.981	33.822
	171.869		171.119		171.719	133.775	172.519
	176.517		175.767		176.367	34.5524	177.167
	166.979		166.229		166.829	50.5438	167.629
	167.353		166.603		167.203	60.7616	168.003
	171.389		170.639		171.239	50.5078	172.039
	37.6805		36.9305		37.5305	40.5883	38.3305
	40.3507		39.6007		40.2007	45.2008	41.0007
	124.791		124.041		124.641	36.8036	125.441
	167.751		167.001		167.601	44.058	168.401
	64.8772		64.1272		64.7272	55.7846	65.5272
	135.068		134.318		134.918	116.673	135.718
	57.2212		56.4712		57.0712	139.839	57.8712
	45.3608		44.6108		45.2108	126.273	46.0108
	16.6759		15.9259		16.5259	103.922	17.3259
	22.2179		21.4679		22.0679	55.6309	22.8679
	12.0689		11.3189		11.919	87.8775	12.7189
	23.7841		23.0341		23.6341	92.0383	24.4341
	117.458		116.708		117.308	60.5988	118.108
	97.4849		96.7349		97.3349	136.239	98.1349
	58.439		57.689		58.289	133.85	59.089
	93.0654		92.3154		92.9154	122.443	93.7154
	55.8067		55.0567		55.6567	119.15	56.4567
	87.8995		87.1495		87.7495	106.254	88.5495
	138.19		137.44		138.04	107.16	138.84
	172.121		171.371		171.971	135.981	172.771
	192.453		191.703		192.303	142.132	193.103
	14.3278		13.5778		14.1778	145.83	14.9778
	24.0487		23.2987		23.8987	153.089	24.6988
	161.895		161.145		161.745	136.137	162.545
	124.396		123.646		124.246	185.071	125.046
	130.758		130.008		130.608	13.3747	131.408
	178.42		177.67		178.27	29.8244	179.07
	187.496		186.746		187.346	27.4619	188.146
	202.263		201.513		202.113	38.423	202.913
	92.7888		92.0388		92.6388	8.81807	93.4388
	118.326		117.576		118.176	0	118.976
	129.401		128.651		129.251	16.4069	130.051
	134.113		133.363		133.963	51.102	134.763
	14.149		13.399		13.999	60.7145	14.799
	76.1766		75.4266		76.0266	58.8704	76.8265
	135.349		134.599		135.199	38.0222	135.999
	135.504		134.754		135.354	21.1038	136.154
	168.479		167.729		168.329	28.8409	169.129
	253.47		252.72		253.32	83.53	254.12
	205.419		204.669		205.269	73.6682	206.069
	35.3977		34.6477		35.2477	32.7539	36.0477
	92.7688		92.0188		92.6188	46.5392	93.4188
	119.552		118.802		119.402	182.583	120.202
	116.232		115.482		116.082	140.494	116.882
	220.296		219.546		220.146	169.999	220.946
	25.9717		25.2217		25.8217	162.397	26.6217
	20.0991		19.3491		19.9491	216.896	20.7491
	75.0878		74.3378		74.9378	240.722	75.7378
	182.822		182.072		182.672	146.11	183.472
	171.029		170.279		170.879	173.741	171.679
	263.214		262.464		263.065	222.463	263.865
	235.456		234.706		235.305	225.272	236.106
	44.5145		43.7645		44.3646	110.712	45.1645
	142.758		142.008		142.608	101.132	143.409
	169.641		168.891		169.491	99.318	170.291
	105.464		104.714		105.314	139.199	106.114
	126.678		125.928		126.528	134.925	127.328
	144.327		143.577		144.177	207.496	144.977
	126.818		126.068		126.668	202.047	127.468
	44.7909		44.0409		44.6409	146.543	45.4409
	208.304		207.554		208.155	228.228	208.954
	122.892		122.142		122.742	286.576	123.542
	76.0725		75.3225		75.9224	292.188	76.7224
	10.2193		9.46931		10.0693	228.553	10.8693
	157.54		156.79		157.39	322.707	158.19
	176.364		175.614		176.214	293.399	177.014
	121.518		120.768		121.368	285.776	122.168
	94.7494		93.9994		94.5994	289.416	95.3994
	173.911		173.161		173.761	291.497	174.561
	178.873		178.123		178.723	227.829	179.523
	123.414		122.664		123.264	270.147	124.064
	143.676		142.926		143.526	242.42	144.326
	117.312		116.562		117.162	236.201	117.962
	73.8468		73.0968		73.6968	184.046	74.4968
	33.9324		33.1824		33.7824	151.409	34.5824
	176.258		175.508		176.108	188.527	176.908
	247.731		246.981		247.581	220.503	248.381
	160.829		160.079		160.679	196.06	161.479
	83.1168		82.3668		82.9668	191.012	83.7669
	97.1173		96.3673		96.9673	208.801	97.7673
	138.825		138.075		138.675	182.708	139.475
	118.798		118.048		118.648	181.164	119.448
	136.787		136.037		136.637	194.536	137.437
	107.472		106.722		107.322	115.317	108.122
	64.7987		64.0487		64.6487	119.682	65.4487
	63.9151		63.1651		63.7651	165.907	64.5651
	31.4527		30.7027		31.3027	215.738	32.1027
	205.312		204.562		205.162	113.491	205.962
	121.836		121.086		121.686	109.175	122.486
	101.269		100.519		101.12	253.345	101.919
	36.3079		35.5579		36.1579	248.23	36.9579
	124.984		124.234		124.834	399.024	125.634
	119.425		118.675		119.275	399.447	120.075
	181.018		180.268		180.868	390.961	181.668
	178.194		177.444		178.044	359.957	178.844
	85.6055		84.8555		85.4555	342.607	86.2555
	53.05		52.3		52.9	431.261	53.7
	15.0581		14.3081		14.9081	305.527	15.7081
	103.208		102.458		103.058	298.06	103.858
	100.444		99.6937		100.294	297.732	101.094
	56.3862		55.6362		56.2362	310.337	57.0362
	203.101		202.351		202.951	325.522	203.751
	87.2996		86.5496		87.1496	263.121	87.9496
	25.4473		24.6973		25.2972	274.923	26.0972
	10.6227		9.87268		10.4727	248.504	11.2727
	249.214		248.464		249.064	235.215	249.864
	211.732		210.982		211.582	263.161	212.382
	108.189		107.439		108.039	204.242	108.839
	140.268		139.518		140.118	163.385	140.918
	243.588		242.838		243.438	162.31	244.238
	62.4234		61.6734		62.2734	166.419	63.0734
	111.438		110.688		111.288	193.326	112.088
	166.617		165.867		166.467	197.195	167.267
	140.658		139.908		140.508	187.946	141.308
	173.741		172.991		173.591	186.248	174.391
	88.74		87.99		88.59	68.0556	89.39
	119.265		118.515		119.115	70.1689	119.915
	69.7224		68.9724		69.5724	100.025	70.3724
	79.84		79.09		79.69	95.1034	80.49
	91.6322		90.8822		91.4822	71.4206	92.2822
	205.838		205.088		205.688	114.449	206.488
	115.586		114.836		115.436	115.552	116.236
	187.152		186.402		187.002	99.4873	187.802
	188.913		188.163		188.763	79.9459	189.563
	111.74		110.99		111.59	110.121	112.39
	5.66643		4.91643		5.51643	117.347	6.31643
	116.571		115.821		116.421	125.248	117.221
	94.5822		93.8322		94.4322	140.359	95.2322
	22.1083		21.3583		21.9583	150.344	22.7583
	186.074		185.324		185.924	161.933	186.724
	184.878		184.128		184.728	165.176	185.528
	194.059		193.309		193.909	168.484	194.709
	186.347		185.597		186.197	178.123	186.997
	267.837		267.087		267.687	189.081	268.487
	157.648		156.898		157.498	138.502	158.298
	149.979		149.229		149.829	225.883	150.629
	215.39		214.64		215.24	229.001	216.04
	134.355		133.605		134.204	237.748	135.005
	145.13		144.38		144.98	162.672	145.78
	63.0401		62.2901		62.8901	182.439	63.6901
	29.1055		28.3555		28.9555	99.4359	29.7555
	17.3649		16.6149		17.2149	97.3434	18.0149
	58.1225		57.3725		57.9725	135.833	58.7725
	127.026		126.276		126.876	143.557	127.676
	138.254		137.504		138.104	139.753	138.904
	63.2078		62.4578		63.0578	162.784	63.8578
	155.981		155.231		155.831	148.486	156.631
	46.0842		45.3342		45.9342	115.357	46.7342
	129.404		128.654		129.254	116.989	130.054
	151.816		151.066		151.666	133.743	152.466
	116.603		115.853		116.453	139.293	117.253
	262.337		261.587		262.187	147.94	262.987
	130.623		129.873		130.473	144.88	131.273
	81.1568		80.4068		81.0068	136.756	81.8068
	128.424		127.674		128.274	114.897	129.074
	25.312		24.562		25.162	146.266	25.962
	47.1913		46.4413		47.0413	121.036	47.8413
	71.2492		70.4992		71.0992	64.5408	71.8992
	154.87		154.12		154.72	108.735	155.52
	93.5675		92.8175		93.4175	106.487	94.2175
	44.8027		44.0527		44.6527	107.939	45.4527
	218.632		217.882		218.482	94.0746	219.282
	72.4279		71.6779		72.2779	99.0121	73.0779
	94.6453		93.8953		94.4953	103.639	95.2953
	24.5215		23.7715		24.3715	108.38	25.1715
	94.6008		93.8508		94.4508	90.4077	95.2508
	185.19		184.44		185.04	94.2478	185.84
	72.3914		71.6414		72.2414	68.7442	73.0414
	121.59		120.84		121.44	71.2982	122.24
	96.6472		95.8972		96.4972	164.502	97.2972
	164.234		163.484		164.084	160.306	164.884
	144.623		143.873		144.473	159.979	145.273
	52.9359		52.1859		52.7859	153.684	53.5859
	44.5326		43.7826		44.3826	147.109	45.1827
	108.73		107.98		108.58	136.229	109.38
	72.8913		72.1413		72.7413	134.523	73.5413
	106.028		105.278		105.878	152.544	106.678
	89.5594		88.8094		89.4094	144.434	90.2094
	96.2916		95.5416		96.1416	207.393	96.9416
	131.124		130.374		130.974	141.398	131.774
	260.942		260.192		260.792	143.422	261.592
	164.979		164.229		164.829	109.354	165.629
	96.0425		95.2925		95.8925	97.9267	96.6925
	90.6959		89.9459		90.5459	95.4263	91.3459
	152.407		151.657		152.257	148.595	153.057
	104.38		103.63		104.23	136.753	105.03
	173.125		172.375		172.975	41.8152	173.775
	123.962		123.212		123.812	72.0711	124.612
	179.045		178.295		178.895	143.156	179.695
	215.713		214.963		215.563	144.394	216.363
	140.264		139.514		140.114	157.543	140.914
	55.0049		54.2549		54.8549	112.08	55.6549
	132.399		131.649		132.249	185.969	133.049
	118.22		117.47		118.07	122.217	118.87
	163.293		162.543		163.143	122.103	163.944
	164.653		163.903		164.503	120.469	165.303
	98.6688		97.9188		98.5188	126.364	99.3188
	58.4661		57.7161		58.3161	56.0213	59.1161
	156.161		155.411		156.011	138.209	156.811
	111.892		111.142		111.743	131.513	112.543
	74.1404		73.3904		73.9904	126.533	74.7904
	235.752		235.002		235.602	121.885	236.402
	128.558		127.808		128.408	133.676	129.208
	24.5465		23.7965		24.3965	111.404	25.1965
	68.4531		67.7031		68.3032	98.283	69.1031
	87.2875		86.5375		87.1375	106.793	87.9375
	110.131		109.381		109.981	75.6012	110.781
	124.847		124.097		124.697	103.17	125.497
	0		0		0	107.54	0.461103
	63.2252		62.4752		63.0752	92.6494	63.8752
	297.105		296.355		296.955	66.856	297.755
	255.721		254.971		255.571	153.806	256.371
	298.694		297.944		298.544	158.843	299.344
	180.211		179.461		180.061	123.775	180.861
	79.3074		78.5574		79.1574	90.1352	79.9574
	73.0565		72.3065		72.9065	178.877	73.7065
	20.8106		20.0606		20.6606	79.3198	21.4606
	26.5881		25.8381		26.4381	82.7499	27.2381
	31.1223		30.3723		30.9723	172.672	31.7723
	43.1268		42.3768		42.9768	184.72	43.7768
	93.6919		92.9419		93.5419	186.873	94.3419
	110.098		109.348		109.948	213.283	110.748
	102.903		102.153		102.753	211.87	103.553
	42.0004		41.2504		41.8504	193.546	42.6504
	182.516		181.766		182.366	198.258	183.166
	170.246		169.496		170.096	189.052	170.896
	148.456		147.706		148.306	282.462	149.106
	51.0359		50.2859		50.886	285.131	51.6859
	135.742		134.992		135.592	279.69	136.392
	82.4815		81.7315		82.3315	275.957	83.1315
	27.3001		26.5501		27.1501	268.619	27.9501
	1.79239		1.04239		1.64239	225.028	2.44239
	66.7923		66.0423		66.6423	218.687	67.4423
	109.699		108.949		109.549	227.403	110.349
	208.861		208.111		208.711	222.093	209.511
	248.124		247.374		247.974	229.118	248.774
	252.161		251.411		252.011	229.064	252.811
	242.617		241.867		242.467	261.031	243.267
	243.787		243.037		243.637	193.755	244.437
	204.779		204.029		204.629	199.334	205.429
	131.287		130.537		131.137	204.365	131.937
	41.2313		40.4813		41.0813	193.195	41.8813
	181.952		181.202		181.802	232.823	182.602
	172.628		171.878		172.478	253.801	173.278
	160.628		159.878		160.478	245.724	161.278
	150.011		149.261		149.861	245.377	150.661
	188.373		187.623		188.222	268.963	189.023
	158.099		157.349		157.949	245.669	158.749
	95.3583		94.6083		95.2083	227.745	96.0083
	185.024		184.274		184.874	225.492	185.674
	115.695		114.945		115.545	197.839	116.345
	57.02		56.27		56.87	200.664	57.67
	146.898		146.148		146.748	199.232	147.548
	130.74		129.99		130.59	201.943	131.39
	74.0033		73.2533		73.8533	194.181	74.6533
	67.7915		67.0415		67.6415	197.591	68.4415
	135.828		135.078		135.678	274.315	136.478
	226.96		226.21		226.81	280.268	227.61
	102.491		101.741		102.341	279.116	103.141
	95.314		94.564		95.164	270.099	95.964
	90.1482		89.3982		89.9982	263.142	90.7982
	74.0806		73.3306		73.9305	293.291	74.7305
	62.675		61.925		62.525	244.793	63.325
	71.4351		70.6851		71.2851	175.778	72.0851
	11.4218		10.6718		11.2718	185.105	12.0718
	69.8541		69.1041		69.7041	192.308	70.5041
	22.6935		21.9435		22.5435	195.498	23.3435
	145.828		145.078		145.678	181.55	146.478
	130.627		129.877		130.477	176.355	131.277
	134.666		133.916		134.516	170.686	135.316
	134.733		133.983		134.583	148.458	135.383
	119.95		119.2		119.8	155.516	120.6
	34.7844		34.0344		34.6344	166.132	35.4344
	74.0087		73.2587		73.8587	132.186	74.6587
	136.092		135.342		135.942	113.557	136.742
	135.992		135.242		135.842	128.711	136.642
	150.489		149.739		150.339	124.065	151.139
	106.09		105.34		105.94	181.082	106.74
	109.925		109.175		109.775	183.24	110.575
	80.7257		79.9757		80.5756	184.482	81.3756
	86.411		85.661		86.261	190.326	87.061
	111.497		110.747		111.347	107.054	112.147
	95.7927		95.0427		95.6427	97.5163	96.4427
	107.543		106.793		107.393	90.1869	108.193
	148.841		148.091		148.691	102.001	149.491
	169.906		169.156		169.756	36.2099	170.556
	151.956		151.206		151.806	46.5222	152.606
	131.05		130.3		130.9	93.1389	131.7
	142.98		142.23		142.83	159.905	143.63
	63.2078		62.4578		63.0578	165.941	63.8578
	57.6179		56.8679		57.4679	163.707	58.2679
	124.268		123.518		124.118	103.166	124.918
	121.573		120.823		121.423	100.293	122.223
	136.19		135.44		136.04	99.6844	136.84
	132.055		131.305		131.905	86.3037	132.705
	105.259		104.509		105.109	95.8902	105.909
	96.2686		95.5186		96.1187	109.815	96.9186
	68.0888		67.3388		67.9388	144.279	68.7388
	115		114.25		114.85	150.313	115.65
	63.5404		62.7904		63.3904	153.714	64.1904
	155.811		155.061		155.661	171.724	156.461
	149.827		149.077		149.677	170.439	150.477
	0		0		0	172.465	0
	23.542		22.792		23.392	175.754	24.192
	42.9761		42.2261		42.8261	168.621	43.6261
	163.363		162.613		163.213	63.0268	164.013
	80.7108		79.9608		80.5608	33.8514	81.3608
	64.5898		63.8398		64.4398	29.7245	65.2398
	101.743		100.993		101.593	40.9742	102.393
	55.9362		55.1862		55.7862	62.368	56.5862
	91.9929		91.2429		91.8429	198.992	92.6429
	56.3559		55.6059		56.2059	180.853	57.0059
	67.8281		67.0781		67.6781	162.2	68.4781
	73.7357		72.9857		73.5857	202.943	74.3857
	50.4822		49.7322		50.3322	198.692	51.1322
	128.326		127.576		128.176	216.211	128.976
	25.9568		25.2068		25.8068	266.716	26.6068
	102.834		102.084		102.684	262.325	103.484
	54.0914		53.3414		53.9414	206.821	54.7414
	12.9416		12.1916		12.7916	73.959	13.5916
	145.698		144.948		145.548	69.2015	146.348
	196.213		195.463		196.063	148.287	196.863
	69.699		68.949		69.549	143.983	70.349
	99.493		98.743		99.343	147.529	100.143
	86.2135		85.4635		86.0635	135.646	86.8635
	83.3152		82.5652		83.1651	153.999	83.9651
	130.442		129.692		130.292	121.957	131.092
	210.404		209.654		210.254	109.117	211.054
	215.526		214.776		215.376	108.161	216.176
	211.886		211.136		211.736	114.016	212.536
	163.372		162.622		163.222	113.512	164.022
	153.948		153.198		153.798	108.49	154.598
	178.434		177.684		178.284	99.9457	179.084
	133.88		133.13		133.73	64.7543	134.53
	164.377		163.627		164.227	60.6272	165.027
	123.63		122.88		123.481	50.3789	124.281
	142.267		141.517		142.117	55.8585	142.917
	72.1215		71.3715		71.9715	43.3266	72.7715
	23.6126		22.8626		23.4626	33.8454	24.2626
	92.8688		92.1188		92.7188	83.0287	93.5188
	206.738		205.988		206.588	78.2353	207.388
	254.124		253.374		253.974	100.726	254.774
	180.319		179.569		180.169	191.512	180.969
	244.63		243.88		244.48	206.579	245.28
	232.285		231.535		232.135	194.351	232.935
	242.371		241.621		242.221	228.598	243.021
	112.811		112.061		112.661	261.893	113.461
	64.9089		64.1589		64.7589	284.164	65.5589
	109.892		109.142		109.742	262.052	110.542
	54.2318		53.4818		54.0818	239.72	54.8818
	32.2623		31.5123		32.1123	252.813	32.9123
	269.311		268.561		269.161	257.251	269.961
	227.522		226.772		227.372	214.084	228.172
	220.094		219.344		219.944	317.886	220.744
	185.039		184.289		184.889	230.875	185.689
	254.318		253.568		254.168	187.862	254.968
	262.843		262.093		262.693	183.828	263.493
	155.707		154.957		155.557	136.88	156.357
	46.7236		45.9736		46.5737	128.508	47.3736
	99.2135		98.4635		99.0636	183.673	99.8636
	50.0687		49.3187		49.9187	253.8	50.7187
	196.921		196.171		196.771	242.842	197.571
	174.134		173.384		173.984	239.286	174.784
	199.368		198.618		199.218	173.845	200.018
	147.211		146.461		147.061	183.157	147.861
	189.932		189.182		189.782	193.547	190.582
	179.298		178.548		179.149	190.605	179.948
	25.0563		24.3063		24.9063	71.8528	25.7063
	76.3333		75.5833		76.1833	42.5114	76.9833
	125.451		124.701		125.301	52.1797	126.101
	30.0927		29.3427		29.9427	38.5236	30.7427
	248.762		248.012		248.612	31.7788	249.412
	45.1742		44.4242		45.0242	27.6667	45.8242
	30.9583		30.2083		30.8083	61.8919	31.6083
	84.2083		83.4583		84.0584	69.4464	84.8584
	69.2233		68.4733		69.0733	43.8458	69.8733
	122.974		122.224		122.824	42.8975	123.624
	86.2359		85.4859		86.0859	23.0612	86.8859
	95.6641		94.9141		95.514	20.2198	96.314
	106.715		105.965		106.565	20.2873	107.365
	148.611		147.861		148.461	41.9942	149.261
	95.636		94.886		95.486	87.4872	96.286
	99.1908		98.4408		99.0408	87.3544	99.8408
	114.612		113.862		114.463	124.992	115.263
	67.7118		66.9618		67.5618	134.891	68.3618
	65.3145		64.5645		65.1645	91.7239	65.9645
	49.8811		49.1311		49.7311	122.91	50.5311
	46.004		45.254		45.854	127.258	46.654
	105.669		104.919		105.519	129.387	106.319
	110.827		110.077		110.677	135.526	111.477
	80.0772		79.3272		79.9272	133.218	80.7272
	224.827		224.077		224.677	161.14	225.477
	192.37		191.62		192.22	164.036	193.02
	162.433		161.683		162.283	147.682	163.083
	126.965		126.215		126.815	163.166	127.615
	143.4		142.65		143.25	136.336	144.05
	167.062		166.312		166.912	148.878	167.712
	165.016		164.266		164.865	155.286	165.666
	192.613		191.863		192.463	172.821	193.263
	158.454		157.704		158.304	187.887	159.104
	174.735		173.985		174.585	179.036	175.385
	199.79		199.04		199.64	180.178	200.44
	223.608		222.858		223.458	140.14	224.258
	140.714		139.964		140.564	166.345	141.364
	167.548		166.798		167.398	176.148	168.198
	34.9074		34.1574		34.7574	190.623	35.5574
	76.5436		75.7936		76.3936	181.618	77.1936
	128.946		128.196		128.796	149.325	129.596
	21.1633		20.4133		21.0133	88.9915	21.8133
	55.9804		55.2304		55.8304	98.6186	56.6304
	84.7044		83.9544		84.5544	88.5407	85.3544
	58.1517		57.4017		58.0017	207.579	58.8017
	55.5831		54.8331		55.4331	204.093	56.2331
	68.198		67.448		68.048	194.637	68.848
	53.6056		52.8556		53.4556	202.643	54.2556
	90.3448		89.5948		90.1948	200.739	90.9948
	140.164		139.414		140.014	190.991	140.814
	62.2854		61.5354		62.1354	210.909	62.9353
	53.5282		52.7782		53.3782	192.509	54.1782
	40.8159		40.0659		40.6659	178.708	41.4659
	13.9635		13.2135		13.8135	194.537	14.6135
	50.9713		50.2213		50.8213	229.262	51.6213
	21.6319		20.8819		21.4819	241.286	22.2819
	60.6324		59.8824		60.4823	224.294	61.2824
	80.2938		79.5438		80.1438	198.921	80.9438
	14.6008		13.8508		14.4508	240.056	15.2508
	151.92		151.17		151.77	243.802	152.57
	76.9493		76.1993		76.7993	249.035	77.5993
	138.231		137.481		138.081	243.094	138.881
	275.559		274.809		275.409	216.745	276.209
	236.561		235.811		236.411	195.916	237.212
	274.774		274.024		274.624	191.626	275.424
	182.726		181.976		182.576	197.676	183.376
	179.219		178.469		179.069	167.879	179.869
	200.66		199.91		200.51	187.656	201.31
	222.461		221.711		222.311	175.328	223.111
	249.711		248.961		249.561	166.972	250.361
	76.7323		75.9823		76.5823	173.119	77.3823
	202.895		202.145		202.745	192.091	203.545
	74.6156		73.8656		74.4656	277.617	75.2656
	108.247		107.497		108.097	244.452	108.897
	85.5509		84.8009		85.4009	273.842	86.2009
	139.483		138.733		139.333	300.79	140.133
	177.553		176.803		177.403	268.34	178.202
	219.114		218.364		218.964	303.082	219.764
	176.84		176.09		176.69	260.216	177.49
	151.401		150.651		151.251	347.01	152.051
	191.405		190.655		191.255	342.941	192.055
	177.464		176.714		177.314	314.516	178.114
	130.115		129.365		129.965	324.789	130.765
	68.6085		67.8585		68.4586	305.965	69.2585
	62.9275		62.1775		62.7775	310.906	63.5775
	51.5508		50.8008		51.4008	289.456	52.2008
	40.2212		39.4712		40.0712	284.618	40.8712
	32.7879		32.0379		32.6379	276.757	33.4379
	62.9427		62.1927		62.7927	276.579	63.5926
	71.3472		70.5972		71.1972	262.122	71.9972
	146.197		145.447		146.047	258.497	146.847
	203.562		202.812		203.412	261.179	204.212
	201.092		200.342		200.942	241.062	201.742
	257.522		256.772		257.372	245.417	258.172
	211.25		210.5		211.1	240.322	211.9
	244.737		243.987		244.587	244.048	245.387
	187.672		186.922		187.522	244.561	188.322
	166.753		166.003		166.603	239.863	167.403
	277.077		276.327		276.927	269.878	277.727
	258.984		258.234		258.834	295.689	259.634
	153.258		152.508		153.108	267.506	153.908
	100.905		100.155		100.755	224.75	101.555
	12.7062		11.9562		12.5562	202.264	13.3562
	89.1411		88.3911		88.9911	197.268	89.7911
	55.193		54.443		55.043	204.588	55.843
	87.1704		86.4204		87.0204	300.48	87.8204
	141.408		140.658		141.258	307.531	142.058
	294.656		293.906		294.506	306.764	295.306
	259.942		259.192		259.792	300.593	260.592
	203.773		203.023		203.623	293.871	204.423
	43.552		42.802		43.402	306.835	44.202
	162.199		161.449		162.049	314.393	162.849
	112.553		111.803		112.403	317.911	113.203
	125.308		124.558		125.157	279.929	125.957
	117.45		116.7		117.3	251.818	118.1
	221.55		220.8		221.4	246.022	222.2
	103.932		103.182		103.782	219.422	104.582
	11.5876		10.8376		11.4375	227.604	12.2376
	47.7937		47.0437		47.6437	316.813	48.4437
	51.3774		50.6274		51.2274	318.684	52.0274
	96.2283		95.4783		96.0783	317.155	96.8783
	105.614		104.864		105.464	299.992	106.264
	77.5836		76.8336		77.4336	301.074	78.2336
	209.914		209.164		209.764	278.007	210.564
	230.798		230.048		230.649	325.578	231.448
	150.899		150.149		150.749	296.11	151.549
	173.126		172.376		172.976	294.571	173.776
	109.157		108.407		109.007	314.258	109.807
	146.557		145.807		146.407	354.614	147.207
	105.191		104.441		105.041	357.12	105.841
	123.499		122.749		123.349	362.435	124.149
	153.194		152.444		153.044	362.541	153.844
	99.2011		98.4511		99.0512	299.334	99.8512
	83.6035		82.8535		83.4535	295.626	84.2535
	119.369		118.619		119.219	276.004	120.019
	127.246		126.496		127.097	296.991	127.897
	206.358		205.608		206.208	298.688	207.008
	212.031		211.281		211.881	346.508	212.681
	197.028		196.278		196.878	302.758	197.678
	108.769		108.019		108.619	249.895	109.419
	137.522		136.772		137.372	253.147	138.172
	19.1293		18.3793		18.9793	238.418	19.7793
	35.3148		34.5648		35.1648	229.561	35.9648
	58.7341		57.9841		58.5841	233.948	59.3841
	142.321		141.571		142.171	225.522	142.971
	186.298		185.548		186.148	378.148	186.948
	122.979		122.229		122.829	377.259	123.629
	200.917		200.167		200.767	142	201.567
	159.323		158.573		159.173	140.31	159.973
	44.9737		44.2237		44.8237	146.724	45.6237
	68.0484		67.2984		67.8984	149.101	68.6984
	111.952		111.202		111.802	144.065	112.602
	236.951		236.201		236.801	169.374	237.601
	99.7104		98.9604		99.5604	173.7	100.36
	217.103		216.353		216.953	168.66	217.753
	182.057		181.307		181.907	185.578	182.707
	133.459		132.709		133.309	184.357	134.109
	89.7916		89.0416		89.6416	179.457	90.4416
	42.6758		41.9258		42.5258	168.307	43.3258
	107.787		107.037		107.637	200.769	108.437
	146.813		146.063		146.663	193.302	147.463
	53.127		52.377		52.977	166.74	53.777
	222.88		222.13		222.73	153.117	223.53
	155.475		154.725		155.325	161.697	156.125
	13.4042		12.6542		13.2542	114.534	14.0542
	29.8161		29.0661		29.6661	121.983	30.4661
	22.5438		21.7938		22.3938	116.683	23.1938
	66.1948		65.4448		66.0448	98.8674	66.8448
	97.8938		97.1438		97.7438	73.9174	98.5438
	229.994		229.244		229.844	99.5679	230.644
	153.465		152.715		153.315	97.4695	154.115
	166.572		165.822		166.422	92.8071	167.222
	173.986		173.236		173.836	110.269	174.636
	39.205		38.455		39.0551	102.998	39.855
	36.2933		35.5433		36.1433	89.1273	36.9433
	74.0862		73.3362		73.9362	100.579	74.7362
	51.5264		50.7764		51.3764	83.1544	52.1764
	157.518		156.768		157.368	88.3011	158.168
	149.238		148.488		149.089	75.9988	149.888
	258.225		257.475		258.075	131.565	258.875
	264.997		264.247		264.847	172.169	265.647
	63.6837		62.9337		63.5337	174.563	64.3337
	165.944		165.194		165.794	185.958	166.594
	68.2248		67.4748		68.0748	121.611	68.8748
	197.784		197.034		197.634	111.638	198.434
	136.529		135.779		136.379	146.66	137.179
	57.6001		56.8501		57.4501	152.741	58.2501
	146.178		145.428		146.028	103.994	146.828
	119.384		118.634		119.234	112.137	120.034
	39.1755		38.4255		39.0255	110.813	39.8255
	217.811		217.061		217.661	175.491	218.461
	108.828		108.078		108.678	196.705	109.478
	233.931		233.181		233.781	223.456	234.581
	189.264		188.514		189.114	171.027	189.914
	61.5644		60.8144		61.4144	171.852	62.2144
	237.393		236.643		237.243	171.51	238.043
	211.048		210.298		210.898	216.213	211.697
	75.9365		75.1865		75.7866	217.228	76.5866
	54.6623		53.9123		54.5123	211.5	55.3123
	185.781		185.031		185.631	215.29	186.431
	123.009		122.259		122.859	210.149	123.659
	23.9633		23.2133		23.8133	223.502	24.6133
	100.594		99.844		100.444	226.552	101.244
	150.612		149.862		150.462	220.024	151.262
	181.062		180.312		180.912	207.989	181.712
	182.911		182.161		182.761	257.371	183.561
	114.045		113.295		113.895	243.379	114.695
	169.324		168.574		169.174	219.632	169.974
	215.261		214.511		215.111	222.51	215.911
	69.0763		68.3263		68.9263	218.374	69.7263
	196.796		196.046		196.646	191.308	197.446
	151.818		151.068		151.668	187.414	152.468
	169.439		168.689		169.289	177.686	170.089
	22.3878		21.6378		22.2378	187.306	23.0378
	176.681		175.931		176.531	170.266	177.331
	69.1767		68.4267		69.0267	176.635	69.8267
	102.428		101.678		102.278	204.28	103.078
	125.664		124.914		125.514	209.974	126.314
	140.352		139.602		140.202	200.945	141.002
	44.7947		44.0447		44.6447	198.407	45.4447
	91.3746		90.6246		91.2246	205.502	92.0246
	51.5892		50.8392		51.4392	163.236	52.2392
	18.1349		17.3849		17.985	143.067	18.7849
	210.877		210.127		210.727	147.755	211.527
	232.661		231.911		232.511	164.378	233.311
	142.119		141.369		141.969	178.157	142.769
	198.022		197.272		197.872	171.447	198.672
	73.687		72.937		73.537	174.258	74.337
						186.499
	47.779		47.029		47.629	157.958	48.429
	179.561		178.811		179.411	156.597	180.211
	150.639		149.889		150.489	160.081	151.289
	215.17		214.42		215.02	163.534	215.82
	155.084		154.334		154.934	208.672	155.734
	132.425		131.675		132.275	219.986	133.075
	157.435		156.685		157.285	213.848	158.085
	134.608		133.858		134.458	167.702	135.258
	68.3433		67.5933		68.1933	174.205	68.9933
	57.3829		56.6329		57.2329	128.208	58.0329
	161.692		160.942		161.542	129.813	162.342
	145.456		144.706		145.306	126.679	146.106
	100.298		99.548		100.148	129.398	100.948
	109.975		109.225		109.825	100.768	110.624
	93.6834		92.9334		93.5334	106.781	94.3334
	45.7481		44.9981		45.5981	105.359	46.3981
	46.1648		45.4148		46.0148	97.2044	46.8148
	111.968		111.218		111.818	89.5992	112.618
	74.3567		73.6067		74.2067	121.599	75.0067
	102.573		101.823		102.423	117.128	103.223
	133.383		132.633		133.233	146.088	134.033
	186.336		185.586		186.186	129.265	186.986
	136.744		135.994		136.594	122.636	137.394
	43.7674		43.0174		43.6174	84.9065	44.4175
	41.104		40.354		40.954	78.1356	41.754
	85.1196		84.3696		84.9696	80.3502	85.7696
	83.0318		82.2818		82.8818	84.4029	83.6818
	140.884		140.134		140.734	82.5136	141.534
	203.909		203.159		203.759	86.6462	204.559
	242.198		241.448		242.048	55.3661	242.848
	83.6704		82.9204		83.5204	78.0599	84.3204
	81.8971		81.1471		81.7471	119.97	82.5471
	190.265		189.515		190.115	158.589	190.915
	151.399		150.649		151.249	81.334	152.049
	154.182		153.432		154.032	103.344	154.832
	143.445		142.695		143.295	141.509	144.095
	129.407		128.657		129.257	140.403	130.057
	186.077		185.327		185.927	114.695	186.727
	221.593		220.843		221.443	162.864	222.243
	103.285		102.535		103.135	174.156	103.935
	70.1185		69.3685		69.9685	216.175	70.7685
	23.5842		22.8342		23.4342	202.632	24.2342
	124.212		123.462		124.062	218.251	124.862
	38.798		38.048		38.648	225.685	39.448
	147.328		146.578		147.178	219.053	147.978
	22.3675		21.6175		22.2175	201.934	23.0175
	193.519		192.769		193.369	191.054	194.169
	242.557		241.807		242.407	194.968	243.207
	162.264		161.514		162.114	192.818	162.915
	153.585		152.835		153.435	198.181	154.235
	101.781		101.031		101.631	208.829	102.431
	126.308		125.558		126.158	164.363	126.958
	95.8537		95.1037		95.7037	207.214	96.5037
	22.7465		21.9965		22.5966	219.025	23.3966
	55.5971		54.8471		55.447	214.855	56.2471
	216.615		215.865		216.465	193.824	217.265
	144.796		144.046		144.646	191.112	145.446
	138.443		137.693		138.293	198.701	139.093
	235.914		235.164		235.764	198.45	236.564
	252.995		252.245		252.845	225.118	253.645
	165.644		164.894		165.494	227.594	166.294
	94.3111		93.5611		94.1611	223.884	94.9611
	92.2254		91.4754		92.0754	221.866	92.8754
	263.184		262.434		263.034	220.936	263.834
	84.0045		83.2545		83.8545	213.556	84.6545
	199.083		198.333		198.933	198.04	199.733
	27.6735		26.9235		27.5235	162.387	28.3235
	53.0986		52.3486		52.9486	154.888	53.7486
	77.4522		76.7022		77.3022	162.332	78.1022
	152.362		151.612		152.212	190.114	153.012
	67.6067		66.8567		67.4567	191.579	68.2567
	130.13		129.38		129.98	199.15	130.78
	155.344		154.594		155.194	136.218	155.994
	153.676		152.926		153.526	143.228	154.326
	87.4369		86.6869		87.2869	166.591	88.0869
	159.954		159.204		159.804	166.421	160.604
	71.9664		71.2164		71.8164	171.121	72.6164
	104.848		104.098		104.698	151.045	105.498
	76.7233		75.9733		76.5733	158.659	77.3733
	8.27766		7.52766		8.12766	156.842	8.92766
	86.1544		85.4044		86.0044	139.989	86.8044
	229.681		228.931		229.531	146.939	230.331
	144.096		143.346		143.946	156.22	144.746
	71.0892		70.3392		70.9392	183.923	71.7392
	108.671		107.921		108.521	189.559	109.321
	78.1998		77.4498		78.0498	179.725	78.8498
	59.2319		58.4819		59.0819	183.36	59.8819
	142.393		141.643		142.243	187.048	143.043
	49.0429		48.2929		48.8929	180.757	49.693
	117.418		116.668		117.268	201.176	118.068
	141.099		140.349		140.949	214.372	141.749
	136.071		135.321		135.921	222.544	136.721
	155.365		154.615		155.215	217.643	156.015
	152.719		151.969		152.569	243.682	153.369
	232.015		231.265		231.865	230.923	232.665
	208.359		207.609		208.209	226.88	209.009
	139.528		138.778		139.377	232.989	140.178
	87.9699		87.2199		87.8199	238.323	88.6199
	6.61317		5.86317		6.46317	232.783	7.26317
	138.968		138.218		138.818	183.871	139.618
	80.2791		79.5291		80.1291	177.691	80.9291
	33.0555		32.3055		32.9055	277.176	33.7055
	34.9899		34.2399		34.8399	236.575	35.6399
	122.703		121.953		122.553	270.823	123.353
	129.023		128.273		128.873	326.968	129.673
	111.285		110.535		111.135	305.617	111.935
	116.979		116.229		116.829	294.388	117.629
	122.59		121.84		122.44	294.275	123.24
	125.81		125.06		125.66	314.218	126.46
	196.543		195.793		196.393	317.57	197.193
	136.304		135.554		136.154	358.417	136.954
	70.154		69.404		70.004	250.464	70.804
	110.765		110.015		110.615	246.915	111.415
	182.936		182.186		182.786	222.004	183.586
	173.847		173.097		173.697	290.223	174.497
	247.148		246.398		246.998	268.404	247.798
	260.041		259.291		259.891	272.622	260.691
	13.9821		13.2321		13.8321	262.205	14.6321
	37.4209		36.6709		37.2709	319.176	38.0709
	148.508		147.758		148.358	302.754	149.158
	35.5504		34.8004		35.4004	295.706	36.2004
	86.9679		86.2179		86.8179	340.48	87.6179
	139.936		139.186		139.786	333.716	140.586
	65.6481		64.8981		65.4981	335.444	66.2981
	61.2389		60.4889		61.0889	322.488	61.8889
	2.91522		2.16522		2.76522	323.824	3.56522
	36.678		35.928		36.528	308.881	37.328
	214.966		214.216		214.816	314.5	215.617
	206.45		205.7		206.3	270.729	207.1
	224.408		223.658		224.258	270.118	225.058
	58.7788		58.0288		58.6288	274.35	59.4288
	113.749		112.999		113.599	252.58	114.399
	89.665		88.915		89.5149	280.58	90.3149
	201.397		200.647		201.247	255.258	202.047
	111.26		110.51		111.11	305.045	111.91
	67.7395		66.9895		67.5896	294.824	68.3895
	255.795		255.045		255.645	275.227	256.445
	218.69		217.94		218.54	288.517	219.34
	217.642		216.892		217.492	265.574	218.292
	136.655		135.905		136.505	229.664	137.304
	49.588		48.838		49.438	234.427	50.238
	47.7229		46.9729		47.5729	219.781	48.3729
	87.635		86.885		87.485	141.905	88.285
	143.94		143.19		143.79	306.628	144.59
	130.323		129.573		130.173	311.235	130.973
	64.4384		63.6884		64.2884	305.466	65.0884
	186.653		185.903		186.503	311.749	187.303
	184.372		183.622		184.222	358.229	185.022
	36.4767		35.7267		36.3267	241.94	37.1267
	67.8583		67.1083		67.7083	317.682	68.5083
	114.62		113.87		114.469	301.66	115.269
	134.348		133.598		134.198	313.174	134.998
	114.002		113.252		113.852	315.87	114.652
	32.5829		31.8329		32.4329	317.116	33.2328
	132.332		131.582		132.182	323.99	132.982
	63.3508		62.6008		63.2008	296.829	64.0008
	181.712		180.962		181.562	232.915	182.362
	92.3947		91.6447		92.2447	249.77	93.0447
	185.181		184.431		185.031	266.058	185.831
	97.1084		96.3584		96.9584	254.142	97.7584
	109.781		109.031		109.631	233.957	110.431
	167.108		166.358		166.958	260.453	167.758
	104.426		103.676		104.276	281.959	105.076
	83.124		82.374		82.974	290.79	83.774
	116.005		115.255		115.855	258.02	116.655
	82.8		82.05		82.65	293.079	83.45
	57.8935		57.1435		57.7435	338.373	58.5436
	44.7485		43.9985		44.5985	403.581	45.3985
	56.3427		55.5927		56.1927	411.482	56.9927
	213.737		212.987		213.587	433.969	214.387
	170.44		169.69		170.29	430.745	171.09
	122.228		121.478		122.078	421.678	122.878
	82.3832		81.6332		82.2332	416.135	83.0332
	111.665		110.915		111.516	372.972	112.316
	51.0779		50.3279		50.9279	395.458	51.7279
	83.8693		83.1193		83.7193	398.756	84.5193
	88.4741		87.7241		88.3241	402.012	89.1241
	43.9625		43.2125		43.8125	383.953	44.6125
	51.7769		51.0269		51.6269	388.34	52.4269
	6.17018		5.42018		6.02018	384.39	6.82018
	288.142		287.392		287.991	417.46	288.791
	98.2085		97.4585		98.0585	415.581	98.8585
	58.0404		57.2904		57.8904	414.363	58.6904
	80.3062		79.5562		80.1562	412.306	80.9562
	50.3558		49.6058		50.2058	45.9657	51.0058
	80.2871		79.5371		80.1371	60.8893	80.9371
	22.6217		21.8717		22.4717	46.4813	23.2717
	137.906		137.156		137.756	43.6565	138.556
	79.3538		78.6038		79.2037	51.0892	80.0037
	91.864		91.114		91.714	25.1037	92.514
	134.25		133.5		134.1	80.0364	134.9
	145.11		144.36		144.96	22.2709	145.76
	139.566		138.816		139.416	33.6292	140.216
	41.8457		41.0957		41.6957	242.438	42.4957
	139.513		138.763		139.363	246.697	140.163
	21.1652		20.4152		21.0152	250.838	21.8152
	93.0879		92.3379		92.9379	254.813	93.7379
	154.527		153.777		154.377	242.14	155.177
	168.088		167.338		167.938	237.259	168.738
	162.12		161.37		161.97	241.683	162.77
	83.1101		82.3601		82.96	237.888	83.7601
	61.0802		60.3302		60.9302	228.297	61.7302
	63.0355		62.2855		62.8855	223.934	63.6855
	73.8152		73.0652		73.6652	204.931	74.4652
	64.5246		63.7746		64.3746	197.546	65.1746
	13.2845		12.5345		13.1345	197.342	13.9345
	108.741		107.991		108.591	200.371	109.391
	193.349		192.599		193.199	186.118	193.999
	158.52		157.77		158.37	172.534	159.17
	224.27		223.52		224.12	180.784	224.92
	145.11		144.36		144.96	184.213	145.76
	149.065		148.315		148.915	166.003	149.715
	49.135		48.385		48.985	122.069	49.785
	81.6548		80.9048		81.5048	116.464	82.3048
	270.228		269.478		270.078	249.038	270.878
	85.2199		84.4699		85.0699	256.899	85.8699
	122.01		121.26		121.86	253.982	122.66
	145.717		144.967		145.567	260.008	146.367
	103.721		102.971		103.571	207.101	104.371
	122.406		121.656		122.256	200.934	123.056
	57.9161		57.1661		57.7661	194.805	58.5661
	148.763		148.013		148.613	196.86	149.413
	76.3603		75.6103		76.2103	146.755	77.0103
	55.8412		55.0912		55.6912	151.529	56.4912
	24.0485		23.2985		23.8985	160.689	24.6985
	63.7146		62.9646		63.5646	128.788	64.3646
	96.7091		95.9591		96.5591	346.975	97.3591
	106.814		106.064		106.664	343.555	107.464
	103.953		103.203		103.803	281.144	104.603
	134.367		133.617		134.217	289.817	135.017
	81.9793		81.2293		81.8293	307.308	82.6293
	54.3623		53.6123		54.2123	301.891	55.0123
	74.2511		73.5011		74.1011	256.175	74.9011
	73.7343		72.9843		73.5843	258.667	74.3843
	229.411		228.661		229.261	363.273	230.061
	230.121		229.371		229.971	363.691	230.771
	166.382		165.632		166.232	226.858	167.032
	275.539		274.789		275.389	234.14	276.189
	193.125		192.375		192.975	238.086	193.775
	224.819		224.069		224.669	247.339	225.469
	137.847		137.097		137.697	246.864	138.497
	232.454		231.704		232.304	243.855	233.104
	81.5969		80.8469		81.4469	236.962	82.2469
	58.7073		57.9573		58.5573	296.569	59.3573
	129.313		128.563		129.163	290.041	129.963
	75.3269		74.5769		75.1769	138.702	75.9769
	141.249		140.499		141.099	149.486	141.899
	130.558		129.808		130.408	153.049	131.208
	70.4577		69.7077		70.3077	185.759	71.1077
	170.011		169.261		169.861	234.298	170.661
	163.845		163.095		163.696	118.618	164.495
	137.812		137.062		137.662	120.98	138.462
	21.5056		20.7556		21.3556	114.294	22.1556
	24.0457		23.2957		23.8957	107.206	24.6957
	111.943		111.193		111.793	257.576	112.593
	16.8442		16.0942		16.6942	249.95	17.4942
	54.1257		53.3757		53.9757		54.7757
	145.381		144.631		145.231		146.031
	75.2066		74.4566		75.0566		75.8566
	79.9367		79.1867		79.7867		80.5867
	75.5015		74.7515		75.3514		76.1514
	110.72		109.97		110.57		111.37
	117.128		116.378		116.978		117.778
	155.194		154.444		155.044		155.844
	122.388		121.638		122.238		123.038
	92.1028		91.3528		91.9528		92.7528
	108.343		107.593		108.193		108.993
	100.819		100.069		100.669		101.469
	126.123		125.373		125.972		126.772
	66.0081		65.2581		65.8581		66.6581
	106.667		105.917		106.517		107.317
	139.263		138.513		139.113		139.913
	69.8593		69.1093		69.7093		70.5093
	230.18		229.43		230.03		230.83
	125.932		125.182		125.782		126.582
	62.6668		61.9168		62.5168		63.3168
	62.2261		61.4761		62.0761		62.876
	119.43		118.68		119.28		120.08
	137.862		137.112		137.712		138.512
	38.0726		37.3226		37.9226		38.7226
	25.1469		24.3969		24.9969		25.7969
	144.191		143.441		144.041		144.841
	151.302		150.552		151.152		151.952
	69.7223		68.9723		69.5722		70.3722
	120.526		119.776		120.376		121.176
	133.886		133.136		133.736		134.536
	55.5075		54.7575		55.3575		56.1575
	55.7741		55.0241		55.6241		56.4241
	59.2841		58.5341		59.1341		59.9341
	17.8976		17.1476		17.7476		18.5476
	71.8093		71.0593		71.6593		72.4593
	151.373		150.623		151.223		152.023
	61.5982		60.8482		61.4482		62.2482
	31.586		30.836		31.436		32.236
	44.1482		43.3982		43.9982		44.7983
	105.574		104.824		105.424		106.224
	54.0362		53.2862		53.8862		54.6862
	68.5268		67.7768		68.3768		69.1768
	140.304		139.554		140.154		140.954
	61.929		61.179		61.779		62.579
	122.456		121.706		122.306		123.106
	69.0225		68.2725		68.8725		69.6725
	47.7732		47.0232		47.6232		48.4232
	85.1078		84.3578		84.9578		85.7578
	112.591		111.841		112.441		113.241
	52.5927		51.8427		52.4427		53.2427
	192.844		192.094		192.694		193.494
	200.679		199.929		200.529		201.329
	177.356		176.606		177.206		178.006
	154.935		154.185		154.786		155.585
	144.821		144.071		144.672		145.471
	93.3883		92.6383		93.2383		94.0383
	154.243		153.493		154.093		154.893
	161.131		160.381		160.981		161.781
	210.751		210.001		210.601		211.401
	201.21		200.46		201.06		201.86
	76.0208		75.2708		75.8708		76.6708
	270.74		269.99		270.59		271.39
	111.255		110.505		111.105		111.905
	43.9935		43.2435		43.8435		44.6435
	98.5821		97.8321		98.4321		99.2321
[truncated: 26,805 more rows]

## Sheet: Fig.3l
cell numbers within 150 µm of CLP
Pre-pro B	Pro B	Pre B
1	4	20
3	2	19
2	2	16
1	0	11
4	10	25
1	3	33
4	2	23
2	1	7
2	4	6
3	3	19
3	4	5
2	4	15
2	2	13
2	1	23
2	2	17
1	4	22
4	3	11
4	1	9
4	1	24
2	2	10
2	2	14
1	0	9
3	2	9
2	3	19
4	1	13
1	3	20
2	2	6
0	3	0
1	2	0
1	1	20
3	0	4
1	2	12
2	1	7
2	1	18
3	0	18
2	3	32
4	4	30
3	0	30
3	0	15
3	1	46
2	6	23

## Sheet: Fig. 3m
Distance between paired daughter cells (µm)	Travel distances (µm)
Time (minutes)	HSC																														MPP
60	10.2	7.6	36.1	55	3	18.4	89	18.6	0.16	14.3	2.7	23	6.2	4.6	14	5.7	3.5	36.9	15.2	28.8	4	15	6.6	26.1	6.9	6.2	29.5	22.6	25.9	13.1	6.65	21.65	4.05	35.05	10.45	35.95	37.25	14.65	18.25	13.15	5.95	18.05	12.95	7.55	57.45	4.25	6.75	65.15	9.35
120	183.8	227.8	79.7	107.8	56.2	13.5	147.8	161.8	51.8	31.4	15	20.2	15.3	15.5	83.5	64.8	16	97.8	70.3	24.7	22.4	68.1	84.1	31.7	52	15.3	117.8	19	34.7	31.4	104.05	22.25	1.3	39.05	22.25	51.45	131.05	52.25	62.95	23.45	72.75	104.05	22.35	44.05	50.65	2.35	89.85	135.05	101.05
[truncated: 89 more columns]

## Sheet: Fig.3n
Percentage of daughter cells separated >50µm two hours after cell division
HSC	MPP2	CFU-E	MDP	GP
75	20	0	0	0
60	100	0	0	0
50	67	0	0	0
67	83	0	0	0
20	57	0	0	0
100	60	0	0.03	0
