# Supplementary material for: Resilient anatomy and local plasticity of naive and stress haematopoiesis
Source: Nature. 2024 Mar 20;627(8005):839–46. doi: 10.1038/s41586-024-07186-6 (PMC10972750; doi:10.1038/s41586-024-07186-6)
Supplement: Supplementary file 19 — Source Data Fig. 4 [file 41586_2024_7186_MOESM19_ESM.xlsx]

## Sheet: Fig. 4a
Median fold to steady-state or control	LT-HSC	CFU-E	Pre B	GP	Ly6CloMo	DC
Phlebotomy	0.649573	1.75995	0.55428	0.84171	0.848841	0.848068
Infection	0.599678	0.498571	0.0870498	2.16652	0.507618	4.23293
G-CSF	0.753057	0.114611	0.250382	2.34135	0.206013	0.678024
20 m	10.605	1.91593	0.337424	3.27889	0.660795	1.4855
Phlebotomy															infection
LT-HSC		CFU-E		Pre B		GP		Ly6CloMo		DC					LT-HSC		CFU-E		Pre B		GP		Ly6CloMo		DC
ctl	phl	ctl	phl	ctl	phl	ctl	phl	ctl	phl	ctl	phl				ctl	inf	ctl	inf	ctl	inf	ctl	inf	ctl	inf	ctl	inf
1.078	1.272	49.339	86.223	1.7157	1.74715	21.294	12.739	0.117286	0.061493	15.847	12.128				1.35	0.589	49.707	20.6927	1.17094	0.014191	14.055	24.866	0.118739	0.012989	5.127	6.252
1.735	1.368	48.642	81.691	1.43879	1.79101	21.333	15.849	0.115659	0.083355	14.123	16.691				3.243	1.119	49.052	42.6694	1.15727	0.003518	19.415	45.777	0.167949	0.098979	4.817	24.614
2.765	1.637	46.428	82.242	2.1168	1.86176	19.23	17.923	0.056439	0.10135	14.4	13.837				2.053	0.184	55.234	26.5618	1.7157	0.113615	22.158	56.929	0.130749	0.064663	5.786	26.791
2.169	1.265	44.049	77.851	2.92805	1.0922	16.051	25.453	0.092767	0.094673	18.893	16.02				1.998	0.882	38.856	1.67436	1.43879	0.002985	20.004	63.674	0.141564	0.061939	4.735	16.174
1.078	2.219	30.049	204.837			25.67	21.933	0.150866	0.099662	25.603	21.243				1.733	1.11	78.181	8.04097		0.767787	30.993	50.251	0.116544		4.299
3.117	1.176	89.653	110.628				12.316	0.124115	0.098885	23.649					0.944	1.747	63.239	1.97152		0.604454	31.435	18.913	0.033078
3.222	1.727	79.162	131.991				21.192		0.106023	22.13						1.872		26.1566		0.391417	35.897
2.043		60.897														2.012		45.5129			37.303
																1.984		50.7133			14.039
G-CSF															20 m
LT-HSC		CFU-E		Pre B		GP		Ly6CloMo		DC					LT-HSC		CFU-E		Pre B		GP		Ly6CloMo		DC
Saline	G-CSF	Saline	G-CSF	Saline	G-CSF	Saline	G-CSF	Saline	G-CSF	Saline	G-CSF				2 m	20 m	2 m	20 m	2 m	20 m	2 m	20 m	2 m	20 m	2 m	20 m
1.655	2.1	27.076	7.264	1.455	0.312031	28.503	43.67	0.108133	0.018875	19.749	17.334				3.631	36.639	88.329	87.094	1.17094	1.00416	13.4157	32.017	0.099649	0.07013	23.5805	22.735
1.451	1.478	37.1	5.231	0.920327	0.464897	14.295	25.815	0.146077	0.023826	22.02	10.885				1.078	17.486	46.149	85.032	1.15727	0.865708	16.9644	96.873	0.096531	0.075312	20.6758	25.729
1.937	1.524	48.25	6.095	1.1252	0.316407	24.381	30.798	0.104024	0.031257	30.381	19.612				3.845	17.772	30.976	88.42	2.31391	0.659181	13.0503	51.66	0.113191	0.09552	18.6214	27.657
2.478	1.257	50.712	5.675	1.4282	0.295377	15.381	41.22	0.115359	0.020713	37.337	14.504				2.617	25.496	50.942	107.007	3.0909	0.695836	18.6209	32.245	0.155191	0.082539	17.777	19.984
1.642		48.45		1.5293		11.787		0.069395		23.476					1.725	16.525	27.601	61.545	3.58843		23.8049	48.784	0.155887	0.163416	16.2222	33.743
															2.066	23.91	61.572	89.142			13.0535	68.456	0.146312	0.258719	22.4081	47.895
															1.793	21.908	42.844	128.014			20.0621	59.553	0.135362	0.169361	13.335	61.157
																						64.867	0.151027	0.090553

## Sheet: Fig. 4c ery sites
Number of erythroid production sites per mm2
steady-state	phl	infectoin	G-CSF	Aged
15	24	7	2	11
13	19	8	3	12
14	24	6	5	13
Cell numbers per site
	CFU-E						Early
Steady-state	5	11	16	14	16	6	39	53	56	50	27	43
Phlebotomy	16	22	15	37	12	26	48	64	65	91	83	74
Infection	6	9	8	4	18	9	40	52	33	51	53	46
G-CSF	4	3	4	3	3	4	11	5	9	10	13	8
Age	4	7	6	4	4	9	62	37	62	23	47	53

## Sheet: Fig. 4 e lym sites
Number of lymphoid production sites per mm2
steady-state	phl	infectoin	G-CSF	Aged
8	7	7	3	6
8	10	7	3	3
9	8	5	5	4
Cell numbers per site
	Pre-pro B						Pro B						Pre B
Steady-state	3	1	1	2	2	3	4	0	10	2	4	3	19	25	33	23	7	6
Phlebotomy	5	2	3	10	7	9	2	3	1	0	2	5	11	12	10	12	6	6
Infection	2	2	3	3	4	0	1	0	1	0	1	0	2	5	4	2	0	0
G-CSF	0	1	0	1	1	1	0	0	0	0	0	0	5	1	2	7	5	9
Age	6	2	3	3	4	2	0	1	2	0	1	0	10	6	11	4	9	4

## Sheet: Fig. 4 g granu sites
Number of neutrophil production sites per mm2
steady-state	phl	infectoin	G-CSF	Aged
9	11	24	1	12
12	13	18	0	8
13	9	14	0	6
Cell numbers per site
	GP						PN
Steady-state	1	1	1	2	1	2	6	14	6	18	12	5
Phlebotomy	1	1	1	2	1	1	17	8	6	11	8	9
Infection	1	3	4	1	1	4	6	9	8	5	13	14
G-CSF	1	0	0	0	0	0	2	0	0	0	0	0
Age	2	2	1	2	3	2	3	7	5	9	6	8

## Sheet: Fig. 4i mono sites
Number of mono/DC production sites per mm2
steady-state	phl	infectoin	G-CSF	Aged
3	5	9	0	5
6	6	8	0	3
5	4	10	0	2
Cell numbers per site
	Ly6C- Mono						DC
Steady-state	8	27	19	9	17	15	8	4	2	9	3	8
phl	4	14	16	13	8	12	6	5	6	7	5	4
inf	7	3	6	8	8	5	13	17	10	7	13	20
G-CSF	2	0	0	0	0	0	1	0	0	0	0	0
Age	10	16	5	12	13	10	7	9	15	6	9	13
