# Supplementary material for: Resilient anatomy and local plasticity of naive and stress haematopoiesis
Source: Nature. 2024 Mar 20;627(8005):839–46. doi: 10.1038/s41586-024-07186-6 (PMC10972750; doi:10.1038/s41586-024-07186-6)
Supplement: Supplementary file 20 — Source Data Fig. 5 [file 41586_2024_7186_MOESM20_ESM.xlsx]

## Sheet: Fig. 5b
GP numbers per mm2
Ctl sternum	GCSF sternum	Ctl tibia	GCSF tibia	Ctl humerus	GCSF humerus
9.87654	5	15	16.6667	10.9375	15
13.6905	7.14286	14.0909	15	10	16.6667
14	8.16327	12	25	12	13.6364
10	7.8125	11.1111	14.2857
17.0454	7.36842	12.5	23.3333
11	9.72222	9	22
PN numbers per mm2
Ctl sternum	GCSF sternum	Ctl tibia	GCSF tibia	Ctl humerus	GCSF humerus
339.918	118.333	324.107	238.889	268.75	206.25
355.357	126.786	287.727	250	334	237.5
327	114.286	360	263.333	278	268.182
448.438	73.4375	315.625	229.546
515.263	236.364	280	210
375	145	336.667	265

## Sheet: Fig. 5c
BM cells (millions per bone)
Ctl sternum	sternum_d4	Ctl tibia	tibia_d4	Ctl humerus	humerus_d4
10.4	5.4	11.4	11.6	8.2	7.9
10.6	6.4	12.5	14.8	7.3	7.5
12.5	6.7	14.5	16.5	9.3	9.4
11.1	6.8	10.1	11.8	10	8.6
GP number per bone (X103)
Ctl sternum	sternum_d4	Ctl tibia	tibia_d4	Ctl humerus	humerus_d4
12.6475	3.9475	10.507	13.217	8.727	11.6
15.3865	3.0145	11.56	16.037	4.071	10.261
13.321	5.5065	10.267	18.479	6.667	8.95
10.6335	8.0065	6.382	13.731	7.721	12.723
Neutrophil number per bone (X106)
Ctl sternum	sternum_d4	Ctl tibia	tibia_d4	Ctl humerus	humerus_d4
3.47231	4.18516	4.28696	9.44356	3.4242	6.42058
3.97599	4.97583	5.43534	11.4768	3.57705	5.94096
4.59105	5.15326	5.89265	13.0214	4.26913	7.33598
3.10688	5.20333	3.85939	9.51261	3.07803	7.00569

## Sheet: Fig. 5e
Number of production sites per mm2
ctl sternum	phl sternum	ctl Tibia	phl Tibia	ctl skull	phl skull
25	39	15	35	13	7
20	29	12	28	8	12
21	31	9	21	10	9
Number of CFU-E per production site
ctl sternum	phl sternum	ctl Tibia	phl Tibia	ctl skull	phl skull
16	28	6	16	14	25
6	23	4	23	5	5
17	20	3	13	8	15
6	24	3	10	6	8
8	4	5	25	26	10
14	11	6	17	7	10
10	12	9	9	12	4
6	23	8	24	3	14
19	10	14	12	4	9
3	50	6	21	8	14
16	28	6	16	14	25
6	23	4	23	5	5
17	20	3	13	8	15
6	24	3	10	6	8
8	4	5	25	26	10
14	11	6	17	7	10
10	12	9	9	12	4
6	23	8	24	3	14
19	10	14	12	4	9
3	50	6	21	8	14
