# Supplementary material for: Resilient anatomy and local plasticity of naive and stress haematopoiesis
Source: Nature. 2024 Mar 20;627(8005):839–46. doi: 10.1038/s41586-024-07186-6 (PMC10972750; doi:10.1038/s41586-024-07186-6)
Supplement: Supplementary file 21 — Source Data Extended Data Fig. 1 [file 41586_2024_7186_MOESM21_ESM.xlsx]

## Sheet: ED Fig.1 d
% of Donor derived												% of Donor derived												% of Donor derived												% of Donor derived												% of Donor derived
		MPP2 ESAM+					MPP2 ESAM-							MPP3 ESAM+					MPP3 ESAM-							MPP4 ESAM+					MPP4 ESAM-							CD115- Pre GM (CMP) ESAM+					CD115- Pre GM (CMP) ESAM-
B cells	10	0.11	0.085	0.096	0.064		0	0	0	0		B cells	10	0.26	0.58	2.23	0.2		0.0054	0.12	0	0		B cells	10	2.91	10.5	4.03	2.74		9.3	2.49	37.3	27.5		B cells	10	0.15	0	20.6	5.96		4.64	0	18.6	36.9		B cells	d6
	20	11.3	0.25	0.69	0.78		3.63	0	0	0			20	23.2	12.5	0.36	1.55		0	0	0.096	0			20	63	67.1	47.9	6.87		72.7	57.9	62.7	62.2			20	0.99	1.08	4.17	1.17		15.5	0.2	15.6	0			d12
	30	22.1	1.94	45.4	22.4		1.24	0.61	0.06	0			30	48.7	0.84	18.8	17.4		0.47	0.087	0	0.075			30	83.9	77	45.8	78.6		45.5	16.6	48.9	48.5			30	46.2	30	11.8	25.6		23.2	42.4	17.3	13.3			d18
	40	31.7	18.4	24.1	36		1.04	0	0	0			40	52.1	35.9	33.9	12.9		0	0.025	0.019	0.19			40	0	0	0	0		0	0	0	0			40	0.49	1.67	0	0		0	5.7	0	0
		MPP2 ESAM+					MPP2 ESAM-							MPP3 ESAM+					MPP3 ESAM-							MPP4 ESAM+					MPP4 ESAM-							CD115- Pre GM (CMP) ESAM+					CD115- Pre GM (CMP) ESAM-
T cells	10	10.6	1.13	0.63	0		1.24	0	0	0		T cells	10	48.2	50.9	0.2	0.1		0	0	0	0		T cells	10	0	0	0.14	0		0	0	0	0.32		T cells	10	0	0	0.15	0		0	0	0	0		T cells	d6
	20	0.029	0	5.22	0		0	0	0	0			20	0.21	0	0	0.072		0	0	0	0			20	0.069	1.95	0.7	0		2.44	0.1	3.11	4.21			20	0	0	0.12	0.027		0.13	0	10.3	0			d12
	30	5.85	5.01	0.1	1.59		0	0	0	0			30	6.85	0.025	2.53	0		0	0	0.35	0			30	18.5	20.6	0.33	7.76		15.1	3.28	23.8	27.6			30	0.18	1.08	4.71	0.34		0.28	1.64	12.4	0.95			d18
	40	1.16	0	14.9	5.75		0	0	0	0			40	26	29.3	3.3	2.47		0.028	0	0.68	0.017			40	0	0	0	0		0	0	0	0			40	0	7.33	0	0		0	15	0	0
		MPP2 ESAM+					MPP2 ESAM-							MPP3 ESAM+					MPP3 ESAM-							MPP4 ESAM+					MPP4 ESAM-							CD115- Pre GM (CMP) ESAM+					CD115- Pre GM (CMP) ESAM-
Monocytes	10	9.93	5.13	10.9	1.18		0	0	0	0		Monocytes	10	44.8	69	32.7	13.4		0	0	0	0		Monocytes	10	75	72.3	41.3	29		25.6	8.77	4.35	12.9		Monocytes	10	6.06	23.7	40.1	21.1		5.36	0	0	3.7		Monocytes	d6
	20	49.4	4.55	34.8	19.1		0	0	0	0			20	52.7	57.9	22.2	45.7		0.21	0	0.12	0.92			20	52.6	61.9	41.8	18		8.11	0.75	2.7	2.46			20	19.7	11.2	1.16	1.38		0	0	0	0			d12
	30	37.5	9.68	17	24.5		0	0.19	0	0			30	16	1.41	11.6	6.49		0	0.94	0	0			30	16.5	7.69	2.11	35.7		0.081	0	0.073	0.38			30	8.3	3.71	0	0		0	0.076	0	0			d18
	40	26.8	7.95	13.6	13.3		0.17	0	0	0			40	15.2	0.63	6.63	0.51		0	0	0	0			40	0	0	0	0		0	0	0	0			40	0	0.73	0	0		0	0	0	0
		MPP2 ESAM+					MPP2 ESAM-							MPP3 ESAM+					MPP3 ESAM-							MPP4 ESAM+					MPP4 ESAM-							CD115- Pre GM (CMP) ESAM+					CD115- Pre GM (CMP) ESAM-
Neutrophil	10	32.6	7.33	6.61	0.5		0.65	0	0	0		Neutrophil	10	51.2	64.1	40.6	10.2		0.11	0.44	0	0		Neutrophil	10	65.7	66.1	45.4	16.1		7.95	3.4	16.5	7.05		Neutrophil	10	13.1	18.1	18.1	6.8		0.03	0	0	0.3		Neutrophil	d6
	20	43.4	8.15	28.5	7.76		0	0	0	0			20	32.9	27.2	21.2	4.5		0	1.3	1	0			20	53.3	68.3	37.1	13.5		1.66	0.026	2.93	0.18			20	6.3	2.87	1.02	0.98		0	0	0	0.15			d12
	30	25.1	8.54	4.4	8.14		0.063	0	0	0			30	7.55	0	5.51	2.11		0.26	0.14	0	0			30	14.7	6.7	1.28	40		0	0	0.039	0.36			30	3.8	0	0.012	0		0.068	0.044	0	0			d18
	40	9.86	7.67	12.8	9.99		0.02	0.014	0	0			40	6.36	0.38	3.26	0.2		0	0	0.042	0			40	0	0	0	0		0	0	0	0			40	0	0.47	0	0		0	0	0	0

																																																RBC	d6
																																																	d12
																																																	d18

																																																PTL	d6
																																																	d12
																																																	d18
[truncated: 8 more columns]

## Sheet: ED Fig.1f
Colonies per 1,000 cells
CFU-G		CFU-M		CFU-GM		CFU-GEMM		BFU-E
ESAM+	ESAM-	ESAM+	ESAM-	ESAM+	ESAM-	ESAM+	ESAM-	ESAM+	ESAM-
18	0	24	0	34	0	18	0	12	174
8	0	22	0	34	0	20	0	16	182
6	0	16	0	26	0	23	0	17	150
4	0	22	0	12	0	16	0	17	164
17	0	20	0	36	0	30	0	24	104
14	0	16	0	24	0	24	0	22	115

## Sheet: ED Fig.1j
LT-image	LT-flow	ST-image	ST-flow	MPP2/MyE-image	MPP2/MyE-flow	MPP3/MPP4/CMP-image	MPP3/MPP4/CMP-flow	MkP-image	MkP-flow	Pre Meg-E/Pre CFU-E-image	Pre Meg-E/Pre CFU-E-flow
0.013333	0.015452	0.023333	0.0449013	0.01	0.00927113	0.02	0.0285405	0.045	0.020905	0.063	0.0447195
0.013	0.014708	0.018	0.029719	0.012	0.0094009	0.023	0.0324483	0.035	0.028506	0.068	0.0738426
0.014	0.015222	0.025	0.0240689	0.012	0.00637499	0.018	0.0262806	0.04	0.023548	0.073	0.0693443
0.016667	0.018476	0.026667	0.019803	0.01	0.0185781	0.015	0.0238861	0.035	0.032971	0.066	0.0844179
0.013333	0.017624	0.016667	0.0144103	0.01	0.0230151	0.016667	0.0213563	0.04	0.023533	0.056	0.099732
0.011667	0.025846	0.023333	0.0218434	0.008333	0.0205855	0.025	0.0265324	0.031667	0.049291	0.047	0.0580967
0.01333	0.02056	0.03167	0.0183248	0.00667	0.020783	0.01167	0.029275	0.03333	0.042236	0.05667	0.0765396
0.015	0.01112	0.03667	0.0214753	0.00833	0.0150243	0.01667	0.0228335	0.02667	0.024276	0.07167	0.0501657

## Sheet: ED Fig. 1k 
Fraction of CD144 vessels that are ESAM+	Fraction of Ly6C+ arterioles that are ESAM+	Fraction of CD41+ megakaryocytes that are ESAM+
1	0.91	0.958621
1	0.86	1
1	0.82	1
