# Supplementary material for: Resilient anatomy and local plasticity of naive and stress haematopoiesis
Source: Nature. 2024 Mar 20;627(8005):839–46. doi: 10.1038/s41586-024-07186-6 (PMC10972750; doi:10.1038/s41586-024-07186-6)
Supplement: Supplementary file 22 — Source Data Extended Data Fig. 2 [file 41586_2024_7186_MOESM22_ESM.xlsx]

## Sheet: ED Fig.2b
Colonies numbers per 1,000 cells						Colonies numbers per 1,000 cells
BFU-E			CFU-E			BFU-E			CFU-E
Pre-CFUE CD71-	Pre-CFUE CD71+	Ly6C+ CD71+	Pre-CFUE CD71-	Pre-CFUE CD71+	Ly6C+ CD71+	Pre-CFUE CD71-	Pre-CFUE CD71+	Ly6C+ CD71+	Pre-CFUE CD71-	Pre-CFUE CD71+	Ly6C+ CD71+
30	174	0	25	228	1	30	174	0	25	228	1
18	142	0	16	187	3	18	142	0	16	187	3
44	102	0	41	111	0	44	102	0	41	111	0

## Sheet: ED Fig.2h
	Cell Frequency (%)
	Flow cytometry			imaging
HSCLT/MPP2/MkP	0.06	0.05	0.044	0.038333	0.033333	0.028333
Pre Meg-E	0.068985	0.065412	0.069144	0.0476191	0.0566667	0.0483333
Pre CFU-E	0.03	0.027756	0.02401	0.027	0.02853	0.014583
CFU-E	0.369799	0.281156	0.339799	0.238	0.333846	0.291667
Early-Ery	0.842999	0.685971	0.348169	0.69375	0.634625	0.7875
Late-Ery	27.639	25.881	35.48	33.7305	44.8247	25.7621
Reticulocyte	3.86769	4.46042	9.16266	2.49375	4.23083	6.625
Erythrocytes	12.7945	16.6895	12.8956	14.7473	6.74371	14.4737

## Sheet: ED Fig. 2k
CLP-image	CLP-flow	Pre-proB-image	Pre-proB -flow	ProB-image	ProB-flow	PreB-image	PreB-flow
0.032	0.042601	1.53	1.4	1.35	0.7	5.43817	5.2
0.0453	0.030102	0.74	1.07	0.87	0.94	3.22278	6.04
0.022	0.0521323	0.96	1.24	0.76	1.33	8.39994	5.71
