# Supplementary material for: Resilient anatomy and local plasticity of naive and stress haematopoiesis
Source: Nature. 2024 Mar 20;627(8005):839–46. doi: 10.1038/s41586-024-07186-6 (PMC10972750; doi:10.1038/s41586-024-07186-6)
Supplement: Supplementary file 23 — Source Data Extended Data Fig. 3 [file 41586_2024_7186_MOESM23_ESM.xlsx]

## Sheet: ED Fig.3a
%			Distance to closest cell (µm)
Sensitivity	Specificity		To 10 random cells		To 100 random cells
95.1219	95.5882		Automatic	Manual	Automatic	Manual
93.3333	89.8396		257.182	562.812	52.2452	62.192
97.6879	90.3743		58.245	298.725	64.8495	66.3367
95.2381	95.2381		238.926	275.294	45.407	84.0088
96.6184	93.8967		177.867	154.321	48.2833	23.5038
98.1221	92.4779		158.488	139.259	50.2157	134.825
			146.723	43.8193	92.7485	98.1763
			175.66	357.866	76.852	26.2272
			232.146	416.347	77.664	40.6811
			368.817	257.221	63.8707	66.9312
			203.354	277.303	33.9332	57.5336
			191.128	243.628	160.505	41.2681
			242.467	210.167	85.4278	37.5254
			286.44	113.299	52.2452	52.0291
			8.44094	340.567	64.8495	93.9012
			265.804	318.044	15.096	114.767
			257.182	203.029	15.096	91.0034
			135.594	112.123	38.7332	88.3322
			236.63	74.3324	76.852	129.148
			344.312	70.7805	45.963	89.522
			469.604	372.935	73.2104	45.1737
			282.37	225.385	67.3749	110.181
			137.3	262.087	171.781	128.216
			298.98	421.517	85.4278	35.3606
			359.998	486.597	54.1822	66.3772
			51.9001	231.463	61.1085	89.8344
			357.7	110.557	54.1822	45.8668
			134.828	230.524	98.2229	73.0409
			197.028	145.439	45.407	43.7599
			409.248	82.0786	90.4034	93.4362
			153.678	175.93	86.1315	130.365
			186.12	399.595	153.931	80.192
			92.8586	389.336	47.8854	72.241
			47.1497	458.926	47.8854	106.139
			111.132	512.131	61.1085	23.3602
			97.2508	324.459	91.4187	161.527
			210.251	156.697	108.124	40.2394
			69.6251	299.341	73.6294	82.7462
			215.776	271.441	90.8283	72.2549
			337.218	266.346	87.1688	134.101
			135.035	427.532	90.8283	42.8641
			455.059	173.068	41.3908	93.511
			142.718	247.827	92.5027	10.3252
			39.9397	209.13	70.6752	72.5431
			230.64	97.0481	189.905	110.503
			82.6924	221.977	102.382	57.5336
			144.336	122.43	41.226	47.2608
			136.361	281.363	18.235	80.4509
			138.757	413.147	18.235	45.1737
			138.766	256.337	50.6987	93.511
			341.219	118.634	157.13	101.39
			226.395	176.186	92.7485	37.5254
			101.229	157.928	72.2074	26.5002
			429.603	331.5	41.3908	72.241
			230.829	186.613	6.21099	40.2394
			245.963	335.72	18.9199	119.232
			101.484	80.6411	37.4924	35.0635
			102.231	75.1022	32.2181	51.9888
			61.0987	116.583	9.05948	88.3322
			71.2148	95.5255	39.5569	141.58
			69.1549	138.254	9.05948	52.0291
			109.031	146.404	39.5569	65.4737
			84.9817	139.989	70.6752	38.9977
			587.094	106.127	26.3731	35.0635
			311.34	157.73	87.1688	65.4737
			57.0121	238.862	86.2139	10.3252
			326.115	261.202	108.015	111.643
			136.646	435.392	86.2139	35.3606
			225.96	140.619	6.21099	83.7093
			226.766	312.012	20.6992	66.9312
			120.56	140.938	72.0756	69.6999
			213.166	112.36	116.049	78.9823
			220.306	534.698	116.89	62.192
			24.178	116.439	102.382	108.031
			146.483	226.975	116.049	66.9693
			77.0616	178.536	32.2181	69.6999
			93.3135	228.067	57.7614	61.9546
			116.491	162.502	106.383	26.5002
			107.724	121.332	49.9786	59.1595
			108.409	223.699	40.8347	41.2681
			45.1183	387.866	161.396	44.6418
			309.8	405.314	45.963	40.6811
			128.151	335.269	95.1534	26.2272
			223.185	240.295	77.664	66.3367
			594.258	139.578	26.3731	93.4362
			323.121	72.5615	198.176	90.103
			133.819	289.35	104.724	255.365
			426.408	104.823	46.8601	47.2608
			223.518	106.222	33.9332	43.7599
			210.005	171.019	44.5738	45.8554
			172.391	142.382	44.5738	91.0034
			329.788	45.692	112.972	110.503
			129.621	492.093	38.7332	23.3602
			204.128	360.913	153.577	135.114
			192.207	24.4939	157.811	51.9888
			481.664	219.833	116.366	66.3121
			272.087	215.949	155.539	73.0409
			42.2565	58.3254	73.6294	96.7165
			229.97	152.567	67.3749	76.9334
			155.593	69.8404	127.504	129.148
			180.712	154.102	70.6247	23.5038
			319.315	315.27	88.6589	64.901
			264.052	290.57	113.946	55.9221
			204.424	307.146	122.994	52.4443
			298.232	201.07	50.3265	117.679
			415.443	189.678	88.1167	40.9705
			392.513	362.932	89.1647	29.318
			286.539	388.432	57.866	47.4301
			386.873	360.729	70.5428	66.6119
			448.512	119.625	97.318	64.8086
			127.337	288.094	97.9373	70.5584
			205.277	61.4581	42.6635	99.4714
			95.1133	61.0316	71.1273	99.4714
			327.562	125.681	55.5825	24.5418
			353.676	298.031	55.5825	93.8194
			455.752	257.621	104.369	37.3856
			206.261	179.117	34.5316	130.624
			224.674	194.014	54.8642	58.6337
			350.412	183.053	79.3924	147.955
			166.578	304.122	110.563	63.947
			227.978	152.441	58.5153	123.995
			191.032	224.578	58.5153	100.556
			486.364	61.2696	33.9228	28.5765
			427.308	160.531	123.448	92.5765
			270.096	178.561	81.7926	131.446
			172.224	172.11	42.6635	87.3978
			436.885	100.019	28.0441	56.5169
			411.769	196.349	10.0011	41.9409
			82.6517	47.0913	76.2674	53.0762
			67.4492	80.2374	44.6536	53.0762
			401.94	134.171	10.0011	68.3229
			308.716	185.357	113.946	58.6337
			356.516	103.965	88.1167	95.7052
			478.405	107.331	33.9228	88.1094
			220.772	345.006	85.2515	23.6412
			330.273	223.407	59.017	82.6836
			183.565	276.174	34.5316	51.4693
			74.4868	229.244	76.2674	37.3856
			108.251	133.37	22.5464	50.7069
			362.195	124.192	74.1567	54.2367
			194.42	90.1035	85.2515	117.27
			208.014	154.176	46.3152	36.0199
			89.8146	337.876	22.5464	29.318
			480.163	423.623	185.167	47.3634
			77.2963	132.458	58.3757	20.7124
			89.778	185.899	118.916	128.071
			130.894	121.269	179.004	42.0024
			150.992	182.906	108.851	36.0199
			276.423	262.246	90.9708	73.4119
			238.117	302.354	143.947	86.6926
			216.935	80.4453	107.317	28.5765
			300.375	173.386	72.3234	50.7069
			65.9431	103.523	19.9102	24.5418
			263.056	71.8766	38.0507	42.0624
			383.139	336.566	74.5214	55.9221
			447.99	459.941	68.6854	77.5262
			281.707	201.544	37.7678	128.634
			187.882	261.69	90.9095	29.653
			397.688	255.539	88.6589	29.653
			115.243	168.179	47.9859	78.6271
			56.9939	297.971	19.9102	51.4693
			306.235	137.667	44.9312	135.348
			201.768	391.957	77.8866	31.5148
			42.7373	311.56	40.2722	63.947
			11.8896	515.302	41.6334	159.103
			50.608	145.899	238.126	97.6929
			186.9	165.404	144.843	106.599
			103.58	53.0429	46.6478	188.886
			71.9764	113.712	46.6478	20.7124
			312.652	205.868	7.58762	62.6599
			490.461	278.421	68.6854	144.551
			353.052	294.527	59.1102	101.805
			139.505	526.539	89.5724	77.5262
			12.704	469.655	51.4516	90.1329
			231.047	402.253	38.0507	66.6119
			259.932	292.036	50.3265	101.18
			38.8908	179.353	40.2722	86.4083
			101.284	131.94	23.5385	65.9112
			90.1262	187.502	23.5385	97.3427
			246.424	120.682	74.7586	97.3427
			308.357	199.774	74.7586	44.8688
			361.43	150.453	49.7918	97.6929
			388.793	154.915	49.7918	40.9705
			360.413	79.3838	64.5513	65.9112
			312.716	262.832	7.58762	52.4443
			57.0848	456.414	110.563	159.103
			106.919	103.425	25.1153	137.994
			110.577	101.461	25.1153	42.0624
			329.221	320.545	75.5861	86.6926
			272.559	251.279	77.8866	143.118
			305.996	80.1891	90.9171	135.348
			170.738	50.8104	129.671	48.3611
			92.2866	94.9228	42.1988	48.3611
			276.116	176.014	54.9959	88.1094
			284.219	221.545	66.0723	156.133
			304.638	231.216	57.866	44.8688
			302.085	168.882	98.463	62.6599
			305.396	211.994	64.5513	116.854
			263.757	413.123	64.3177	47.4301
			144.66	352.332	90.9095	23.6412
			132.72	201.695	58.7681	140.758
			185.332	490.459	96.2664	153.239
			225.119	232.392	112.886	111.462
			251.843	92.646	95.3913	141.346
			166.98	324.246	9.7346	167.252
			366.249	600.364	168.29	113.577
			331.094	149.578	65.4256	52.1119
			165.139	316.44	44.4938	29.3283
			56.8583	274.654	39.9497	24.3382
			318.622	231.078	14.1586	70.6872
			55.3109	267.083	62.8311	99.2551
			191.946	98.728	123.549	44.2247
			113.96	432.521	141.676	114.529
			364.73	274.572	123.29	32.8882
			232.31	534.253	31.7131	63.66
			380.644	69.6824	41.3019	72.5696
			311.239	232.012	50.0499	27.4318
			356.522	421.452	50.0499	38.2493
			500.393	128.771	91.277	64.1168
			256.256	263.933	79.216	98.7443
			245.103	240.428	89.7197	50.3906
			205.435	210.74	55.3316	45.6616
			211.249	208.419	55.3316	45.6616
			173.356	176.989	9.7346	102.78
			172.108	173.73	29.9334	88.1656
			145.428	139.502	29.9334	78.5851
			112.566	66.8256	97.8101	119.337
			113.206	98.9418	111.229	52.1119
			202.823	623.684	44.4938	92.2381
			239.783	600.831	131.93	225.243
			458.398	90.4427	54.6897	91.1493
			74.7673	315.475	28.9933	92.7944
			341.25	198.1	31.4573	77.8504
			324.145	291.957	71.849	88.0691
			138.366	88.7422	80.3428	101.78
			137.692	32.8485	104.499	151.776
			215.106	421.62	31.7131	7.96044
			245.298	148.133	92.4003	80.3128
			190.273	447.137	59.9564	49.0841
			306.705	516.461	65.3448	83.3552
			249.191	299.298	59.9564	70.6872
			147.847	295.58	53.1248	54.0779
			170.134	38.8884	135.112	56.063
			208.192	421.58	35.5979	7.96044
			175.348	382.465	35.5979	67.2184
			297.755	323.303	127.409	54.0779
			88.0658	70.6714	28.1386	16.8576
			49.9792	522.892	59.0684	63.66
			274.544	251.651	127.409	24.3382
			316.533	308.535	31.4573	118.67
			234.107	204.381	41.0937	35.8219
			295.135	439.435	65.3448	96.2636
			285.003	75.2096	27.3936	16.1162
			276.908	175.979	27.3936	81.927
			88.0513	149.859	28.1386	47.1938
			266.5	71.08	118.544	44.2247
			177.9	334.785	118.544	72.1389
			193.036	454.045	138.168	91.9394
			484.396	239.296	78.5107	65.87
			530.695	236.371	158.95	87.2382
			81.076	190.231	123.379	79.9851
			91.4392	84.0143	121.628	32.1224
			232.581	138.368	141.193	72.5696
			121.937	173.028	16.3988	79.9851
			135.022	231.262	16.3988	27.4318
			306.478	62.977	108.184	32.1224
			347.54	295.599	67.8068	124.404
			155.137	278.88	74.3936	32.8882
			151.879	207.613	27.0094	102.78
			134.364	181.296	27.0094	47.1938
			373.439	96.3969	65.4256	65.0573
			258.629	75.841	112.759	16.1162
			196.232	65.1652	190.832	16.8576
			96.2759	31.3616	74.3936	56.063
			150.19	190.508	72.7488	57.7197
			113.615	320.143	72.7488	76.2656
			85.1774	309.834	119.409	29.3283
			86.3032	252.437	104.421	71.0641
			67.9656	273.214	63.8816	71.0641
			575.771	457	91.277	100.76
			217.563	166.901	51.9225	77.8504
			262.482	259.82	51.9225	120.771
			239.258	492.655	140.696	62.3629
			93.0397	196.991	138.168	43.6827
			468.232	438.467	54.6897	18.3644
			61.3306	372.907	91.243	67.2184
			296.605	476.928	79.216	100.76
			131.099	240.211	63.0554	99.2551
			206.896	432.837	63.824	18.3644
			104.8	273.63	53.1248	103.535
			356.166	688.325	127.286	106.942
			291.82	542.338	59.3736	62.3629
			154.33	155.95	122.029	43.6827
			305.683	70.9426	125.472	78.5851
			397.34	375.522	67.8068	91.9394
			65.8511	200.072	39.9497	109.632
			342.216	362.282	36.9179	69.4989
			322.254	410.526	14.1586	79.8729
			187.989	177.17	187.675	35.8219
			74.5853	146.325	62.8311	118.092
			191.25	187.033	63.0554	77.5944
			292.574	179.698	87.7345	97.0082
			305.545	101.267	71.2066	20.3495
			254.584	66.1312	69.9742	26.1166
			237.171	368.331	92.8928	33.6534
			402.733	307.671	118.498	83.3671
			343.714	399.071	130.533	82.0863
			147.277	246.074	33.3032	86.3901
			278.806	188.963	142.097	43.1275
			529.627	153.021	106.414	41.3267
			397.905	255	39.9483	141.685
			246.232	266.799	97.4557	70.6123
			409.28	282.987	55.7034	64.2667
			431.167	182.283	104.876	45.4315
			332.953	190.606	29.8406	61.2274
			164.235	138.254	116.805	109.528
			172.284	174.684	77.5535	91.9611
			136.07	123.717	31.5728	166.282
			174.281	300.919	50.0965	29.7511
			284.482	338.95	43.6194	63.9316
			152.096	204.638	57.7057	74.58
			169.134	258.287	111.74	91.5433
			207.487	430.006	106.647	92.7604
			317.741	495.222	69.9742	55.5313
			191.406	230.249	128.771	64.2667
			102.87	29.3462	112.901	43.4025
			77.681	217.249	152.184	43.1275
			0	166.508	37.8411	56.6463
			245.297	424.189	73.5849	118.114
			278.882	60.745	94.7519	59.0662
			169.563	43.4221	106.825	53.3301
			149.763	395.01	92.8928	33.6534
			203.618	17.3118	118.536	59.0662
			291.376	123.128	130.533	48.8395
			197.156	203.612	102.441	44.7093
			329.093	105.948	74.1594	59.1312
			149.83	177.346	59.2876	9.28063
			156.788	158.869	101.519	54.6597
			292.056	203.25	97.7968	56.6463
			37.8411	272.543	37.8411	52.1339
			289.119	292.058	96.3719	52.1339
			58.6601	341.466	58.6601	103.669
			33.8502	273.28	146.281	40.1177
			162.9	279.776	59.2876	103.669
			197.602	452.808	77.5535	235.439
			470.034	221.274	106.414	122.319
			193.996	146.046	46.5968	45.4315
			381.713	254.764	158.06	118.68
			147.638	25.8521	46.5968	100.414
			253.159	89.4861	77.9342	89.5366
			252.862	187.221	107.091	71.9311
			173.767	170.058	33.165	9.28063
			140.966	101.877	33.165	78.4998
			71.9207	125.039	114.275	94.3655
			217.31	165.257	48.3875	78.0333
			233.305	33.5886	157.206	109.227
			437.136	116.847	36.402	41.3267
			294.527	104.88	100.099	20.3495
			227.324	244.422	97.6949	36.3176
			32.2663	134.03	114.275	74.58
			442.896	36.0657	115.768	74.5655
			118.592	209.652	68.684	44.1156
			386.375	172.116	78.1042	79.9972
			239.499	189.183	195.52	44.1156
			133.335	317.224	89.0647	29.7511
			201.543	332.162	41.4055	9.65091
			124.795	233.061	24.4136	49.0491
			373.871	251.53	147.207	69.9244
			143.924	111.487	33.3032	54.6597
			417.315	242.054	36.402	28.8454
			183.398	208.506	118.43	109.66
			95.9244	184.269	96.3823	62.5297
			165.181	41.1905	68.684	100.997
			333.071	124.287	97.7968	48.8395
			245.682	122.875	96.4482	132.822
			222.681	246.346	89.0833	35.5823
			314.398	270.013	87.7345	35.5823
			231.263	300.721	41.4055	134.68
			116.228	270.75	24.4136	75.517
			108.679	171.983	67.3951	141.926
			64.787	139.469	103.804	121.709
			43.4744	225.459	67.3951	72.459
			410.902	321.511	131.885	152.623
			270.668	340.508	74.3582	63.9316
			101.104	249.905	110.839	36.3176
			51.7929	317.916	12.293	70.6123
			423.173	159.139	55.7034	44.7093
			475.393	339.943	78.3555	9.65091
			418.791	215.845	52.9322	101.407
			400.901	179.118	36.182	84.8542
			394.076	187.062	36.182	69.9244
			349.91	221.167	71.2066	75.517
			139.494	76.4727	89.0647	107.354
			157.942	13.5666	38.4257	43.4025
			42.1725	352.829	101.075	91.9739
			158.564	517.422	112.901	55.5313
			24.2961	165.262	50.9753	58.7455
			52.3717	221.119	12.293	28.8454
			110.982	173.464	31.5728	89.608
			169.381	90.722	50.0965	26.1166
			307.54	412.57	29.8406	117.594
			149.093	421.045	75.9062	32.5915
			56.6774	236.17	92.1201	129.888
			186.718	201.321	23.6729	77.1697
			163.797	368.605	27.8987	144.954
			199.159	109.325	30.9552	85.0904
			255.068	276.955	53.8925	27.5065
			216.482	181.138	46.1438	36.5772
			35.1498	94.784	24.8405	29.3976
			208.374	83.4095	75.6828	92.4767
			155.369	290.156	53.4339	65.0571
			311.011	226.532	118.774	81.6372
			272.815	105.511	121.981	35.4526
			247.01	155.992	54.9728	95.5766
			207.83	28.8714	23.6729	45.9025
			172.708	57.811	24.966	45.9025
			197.065	121.819	14.8284	35.4526
			204.23	76.8181	14.8284	35.8579
			185.637	340.872	30.9552	157.863
			272.634	117.449	89.1299	48.7103
			168.256	50.3521	37.366	117.931
			146.824	123.674	64.2428	43.4677
			481.532	74.7505	148.684	26.9102
			365.021	71.797	92.275	56.3348
			222.57	232.375	65.6345	65.5896
			167.684	359.687	73.9085	26.9842
			345.85	263.972	55.4458	145.574
			15.5768	160.979	24.8405	68.173
			234.699	306.246	43.7339	84.9874
			125.181	243.95	107.215	72.4489
			214.74	416.403	43.7339	98.3566
			276.937	181.543	54.9728	85.0904
			147.493	190.174	69.2042	45.5299
			193.971	133.684	94.8838	38.9423
			189.001	214.706	24.966	135.501
			185.557	122.462	75.549	26.319
			33.13	238.236	103.396	40.5263
			142.303	281.748	76.6029	44.9417
			172.596	224.843	65.6345	40.5263
			117.608	191.47	34.4839	45.3131
			122.28	92.6818	34.4839	74.1294
			145.171	60.2651	109.407	63.1529
			249.805	223.201	130.275	102.881
			438.948	251.309	175.533	70.0886
			367.049	100.968	211.269	26.9102
			333.708	139.893	148.564	130.105
			236.162	244.834	50.9772	91.4787
			157.458	168.274	121.994	66.9307
			146.633	18.1843	101.724	144.888
			389.367	327.241	24.3665	55.1822
			156.939	124.3	59.9395	43.4677
			176.817	65.5674	126.308	63.1529
			261.349	344.354	50.9772	86.3787
			172.228	146.314	52.5422	38.9423
			97.5339	204.671	48.5489	149.886
			273.732	338.745	64.3856	30.5534
			377.371	74.6994	24.3665	159.266
			430.431	303.056	77.1303	55.1822
			212.481	220.482	36.151	45.3131
			253.354	466.864	11.6187	89.3221
			103.629	440.236	121.561	127.563
			148.105	557.741	55.8478	192.487
			338.675	334.277	55.2915	58.5592
			195.5	416.932	55.8478	86.3787
			189.995	378.475	67.9755	26.9842
			112.24	522.509	54.7005	102.965
			151.343	204.791	92.4085	89.9985
			429.402	67.5959	52.3721	74.1294
			366.934	109.001	79.6253	35.8579
			265.801	70.651	6.90195	48.7103
			269.382	148.425	6.90195	52.3314
			135.344	105.215	59.8534	26.319
			576.946	187.691	175.533	45.5299
			430.116	350.685	79.6253	30.5534
			171.554	292.588	52.5422	27.5065
			248.108	306.03	11.6187	49.8492
			206.72	166.672	28.2935	49.2725
			66.5888	248.737	46.8902	56.6584
			115.103	262.703	121.994	77.7113
			106.07	310.675	46.8902	78.4645
			167.089	204.493	91.2669	145.194
			126.53	106.823	69.2042	45.2028
			165.411	148.559	75.6078	94.9444
			347.38	181.809	29.8892	36.5772
			368.273	120.115	29.8892	29.3976
			148.44	213.413	75.549	56.6584
			242.469	323.793	92.4085	44.9417
			245.538	347.586	64.3856	17.256
			178.472	364.361	36.151	17.256
			324.03	375.606	92.275	81.5286
			382.05	390.77	40.5975	32.5915
			26.3216	605.154	48.3642	320.711
			214.843	70.1302	133.582	94.9444
			172.632	182.097	133.582	57.7316
			205.155	131.871	28.2935	70.1437
			350.965	98.6797	40.5975	105.243
			50.7965	210.185	48.3642	160.355
			170.71	478.476	46.1438	144.954
			284.047	277.655	144.748	72.4489
			92.2423	209.433	54.7005	49.2725
			246.455	197.917	91.2669	57.7316
			71.8716	247.885	79.2301	47.6168
			240.448	248.295	68.2832	36.8066
			431.7	120.818	79.839	161.546
			149.225	66.9039	85.5182	78.7259
			445.879	191.238	79.839	62.709
			663.22	227.483	86.5465	59.7501
			340.401	251.221	132.302	90.9622
			62.4206	149.114	88.3727	50.9076
			276.717	423.535	25.7322	22.5414
			231.613	225.652	130.929	12.9145
			52.4181	193.345	73.4673	16.11
			143.314	118.712	84.8684	29.3405
			113.324	69.0829	52.0533	66.1974
			282.952	216.118	44.899	16.3206
			268.313	225.5	44.899	16.3206
			189.678	354.062	7.52001	42.1794
			196.758	517.16	7.52001	58.6767
			140.79	179.84	116.854	16.11
			177.612	205.02	45.4334	150.386
			174.333	309.69	35.0955	81.4269
			123.381	124.791	78.5099	13.2498
			241.388	317.01	73.1678	92.3583
			353.504	469.28	40.1391	77.5944
			318.414	432.274	40.1391	80.2814
			387.822	468.063	110.651	16.582
			104.149	218.693	40.1438	41.1588
			84.6159	112.996	80.0323	100.632
			305.245	132.009	56.7877	90.4611
			612.78	105.153	86.5465	66.1984
			134.791	217.668	138.313	119.546
			146.095	343.588	63.8645	96.7776
			136.059	102.741	88.9885	34.667
			187.759	185.922	113.878	41.1588
			121.822	162.846	37.7488	50.9076
			56.3345	35.0926	109.197	78.0841
			122.537	436.691	52.0533	6.03463
			254.29	123.179	30.1057	34.667
			212.494	223.257	22.5007	19.0273
			141.035	117.738	40.1438	13.2498
			116.735	130.413	69.7978	29.3405
			136.699	187.619	31.5602	52.0603
			165.163	127.118	31.5602	53.3306
			346.591	206.448	55.0211	150.386
			495.713	331.811	110.651	81.4269
			277.026	441.602	12.9714	6.03463
			269.041	503.161	12.9714	58.6767
			53.3589	165.472	41.9157	45.0238
			101.687	470.798	73.4673	16.582
			227.107	398.253	22.5007	40.0514
			358.006	242.525	75.403	87.5082
			169.406	338.304	51.6287	45.6756
			246.244	343.806	73.1678	45.6756
			133.875	388.116	37.7488	31.3806
			349.784	136.922	55.0211	24.6554
			320.807	157.377	175.364	24.6554
			235.764	364.72	138.313	59.1649
			254.704	223.068	17.9523	59.7501
			166.415	181.903	29.4939	56.3738
			258.173	120.557	17.9523	100.005
			121.074	230.118	35.8276	95.352
			87.9678	89.9321	78.4541	65.6448
			217.874	50.587	14.9365	63.2743
			278.778	285.582	121.217	96.4135
			87.7815	178.66	35.8276	63.0937
			99.4462	123.598	54.8178	63.0937
			151.849	66.7123	29.4939	38.5223
			209.782	30.0244	14.9365	38.5223
			187.393	163.473	85.5182	62.709
			12.6126	95.5911	78.4541	75.2391
			183.197	135.087	42.7349	49.5709
			368.864	175.745	159.188	52.0603
			241.613	105.737	108.594	110.698
			177.706	266.637	150.479	115.768
			241.214	160.03	111.069	49.5709
			154.004	352.802	43.2189	106.667
			329.929	457.255	26.3863	42.0027
			322.241	377.437	26.3863	27.8943
			212.427	231.538	102.794	85.5029
			325.066	109.439	45.8274	78.0841
			119.839	305.972	63.8645	91.2218
			186.79	188.767	159.712	161.546
			106.742	180.862	150.479	134.134
			112.855	164.005	155.092	73.3857
			177.266	11.652	78.3085	66.1974
			248.998	288.101	64.4427	265.948
			147.115	202.219	45.4334	47.6168
			266.275	249.005	64.3176	44.2891
			84.0786	217.798	81.3524	36.8066
			573.344	304.397	210.233	74.8609
			293.507	363.818	61.8544	200.155
			211.832	444.704	34.5954	35.5156
			90.1245	496.186	141.502	53.6047
			388.75	419.294	114.435	22.5414
			524.246	73.0216	97.1105	65.6448
			115.796	187.989	121.11	95.352
			66.3097	239.453	41.9157	47.3351
			339.345	195.795	69.1485	45.0238
			241.288	400.962	78.3085	27.8943
			320.02	170.402	75.403	165.938
			161.348	215.34	29.5059	12.9145
