# Supplementary material for: Resilient anatomy and local plasticity of naive and stress haematopoiesis
Source: Nature. 2024 Mar 20;627(8005):839–46. doi: 10.1038/s41586-024-07186-6 (PMC10972750; doi:10.1038/s41586-024-07186-6)
Supplement: Supplementary file 24 — Source Data Extended Data Fig. 4 [file 41586_2024_7186_MOESM24_ESM.xlsx]

## Sheet: ED Fig. 4a
Distance for LT-HSC to other cells																		Distance for ST-HSC to HSPC (µm)													Distance for MPP2/MyE to HSPC (µm)													Distance for MPP3/MPP4/CMP to HSPC (µm)
to LT-HSC			to ST-HSC			to MPP2/MyE			to MPP3/MPP4/CMP			to MkP			to Pre Meg-E/Pre CFU-E			LT-HSC		ST-HSC		MPP2/MyE		MPP3/MPP4/CMP		MkP		Pre Meg-E/Pre CFU-E			LT-HSC		ST-HSC		MPP2/MyE		MPP3/MPP4/CMP		MkP		Pre Meg-E/Pre CFU-E			LT-HSC		ST-HSC		MPP2/MyE
Observed	Random		Observed	Random		Observed	Random		Observed	Random		Observed	Random		Observed	Random		Observed	Random	Observed	Random	Observed	Random	Observed	Random	Observed	Random	Observed	Random		Observed	Random	Observed	Random	Observed	Random	Observed	Random	Observed	Random	Observed	Random		Observed	Random	Observed	Random	Observed	Random
208.917	122.07		144.899	163.47		354.72	444.407		278.317	70.7614		97.1162	27.748		105.314	108.133		357.375	268.951	321.598	277.592	418.579	222.092	129.615	386.74	122.441	396.661	48.3965	49.5207		157.117	122.07	0.519145	163.47	185.939	222.092	111.467	386.74	90.6618	51.6265	184.103	181.097		242.527	122.07	151.948	163.47	163.176	444.407
240.268	98.4442		59.7124	70.144		165.481	289.275		199.236	412.973		128.386	128.564		173.488	96.6189		416.796	363.117	390.958	188.359	597.556	177.572	243.304	255.221	334.231	24.5349	134.752	101.559		313.806	98.4442	120.295	70.144	133.022	177.572	90.1329	255.221	154.325	237.582	0	147.118		155.923	98.4442	155.734	70.144	223.518	289.275
556.702	190.048		248.432	33.9446		408.926	53.3196		139.921	36.2771		41.4306	159.261		38.0497	37.8907		144.899	142.74	145.367	141.504	267.36	222.092	337.404	102.757	234.939	87.1012	52.2711	68.885		321.916	190.048	108.988	33.9446	133.022	222.092	130.628	102.757	89.805	100.622	47.7322	92.31		339.533	190.048	243.304	33.9446	658.387	53.3196
71.1896	303.499		218.121	175.552		101.218	199.409		43.9007	237.317		32.4523	114.868		58.5963	130.78		218.121	272.128	53.6079	137.98	112.179	177.572	35.8025	75.6506	71.9423	96.5975	91.8872	96.096		97.9206	303.499	204.705	175.552	97.0834	177.572	163.176	75.6506	102.354	151.509	103.33	120.716		199.906	303.499	35.8025	175.552	104.224	199.409
394.985	122.07		155.364	255.815		157.117	519.472		270.281	139.017		69.5879	74.4214		278.437	75.0151		473.578	401.414	372.49	290.386	767.62	309.353	62.1172	75.6506	185.347	58.0493	108.047	234.685		147.364	122.07	161.387	255.815	97.0834	309.353	153.086	75.6506	33.8154	223.554	131.312	34.7935		51.6017	122.07	196.728	255.815	98.537	519.472
240.268	190.048		195.284	211.374		97.9206	204.473		155.923	158.748		154.918	121.348		168.432	59.7977		378.398	33.9446	274.601	396.298	108.988	309.353	156.726	386.74	64.2245	199.107	119.445	44.5576		101.218	190.048	112.179	211.374	264.816	309.353	98.537	386.74	24.6372	223.421	96.3629	63.8927		430.36	190.048	62.1172	211.374	703.205	204.473
208.917	413.829		10.9488	241.534		375.666	153.008		171.886	52.2721		6.46495	234.611		48.5078	104.92		59.7124	70.144	220.632	175.66	161.387		241.428	185.01	115.668	114.052	143.186	119.135			413.829		241.534				185.01		85.1154				270.281	413.829	112.837	241.534	111.467	153.008
71.1896	98.4442		283.507	126.553		147.364	390.707		75.3412	474.309		43.4549	229.161		66.0437	160.635		10.9488	255.339	0	141.504	370.47	364.468	161.703	116.849	21.6902	118.572	56.2369	193.245		44.2223	98.4442	333.36	126.553	147.293	364.468	388.391	116.849	172.15	115.143	80.9474	252.039		485.964	98.4442	129.615	126.553	504.146	390.707
258.387	116.76		605.775	68.8278		222.593	297.025		499.485	196.047		77.1519	235.718		114.528	31.8244		15.7968	175.552	0	255.084	365.8	192.342	155.734	102.757	27.6002	162.185	58.5818	61.0486		349.131		171.006		280.292	192.342	37.7726	102.757	83.0472	37.4911	120.849	163.363		43.9007		229.261		110.53
201.158	116.76		224.84	83.0398		45.2557	195.863		127.716	72.5938		24.8089	149.318		10.7144	60.9521		228.084	252.797	317.024	173.98	216.321	192.342	151.948	273.872	95.1948	51.5636	129.15	31.3371		45.2557	116.76	208.413	68.8278	135.618	192.342	85.5364	273.872	10.7694	228.886	40.836	99.018		139.921	116.76	351.705	68.8278	539.356	297.025
201.158	287.858		370.97	135.655		173.903	162.608		92.1824	200.511		103.931	176.95		49.6258	129.019		269.257	211.374	53.6079	173.98	160.416	364.468	77.7416	119.552	131.934	182.655	95.8353	107.053		95.1969	116.76	473.435	83.0398	147.293	364.468	529.855	119.552	268.227	51.6265	71.133	54.606		333.71	116.76	156.726	83.0398	90.1329	195.863
41.5746	282.582		36.9108	409.671		149.276	448.274		238.82	115.368		113.536	121.722		59.093	75.4317		248.432	435.476	60.2245	277.592	206.331	369.149	32.688	185.01	101.095	389.945	120.55	120.476		175.176	287.858	68.517	135.655	89.3087	369.149	136.298	185.01	62.6186	58.0317	74.3524	38.5336		227.269	287.858	32.688	135.655	224.614	162.608
52.8878	430.457		142.698	140.651		349.832	334.295		53.4902	176.733		38.3882	44.5093		79.9641	72.5539		170.513	163.47	145.367	269.297	331.648	356.044	425.854		273.894	58.2353	96.2347	53.2734		105.219	282.582	110.546	409.671	280.292	356.044	262.894		79.147	67.7655	9.03631	177.748			282.582		409.671		448.274
258.387	159.335		379.69	424.829		44.2223	241.958		435.492	220.101		221.767	71.1612		51.9077	173.118		155.364	274.23	260.454	137.98	0.519145		112.837	108.448	92.1849	23.3191	189.156	169.545		134.717	430.457	97.5012	140.651	89.3087		217.739	108.448	5.36193	196.876	6.73478			92.1824	430.457	271.432	140.651	85.5364	334.295
52.8878	159.335		124.261	273.68		405.562	205.039		39.7457	185.121		8.43866	25.7937		84.7128	43.0564							300.628		180.722							159.335		424.829		300.628		180.722		109.697		331.83		342.316	159.335	189.661	424.829	37.7726	241.958
41.5746	287.858		55.6779	89.6174		105.219	299.841		237.365	124.061		143.076	49.5636		28.3875	176.007		224.84	303.324	148.003	385.441	68.517	253.481	144.035	180.722	57.854	126.658	49.6309	114.246		260.708	159.335	396.461	273.68	403.611	253.481	57.4263	180.722	185.996	109.697	89.4746	22.4659		39.7457	159.335	86.8782	273.68	373.251	205.039
169.965	425.18		125.051	49.1666		137.311	451.073		82.5858	127.559		104.886	95.216		256.099	7.40063		124.261	153.035	292.425	142.378	387.243	595.501	86.8782	225.623	48.7274	223.735	46.8068	119.684		137.311	287.858	220.011	89.6174	77.7024	595.501	48.5679	225.623	118.056	195.904	177.637	123.266		559.326	287.858	138.292	89.6174	641.823	299.841
169.965	447.188		99.0571	117.378		180.369	38.681		182.137	34.1039		86.8869	58.2614		104.968	136.067		36.9108	140.651	121.697	153.896	165.439	190.545	193.953	225.623	85.1272	102.198	86.5214	280.44		403.629		151.397		123.723	190.545	42.1682	225.623	74.9017	90.5124	162.13	26.4813		330.813		89.408		454.589
165.73	562.378		220.499	142.873		326.072	613.862		214.696	265.164		67.1705	206.637		81.8407	31.6911		151.192	135.655	166.152	185.091	301.431	192.959	314.317	99.4757	30.659	234.225	88.9327	42.1944		519.172	425.18	198.833	49.1666	123.723	192.959	42.4395	99.4757	18.6811	33.5735	116.779	169.454		237.365	425.18	88.0475	49.1666	311.17	451.073
469.757	447.188		188.462	187.923		737.644	170.85		471.227	137.911		76.9098	40.6276		218.44	75.8091		330.855	164.527	231.994	153.896	332.405	190.545	224.174	13.6092	184.955	34.8941	193.099	57.4123		149.454	447.188	233.871	117.378	356.576	190.545	420.98	13.6092	283.424	37.4911	177.746	135.721		312.37	447.188	9.44541	117.378	136.298	38.681
208.043	249.165		117.622	58.1404		149.454	374.874		332.626	523.359		190.871	311.529		156.705	319.947		683.343	596.684	397.938	380.687	772.464		138.292	108.448	198.282	83.9721	390.794	63.4121		180.369	562.378	171.629	142.873	77.7024		124.814	108.448	84.5865	100.622	92.2192			360.138	562.378	49.1131	142.873	326.041	613.862
469.757	249.165		24.1879	206.315		785.435	297.126		51.5884	331.071		146.346	364.263		118.468	95.5055		375.343	172.631	166.517	102.194	322.171	535.719	49.1131	49.4947	205.539	322.404	150.742	67.1015			447.188		187.923		535.719		49.4947		116.22		37.5186		192.568	447.188	235.99	187.923	210.924	170.85
173.755	248.638		392.126	286.43		350.858	110.733		58.2459	339.534		7.09724	88.401		76.915	14.0622		237.004	425.734	166.517	75.2111	150.78	183.69	167.81	13.6092	93.0582	74.2439	36.6364	91.9612		199.673	249.165	257.775	58.1404	516.904	183.69	339.401	13.6092	67.6397	58.0756		98.9504		446.658	249.165	173.841	58.1404	562.927	374.874
165.73	248.638		259.54	111.759		260.708	175.547		207.61	86.8635		169.343	62.1634		95.1261	67.7064		96.4416	68.8278	121.697	102.194	110.546	183.69	199.657	226.027	172.912	260.612	47.969	222.441		70.9432	249.165	127.03	206.315	112.019	183.69	325.543	226.027	64.9016	85.1154		80.2184			249.165		206.315		297.126
138.666	97.6622		265.099	71.5067		288.112	358.996		331.605	394.671		170.512	234.929		80.361	265.48		325.188	578.905	148.003	92.3008	146.82	535.719	9.44541	49.4947	10.2228	131.441	63.0296	188.24		243.867	248.638	279.937	286.43	414.622	535.719	137.925	49.4947	193.947	33.5735		174.796		522.262	248.638	230.821	286.43	71.7231	110.733
138.666	351.822		310.419	45.8591		359.538	111.99		383.416	344.858		180.485	249.314		172.674	86.996		369.735	89.6174	196.888	251.656	171.006	200.067	189.661		151.874	74.764	159.823	140.392		216.282	248.638	138.29	111.759	516.904	200.067	166.509		121.646	134.019		140.414		207.61	248.638	415.926	111.759	57.4263	175.547
87.6467	192.845		49.6169	369.697		70.9432	324.113		248.763	216.887		98.202	116.699			147.301		278.465	483.335	236.157	75.2111	383.169	299.832	88.0475	30.5624	170.395	36.8934	51.86	88.9135		74.7296		306.062		344.479	299.832	232.606	30.5624	335.617	58.0317		224.765		82.5858		182.43		48.5679
0.631373	63.1532		159.764	171.603		199.673	307.363		156.438	227.695		67.273	252.37			80.0426			83.0398		190.089				376.558		71.6806		173.131		170.359	97.6622	222.02	71.5067	112.019		391.003	376.558	52.122					214.696	97.6622	149.502	71.5067	169.699	358.996
0.631373	355.076		161.988	69.1263		207.756	168.198		152.86	348.45		61.6282	86.7532			87.1328		254.544	287.668	195.951	267.44	351.344	111.767	383.8	163.536	216.412	113.415	179.038	123.405			351.822		45.8591		111.767		163.536		149.483		182.23		509.203	351.822	157.368	45.8591	42.4395	111.99
124.28	97.6622		94.0297	101.566		216.282	325.64		177.674	332.821		44.1954	136.345			173.82		406.541		134.455		151.397	111.767	148.185	221.665	176.076		141.388			470.395	192.845	266.844	369.697	602.62	111.767		221.665		110.044		171.4		439.761	192.845	148.185	369.697	42.1682	324.113
124.28	351.822		187.101	171.613		273.668	117.139		110.987	43.1812		97.4846	112.037			79.563		305.508	111.759	53.3871	278.313	474.92	206.028	251.284	163.536	138.606	165.213	76.0288	126.425		136.213	63.1532	263.775	171.603	129.119	206.028		163.536		191.616		15.3702		51.5884	63.1532	38.7638	171.603	728.287	307.363
224.662	63.1532		87.4187	240.469		295.389	313.712		5.15355	268.862		444.692	267.163			145.708		364.841	187.923	53.3871	58.4885	418.358	178.672	310.849	295.83	199.012	59.7959	89.3266	57.4707		74.184	355.076	175.22	69.1263	129.119	178.672		295.83		140.203		125.952		58.2459	355.076	449.824	69.1263	328.912	168.198
87.6467	39.9386		31.4768	42.2163		162.887	149.453		174.507	423.185		21.971	73.9497			89.9854		367.904	147.106	117.664	32.7801	431.586	352.067	346.533	307.383	122.474	91.7476	56.7819	370.669		273.264	97.6622	114.26	101.566	329.785	352.067		307.383		160.919		88.5159		217.821	97.6622	64.8705	101.566	241.84	325.64
224.662	151.437		253.873	421.173		74.7296	502.384		213.343	195.973		407.337	88.2006			21.2036		188.462	142.873	99.1519	319.91	588.851	546.978	337.823	143.951	29.0359	78.633	55.1793	290.746		174.849	351.822	30.2898	171.613	505.327	546.978		143.951		160.919		82.5391			351.822		171.613		117.139
317.361	39.9386		150.758	5.71438		633.255	196.05		77.6801	453.301		246.173	29.5182			123.481		220.499	217.583	265.383	58.4885	440.477		305.666	325.354	151.358	65.6685	135.355	125.972			63.1532		240.469				325.354		38.8796				5.15355	63.1532	95.7264	240.469	285.299	313.712
396.409	295.517		443.91	231.126		518.544	148.315		488.628	156.145		93.658	94.6382			59.8361		238.059	473.673	265.383	120.249	307.707	368.036	64.8705	325.354	209.954	206.986	284.006	168.27							368.036		325.354		120.584		13.0681		495.021		435.767		482.273
314.398	151.437		218.19	303.204		136.213	576.343		566.315	236.998		150.301	142.388			0		134.062	49.1666	131.744	137.796	171.629	317.566	235.142	221.665	62.5054	116.761	40.0671	213.806			39.9386		42.2163		317.566		221.665		38.8796		49.1518		206.795	39.9386	226.887	42.2163	309.219	149.453
314.398	610.531		181.678	189.139		74.184	723.581		268.682	145.74		47.7325	166.304			204.971		117.622	738.334	131.744	112.68	233.871	368.036	368.495	30.5624	172.427	123.28	119.593	152.828			151.437		421.173		368.036		30.5624		134.762		137.09		350.031	151.437	111.629	421.173	426.825	502.384
291.204	721.172		182.258	253.31		234.358	180.221		171.875	339.653		201.3	216.94			185.719		99.0571	619.462	195.951	106.631	220.011	258.996	182.43		89.6376	94.5702	135.189	177.113			39.9386		5.71438		258.996				208.634		39.5247		174.507	39.9386	197.455	5.71438	137.925	196.05
291.204	721.172		52.7062	68.1584		174.849	198.237		63.5521	28.3464		52.8407	195.054			220.035		579.548	358.387	344.316	180.284	388.877	209.656	362.339	55.8904	314.906	129.881	44.378	55.5367			295.517		231.126		209.656		55.8904		71.4587		70.0863		340.134	295.517	268.154	231.126	466.18	148.315
317.361	141.383		136.066	136.08		894.131	204.184		164.084	216.101		552.475	150.265			65.9933		203.833	58.1404	77.0004	479.04	677.375	209.656	262.959	126.183	60.1548	319.705	51.0087	114.705			151.437		303.204		209.656		126.183		159.791		184.96		378.052	151.437	346.414	303.204	621.498	576.343
	582.773			51.5412			299.395			186.661			131.088			181.153		24.1879	576.793	202.456	106.631	759.582		38.7638	197.145	127.215	91.0121	104.396	90.1449			610.531		189.139				197.145		110.044				110.987	610.531	174.749	189.139	232.606	723.581
	446.258			393.634			284.751			88.2491			100.373			190.245		265.099	117.378	134.455	32.7801	192.869	203.272	216.601	50.0601	164.616	108.909	31.6442	39.4761			721.172		253.31		203.272		50.0601		214.889		73.0679		271.703	721.172	63.1994	253.31	166.509	180.221
	446.258			270.883			557.168			82.8115			201.764			174.587		225.063	87.4636	77.0004	137.796	755.988	352.35	235.095	203.943	35.4699	71.2566	133.472	187.497			721.172		68.1584		352.35		203.943		125.11		168.371		152.86	721.172	105.639	68.1584	184.751	198.237
	141.383			95.2802			215.576			238.457			176.322			47.3359							161.718		168.112											161.718		168.112		134.762		227.566
	512.77			141.799			241.212			229.254			19.3251			143.364		503.697	246.547	32.1457	150.28	521.051	377.87	186.321	105.694	122.287	192.045		56.7686			141.383		136.08		377.87		105.694		140.203		150.314			141.383		136.08		204.184
	632.882			195.869			364.977			98.3199			106.982			111.281		485.719	171.613	32.1457	71.6708	506.928	203.272	213.887	50.0601	131.359	151.966		114.321			582.773		51.5412		203.272		50.0601		132.376		29.7696			582.773		51.5412		299.395
	558.02			328.136			364.803			353.093			7.4876			354.162		462.604	71.5067	52.9937	188.874	398.675	161.718	114.455	427.443	21.0991	179.34		57.4803			446.258		393.634		161.718		427.443		132.376		184.097			446.258		393.634		284.751
	192.122			171.382			873.074			203.602			69.3484			188.536		428.522	69.1263	52.9937	100.742	343.69		111.629	427.443	52.6298	69.0914		84.585			446.258		270.883				427.443		170.791					446.258		270.883		557.168
	118.847			372.341			491.424			173.912			85.5542			52.9707		152.705	137.592	206.333	147.188	138.29	291.679	295.861	55.8904	30.8422	375.419		155.881			141.383		95.2802		291.679		55.8904		170.791		221.084			141.383		95.2802		215.576
	387.44			98.8716			212.58			318.142			134.613			98.3274		31.4768	171.603	479.287	71.6708	127.03	291.679	197.455	105.694	47.8456	204.695		91.6424			512.77		141.799		291.679		105.694		125.11		159.171			512.77		141.799		241.212
	118.847			359.276			475.998			268.176			119.533			30.8713		254.477	101.566	157.463	188.874	200.457	382.976	63.1994		54.1589	154.342		107.603			632.882		195.869		382.976				129.68		144.439			632.882		195.869		364.977
	387.44			282.095			206.287			52.453			42.0134			110.912		159.764	414.197	157.463	246.418	257.775	320.017	137.53	146.924	58.2341	286.836		434.108			558.02		328.136		320.017		146.924		191.616		118.946			558.02		328.136		364.803
	312.779			242.262			657.472			51.1029			207.405			84.709		94.0297	435.554	206.333	246.418	307.238	382.976	174.749	146.924	78.5846	405.498		215.97							382.976		146.924		71.4587		199.253
	103.086			220.43			676.986			16.7492			139.303			46.7284		87.4187	503.191	479.287	386.945	306.062	335.344	95.7264	192.596	355.386	99.1697		42.7749			192.122		171.382		335.344		192.596		220.375		188.43			192.122		171.382		873.074
	103.086			184.977			631.971			78.5104			69.7801			65.9831			158.296		147.188				196.255		282.793		119.619			118.847		372.341				196.255							118.847		372.341		491.424
	209.321			143.365			124.069			272.579			178.76			151.693		213.567	45.8591	111.502	189.55		23.172		242.027		217.683		91.8996			387.44		98.8716		23.172		242.027		28.2428		131.625			387.44		98.8716		212.58
	23.7629			70.0197			226.351			54.8369			112.687			29.5657		150.758	369.2	111.502	258.932		573.295		403.025		26.1489		35.9248			118.847		359.276		573.295		403.025		15.847		91.2618			118.847		359.276		475.998
	385.159			135.285			91.6872			113.226			102.433			102.772		136.066	143.985	23.7978	100.742		573.295		403.025		50.9421		223.776			387.44		282.095		573.295		403.025		185.17		165.512			387.44		282.095		206.287
	209.321			242.432			264.119			225.448			219.981			63.249		155.082		23.7978			280.721		196.255							312.779		242.262		280.721		196.255		34.2713		55.5901			312.779		242.262		657.472
	181.489			51.0166			61.6431			112.347			278.716			149.196		417.834	253.31	285.106	376.918		23.172		136.314		170.007		142.058			103.086		220.43		23.172		136.314		112.813		54.98			103.086		220.43		676.986
	109.44			129.111			258.776			131.488			60.7978			88.2612		353.889	397.081	347.023	289.26		373.366		203.212		188.906		37.6637			103.086		184.977		373.366		203.212		16.1843		40.8348			103.086		184.977		631.971
	385.159			362.082			357.939			308.894			165.483			19.3462		351.051	5.71438	135.463	260.899				136.314		28.5176		73.4196									136.314		162.483
	23.7629			71.725			237.789			71.0929			127.988			55.169		181.678	424.013	297.557	65.7395		233.675		340.251		95.6991		38.8544			209.321		143.365		233.675		340.251		173.224		36.2449			209.321		143.365		124.069
	426.246			302.629			760.729			116.661			242.876			210.064		182.258	189.139	123.062	102.051		106.42				14.1412		131.69			23.7629		70.0197		106.42				145.887		120.539			23.7629		70.0197		226.351
	115.621			191.511			367.911			349.59			112.007			43.3213		52.7062	358.145	145.451	65.7395		106.42		220.193		91.3171		91.6006			385.159		135.285		106.42		220.193		118.79		80.0442			385.159		135.285		91.6872
	180.814			114.218			208.429			63.869			92.4085			147.948		258.635	223.072	123.062	158.512		278.932		296.517		111.337		164.505			209.321		242.432		278.932		296.517		176.868		108.86			209.321		242.432		264.119
	180.814			62.461			282.593			49.3779			20.4782			63.2141		210.828	303.204	212.708	275.436		304.727		229.972		65.575		233.033			181.489		51.0166		304.727		229.972		16.1843		55.2725			181.489		51.0166		61.6431
	109.112			91.2753			246.971			206.175			95.7864			32.6829		218.19	294.421	572.13	102.051		233.675		262.533		88.2867		83.1333			109.44		129.111		233.675		262.533		76.1034		159.462			109.44		129.111		258.776
	109.112			72.5123			260.449			289.752			173.188			70.6297		379.022	68.1584	135.463	83.2776				325.485		216.884		52.9969			385.159		362.082				325.485		204.347					385.159		362.082		357.939
	337.927			402.14			205.889			47.2017			67.6427			184.043			290.154		355.743		192.38		229.972		432.685		9.95027			23.7629		71.725		192.38		229.972		26.8866		162.156			23.7629		71.725		237.789
	146.297			79.6565			145.042			169.82			105.326			141.554			95.0462		83.2776		306.163		325.485		127.458		58.3652							306.163		325.485		279.793		159.449
	494.621																		231.126		158.512		306.163		262.533		127.645		185.021			426.246		302.629		306.163		262.533		26.8866		12.5482			426.246		302.629		760.729
	129.599			289.938			341.101			278.11			89.9274			48.8672			294.975		208.926		593.587		296.517		142.283		128.637			115.621		191.511		593.587		296.517		133.148		179.976			115.621		191.511		367.911
	90.5232			275.105			324.265			379.239			109.094			168.023							588.772		231.636							180.814		114.218		588.772		231.636		110.444		30.5915			180.814		114.218		208.429
	114.548			40.0554			565.528			162.331			90.1786			85.0972			251.69		149.951		192.38		220.193		94.9881		63.736			180.814		62.461		192.38		220.193		110.444		23.2217			180.814		62.461		282.593
	129.599			121.78			377.793			49.3206			86.7708			95.7609			197.209		12.6015				325.792		138.992		217.012			109.112		91.2753				325.792		156.93					109.112		91.2753		246.971
	380.659			177.736			189.099			330.025			57.2448			156.783			274.22		155.601		271.936				248.676		71.0624			109.112		72.5123		271.936				378.897		108.245			109.112		72.5123		260.449
	114.548			110.938			200.876			164.558			157.89			159.597			195.869		12.6015		454.209		317.835		121.51		107.365			337.927		402.14		454.209		317.835		15.847		108.492			337.927		402.14		205.889
	90.5232			118.551			259.999			66.0778			19.0714			106.77			51.5412		664.486		270.087		475.804		109.972		47.3035			146.297		79.6565		270.087		475.804		34.2713		124.818			146.297		79.6565		145.042
	86.0204			90.3932			512.323			79.9557			102.385			56.8069			270.883		278.373		352.755		74.6719		11.6234		216.256							352.755		74.6719		112.813		112.148
	86.0204																		141.799		100.953		485.069		188.83		82.1082		115.845			494.621		289.938		485.069		188.83		28.2428		54.9846			494.621		289.938		341.101
	221.011			126.304			95.1747			221.106			104.585			71.6705			113.248		149.951		270.087		188.83		134.965		153.966			129.599		275.105		270.087		188.83		118.672		75.2862			129.599		275.105		324.265
	128.844			218.198			100.27			210.131			184.196			92.4173			95.2802		210.471				280.623		113.373		34.9959			90.5232		40.0554				280.623							90.5232		40.0554		565.528
	223.923			380.267			178.57			5.8141			133.953			65.6453			251.508		108.884		301.966		50.3713		90.4047		69.6447			114.548		121.78		301.966		50.3713		74.0956		44.9117			114.548		121.78		377.793
	363.238			372.053			371.903			137.101			46.6251			199.525			328.136		108.884		301.966		50.3713		115.814		66.7177			129.599		177.736		301.966		50.3713		149.958		224.522			129.599		177.736		189.099
	128.844			202.517			192.101			64.8158			68.2448			105.116			327.201		235.362		319.2		475.804		104.77		117.955			380.659		110.938		319.2		475.804		82.7996		41.8156			380.659		110.938		200.876
	338.154			543.662			207.954			430.342			273.375			395.377			152.271		100.953		394.523		146.096		47.1501		133.298			114.548		118.551		394.523		146.096		206.218		43.0309			114.548		118.551		259.999
	344.444			235.352			267.163			59.0651			94.5709			117.432			223.079		183.433		394.523		146.096		45.5456		171.248			90.5232		90.3932		394.523		146.096		131.794		201.158			90.5232		90.3932		512.323
	66.7392			97.2374			358.052			129.113			86.4482			31.0064							319.2		74.6719											319.2		74.6719		95.2396		75.5224
	66.7392																		242.262		121.802						185.608		99.6118			86.0204		126.304						92.6067					86.0204		126.304		95.1747
	241.039			156.414			24.7285			278.385			72.0263			255.779			171.382		121.802		39.8956		366.245		106.618		161.355			86.0204		218.198		39.8956		366.245		31.579		57.8712			86.0204		218.198		100.27
	262.564			169.869			193.79			162.02			169.364			116.274			253.287		30.5815		39.8956		462.496		30.7175		19.017			221.011		380.267		39.8956		462.496		131.39		187.191			221.011		380.267		178.57
	632.101			186.985			195.76			116.17			94.6876			101.606			236.795		96.7069		218.157		291.323		204.864		179.389			128.844		372.053		218.157		291.323		82.7996		67.4582			128.844		372.053		371.903
	361.107			89.8038			145.4			117.409			235.422			86.391			151.553		120.948		482.261		102.193		126.823		151.376			223.923		202.517		482.261		102.193		214.524		90.4877			223.923		202.517		192.101
	149.19			286.504			388.65			172.403			35.3623			105.303			203.348		142.091		218.157		366.245		100.558		145.678			363.238		543.662		218.157		366.245		109.069		90.7347			363.238		543.662		207.954
	239.188			247.225			298.295			21.6469			3.76078			72.3162			297.349		96.7069		349.728		267.277		151.866		120.152			128.844		235.352		349.728		267.277		52.3575		226.307			128.844		235.352		267.163
	377.657			253.061			473.125			357.746			143.627			231.425			607.365		386.387				280.691		105.681		76.5319			338.154		97.2374				280.691		110.502					338.154		97.2374		358.052
	351.12			130.363			91.6442			31.8358			164.516			167.512			340.693		249.193		380.921		102.193		64.6879		64.7766							380.921		102.193		92.6067		158.039
	55.5911																		150.274		199.687		348.387		267.277		200.361		164.368			344.444		156.414		348.387		267.277		74.0956		81.7497			344.444		156.414		24.7285
	324.762			251.606			527.469			203.499			247.131			73.0805			98.8716		142.438		265.027		297.747		208.918		111.319			66.7392		169.869		265.027		297.747		198.87		68.1191			66.7392		169.869		193.79
	239.188			122.382			152.542			138.559			76.4528			309.144			234.122		30.5815		247.232		377.364		17.0359		111.798			66.7392		186.985		247.232		377.364		276.7		193.577			66.7392		186.985		195.76
	55.5911			202.414			50.8868			17.3696			85.2059			164.46			326.437		273.184		247.232		291.323		184.039		177.927			241.039		89.8038		247.232		291.323		110.502		138.21			241.039		89.8038		145.4
	360.666			95.9215			244.441			77.0197			127.763			93.9583			188.581		274.433		348.387				162.647		67.1865			262.564		286.504		348.387				52.3575		73.1941			262.564		286.504		388.65
	690.212			299.909			155.954			195.487			248.022			28.9337									48.5932							632.101		247.225				48.5932		86.4975					632.101		247.225		298.295
	498.996			30.233			493.217			131.7			394.245			174.492			502.758		262.764		226.788		192.227		143.649		166.401			361.107		253.061		226.788		192.227		31.579		137.834			361.107		253.061		473.125
	45.3415			85.0257			237.92			85.8294			66.4701			47.7238			51.0166		46.4843		301.966		151.871		306.269		103.438			149.19		130.363		301.966		151.871		21.7439		151.404			149.19		130.363		91.6442
	80.7738			200.21			230.376			161.448			175.394			196.572			70.0197		193.296		226.788		198.302		139.566		126.77							226.788		198.302		220.397		117.278
	283.995																		301.831		262.764		195.587		60.9905		148.264		74.3828			239.188		251.606		195.587		60.9905		95.2396		13.7164			239.188		251.606		527.469
	45.3415			98.4352			220.092			311.692			48.3329			202.848			234.74		129.571		195.587		439.257		44.365		83.7294			377.657		122.382		195.587		439.257		109.069		88.7832			377.657		122.382		152.542
	283.995			88.992			181.096			69.9166			185.897			180.902			584.764		415.547		464.173		242.289		262.971		140.552			351.12		202.414		464.173		242.289		21.7439		113.912			351.12		202.414		50.8868
	80.7738			61.4696			162.192			89.0976			131.815			26.4685			143.365		129.571				48.5932		82.6543		242.832			55.5911		95.9215				48.5932							55.5911		95.9215		244.441
	171.997			216.3			202.014			174.14			25.3986			72.4862			104.742		41.5718		526.014		65.5561		344.075		205.082			324.762		299.909		526.014		65.5561		84.2539		291.61			324.762		299.909		155.954
	25.2648			121.386			125.81			335.792			52.9761			55.0587			179.912		296.449		253.463		65.5561		144.555		239.421			239.188		30.233		253.463		65.5561		45.7233		296.62			239.188		30.233		493.217
	93.8904			48.1794			109.43			74.6897			92.115			74.7896			142.011		119.65		254.178		151.774		308.938		200.756			55.5911		85.0257		254.178		151.774		95.7821		138.365			55.5911		85.0257		237.92
	164.757			106.796			151.506			182.006			112.284			50.5402			190.188		151.257		254.178		60.9905		41.3353		118.515			360.666		200.21		254.178		60.9905		45.7233		13.9614			360.666		200.21		230.376
	25.2648			168.751			141.402			137.247			54.182			88.3468			102.821		41.5718		253.463				301.708		232.162							253.463				73.1167		70.3799
	235.421																		135.285		161.013		794.026		80.9831		181.342		80.1268			690.212		98.4352		794.026		80.9831		227.815		8.00016			690.212		98.4352		220.092
	93.8904			121.535			297.658			219.502			66.1673			26.9796			303.731		157.686				79.1499		90.9047		53.7973			498.996		88.992				79.1499		168.93					498.996		88.992		181.096
	998.37			171.615			284.711			396.188			74.0475			148.709							60.6052		79.1499							45.3415		61.4696		60.6052		79.1499		131.446		142.61			45.3415		61.4696		162.192
	205.936			119.108			378.275			211.955			72.3805			88.3121			91.2753		125.621		95.7487		302.051		162.838		123.033			80.7738		216.3		95.7487		302.051		48.1098		181.421			80.7738		216.3		202.014
	376.795			100.135			337.551			302.56			85.6136			33.0952			72.5123		131.974		228.684		106.564		135.053		136.638			283.995		121.386		228.684		106.564		60.2458		168.006			283.995		121.386		125.81
	610.691			194.946			251.614			374.96			82.8112			119.698			100.589		165.329		228.684		102.292		65.6552		154.457			45.3415		48.1794		228.684		102.292		60.2458		23.3024			45.3415		48.1794		109.43
	594.853			135.18			133.936			550.575			12.089			115.412			62.461		140.279		240.65		80.9831		49.6279		126.585			283.995		106.796		240.65		80.9831		73.1167		80.0061			283.995		106.796		151.506
	177.345			87.0976			280.187			112.446			3.62428			112.016			408.389		180.116		60.6052		118.758		18.5027		92.9198			80.7738		168.751		60.6052		118.758		293.196		102.514			80.7738		168.751		141.402
	177.345			13.9546			234.638			295.723			82.0076			200.443			437.358		180.116				286.639		70.8581		130.269									286.639		89.3784
	205.936																		141.348		140.279		311.375		302.051		110.553		186.79			171.997		121.535		311.375		302.051		283.138		34.8504			171.997		121.535		297.658
	376.795			60.4397			179.387			124.877			84.2696			148.688			405.122		421.451		311.375		106.564		269.594		275.04			25.2648		171.615		311.375		106.564		206.165		269.696			25.2648		171.615		284.711
				167.138			160.622			152.436			51.3146			228.843			506.26		407.168		141.823		139.085		158.47		121.089			93.8904		119.108		141.823		139.085		278.734		19.7682			93.8904		119.108		378.275
	128.992			276.134			428.014			424.216			20.1872			69.0795			147.375		226.483		141.823				162.13		108.429			164.757		100.135		141.823				241.154		74.4932			164.757		100.135		337.551
	626.215			424.276			356.697			282.951			122.91			382.79			255.155		200.795		343.319		53.3614		100.349		36.8903			25.2648		194.946		343.319		53.3614		124.304		14.1424			25.2648		194.946		251.614
	128.992			112.593			200.062			53.1482			35.1159			117.592			158.059		125.621		343.319		53.3614		142.29		135.545			235.421		135.18		343.319		53.3614		71.6814		91.1291			235.421		135.18		133.936
	90.2275			32.2615			21.1738			93.6288			66.4159			50.0823			150.969		131.974				97.05		90.2362		80.5375			93.8904		87.0976				97.05		131.446					93.8904		87.0976		280.187
	90.2275			268.065			318.953			154.965			43.2259			251.985			302.629		182.67		370.007		97.05		133.016		191.74			998.37		13.9546		370.007		97.05		84.2539		331.444			998.37		13.9546		234.638
	195.093			215.225			442.089			202.005			249.609			105.958							54.3443		208.119											54.3443		208.119		48.1098		178.744
	195.093																		603.057		327.459		46.765		205.728		203.003		34.826			205.936		60.4397		46.765		205.728		42.5529		115.413			205.936		60.4397		179.387
	262.58			109.698			217.392			388.788			221.006			234.102			308.376		376.865		46.765		126.123		129.632		86.6053			376.795		167.138		46.765		126.123		173.726		146.188			376.795		167.138		160.622
				149.31			91.5442			270.048			149.555			97.0795			207.715		151.304		515.066		126.123		74.9896		199.062			610.691		276.134		515.066		126.123		42.5529		33.1683			610.691		276.134		428.014
	113.59			23.1709			166.981			324.168			150.344			238.103			118.551		151.304		515.066		205.728		95.4215		194.772			594.853		424.276		515.066		205.728		283.138		46.5368			594.853		424.276		356.697
	398.04			22.9012			314.383			68.7073			132.46			186.876			234.182		154.407				176.929		88.5316		45.643			177.345		112.593				176.929							177.345		112.593		200.062
	122.318			116.272			220.025			83.8831			68.4719			143.258			40.0554		75.8075		184.691		320.753		66.4049		114.507			177.345		32.2615		184.691		320.753		224.367		131.722			177.345		32.2615		21.1738
	122.318			153.619			229.368			88.8756			147.287			31.9338			90.3932		75.8075		94.6741		71.3097		18.2143		171.191			205.936		268.065		94.6741		71.3097		46.4553		60.0407			205.936		268.065		318.953
	113.59			307.663			337.405			247.976			87.5019			223.156			110.938		249.585		437.794				209.606		68.0948			376.795		215.225		437.794				46.4553		142.85			376.795		215.225		442.089
	398.04			165.56			366.915			80.5082			151.331			67.4099			177.736		137.71		202.122		504.925		109.975		122.989							202.122		504.925		9.29715		85.3678
	611.155																		269.231		137.71		184.691		61.2207		68.6092		56.9701			128.992		109.698		184.691		61.2207		218.922		129.746			128.992		109.698		217.392
	465.771			258.115			240.18			150.357			200.693			132.386			360.525		249.585		741.862		61.2207		388.013		144.189			626.215		149.31		741.862		61.2207		94.4345		116.292			626.215		149.31		91.5442
				69.0383			62.6549			245.238			83.4382			23.3129			307.032		234.993		94.6741		219.825		13.8701		171.377			128.992		23.1709		94.6741		219.825		170.977		86.2386			128.992		23.1709		166.981
	55.7454			190.703			165.359			155.069			171.344			94.2407			393.802		234.993				362.09		65.4002		186.493			90.2275		22.9012				362.09		216.117					90.2275		22.9012		314.383
	55.7454			109.8			111.871			57.0805			60.3458			92.5629			121.78		154.407		280.549		123.431		133.079		54.032			90.2275		116.272		280.549		123.431		178.3		108.245			90.2275		116.272		220.025
	266.058			353.688			307.925			36.9059			141.47			51.9079							388.022		202.43							195.093		153.619		388.022		202.43		447.624		105.419			195.093		153.619		229.368
	192.607			175.002			146.884			155.631			57.1209			24.6319			168.604		149.672		107.604		409.82		211.501		66.8745			195.093		307.663		107.604		409.82		210.578		87.793			195.093		307.663		337.405
	219.295			280.461			628.178			427.504			82.3192			235.868			548.323		366.201		107.604		248.239		106.739		143.287			262.58		165.56		107.604		248.239		259.419		97.8081			262.58		165.56		366.915
	502.942			241.151			392.756			222.617			78.5798			311.863			126.304		137.141		165.739		80.9192		70.5107		54.0697							165.739		80.9192		150.162		77.3933
	219.295																		484.605		277.657		165.739		80.9192		196.03		344.568			113.59		258.115		165.739		80.9192		59.1668		49.2481			113.59		258.115		240.18
	192.607			59.6023			105.577			13.0207			112.561			126.187			241.962		137.141		280.549		202.43		128.382		182.136			398.04		69.0383		280.549		202.43		234.614		161.34			398.04		69.0383		62.6549
				37.7101			76.4468			74.3602			52.8058			137.559			97.2374		272.229						88.135		78.9993			122.318		190.703						29.2609					122.318		190.703		165.359
	125.237			134.023			99.1164			137.555			69.7408			46.5176			237.847		149.672		86.1512		349.888		54.8416		63.5118			122.318		109.8		86.1512		349.888		101.324		120.799			122.318		109.8		111.871
	125.237			147.484			285.276			117.74			158.252			89.6197			322.029		122.356		86.1512		349.888		148.786		74.8717			113.59		353.688		86.1512		349.888		144.82		21.7375			113.59		353.688		307.925
	216.1			102.117			174.99			232.455			165.396			162.916			276.044		153.248		1108.45		426.363		70.1388		24.3813			398.04		175.002		1108.45		426.363		59.1668		15.8728			398.04		175.002		146.884
	193.66			150.681			314.607			152.261			96.9508			100.09			378.108		153.248		259.559		346.657		106.463		19.0548			611.155		280.461		259.559		346.657		106.893		89.4472			611.155		280.461		628.178
	193.66			146.607			176.388			443.346			315.014			251.761			206.144		16.0252		105.7		252.688		210.675		15.2752			465.771		241.151		105.7		252.688		9.29715		120.272			465.771		241.151		392.756
	420.261			251.052			478.449			74.9962			55.6555			35.1201			448.316		424.304		279.46		324.014		45.8291		163.968							279.46		324.014		84.2657		186.571
	215.261																		384.134		176.338		403.944		97.3786		105.111		155.621			55.7454		59.6023		403.944		97.3786		212.374		56.8061			55.7454		59.6023		105.577
	356.819			196.915			478.386			190.238			155.773			152.143			202.517		16.0252				59.0328		210.868		179.353			55.7454		37.7101				59.0328		106.893					55.7454		37.7101		76.4468
				81.3698			416.548			261.081			216.655			178.222							214.004		324.014							266.058		134.023		214.004		324.014		29.2609		149.15			266.058		134.023		99.1164
	59.0354			149.912			209.2			190.216			6.48566			154.818			285.379		121.076		214.004		97.3786		310.142		387.185			192.607		147.484		214.004		97.3786		321.389		195.077			192.607		147.484		285.276
	528.587			175.629			207.96			185.075			180.213			60.7552			253.061		193.685		428.444		59.0328		119.725		150.377			219.295		102.117		428.444		59.0328		73.9667		66.1126			219.295		102.117		174.99
	59.0354			201.294			274.178			118.253			83.9416			42.7373			263.556		121.076		280.909		229.647		208.852		66.3119			502.942		150.681		280.909		229.647				69.7031			502.942		150.681		314.607
	408.302			143.272			317.394			168.683			109.358			158.293			163.481		1.83954		428.444				79.6526		72.5558			219.295		146.607		428.444				108.884		229.739			219.295		146.607		176.388
	191.247			182.221			421.822			253.081			70.1928			160.262			229.489		228.194		304.778		564.572		143.965		207.7			192.607		251.052		304.778		564.572		254.954		71.0722			192.607		251.052		478.449
	123.759			67.5648			514.042			86.1694			144.676			72.5816			130.363		41.5219		274.475		163.05		263.051		94.5946							274.475		163.05		220.785		177.059
	332.227																		89.8038		41.5219				337.931		280.474		87.7571			125.237		196.915				337.931		38.4565					125.237		196.915		478.386
	123.759			98.1488			261.649			284.554						148.033			247.225		229.745		471.177		33.1497		111.21		88.8205			125.237		81.3698		471.177		33.1497		46.0202		211.461			125.237		81.3698		416.548
				224.557			231.027			214.818						166.272			642.8		496.39		230.822		86.0617		79.1991		56.9507			216.1		149.912		230.822		86.0617		44.1142		115.198			216.1		149.912		209.2
	288.271			106.172			212.441			287.369						81.295			327.135		117.384		312.185		163.05		74.2425		24.0762			193.66		175.629		312.185		163.05		108.977		213.241			193.66		175.629		207.96
	157.368			94.9068			306.628			102.996						32.8334			273.981		117.384		230.822		86.0617		74.4347		60.2721			193.66		201.294		230.822		86.0617		32.564		65.2634			193.66		201.294		274.178
	288.271			200.273			419.819			74.5771						26.877			516.618		258.759		443.805		73.4973		295.799		126.013			420.261		143.272		443.805		73.4973		108.037		35.9374			420.261		143.272		317.394
	132.831			156.252			598.952			146.442						146.133			251.874		126.912		441.656		361.579		84.3917		93.9942			215.261		182.221		441.656		361.579		102.9		122.917			215.261		182.221		421.822
	527.749			171.923			467.076			144.529						201.377			156.414		1.83954		312.185		73.4973		73.5815		18.7065			356.819		67.5648		312.185		73.4973		381.991		50.6177			356.819		67.5648		514.042
	316.554			237.593			518.608			153.091						177.846									148.577													148.577		381.991
	316.554																		30.233		260.522		423.213		33.1497		379.906		151.587			59.0354		98.1488		423.213		33.1497		44.1142		164.21			59.0354		98.1488		261.649
	132.831			257.996			161.361			91.522						183.558			397.645		61.1643		266.505				320.703		182.85			528.587		224.557		266.505				101.67		126.484			528.587		224.557		231.027
				87.2634			175.661			183.566						126.531			334.416		61.1643		431.384		201.237		321.062		181.208			59.0354		106.172		431.384		201.237		15.2092		176.542			59.0354		106.172		212.441
	246.927			137.778			418.7			82.455						289.415			295.682		180.695		438.448		54.6221		136.508		61.4756			408.302		94.9068		438.448		54.6221		15.2092		187.154			408.302		94.9068		306.628
	460.203			119.633			48.6314			280.958						55.9057			217.648		143.269		423.213		724.779		64.4783		240.884			191.247		200.273		423.213		724.779		108.037		53.833			191.247		200.273		419.819
	295.9			585.282			427.161			119.741						278.658			200.21		180.695		206.214		44.0215		51.5249		202.278			123.759		156.252		206.214		44.0215		93.0138		109.186			123.759		156.252		598.952
	399.101			88.8723			97.9885			68.7553						133.475			286.152		193.16		206.214		54.6221		35.3495		251.776			332.227		171.923		206.214		54.6221		32.564		131.458			332.227		171.923		467.076
	552.656			166.48			311.332			100.665						113.986			289.093		174.086				260.066		38.9655		41.8383			123.759		237.593				260.066		38.4565					123.759		237.593		518.608
	507.62			105.708			188.762			226.903						104.157			314.728		209.459		1085.12		327.129		76.1987		63.2201							1085.12		327.129		78.9789		221.224
	295.9																		85.0257		284.642		25.1548		13.1788		52.1256		66.7537			288.271		257.996		25.1548		13.1788		82.6524		221.351			288.271		257.996		161.361
	246.927			38.3133			317.844			224.019						36.6521			202.414		143.269		64.5852		13.1788		47.72		1.72223			157.368		87.2634		64.5852		13.1788		220.785		134.575			157.368		87.2634		175.661
				320.579			289.655			209.446						104.064			220.185		174.086		552.836		44.0215		16.4578		93.6981			288.271		137.778		552.836		44.0215		46.0202		118.054			288.271		137.778		418.7
	136.846			317.189			172.079			277.164						190.768			355.583		221.837		248.734		35.0023		33.8345		35.825			132.831		119.633		248.734		35.0023		134.745		30.3191			132.831		119.633		48.6314
	295.489			168.357			195.881			253.118						68.3433			122.382		217.036		64.5852		35.0023		86.9401		53.5383			527.749		585.282		64.5852		35.0023		234.644		284.818			527.749		585.282		427.161
	295.489			269.878			258.016			34.0258						277.451							25.1548									316.554		88.8723		25.1548				365.67		53.4378			316.554		88.8723		97.9885
	318.428			112.333			327.277			334.921						113.107			154.302		135.306				286.406		74.3209		147.067			316.554		166.48				286.406							316.554		166.48		311.332
	136.846			272.692			122.555			143.304						30.9361			345.986		14.7383		703.891		293.196		93.7076		157.938			132.831		105.708		703.891		293.196		223.042		220.326			132.831		105.708		188.762
	254.453			86.8769			552.696			195.233						171.985			375.312		102.741		204.82		82.7971		21.8818		115.421							204.82		82.7971		67.3435		132.434
	254.453																		98.4352		102.807		266.24		286.406		155.063		30.1272			246.927		38.3133		266.24		286.406		38.7525		96.9286			246.927		38.3133		317.844
	338.423			197.363			85.0422			71.0958						81.3873			363.929		14.7383		266.24		158.721		78.326		276.283			460.203		320.579		266.24		158.721		197.001		253.335			460.203		320.579		289.655
				76.8393			91.2049			15.5886						71.1127			193.621		258.151		425.871		30.3217		190.639		41.8065			295.9		317.189		425.871		30.3217		97.3091		83.1817			295.9		317.189		172.079
	124.395			53.0138			382.623			301.43						61.8408			88.992		135.306		396.762		30.3217		171.002		164.133			399.101		168.357		396.762		30.3217		115.662		68.2931			399.101		168.357		195.881
	124.395			262.66			305.116			79.5445						17.8547			260.884		324.168		204.82		152.948		164.216		213.978			552.656		269.878		204.82		152.948		149.825		99.7455			552.656		269.878		258.016
	159.4			213.999			123.641			63.9454						167.453			121.386		282.053				363.815		84.669		295.615			507.62		112.333				363.815		67.3435					507.62		112.333		327.277
	373.658			129.379			269.162			104.691						37.428			106.796		135.198		186.962		264.19		52.7134		79.3361			295.9		272.692		186.962		264.19		165.217		85.2207			295.9		272.692		122.555
	208.937			197.705			125.121			341.871						314.136			48.1794		311.061		195.307		158.721		144.106		208.977			246.927		86.8769		195.307		158.721		115.05		90.319			246.927		86.8769		552.696
	208.937			204.843			330.897			63.7001						273.257			210.273		135.198		214.629		82.7971		71.247		103.085							214.629		82.7971		98.9116		126.985
	373.658																		196.856		102.807		677.921				251.872		100.111			136.846		197.363		677.921				101.476		1.53332			136.846		197.363		85.0422
	457.667			101.637			183.52			157.71						251.354			188.685		288.762		195.307		149.874		137.584		227.009			295.489		76.8393		195.307		149.874		66.5146		52.3799			295.489		76.8393		91.2049
				197.952			91.5558			226.779						67.4599							186.962		142.828							295.489		53.0138		186.962		142.828		250.95		188.323			295.489		53.0138		382.623
	317.972			31.2761			70.0626			259.728						80.5299			164.892		184.652		214.629		310.453		31.3337		32.0785			318.428		262.66		214.629		310.453		98.9116		215.871			318.428		262.66		305.116
	791.426			371.258			544.123			124.162						50.2653			13.9546		164.534				62.1743		73.3454		220.773			136.846		213.999				62.1743		149.825					136.846		213.999		123.641
	10.2162			318.137			552.12			437.232						29.4547			156.181		164.534		235.286		143.313		75.6212		155.154			254.453		129.379		235.286		143.313		97.3091		179.295			254.453		129.379		269.162
	327.39			183.436			602.15			357.005						34.7683			483.072		83.7111		226.702		44.2596		48.1285		119.885			254.453		197.705		226.702		44.2596		5.77428		37.9916			254.453		197.705		125.121
	10.2162			518.313			558.155			259.168						7.96642			506.448		83.7111		238.456		116.492		129.142		146.915			338.423		204.843		238.456		116.492		90.4164		132.572			338.423		204.843		330.897
	232.706			80.64			116.576			315.378						97.8562			492.249		166.136		522.318		62.1743		177.822		137.813							522.318		62.1743		56.9455		187.975
	232.706																		87.0976		111.664		235.286		44.2596		75.8547		99.5218			124.395		101.637		235.286		44.2596		38.7525		79.9854			124.395		101.637		183.52
	224.548			120.686			105.319			142.776						127.944			100.742		146.948		226.702		116.492		95.1121		45.5194			124.395		197.952		226.702		116.492		66.5146		85.525			124.395		197.952		91.5558
				147.992			231.677			251.544						83.7235			135.18		236.007		423.163		310.453		111.121		113.414			159.4		31.2761		423.163		310.453		101.476		132.867			159.4		31.2761		70.0626
	244.9			237.528			220.275			247.206						149.04			262.558		207.277				86.3384		56.2071		43.5907			373.658		371.258				86.3384		5.77428					373.658		371.258		544.123
	244.9			46.6824			48.5679			288.506						52.4318			100.135		111.664		324.893				77.4064		31.4761			208.937		318.137		324.893				283.434		234.79			208.937		318.137		552.12
	308.725			226.374			208.063			231.495						54.4298			414.466		166.136		609.351		288.19		82.736		142.458			208.937		183.436		609.351		288.19		115.662		142.351			208.937		183.436		602.15
	334.306			183.847			402.579			212.625						88.1304			365.694		223.77		324.893		288.19		251.983		54.9285			373.658		518.313		324.893		288.19		115.05		171.717			373.658		518.313		558.155
	176.32			65.6128			246.447			167.83						99.7765			513.908		238.001		67.179		134.898		186.743		116.227			457.667		80.64		67.179		134.898				69.1553			457.667		80.64		116.576
	308.725			291.125			146.601			71.0291						64.8871							67.179		73.1762											67.179		73.1762		49.5414		116.322
	381.62																		301.944		506.665		585.746		73.1762		246.45		363.491			317.972		120.686		585.746		73.1762		94.1985		275.48			317.972		120.686		105.319
	176.32			201.107			484.995			110.746						74.4644			287.74		336.149		536.701		250.328		121.73		228.071			791.426		147.992		536.701		250.328		131.366		72.8915			791.426		147.992		231.677
				344.42			373.905			231.628						116.736			167.138		215.642				134.898		69.3398		186.209			10.2162		237.528				134.898		94.1985					10.2162		237.528		220.275
	50.8935			269.88			432.51			92.4424						73.4415			60.4397		215.642		272.677		224.771		54.3351		218.623			327.39		46.6824		272.677		224.771		47.1052		61.0003			327.39		46.6824		48.5679
	50.8935			132.305			362.299			402.685						17.3669			215.225		239.355		271.046		48.464		107.261		99.5727			10.2162		226.374		271.046		48.464		346.345		69.6495			10.2162		226.374		208.063
	297.101			71.305			88.1427			59.2482						38.9336			281.212		92.0568		124.899		48.464		87.7408		49.8767			232.706		183.847		124.899		48.464		36.9568		305.666			232.706		183.847		402.579
	221.558			389.484			511.593			260.974						54.7371			91.0827		78.341		187.179		169.396		144.004		111.971			232.706		65.6128		187.179		169.396		41.1455		51.8307			232.706		65.6128		246.447
	102.106			310.983			115.44			425.477						91.3551			321.166		65.6502		187.179		224.771		139.669		145.127			224.548		291.125		187.179		224.771		194.266		82.2879			224.548		291.125		146.601
	102.106			227.582			120.055			111.217						32.2377			270.551		65.6502		124.899				71.3198		31.7258							124.899				130.831		192.665
	464.144																		86.1147		52.1964		436.04		300.87		91.0576		99.5398			244.9		201.107		436.04		300.87		83.719		35.7488			244.9		201.107		484.995
	577.678			187.513			370.51			280.134						147.243			32.2615		52.1964				304.533		80.0948		94.103			244.9		344.42				304.533		346.345					244.9		344.42		373.905
				225.126			404.449			243.44						191.044			261.317		127.342		364.763		300.87		83.7222		28.5405			308.725		269.88		364.763		300.87		106.383		39.663			308.725		269.88		432.51
	230.113			216.469			225.941			214.819						127.494			276.134		92.0568		274.134		97.765		54.4545		158.621			334.306		132.305		274.134		97.765		67.6837		30.6556			334.306		132.305		362.299
	151.574			37.7657			594.44			377.405						60.5236			182.498		90.0423		274.134		286.568		24.2361		102.054			176.32		71.305		274.134		286.568		130.831		56.4074			176.32		71.305		88.1427
	151.574			239.923			385.541			191.32						67.1298							364.763		97.765							308.725		389.484		364.763		97.765		49.5414		87.2519			308.725		389.484		511.593
	230.113			338.794			277.123			99.0926						68.5131			178.863		114.955		176.599		179.017		79.1994		366.198			381.62		310.983		176.599		179.017		211.928		49.6008			381.62		310.983		115.44
	219.042			356.71			73.4032			428.911						88.1314			273.139		66.0999		176.599		227.31		144.679		114.916			176.32		227.582		176.599		227.31		173.625		72.6057			176.32		227.582		120.055
	219.042			90.8936			85.2759			159.652						1.19672			149.31		114.955		295.917		179.017		197.918		118.329							295.917		179.017		41.1455		79.9043
	325.5																		325.186		232.501				227.31		73.1744		47.5626			50.8935		187.513				227.31		36.9568					50.8935		187.513		370.51
	240.367			288.948			275.067			251.245						176.752			124.436		96.8204		311.513		166.778		114.336		56.1908			50.8935		225.126		311.513		166.778		359.772		77.8958			50.8935		225.126		404.449
				96.8643			282.967			188.151						73.6899			153.619		200.941		311.513		259.938		156.301		152.044			297.101		216.469		311.513		259.938		278.431		25.7623			297.101		216.469		225.941
	223.768			249.913			167.521			340.974						61.024			274.357		66.0999		94.9416				189.409		20.5846			221.558		37.7657		94.9416				359.772		99.0658			221.558		37.7657		594.44
	805.831			193.166			254.366			149.374						76.8138			22.9012		96.8204		94.9416		375.839		145.806		37.3243			102.106		239.923		94.9416		375.839		98.712		62.7329			102.106		239.923		385.541
	223.768			109.607			117.641			83.7052						196.247			176.498		207.223		289.625		230.314		85.4047		102.882			102.106		338.794		289.625		230.314		47.1052		17.8977			102.106		338.794		277.123
	179.349			130.231			110.95			148.648						148.937			530.691		367.574		289.625		226.505		144.919		102.465			464.144		356.71		289.625		226.505		55.3859		61.7491			464.144		356.71		73.4032
	179.349			106.107			24.4085			133.584						134.554			443.56		361.071		166.54		375.306		46.3533		63.3041			577.678		90.8936		166.54		375.306		55.3859		65.3417			577.678		90.8936		85.2759
	131.893			473.826			272.923			448.776						92.7238			178.009		200.941				139.24		40.9302		150.258									139.24
	131.893																		23.1709		474.088		492.81		223.902		164.066		32.9275			230.113		288.948		492.81		223.902		68.827		195.15			230.113		288.948		275.067
	184.781			210.334			600.502			109.341						36.5258			225.312		277.31		492.81		198.712		290.815		54.5967			151.574		96.8643		492.81		198.712		169.593		111.51			151.574		96.8643		282.967
				455.399			440.312			130.297						203.912							19.4349		139.24							151.574		249.913		19.4349		139.24		183.295		25.5139			151.574		249.913		167.521
	191.914			145.121			482.637			198.055						78.2194			247.711		382.28		19.4349		230.314		31.4978		125.869			230.113		193.166		19.4349		230.314		96.9677		13.1998			230.113		193.166		254.366
	215.207			223.041			69.0125			191.565						94.4322			280.461		72.9478		174.589		266.354		139.894		103.775			219.042		109.607		174.589		266.354		82.3213		64.19			219.042		109.607		117.641
	172.566			53.0225			91.0604			374.336						133.986			109.8		176.852		277.575		293.605		50.7716		82.1781			219.042		130.231		277.575		293.605		82.3213		100.5			219.042		130.231		110.95
	172.566			201.169			196.095			69.3028						93.2163			242.112		176.852		571.414		341.476		101.328		81.4626			325.5		106.107		571.414		341.476		90.7265		130.253			325.5		106.107		24.4085
	252.515			219.178			180.381			82.5564						84.6855			328.1		34.0507						33.4283		106.022			240.367		473.826						219.06					240.367		473.826		272.923
	88.6621			86.7141			91.7791			297.147						166.329			472.731		186.588		132.991		209.391		208.717		95.3013							132.991		209.391		202.639		149.801
	88.6621																		288.185		90.5853		132.991		291.451		61.7652		18.3608			223.768		210.334		132.991		291.451		95.6076		52.9783			223.768		210.334		600.502
	370.316			142.017			227.382			227.479						99.5122			346.152		34.0507		479.096		224.925		26.8254		266.024			805.831		455.399		479.096		224.925		164.645		121.699			805.831		455.399		440.312
				21.7952			364.267			140.841						183.929			295.094		72.9478		404.081		428.352		61.1397		56.8867			223.768		145.121		404.081		428.352		161.225		173.769			223.768		145.121		482.637
	180.137			222.668			103.157			99.7446						51.4378			175.002		211.127		419.862		365.841		122.688		51.3872			179.349		223.041		419.862		365.841		169.396		55.7203			179.349		223.041		69.0125
	387.969			45.3			67.7152			182.161						67.4199			241.151		255.057		272.931		336.203		112.296		79.4581			179.349		53.0225		272.931		336.203		110.817		146.838			179.349		53.0225		91.0604
	335.49			18.0823			492.721			135.782						43.4347			92.2563		115.322		272.931		303.079		0		75.0079			131.893		201.169		272.931		303.079		269.31		220.478			131.893		201.169		196.095
	186.651			163.726			189.699			196.118						156.732			69.0383		115.322				224.925		108.388		19.6232			131.893		219.178				224.925		78.0123					131.893		219.178		180.381
	117.644			125.93			159.016			220.555						89.707			237.142		90.5853		33.9377		291.451		101.953		61.8703			184.781		86.7141		33.9377		291.451		96.9677		210.554			184.781		86.7141		91.7791
	91.4129			327.496			411.11			209.248						160.954							108.15		209.391											108.15		209.391		104.522		122.776
	91.4129																		150.681		452.847		264.613				165.466		100.4			191.914		142.017		264.613				166.974		81.5203			191.914		142.017		227.382
	186.651			139.49			148.499			144.148						54.1181			237.68		200.719		119.925		306.991		107.518		109.92			215.207		21.7952		119.925		306.991		78.0123		30.3602			215.207		21.7952		364.267
				170.519			69.1095			234.579						62.5098			168.255		208.617		295.937		149.052		127.04		176.54			172.566		222.668		295.937		149.052		8.01117		70.7338			172.566		222.668		103.157
	431.662			177.444			341.089			227.184						73.3102			354.34		84.6853		119.925		314.711		29.7635		111.22			172.566		45.3		119.925		314.711		164.645		157.387			172.566		45.3		67.7152
	314.501			107.613			54.2409			95.9978						80.2519			348.008		263.903		33.9377		120.992		86.13		181.904			252.515		18.0823		33.9377		120.992		237.479		88.3054			252.515		18.0823		492.721
	217.246			230.869			308.577			239.896						28.913			37.7101		208.617				306.991		52.5355		174.968			88.6621		163.726				306.991		8.01117					88.6621		163.726		189.699
	39.4136			179.044			157.894			96.9088						43.7598			147.484		111.606		662.816		402.501		240.908		51.694			88.6621		125.93		662.816		402.501		95.6076		104.936			88.6621		125.93		159.016
	39.4136			111.4			232.946			191.176						70.1229			276.188		224.24		166.661		161.109		318.155		101.582			370.316		327.496		166.661		161.109		166.974		78.3103			370.316		327.496		411.11
	280.218			90.0697			128.636			255.78						117.385			119.737		33.2748		166.661		120.992		146.915		121.465							166.661		120.992		90.7265		61.4936
	314.501																		102.117		33.2748		35.9847		243.79		108.791		162.537			180.137		139.49		35.9847		243.79				26.5198			180.137		139.49		148.499
	217.246			144.802			461.935			364.374						3.36362			459.465		369.057		282.339		243.79		109.764		184.204			387.969		170.519		282.339		243.79		189.573		71.7846			387.969		170.519		69.1095
				249.751			104.211			203.971						36.6981			306.092		84.6853		35.9847				77.8394		24.2531			335.49		177.444		35.9847				98.0827		183.282			335.49		177.444		341.089
	249.424			175.8			64.9327			47.8002						201.436			116.671		200.725		495.062		42.8659		193.375		253.633			186.651		107.613		495.062		42.8659		189.573		189.195			186.651		107.613		54.2409
	249.424			259.51			42.718			285.154						75.5923			134.023		111.606				91.6954		160.438		53.2574			117.644		230.869				91.6954		216.765					117.644		230.869		308.577
	370.841			240.528			83.8588			295.328						48.4823							338.541		216.405							91.4129		179.044		338.541		216.405		185.589		102.476			91.4129		179.044		157.894
	309.596			66.5621			160.944			315.647						85.7349			326.177		105.413		221.612		264.193		95.1754		147.258			91.4129		111.4		221.612		264.193		82.2186		225.622			91.4129		111.4		232.946
	173.429			88.8784			406.451			230.948						122.536			161.24		146.257		48.8319		264.193		76.5881		139.929			186.651		90.0697		48.8319		264.193		65.1641		105.978			186.651		90.0697		128.636
	229.016			278.117			129.824			178.401						128.847			346.187		411.005		48.8319		42.8659		177.606		4.69445							48.8319		42.8659		69.999		60.9213
	370.841																		149.912		321.412		238.987		202.507		131.038		236.595			431.662		144.802		238.987		202.507		152.736		53.3918			431.662		144.802		461.935
	173.429			25.4471			352.502			47.4235						107.755			362.414		371.733		596.964		324.68		129.304		200.952			314.501		249.751		596.964		324.68		180.198		128.884			314.501		249.751		104.211
				223.537			368.383			221.907						35.4709			196.515		60.0804		291.289		202.507		109.952		191.409			217.246		175.8		291.289		202.507		65.1641		160.238			217.246		175.8		64.9327
	201.812			53.6415			295.575			89.2506						81.5244			257.412		140.77				216.405		85.6361		60.3404			39.4136		259.51				216.405		218.361					39.4136		259.51		42.718
	279.633			180.596			261.892			73.4165						57.2942			182.221		60.0804		214.857				94.1455		145.832			39.4136		240.528		214.857				137.338		178.059			39.4136		240.528		83.8588
	201.812			98.9013			675.362			179.516						98.4655			81.3698		346.008		479.924		330.562		270.272		159.851			280.218		66.5621		479.924		330.562		193.199		83.0397			280.218		66.5621		160.944
	183.419			28.4224			805.067			356.409						184.71			175.629		321.412		214.857		382.695		173.323		16.6221			314.501		88.8784		214.857		382.695		3.38488		158.598			314.501		88.8784		406.451
	183.419			91.6955			275.305			141.764						56.9152			143.272		146.258		333.19		117.108		139.039		257.181			217.246		278.117		333.19		117.108		31.6081		138.842			217.246		278.117		129.824
	354.95			144.7			493.991			4.59831						170.795			67.5648		146.257		133.476		123.369		174.404		147.185							133.476		123.369		120.287		97.5982
	279.633																		215.4		146.258		133.476		373.749		9.22939		225.198			249.424		25.4471		133.476		373.749		3.38488		185.435			249.424		25.4471		352.502
	806.541			67.8266			291.33			165.3						221.404			224.887		105.413		300.013		117.108		138.83		114.581			249.424		223.537		300.013		117.108		31.6081		183.712			249.424		223.537		368.383
				29.9212			162.06			110.4						41.0767									243.592							370.841		53.6415				243.592		94.9055					370.841		53.6415		295.575
	128.226			261.109			268.169			366.269						54.9729							175.784		207.001				0			309.596		180.596		175.784		207.001		94.9055					309.596		180.596		261.892
	134.877			285.871			279.926			225.21						211.032							80.2456		207.001				202.246			173.429		98.9013		80.2456		207.001		120.287					173.429		98.9013		675.362
	190.527			299.83			100.121			156.498						230.734							178.189		123.369				52.8144			229.016		28.4224		178.189		123.369		169.229					229.016		28.4224		805.067
	94.8176			113.924			219.188			169.646						24.4564							581.747						272.811			370.841		91.6955		581.747				154.095					370.841		91.6955		275.305
	113.836			193.778			221.889			73.2103						162.246							178.189		355.117				163.936			173.429		144.7		178.189		355.117		82.2186					173.429		144.7		493.991
	94.8176			288.532			297.285			478.837						94.0212							80.2456		351.166				65.1232							80.2456		351.166		378.16
	134.877																								188.536				370.646			201.812		67.8266				188.536		98.0827					201.812		67.8266		291.33
	324.63			136.547			115.528			137.741						182.416							373.979		241.599				22.1442			279.633		29.9212		373.979		241.599							279.633		29.9212		162.06
				193.521			135.901			390.134						138.247							373.979		420.517				191.354			201.812		261.109		373.979		420.517		278.824					201.812		261.109		268.169
	135.937			234.076			196.928			439.587						13.6025							478.675		188.536				83.6459			183.419		285.871		478.675		188.536		278.824					183.419		285.871		279.926
	435.182			172.181			101.199			122.639						89.244							416.636		38.3401				83.4186			183.419		299.83		416.636		38.3401		163.702					183.419		299.83		100.121
	393.117			142.591			189.11			46.9575						92.33							549.319		38.3401				127.026			354.95		113.924		549.319		38.3401		167.026					354.95		113.924		219.188
	135.937			117.798			101.661			36.0832						35.8738							549.319		228.716							279.633		193.778		549.319		228.716		182.779					279.633		193.778		221.889
	250.947			160.118			120.489			374.611						53.176									178.693				112.115			806.541		288.532				178.693		70.8358					806.541		288.532		297.285
	238.075			49.8683			115.797			187.656						77.598							351.007						125.306							351.007				110.106
	273.092																						295.037		85.3956				64.9585			128.226		136.547		295.037		85.3956		108.829					128.226		136.547		115.528
	238.075			384.314			512.834			323.073						76.3505							124.43		349.737				0			134.877		193.521		124.43		349.737		182.779					134.877		193.521		135.901
				318.854			861.625			194.784						85.3072							295.037		308.679				92.9378			190.527		234.076		295.037		308.679		120.69					190.527		234.076		196.928
	217.283			242.656			49.6111			181.179						118.846							124.43		168.706				47.6689			94.8176		172.181		124.43		168.706		198.143					94.8176		172.181		101.199
	249.645			303.054			481.106			246.56						67.5522							369.758		168.706				96.7777			113.836		142.591		369.758		168.706		97.6514					113.836		142.591		189.11
	237.95			132.156			229.57			108.476						61.2962									417.35				163.256			94.8176		117.798				417.35		94.0571					94.8176		117.798		101.661
	272.344			95.1645			138.521			266.865						119.188							232.501		31.0722				108.693			134.877		160.118		232.501		31.0722		70.8358					134.877		160.118		120.489
	67.8631			34.4827			276.868			446.808						57.6588							574.374		31.0722				123.813			324.63		49.8683		574.374		31.0722		94.0571					324.63		49.8683		115.797
	67.8631			122.285			205.154			216.573						142.979							249.477		349.737				28.3285							249.477		349.737		11.9479
	217.283																						232.501		308.679				266.367			135.937		384.314		232.501		308.679		97.6514					135.937		384.314		512.834
	474.08			171.171			21.3727			137.944						114.567							259.116									435.182		318.854		259.116				72.883					435.182		318.854		861.625
				160.581			153.475			82.612						108.457							259.116		211.76				106.285			393.117		242.656		259.116		211.76		11.9479					393.117		242.656		49.6111
	520.375			171.676			339.976			155.404						50.114									209.874				209.437			135.937		303.054				209.874		42.6343					135.937		303.054		481.106
	631.826			270.589			524.709			186.531						89.016							324.544		202.147				13.5367			250.947		132.156		324.544		202.147		107.709					250.947		132.156		229.57
	281.018			71.8029			216.064			162.986						234.488							324.544		14.6423				59.6723			238.075		95.1645		324.544		14.6423		107.709					238.075		95.1645		138.521
	108.527			126.496			144.711			232.385						440.341							507.35		14.6423				191.329			273.092		34.4827		507.35		14.6423		129.694					273.092		34.4827		276.868
	273.664			96.0174			241.518			120.254						79.7245							473.446		295.543				122.294			238.075		122.285		473.446		295.543		163.702					238.075		122.285		205.154
	221.91			59.038			603.328			346.164						100.684							193.496		222.436				61.0948							193.496		222.436		72.883
	221.91																						193.496		209.874				22.0209			217.283		171.171		193.496		209.874		42.6343					217.283		171.171		21.3727
	108.527			82.985			277.661			571.576						171.542									211.76				167.106			249.645		160.581				211.76		120.69					249.645		160.581		153.475
				103.032			543.53			134.981						36.8509							258.061		202.147				47.1057			237.95		171.676		258.061		202.147							237.95		171.676		339.976
	346.14			319.044			178.889			298.284						98.6255							258.061						39.3129			272.344		270.589		258.061				24.2057					272.344		270.589		524.709
	182.09			126.13			353.248			131.627						0.277421							192.148		80.9845				297.042			67.8631		71.8029		192.148		80.9845		24.2057					67.8631		71.8029		216.064
	51.5362			133.679			143.07			233.609						147.285							328.221		80.9845							67.8631		126.496		328.221		80.9845		112.451					67.8631		126.496		144.711
	148.129			155.931			211.704			85.7485						195.346							192.148		214.844				165.849			217.283		96.0174		192.148		214.844		198.784					217.283		96.0174		241.518
	51.5362			215.81			136.486			229.839						66.2071							447.997		214.844				78.6757			474.08		59.038		447.997		214.844		200.905					474.08		59.038		603.328
	371.3			141.375			340.272			112.831						18.2786									628.73				56.8781									628.73		176.748
	148.129																						413.943		283.089				76.8174			520.375		82.985		413.943		283.089		20.1321					520.375		82.985		277.661
	346.14			170.389			595.61			0						114.189							516.893		255.178				85.5683			631.826		103.032		516.893		255.178		20.1321					631.826		103.032		543.53
				28.4691			148.942			30.3668						96.2043							1020.39		283.904				249.746			281.018		319.044		1020.39		283.904		30.2846					281.018		319.044		178.889
	304.27			187.212			187.103			151.665						221.773							66.3198		260.838				73.679			108.527		126.13		66.3198		260.838		17.2192					108.527		126.13		353.248
	45.6416			33.4255			282.418			63.9059						36.3							66.3198		255.178				123.284			273.664		133.679		66.3198		255.178		10.9906					273.664		133.679		143.07
	287.797			227.016			192.184			177.769						98.2796							494.802						175.42			221.91		155.931		494.802				129.725					221.91		155.931		211.704
	287.797			41.8858			68.5928			446.179						98.7442									208.813				60.9616			221.91		215.81				208.813		28.1207					221.91		215.81		136.486
	293.729			111.983			247.105			111.483						72.6214							121.74		316.04				97.0947			108.527		141.375		121.74		316.04		28.1207					108.527		141.375		340.272
	45.6416			105.642			466.129			217.043						35.676							376.748		253.091				102.512							376.748		253.091		118.194
	304.27																						121.74		346.397							346.14		170.389		121.74		346.397		112.451					346.14		170.389		595.61
	428.562			122.171			415.87			187.157													458.885		277.334				193.28			182.09		28.4691		458.885		277.334		31.2288					182.09		28.4691		148.942
	242.93			32.9865			256.765			129.429													376.748		321.166				168.515			51.5362		187.212		376.748		321.166		9.17471					51.5362		187.212		187.103
	293.729			114.633			141.269			121.294													248.129		143.882				108.133			148.129		33.4255		248.129		143.882		10.9906					148.129		33.4255		282.418
				24.0992			49.7531			55.7463															208.813				49.4763			51.5362		227.016				208.813		139.769					51.5362		227.016		192.184
	137.308			310.362			346.465			408.293													296.704		143.882				16.1667			371.3		41.8858		296.704		143.882		23.5429					371.3		41.8858		68.5928
	121.014			83.6467			252.028			79.3007													385.415		531.923				135.942			148.129		111.983		385.415		531.923		23.5429					148.129		111.983		247.105
	390.786			90.9566			278.186			111.6													361.924						155.489			346.14		105.642		361.924				9.17471					346.14		105.642		466.129
	337.793			209.283			564.051			374.305													400.254		161.849				240.582							400.254		161.849		398.554
	121.014			110.511			322.222			173.25													795.909		101.18				109.522			304.27		122.171		795.909		101.18		156.7					304.27		122.171		415.87
	307.452			247.171			129.46			328.625													296.704		242.988				365.16			45.6416		32.9865		296.704		242.988		449.255					45.6416		32.9865		256.765
	123.634																								161.849				57.7142			287.797		114.633				161.849		181.401					287.797		114.633		141.269
	137.308			55.1552			317.524			204.204													140.897		90.0453				179.263			287.797		24.0992		140.897		90.0453							287.797		24.0992		49.7531
	123.634			307.042			105.096			149.76													549.97		1000.56							293.729		310.362		549.97		1000.56		461.216					293.729		310.362		346.465
	124.814			184.793			99.8306			323.048													140.897		90.0453				90.7835			45.6416		83.6467		140.897		90.0453		144.04					45.6416		83.6467		252.028
				12.4126			59.5979			173.327													344.498		274.68				115.468			304.27		90.9566		344.498		274.68		76.4456					304.27		90.9566		278.186
	206.983			361.51			203.209			55.5736													344.498		101.18				199.727			428.562		209.283		344.498		101.18		143.101					428.562		209.283		564.051
	140.526			61.8322			177.78			237.943													549.97		209.803				70.26			242.93		110.511		549.97		209.803		105.161					242.93		110.511		322.222
	163.025			184.228			281.522			56.0156																			52.1277			293.729		247.171						154.795					293.729		247.171		129.46
	163.025			89.6053			283.845			81.9114													580.46		152.031				58.5658							580.46		152.031		101.259
	253.752			59.2291			323.555			75.1752													551.227		201.684				107.649			137.308		55.1552		551.227		201.684		187					137.308		55.1552		317.524
	236.901			188.048			138.933			280.21													210.76		357.154				74.8566			121.014		307.042		210.76		357.154		49.7562					121.014		307.042		105.096
	303.455																						551.227		152.031				174.427			390.786		184.793		551.227		152.031		105.76					390.786		184.793		99.8306
	130.266			205.993			142.651			73.4038													210.76		86.1198				123.501			337.793		12.4126		210.76		86.1198		178.713					337.793		12.4126		59.5979
	130.266			67.2645			115.084			132.545													376.77		173.217				208.343			121.014		361.51		376.77		173.217		118.12					121.014		361.51		203.209
	253.752			115.449			67.7981			367.385															86.1198				82.2433			307.452		61.8322				86.1198		199.198					307.452		61.8322		177.78
				24.6364			191.399			329.457													300.999		315.881							123.634		184.228		300.999		315.881		132.631					123.634		184.228		281.522
	541.9			103.734			290.483			143.32													348.114		357.154				153.542			137.308		89.6053		348.114		357.154		16.8987					137.308		89.6053		283.845
	151.981			131.3			192.94			378.658													291.188		201.684				73.7848			123.634		59.2291		291.188		201.684		40.2613					123.634		59.2291		323.555
	71.1625			115.345			4.8252			180.217													291.188						79.7815			124.814		188.048		291.188				40.2613					124.814		188.048		138.933
	225.086			228.819			264.318			111.596													300.999		129.923				114.179							300.999		129.923		49.7562
	225.086			96.5864			241.623			12.574													728.589		541.767				57.066			206.983		205.993		728.589		541.767		101.259					206.983		205.993		142.651
	196.534			154.277			547.16			211.066															94.4092				62.1224			140.526		67.2645				94.4092		16.8987					140.526		67.2645		115.084
	368.111																						336.657		176.782				18.6688			163.025		115.449		336.657		176.782		154.795					163.025		115.449		67.7981
	180.144			77.1056			361.279			271.95													336.657		212.531				32.4576			163.025		24.6364		336.657		212.531		76.4456					163.025		24.6364		191.399
	71.1625			138.491			325.981			255.377													486.823		125.998				70.2615			253.752		103.734		486.823		125.998		191.867					253.752		103.734		290.483
	180.144			173.249			281.528			239.307													186.423		94.4092				214.247			236.901		131.3		186.423		94.4092		229.256					236.901		131.3		192.94
				173.193			556.501			275.481													425.105		248.5				100.397			303.455		115.345		425.105		248.5		105.161					303.455		115.345		4.8252
	123.939			158.295			576.825			276.663													186.423		212.531				74.3518			130.266		228.819		186.423		212.531		178.713					130.266		228.819		264.318
	374.441			66.3688			250.806			107.2															248.5							130.266		96.5864				248.5		69.1909					130.266		96.5864		241.623
	481.259			158.11			235.314			69.9057													71.5914						34.5725			253.752		154.277		71.5914									253.752		154.277		547.16
	138.147			418.772			119.002			260.944													539.221		171.837				123.63							539.221		171.837		109.953
	189.873			127.079			324.721			253.757													214.091		208.857				141.109			541.9		77.1056		214.091		208.857		44.1293					541.9		77.1056		361.279
	68.0788			240.415			56.8875			261.347													439.692		208.857				157.866			151.981		138.491		439.692		208.857		44.1293					151.981		138.491		325.981
	68.0788																						71.5914		438.381				117.612			71.1625		173.249		71.5914		438.381		119.033					71.1625		173.249		281.528
	189.873			36.314			146.248			175.928													214.091		533.472				104.303			225.086		173.193		214.091		533.472		119.033					225.086		173.193		556.501
	123.939			162.451			473.621			716.924															361.586				36.6021			225.086		158.295				361.586		175.039					225.086		158.295		576.825
	435.067			235.822			291.432			159.347													784.218		361.586				83.8796			196.534		66.3688		784.218		361.586		177.992					196.534		66.3688		250.806
				120.757			270.712			101.544													212.621		242.54				34.9307			368.111		158.11		212.621		242.54		87.2414					368.111		158.11		235.314
	216.228			176.846			311.076			373.167													110.496		42.3792				113.682			180.144		418.772		110.496		42.3792		90.4092					180.144		418.772		119.002
	126.271			381.653			72.2391			711.644													784.218		42.3792				93.1183			71.1625		127.079		784.218		42.3792		199.029					71.1625		127.079		324.721
	64.1998			324.606			56.3774			641.091													267.445						181.23			180.144		240.415		267.445				54.2595					180.144		240.415		56.8875
	268.94			194.385			270.91			504.385													110.496		453.113											110.496		453.113		104.911
	126.271			109.705			262.887			188.954															276.353				111.204			123.939		36.314				276.353		48.4556					123.939		36.314		146.248
	216.228			223.706			366.277			74.3876													133.042		276.353				85.6977			374.441		162.451		133.042		276.353		106.894					374.441		162.451		473.621
	114.352																						133.042		164.552				59.949			481.259		235.822		133.042		164.552		47.926					481.259		235.822		291.432
	309.34			56.1726			414.232			236.77													488.012		276.253				24.278			138.147		120.757		488.012		276.253		47.926					138.147		120.757		270.712
	114.352			85.4963			47.4717			118.045													219.932		63.9402				199.853			189.873		176.846		219.932		63.9402		87.2414					189.873		176.846		311.076
	64.1998			155.764			148.034			138.964													275.981		134.368				45.3522			68.0788		381.653		275.981		134.368		423.509					68.0788		381.653		72.2391
				158.539			123.915			16.5826													275.981		63.9402				142.11			68.0788		324.606		275.981		63.9402		143.145					68.0788		324.606		56.3774
	449.093			121.247			74.0954			96.2101															240.52				46.5706			189.873		194.385				240.52		106.894					189.873		194.385		270.91
	108.162			158.399			299.155			144.367													225.071		134.368				123.402			123.939		109.705		225.071		134.368		48.4556					123.939		109.705		262.887
	229.897			186.048			159.741			104.204													188.252						120.947			435.067		223.706		188.252				114.879					435.067		223.706		366.277
	408.272			130.073			436.324			315.749													225.071		21.3012				446.161							225.071		21.3012		54.2595
	438.336			218.978			40.4357			180.004													53.3793		21.3012				80.2061			216.228		56.1726		53.3793		21.3012		160.408					216.228		56.1726		414.232
	108.162			108.394			140.064			176.434													53.3793		182.948							126.271		85.4963		53.3793		182.948		175.039					126.271		85.4963		47.4717
	188.537																						188.252		86.0346				49.8512			64.1998		155.764		188.252		86.0346		90.4092					64.1998		155.764		148.034
	438.336			128.686			497.305			445.02															49.8361				23.6275			268.94		158.539				49.8361		123.23					268.94		158.539		123.915
	188.537			113.344			265.999			438.521													155.441		86.0346				52.8962			126.271		121.247		155.441		86.0346							126.271		121.247		74.0954
	408.272			113.348			89.1832			344.865													155.441		49.8361				103.419			216.228		158.399		155.441		49.8361		144.219					216.228		158.399		299.155
				234.037			219.96			53.2189													99.1518		164.182				129.381			114.352		186.048		99.1518		164.182		68.3741					114.352		186.048		159.741
	275.947			176.944			444.221			253.863													456.433		306.144				158.398			309.34		130.073		456.433		306.144		68.3741					309.34		130.073		436.324
	191.976			146.049			330.272			526.211													456.433		164.182				39.6617			114.352		218.978		456.433		164.182		109.603					114.352		218.978		40.4357
	191.976			138.334			266.84			279.192													99.1518						43.2319			64.1998		108.394		99.1518				96.2069					64.1998		108.394		140.064
	303.497			49.2326			197.967			200.296															763.827				150.194									763.827		67.4121
	179.401			133.525			143.479			122.908													613.915		152.27				46.1733			449.093		128.686		613.915		152.27		67.4121					449.093		128.686		497.305
	179.401			180.423			266.618			79.4365													436.246		109.087				52.3387			108.162		113.344		436.246		109.087		117.882					108.162		113.344		265.999
	275.947																						281.866		51.7869				207.562			229.897		113.348		281.866		51.7869		59.4513					229.897		113.348		89.1832
	210.786			207.763			298.185			178.312													311.961		51.7869							408.272		234.037		311.961		51.7869		59.4513					408.272		234.037		219.96
	496.803			46.7349			202.52			33.8352													281.866		18.7725				151.113			438.336		176.944		281.866		18.7725		104.186					438.336		176.944		444.221
	210.786			149.219			351.914			58.6256													456.339		152.27				172.339			108.162		146.049		456.339		152.27		59.2663					108.162		146.049		330.272
				96.2737			164.364			497.8															266.56				198.149			188.537		138.334				266.56		128.825					188.537		138.334		266.84
	382.373			198.664			158.195			494.373													371.928		18.7725				32.201			438.336		49.2326		371.928		18.7725		151.69					438.336		49.2326		197.967
	214.269			77.3801			137.209			430.764													371.928		180.192				35.027			188.537		133.525		371.928		180.192		144.219					188.537		133.525		143.479
	41.6934			214.565			498.258			62.5924													67.8755						140.051			408.272		180.423		67.8755				46.7566					408.272		180.423		266.618
	234.932			155.348			199.861			198.786													27.4708		375.247				104.887							27.4708		375.247		146.771
	317.385			297.98			874.231			515.389													261.522		90.7935				190.732			275.947		207.763		261.522		90.7935		250.754					275.947		207.763		298.185
	214.269			214.022			392.037			27.3771													27.4708		241.837				49.8441			191.976		46.7349		27.4708		241.837		311.073					191.976		46.7349		202.52
	160.584																								257.908				34.1446			191.976		149.219				257.908		125.734					191.976		149.219		351.914
	210.466			152.771			230.316			353.233													190.874		90.7935				264.376			303.497		96.2737		190.874		90.7935		128.825					303.497		96.2737		164.364
	41.6934			77.3113			218.158			231.063													35.7933		137.045				143.564			179.401		198.664		35.7933		137.045		46.7566					179.401		198.664		158.195
	210.466			25.9263			198.049			197.649													35.7933		337.342							179.401		77.3801		35.7933		337.342		59.2663					179.401		77.3801		137.209
				187.771			154.967			167.809													236.225		171.347				302.716			275.947		214.565		236.225		171.347		82.8339					275.947		214.565		498.258
	123.845			90.4847			107.654			157.178													190.874		221.738				138.409			210.786		155.348		190.874		221.738		96.2069					210.786		155.348		199.861
	220.264			199.436			362.455			112.61													378.619		221.738				267.703			496.803		297.98		378.619		221.738		104.186					496.803		297.98		874.231
	171.192			45.2202			59.9939			207.177																			175.746			210.786		214.022						247.148					210.786		214.022		392.037
	199.313			201.465			217.628			288.403													1056.28		289.268				90.9135							1056.28		289.268
	427.885			26.6708			163.458			245.796													149.01		97.7173				28.3629			382.373		152.771		149.01		97.7173		151.383					382.373		152.771		230.316
	222.732			323.375			90.8154			400.032													149.01		382.814				87.2912			214.269		77.3113		149.01		382.814		250.405					214.269		77.3113		218.158
	171.192																						290.077		97.7173				67.665			41.6934		25.9263		290.077		97.7173		62.4038					41.6934		25.9263		198.049
	725.699			285.146			425.636			239.013													171.443		96.868				123.727			234.932		187.771		171.443		96.868		20.2612					234.932		187.771		154.967
	123.845			240.998			211.904			279.924													316.522		512.789				100.903			317.385		90.4847		316.522		512.789		20.2612					317.385		90.4847		107.654
	199.313			54.9526			141.484			49.0677															96.868				99.9868			214.269		199.436				96.868		65.9877					214.269		199.436		362.455
				121.052			199.17			62.7707													289.4		232.556				93.9938			160.584		45.2202		289.4		232.556		65.9877					160.584		45.2202		59.9939
	193.101			375.157			383.088			642.656													376.307		198.312							210.466		201.465		376.307		198.312		176.857					210.466		201.465		217.628
	75.6093			130.853			421.972			229.621													271.123		505.103				115.4			41.6934		26.6708		271.123		505.103		92.6772					41.6934		26.6708		163.458
	75.6093			213.506			210.819			213.712													570.686						9.87325			210.466		323.375		570.686				90.6057					210.466		323.375		90.8154
	188.872			280.159			70.1996			92.1746													376.307		524.494				22.2997							376.307		524.494		75.4109
	105.853			311.875			366.487			326.897													271.123		341.404				170.518			123.845		285.146		271.123		341.404		75.4109					123.845		285.146		425.636
	105.853			59.9686			102.529			267.319															146.675				100.969			220.264		240.998				146.675		111.592					220.264		240.998		211.904
	286.918																						226.797		341.404				62.139			171.192		54.9526		226.797		341.404		94.424					171.192		54.9526		141.484
	255.757			113.654			385.673			92.3238													334.961		335.749				172.431			199.313		121.052		334.961		335.749		100.333					199.313		121.052		199.17
	255.757			70.7776			264.89			230.276													523.106		153.971				89.9097			427.885		375.157		523.106		153.971		297.36					427.885		375.157		383.088
	137.61			144.368			339.46			151.027													380.825		11.4018				137.548			222.732		130.853		380.825		11.4018		69.3098					222.732		130.853		421.972
				216.243			170.766			277.341													226.797		11.4018				94.5557			171.192		213.506		226.797		11.4018		69.3098					171.192		213.506		210.819
	426.839			33.0733			202.368			175.649													334.961		371.431				175.3			725.699		280.159		334.961		371.431		30.9821					725.699		280.159		70.1996
	331.864			129.322			267.184			197.026															146.675				93.3571			123.845		311.875				146.675		30.9821					123.845		311.875		366.487
	243.41			231.353			332.13			74.3567													440.373									199.313		59.9686		440.373				115.69					199.313		59.9686		102.529
	152.716			102.814			223.767			226.119													440.373		121.225				213.256							440.373		121.225		92.6772
	238.689			161.019			484.318			94.805													173.553		121.225				89.9152			193.101		113.654		173.553		121.225		90.6057					193.101		113.654		385.673
	238.689			60.9833			139.208			206.521													173.553		543.479				60.2234			75.6093		70.7776		173.553		543.479		85.9326					75.6093		70.7776		264.89
	70.9085																						341.523		123.342				203.344			75.6093		144.368		341.523		123.342		328.653					75.6093		144.368		339.46
	70.9085			208.997			604.645			470.962													341.523		280.156				61.0975			188.872		216.243		341.523		280.156		85.9326					188.872		216.243		170.766
	142.079			286.719			307.581			110.188															184.543				119.463			105.853		33.0733				184.543		115.69					105.853		33.0733		202.368
	309.762			52.938			142.322			209.568													381.514		125.552				28.7535			105.853		129.322		381.514		125.552							105.853		129.322		267.184
				147.545			137.035			29.4327													353.296		184.543				174.906			286.918		231.353		353.296		184.543		220.315					286.918		231.353		332.13
	279.723			79.0145			122.845			191.487													168.566		125.552				191.136			255.757		102.814		168.566		125.552		147.042					255.757		102.814		223.767
	268.272			122.083			169.762			88.5141													168.566		123.342				91.6053			255.757		161.019		168.566		123.342		81.3802					255.757		161.019		484.318
	90.0422			41.3762			76.2256			275.293													55.3206						115.887			137.61		60.9833		55.3206				64.8046					137.61		60.9833		139.208
	132.426			50.0224			115.51			259.091													55.3206						278.551							55.3206				64.8046
	132.761			172.496			175.091			148.107																						426.839		208.997						118.813					426.839		208.997		604.645
	132.426			204.011			347.766			417.186													811.727						121.234			331.864		286.719		811.727				152.858					331.864		286.719		307.581
	268.272																						108.395						83.4014			243.41		52.938		108.395				77.3206					243.41		52.938		142.322
	639.859			132.446			238.535			238.944													307.692						74.5492			152.716		147.545		307.692				174.859					152.716		147.545		137.035
	90.0422			131.438			285.178			120.229													108.395						201.434			238.689		79.0145		108.395				15.5768					238.689		79.0145		122.845
	381.56			113.423			228.504			75.0807													474.897						300.198			238.689		122.083		474.897				9.66071					238.689		122.083		169.762
				80.7167			64.7185			79.248													490.846						81.0624			70.9085		41.3762		490.846				9.66071					70.9085		41.3762		76.2256
	228.1			95.2403			192.256			165.264																			207.535			70.9085		50.0224						32.6771					70.9085		50.0224		115.51
	293.317			84.695			130.182			147.859													193.225						53.3937			142.079		172.496		193.225				40.832					142.079		172.496		175.091
	57.5778			58.856			155.36			151.777													132.104						176.226			309.762		204.011		132.104				29.484					309.762		204.011		347.766
	228.1			53.9304			231.661			247.693													193.225						196.729							193.225				101.547
	132.534			31.0227			172.423			137.06													132.104						99.0149			279.723		132.446		132.104				97.4045					279.723		132.446		238.535
	132.534			277.911			601.471			192.708													313.158						156.988			268.272		131.438		313.158				29.484					268.272		131.438		285.178
	249.696																						704.922									90.0422		113.423		704.922				77.3206					90.0422		113.423		228.504
	49.8077			105.597			355.923			381.669																			82.9026			132.426		80.7167						163.131					132.426		80.7167		64.7185
	49.8077			173.786			475.293			331.547													169.416						84.257			132.761		95.2403		169.416				32.6771					132.761		95.2403		192.256
	57.5778			141.301			112.245			173.532													169.416						29.545			132.426		84.695		169.416				107.547					132.426		84.695		130.182
				58.6863			123.456			233.89													416.581						109.83			268.272		58.856		416.581				323.099					268.272		58.856		155.36
	33.2429			91.1641			265.89			171.71													641.762						7.59865			639.859		53.9304		641.762				147.206					639.859		53.9304		231.661
	33.2429			179.1			182.652			37.4346													363.323						41.704			90.0422		31.0227		363.323				147.042					90.0422		31.0227		172.423
	305.208			289.968			165.426			454.053													416.581						52.4492			381.56		277.911		416.581				97.4045					381.56		277.911		601.471
	121.412			235.59			131.158			169.836																			102.363											40.832
	121.412			242.61			78.8166			111.637													235.136						66.2925			228.1		105.597		235.136									228.1		105.597		355.923
	305.208			86.6435			175.721			201.647													330.058						102.449			293.317		173.786		330.058				312.782					293.317		173.786		475.293
	358.563																						1493.34						105.512			57.5778		141.301		1493.34				105.882					57.5778		141.301		112.245
	162.523			121.039			339.503			71.5509													166.407						195.703			228.1		58.6863		166.407				97.0058					228.1		58.6863		123.456
	266.555			127.862			373.058			112.347													166.407									132.534		91.1641		166.407				97.0058					132.534		91.1641		265.89
	552.933			32.3301			179.189			108.368													310.635						188.997			132.534		179.1		310.635				0.937169					132.534		179.1		182.652
				522.709			344.974			148.235																			121.355			249.696		289.968						0.937169					249.696		289.968		165.426
	220.09			519.291			281.002			261.317													387.584						97.1042			49.8077		235.59		387.584				241.826					49.8077		235.59		131.158
	210.017			144.558			84.0206			208.805													201.137						71.5814			49.8077		242.61		201.137				62.636					49.8077		242.61		78.8166
	180.492			109.766			527.242			317.335													140.683						168.301			57.5778		86.6435		140.683				73.4807					57.5778		86.6435		175.721
	210.017			77.6176			347.717			265.907													201.137						97.2038							201.137				178.384
	314.294			27.7654			248.351			199.077													340.99						109.515			33.2429		121.039		340.99				64.922					33.2429		121.039		339.503
	90.4955			38.6526			356.3			164.564													140.683						140.446			33.2429		127.862		140.683				180.519					33.2429		127.862		373.058
	90.4955																												19.6577			305.208		32.3301						64.0155					305.208		32.3301		179.189
	311.647			33.9714			164.833			214.735													16.0591						3.45133			121.412		522.709		16.0591				77.3805					121.412		522.709		344.974
	180.492			166.295			185.508			55.6084													201.131						98.1727			121.412		519.291		201.131				64.0155					121.412		519.291		281.002
	724.895			207.826			264.277			193.944													201.131						80.255			305.208		144.558		201.131				156.707					305.208		144.558		84.0206
				372.806			117.459			80.5125													224.586									358.563		109.766		224.586				77.3805					358.563		109.766		527.242
	66.6057			270.185			102.686			141.317													16.0591						91.7553			162.523		77.6176		16.0591				40.7924					162.523		77.6176		347.717
	238.145			123.792			50.2282			104.66													499.042						221.438			266.555		27.7654		499.042				54.9919					266.555		27.7654		248.351
	258.268			91.9437			132.352			114.374																			95.9025			552.933		38.6526						46.063					552.933		38.6526		356.3
	272.237			325.29			425.05			98.1641													439.758						14.9217							439.758				40.7924
	144.172			238.556			204.378			232.08													439.758						54.3179			220.09		33.9714		439.758				133.969					220.09		33.9714		164.833
	238.145			213.935			909.22			763.529													326.487						98.1572			210.017		166.295		326.487				189.119					210.017		166.295		185.508
	137.935																						187.23						10.9791			180.492		207.826		187.23				147.644					180.492		207.826		264.277
	137.935			209.109			246.232			457.971													187.23						41.4411			210.017		372.806		187.23				46.063					210.017		372.806		117.459
	272.237			172.247			121.675			38.8296													484.821						93.7712			314.294		270.185		484.821				62.636					314.294		270.185		102.686
	66.6057			185.118			125.558			175.144																			62.3275			90.4955		123.792						215.802					90.4955		123.792		50.2282
				23.3751			95.5571			192.629													133.242						97.354			90.4955		91.9437		133.242									90.4955		91.9437		132.352
	105.405			88.1767			313.303			107.965													235.266						122.623			311.647		325.29		235.266				149.05					311.647		325.29		425.05
	105.405			157.555			218.215			228.54													797.982									180.492		238.556		797.982				71.352					180.492		238.556		204.378
	105.729			41.2329			301.45			286.353													311.49						84.4535			724.895		213.935		311.49				78.7178					724.895		213.935		909.22
	243.468			163.308			371.509			191.86													133.242						254.242							133.242				175.167
	175.575			140.625			372.781			436.555													235.266						100.422			66.6057		209.109		235.266				86.3855					66.6057		209.109		246.232
	276.735			139.201			312.866			388.715																			155.495			238.145		172.247						226.039					238.145		172.247		121.675
	352.611																						180.661						87.1044			258.268		185.118		180.661				212.177					258.268		185.118		125.558
	202.616			131.187			57.6043			361.31													234.35						204.54			272.237		23.3751		234.35				122.451					272.237		23.3751		95.5571
	175.575			130.706			131.549			331.432													309.188						458.292			144.172		88.1767		309.188				100.804					144.172		88.1767		313.303
	312.587			114.539			167.219			419.383													234.35						124.623			238.145		157.555		234.35				112.407					238.145		157.555		218.215
				72.676			356.464			47.9646													504.826						138.614			137.935		41.2329		504.826				162.273					137.935		41.2329		301.45
	49.1339			191.089			220.245			51.2745													180.661						125.711			137.935		163.308		180.661				112.407					137.935		163.308		371.509
	342.571			120.529			181.888			322.526																			267.838			272.237		140.625						73.8104					272.237		140.625		372.781
	169.222			195.798			492.981			107.616													667.079						116.763			66.6057		139.201		667.079				8.56683					66.6057		139.201		312.866
	194.623			35.9407			140.268			89.7285													184.383													184.383				62.5066
	231.598			190.516			55.0607			128.621													184.383						125.525			105.405		131.187		184.383				121.298					105.405		131.187		57.6043
	194.623			178.798			379.131			94.4712													127.662						104.776			105.405		130.706		127.662				29.1846					105.405		130.706		131.549
	314.318																						127.662						291.205			105.729		114.539		127.662				121.298					105.729		114.539		167.219
	342.571			55.9627			288.172			145.648													261.59						176.716			243.468		72.676		261.59				73.8104					243.468		72.676		356.464
	169.222			160.724			208.846			262.031																			139.92			175.575		191.089						86.3855					175.575		191.089		220.245
	49.1339			181.192			228.82			431.681													362.548						50.2198			276.735		120.529		362.548				166.26					276.735		120.529		181.888
				266.053			315.07			41.1197													367.255						191.387			352.611		195.798		367.255				166.26					352.611		195.798		492.981
	605.066			216.879			302.084			187.979													237.619						73.5867			202.616		35.9407		237.619				71.352					202.616		35.9407		140.268
	149.712			370.016			504.896			139.466													237.619						191			175.575		190.516		237.619				94.1626					175.575		190.516		55.0607
	149.712			209.096			85.3834			152.144													422.574						19.0882			312.587		178.798		422.574				8.56683					312.587		178.798		379.131
	164.289			200.618			183.582			185.748													422.574						52.6414							422.574				194.708
	134.682			22.9769			223.042			422.328																			58.8686			49.1339		55.9627						29.1846					49.1339		55.9627		288.172
	220.897			15.5441			251.694			168.388													263.571									342.571		160.724		263.571									342.571		160.724		208.846
	177.319																						386.016									169.222		181.192		386.016				86.6438					169.222		181.192		228.82
	281.87			64.4188			450.818			310.238													412.892									194.623		266.053		412.892				180.623					194.623		266.053		315.07
	220.897			61.4858			182.08			150.936													263.571									231.598		216.879		263.571				95.4524					231.598		216.879		302.084
	134.682			191.648			287.233			92.7694													412.892									194.623		370.016		412.892				9.92534					194.623		370.016		504.896
				10.5276			524.768			212.84													480.116									314.318		209.096		480.116				229.948					314.318		209.096		85.3834
	287.037			220.016			239.171			94.7106																						342.571		200.618						229.948					342.571		200.618		183.582
	580.545			88.6543			59.5269			129.146													456.85									169.222		22.9769		456.85				76.7376					169.222		22.9769		223.042
	121.556			216.438			174.824			107.835													266.865									49.1339		15.5441		266.865				183.766					49.1339		15.5441		251.694
	388.946			140.218			154.359			186.595													354.465													354.465				183.766
	121.556			248.231			202.762			283.358													122.296									605.066		64.4188		122.296				77.6636					605.066		64.4188		450.818
	287.037			134.347			357.874			123.323													122.296									149.712		61.4858		122.296				108.901					149.712		61.4858		182.08
	387.272																						266.865									149.712		191.648		266.865				190.024					149.712		191.648		287.233
	154.661			359.027			976.982			464.776																						164.289		10.5276						255.034					164.289		10.5276		524.768
				111.202			132.266			182.175													332.747									134.682		220.016		332.747				76.7376					134.682		220.016		239.171
	193.212			95.6445			572.751			210.324													332.747									220.897		88.6543		332.747				108.901					220.897		88.6543		59.5269
	253.304			379.594			1347.67			307.202													543.444									177.319		216.438		543.444				273.329					177.319		216.438		174.824
	193.212			117.758			445.504			87.7947													382.973									281.87		140.218		382.973				9.92534					281.87		140.218		154.359
	253.304			364.2			1175.55			238.522													368.129									220.897		248.231		368.129				282.47					220.897		248.231		202.762
	525.065			257.521			342.163			236.49													368.129									134.682		134.347		368.129				213.143					134.682		134.347		357.874
	602.554			173.737			718.972			210.181																														111.558
	7.52793																						558.847									287.037		359.027		558.847				143.086					287.037		359.027		976.982
	7.52793			320.707			716.317			164.047													368.228									580.545		111.202		368.228				95.4524					580.545		111.202		132.266
				84.6546			447.29			358.203													669.524									121.556		95.6445		669.524				287.654					121.556		95.6445		572.751
	164.554			142.95			602.143			227.243													598.937									388.946		379.594		598.937									388.946		379.594		1347.67
	191.754			315.11			385.685			99.4637													368.228									121.556		117.758		368.228				140.086					121.556		117.758		445.504
	164.554			180.732			130.275			158.259																						287.037		364.2						144.621					287.037		364.2		1175.55
	340.871			402.702			253.112			173.521													288.982									387.272		257.521		288.982				39.0064					387.272		257.521		342.163
	308.252			179.966			596.362			55.1255													147.388									154.661		173.737		147.388				191.102					154.661		173.737		718.972
	191.754			183.092			607.869			67.0444													147.388													147.388				80.0434
	242.762																						358.796									193.212		320.707		358.796				80.0434					193.212		320.707		716.317
	285.209			93.7883			308.659			76.7866													288.982									253.304		84.6546		288.982				227.72					253.304		84.6546		447.29
				68.4429			575.855			479.439																						193.212		142.95						143.578					193.212		142.95		602.143
	81.8122			117.506			221.591			118.884													186.323									253.304		315.11		186.323				249.4					253.304		315.11		385.685
	126.265			286.986			911.227			800.816													753.56									525.065		180.732		753.56				107.986					525.065		180.732		130.275
	404.094			315.651			379.807			236.205													753.56									602.554		402.702		753.56				92.7192					602.554		402.702		253.112
	81.8122			259.675			416.297			303.755													233.629									7.52793		179.966		233.629				92.7192					7.52793		179.966		596.362
	233.665			312.837			162.591			154.116													186.323									7.52793		183.092		186.323				297.012					7.52793		183.092		607.869
	233.665			164.359			101.325			209.932																														173.527
	404.094																						168.309									164.554		93.7883		168.309				122.135					164.554		93.7883		308.659
	126.265			117.448			582.501			326.221													168.309									191.754		68.4429		168.309				92.7003					191.754		68.4429		575.855
				198.973			269.304			60.6605													828.12									164.554		117.506		828.12				149.228					164.554		117.506		221.591
	626.332			142.438			316.396			144.037													163.011									340.871		286.986		163.011				38.9016					340.871		286.986		911.227
	56.1149			34.977			560.234			380.835													163.011									308.252		315.651		163.011				57.0196					308.252		315.651		379.807
	626.332			88.0562			188.418			134.291																						191.754		259.675						57.0196					191.754		259.675		416.297
	461.715			178.83			163.992			238.311													389.769									242.762		312.837		389.769				216.815					242.762		312.837		162.591
	56.1149			296.766			240.9			369.513													344.111									285.209		164.359		344.111				39.0064					285.209		164.359		101.325
	100.235			121.258			253.09			82.6991													126.671													126.671				38.9016
	333.096																						126.671									81.8122		117.448		126.671									81.8122		117.448		582.501
	100.235			174.297			232.509			219.857													427.774									126.265		198.973		427.774				97.6652					126.265		198.973		269.304
				294.136			122.285			242.271																						404.094		142.438						195.396					404.094		142.438		316.396
	214.528			228.176			527.037			262.159													537.295									81.8122		34.977		537.295				102.84					81.8122		34.977		560.234
	249.172			298.366			25.8518			456.095													181.988									233.665		88.0562		181.988				76.0493					233.665		88.0562		188.418
	182.716			233.858			99.5619			199.442													161.393									233.665		178.83		161.393				235.952					233.665		178.83		163.992
	249.172			134.662			322.17			91.0287													161.393									404.094		296.766		161.393				43.6349					404.094		296.766		240.9
	251.593			268.148			227.9			201.186													181.988									126.265		121.258		181.988				97.6652					126.265		121.258		253.09
	823.213			179.474			390.942			28.4435																														76.3562
	182.716																						276.195									626.332		174.297		276.195				195.451					626.332		174.297		232.509
	298.22			248.129			441.677			602.252													267.947									56.1149		294.136		267.947				275.438					56.1149		294.136		122.285
				69.5513			428.846			89.2012													276.195									626.332		228.176		276.195				76.3562					626.332		228.176		527.037
	89.8346			179.745			247.949			418.612													267.947									461.715		298.366		267.947				43.6349					461.715		298.366		25.8518
	89.8346			163.491			221.477			170.45													366.202									56.1149		233.858		366.202				305.708					56.1149		233.858		99.5619
	329.623			251.944			414.61			165.425																						100.235		134.662						127.613					100.235		134.662		322.17
	711.359			500.688			134.74			142.865													154.649									333.096		268.148		154.649				148.81					333.096		268.148		227.9
	113.031			230.77			306.647			459.111													154.649									100.235		179.474		154.649				102.84					100.235		179.474		390.942
	113.031			232.618			386.436			151.631													375.749													375.749				106.905
	105.711																						235.055									214.528		248.129		235.055				242.81					214.528		248.129		441.677
	711.359			88.6839			229.487			273.439													549.052									249.172		69.5513		549.052				76.0493					249.172		69.5513		428.846
				43.1939			303.136			365.217																						182.716		179.745						104.935					182.716		179.745		247.949
	70.7841			203.329			203.685			546.121													166.582									249.172		163.491		166.582				82.4454					249.172		163.491		221.477
	551.333			190.55			459.118			35.0688													566.442									251.593		251.944		566.442				124.221					251.593		251.944		414.61
	46.2366			76.1215			424.361			475.568													242.903									823.213		500.688		242.903				127.117					823.213		500.688		134.74
	70.7841			197.293			530.6			564.866													677.494									182.716		230.77		677.494									182.716		230.77		306.647
	690.971			106.701			348.814			377.957													166.582									298.22		232.618		166.582				105.119					298.22		232.618		386.436
	258.096			555.576			274.809			517.592																														104.7
	46.2366																						90.4823									89.8346		88.6839		90.4823				32.5088					89.8346		88.6839		229.487
	313.689			185.192			160.064			164.321													90.4823									89.8346		43.1939		90.4823				42.187					89.8346		43.1939		303.136
				175.123			115.02			216.379													470.516									329.623		203.329		470.516				19.062					329.623		203.329		203.685
	453.805			81.3209			61.0436			248.734													340.329									711.359		190.55		340.329				245.732					711.359		190.55		459.118
	694.827			173.628			194.319			114.402													860.43									113.031		76.1215		860.43				137.466					113.031		76.1215		424.361
	151.773			247.69			530.753			375.524																						113.031		197.293						239.643					113.031		197.293		530.6
	227.27			364.292			370.455			310.519													284.941									105.711		106.701		284.941				19.062					105.711		106.701		348.814
	79.6298			129.415			105.171			214.484													93.0592									711.359		555.576		93.0592				105.119					711.359		555.576		274.809
	260.336			420.929			329.296			122.749													93.0592													93.0592				239.643
	260.336																						754.755									70.7841		185.192		754.755				470.932					70.7841		185.192		160.064
	79.6298			13.8849			364.595			289.312													332.864									551.333		175.123		332.864				102.242					551.333		175.123		115.02
				398.423			293.676			439.974																						46.2366		81.3209						156.12					46.2366		81.3209		61.0436
	132.011			479.573			184.467			23.8124													442.793									70.7841		173.628		442.793				102.242					70.7841		173.628		194.319
	134.863			206.503			194.183			191.782													544.824									690.971		247.69		544.824				147.235					690.971		247.69		530.753
	145.437			360.626			38.0284			158.182													307.376									258.096		364.292		307.376				32.5088					258.096		364.292		370.455
	306.69			182.398			310.883			263.474													307.376									46.2366		129.415		307.376				42.187					46.2366		129.415		105.171
	132.011			238.635			425.651			407.85													612.652									313.689		420.929		612.652				125.562					313.689		420.929		329.296
	225.065			301.81			67.874			150.83																														104.7
	134.863																						333.267									453.805		13.8849		333.267				180.556					453.805		13.8849		364.595
	300.166			158.704			710.669			142.311													333.267									694.827		398.423		333.267				109.195					694.827		398.423		293.676
				390.701			203.024			265.276													214.987									151.773		479.573		214.987				109.195					151.773		479.573		184.467
	96.3044			231.423			139.548			348.033													316.89									227.27		206.503		316.89									227.27		206.503		194.183
	369.257			243.187			201.853			97.792													214.987									79.6298		360.626		214.987				74.1225					79.6298		360.626		38.0284
	190.053			140.67			742.417			139.402																						260.336		182.398						224.006					260.336		182.398		310.883
	307.592			284.745			120.068			339.228													182.116									260.336		238.635		182.116				135.787					260.336		238.635		425.651
	190.053			378.312			238.893			265.97													182.116									79.6298		301.81		182.116				72.1098					79.6298		301.81		67.874
	245.73			394.98			528.811			104.071													337.294													337.294				328.652
	156.78																						255.452									132.011		158.704		255.452				137.888					132.011		158.704		710.669
	96.3044			192.06			496.183			386.746													733.836									134.863		390.701		733.836				328.652					134.863		390.701		203.024
				19.3301			80.401			193.213																						145.437		231.423						92.9662					145.437		231.423		139.548
	445.204			192.3			304.398			88.7752													318.692									306.69		243.187		318.692				132.033					306.69		243.187		201.853
	74.0238			246.81			312.223			173.716													330.252									132.011		140.67		330.252				188.411					132.011		140.67		742.417
	138.313			53.2704			318.744			121.082													750.974									225.065		284.745		750.974				77.4175					225.065		284.745		120.068
	138.313			443.055			367.005			240.881													318.692									134.863		378.312		318.692				135.787					134.863		378.312		238.893
	370.6			263.615			435.991			418.858													330.252									300.166		394.98		330.252				107.576					300.166		394.98		528.811
	74.0238			92.1346			458.831			305.81																														206.278
	464.919																						537.346									96.3044		192.06		537.346				107.576					96.3044		192.06		496.183
	266.709			168.834			266.701			118.093													532.887									369.257		19.3301		532.887				224.608					369.257		19.3301		80.401
				42.0361			239.354			48.7888													252.312									190.053		192.3		252.312				132.033					190.053		192.3		304.398
	202.163			199.388			533.996			211.08													252.312									307.592		246.81		252.312				232.42					307.592		246.81		312.223
	180.786			312.864			417.604			351.037													455.767									190.053		53.2704		455.767				127.689					190.053		53.2704		318.744
	137.471			195.716			909.57			114.904																						245.73		443.055						77.4175					245.73		443.055		367.005
	180.786			29.2963			195.68			114.126													485.49									156.78		263.615		485.49				72.1098					156.78		263.615		435.991
	197.572			273.597			938.564			129.169													454.058									96.3044		92.1346		454.058				188.121					96.3044		92.1346		458.831
	97.0528			276.516			100.055			250.906													259.716													259.716				92.9662
	97.0528																						366.798									445.204		168.834		366.798									445.204		168.834		266.701
	361.915			126.847			231.9			163.509													259.716									74.0238		42.0361		259.716				338.988					74.0238		42.0361		239.354
				166.493			260.751			249.839																						138.313		199.388						32.4983					138.313		199.388		533.996
	164.682			247.556			83.258			93.35													438.378									138.313		312.864		438.378				72.4754					138.313		312.864		417.604
	342.494			203.046			102.36			200.314													138.971									370.6		195.716		138.971				96.4002					370.6		195.716		909.57
	146.389			265.233			464.922			315.78													148.469									74.0238		29.2963		148.469				184.295					74.0238		29.2963		195.68
	164.682			122.423			70.1663			215.586													138.971									464.919		273.597		138.971				30.7536					464.919		273.597		938.564
	407.538			87.8178			120.58			135.368													162.246									266.709		276.516		162.246				225.13					266.709		276.516		100.055
	146.389			377.267			822.99			438.579																														30.7536
	187.776																						970.712									202.163		126.847		970.712				218.636					202.163		126.847		231.9
	971.995			182.042			431.761			129.885													253.839									180.786		166.493		253.839				72.4754					180.786		166.493		260.751
				49.8029			183.115			80.5219													436.134									137.471		247.556		436.134				100.145					137.471		247.556		83.258
	76.2404			295.275			367.731			320.815													209.64									180.786		203.046		209.64				137.407					180.786		203.046		102.36
	73.8572			106.629			604.824			52.2356													209.64									197.572		265.233		209.64				88.337					197.572		265.233		464.922
	73.8572			140.41			209.501			159.882																						97.0528		122.423						96.4002					97.0528		122.423		70.1663
	497.384			369.677			374.659			208.189													248.439									97.0528		87.8178		248.439				166.891					97.0528		87.8178		120.58
	329.965			81.3255			362.842			204.514													289.524									361.915		377.267		289.524				100.145					361.915		377.267		822.99
	329.965			520.054			243.68			496.323													306.407													306.407				206.344
	443.745																						661.64									164.682		182.042		661.64				265.29					164.682		182.042		431.761
	432.153			167.944			269.873			151.891													248.439									342.494		49.8029		248.439				103.053					342.494		49.8029		183.115
				97.3295			206.769			225.28																						146.389		295.275						103.053					146.389		295.275		367.731
	756.303			114.069			234.488			233.142																						164.682		106.629						394.611					164.682		106.629		604.824
	202.605			137.235			616.262			208.052																						407.538		140.41						32.4983					407.538		140.41		209.501
	302.297			73.5048			411.369			128.576																						146.389		369.677						170.63					146.389		369.677		374.659
	202.605			323.738			258.333			89.6879																						187.776		81.3255											187.776		81.3255		362.842
	228.837			15.503			145.93			409.731																						971.995		520.054						470.394					971.995		520.054		243.68
	228.837			54.3007			697.282			218.59																														68.0063
	262.812																															76.2404		167.944						77.6836					76.2404		167.944		269.873
	307.729			128.678			187.337			212.018																						73.8572		97.3295						327.803					73.8572		97.3295		206.769
				471.429			76.0851			178.189																						73.8572		114.069						189.931					73.8572		114.069		234.488
	419.046			251.37			285.075			157.26																						497.384		137.235						100.773					497.384		137.235		616.262
	94.8663			266.796			29.2674			61.8962																						329.965		73.5048						93.2357					329.965		73.5048		411.369
	380.568			249.335			155.723			258.806																						329.965		323.738						3.33641					329.965		323.738		258.333
	407.635			23.5379			387.712			23.6102																						443.745		15.503						93.2357					443.745		15.503		145.93
	137.534			31.3506			247.649			170.778																						432.153		54.3007						51.6565					432.153		54.3007		697.282
	94.8663			451.935			102.829			114.338																														172.187
	137.534																															756.303		128.678						3.33641					756.303		128.678		187.337
	219.177			161.821			233.531			269.36																						202.605		471.429						172.187					202.605		471.429		76.0851
				285.238			384.442			143.102																						302.297		251.37						291.771					302.297		251.37		285.075
	149.654			84.0774			182.18			195.361																						202.605		266.796						21.1224					202.605		266.796		29.2674
	603.136			124.832			338.297			103.489																						228.837		249.335						21.1224					228.837		249.335		155.723
	410.73			229.046			170.9			246.84																						228.837		23.5379						116.426					228.837		23.5379		387.712
	231.403			312.249			454.68			135.531																						262.812		31.3506						95.2807					262.812		31.3506		247.649
	71.0063			300.806			309.037			276.872																						307.729		451.935						221.44					307.729		451.935		102.829
	71.0063			271.638			51.9657			177.507																														68.0063
	289.733																															419.046		161.821						51.6565					419.046		161.821		233.531
	149.654			90.4934			335.738			76.1194																						94.8663		285.238						221.44					94.8663		285.238		384.442
				146.313			86.9804			78.3333																						380.568		84.0774						38.175					380.568		84.0774		182.18
	381.946			218.558			358.879			164.938																						407.635		124.832											407.635		124.832		338.297
	466.462			285.228			83.0919			382.256																						137.534		229.046						203.023					137.534		229.046		170.9
	304.381			108.338			101.422			249.198																						94.8663		312.249						40.1847					94.8663		312.249		454.68
	304.381			186.481			165.853			328.42																						137.534		300.806						106.986					137.534		300.806		309.037
	307.193			260.984			192.507			62.2278																						219.177		271.638						150.972					219.177		271.638		51.9657
	172.689			64.1809			482.706			108.201																														79.9064
	172.689																															149.654		90.4934						28.4949					149.654		90.4934		335.738
	381.926			30.5391			290.277			125.888																						603.136		146.313						79.9064					603.136		146.313		86.9804
				166.321			451.897			414.485																						410.73		218.558						121.676					410.73		218.558		358.879
	530.176			243.82			86.1602			24.5666																						231.403		285.228						188.332					231.403		285.228		83.0919
	421.201			62.4407			124.324			9.27416																						71.0063		108.338						40.1847					71.0063		108.338		101.422
	74.028			56.1447			422.887			127.81																						71.0063		186.481						34.0403					71.0063		186.481		165.853
	74.4857			155.637			217.576			244.488																						289.733		260.984						34.0403					289.733		260.984		192.507
	74.028			203.274			385.51			358.852																						149.654		64.1809						98.8168					149.654		64.1809		482.706
	330.437			469.523			293.634			632.804																														171.603
	128.858																															381.946		30.5391						106.986					381.946		30.5391		290.277
	172.402			166.299			126.576			455.382																						466.462		166.321						28.4949					466.462		166.321		451.897
				250.835			435.369			312.185																						304.381		243.82						121.775					304.381		243.82		86.1602
	217.059			113.695			157.071			163.735																						304.381		62.4407						227.694					304.381		62.4407		124.324
	295.696			191.09			233.754			226.81																						307.193		56.1447						203.023					307.193		56.1447		422.887
	429.637			131.524			179.285			154.653																						172.689		155.637						188.332					172.689		155.637		217.576
	217.059			355.958			331.652			46.5852																						172.689		203.274						121.676					172.689		203.274		385.51
	349.332			150.071			204.38			247.664																						381.926		469.523						282.09					381.926		469.523		293.634
	309.824			171.964			200.905			134.773																														124.04
	309.824																															530.176		166.299											530.176		166.299		126.576
				85.054			467.14			365.736																						421.201		250.835						65.0901					421.201		250.835		435.369
	109.837			63.2343			38.9679			125.528																						74.028		113.695						141.294					74.028		113.695		157.071
	718.155			46.1445			317.198			110.388																						74.4857		191.09						152.788					74.4857		191.09		233.754
	197.857			111.699			294.155			271.236																						74.028		131.524						141.294					74.028		131.524		179.285
	109.837			109.573			221.371			69.0613																						330.437		355.958						36.2158					330.437		355.958		331.652
	376.035			181.384			322.889			376.136																						128.858		150.071						28.0769					128.858		150.071		204.38
	252.069			436.655			75.9661			205.04																						172.402		171.964						172.167					172.402		171.964		200.905
	197.857																																							257.072
				397.987			98.5388			80.9851																						217.059		85.054						173.922					217.059		85.054		467.14
	72.3709			181.101			458.551			184.062																						295.696		63.2343						194.736					295.696		63.2343		38.9679
	181.579			112.374			151.127			68.8215																						429.637		46.1445						194.736					429.637		46.1445		317.198
	310.856			319.351			56.6806			36.6722																						217.059		111.699						27.7333					217.059		111.699		294.155
	285.164			66.3021			214.195			28.8149																						349.332		109.573						65.0901					349.332		109.573		221.371
	236.4			125.101			484.019			82.632																						309.824		181.384						92.041					309.824		181.384		322.889
	236.4			91.5014			233.739			73.7737																						309.824		436.655						245.039					309.824		436.655		75.9661
	72.3709																																							232.3
				112.763			412.45			165.732																						109.837		397.987						157.395					109.837		397.987		98.5388
	174.661			190.091			165.372			142.163																						718.155		181.101						67.2533					718.155		181.101		458.551
	79.7574			176.738			289.233			89.9803																						197.857		112.374						172.167					197.857		112.374		151.127
	79.7574			536.78			408.148			400.635																						109.837		319.351						27.7333					109.837		319.351		56.6806
	56.6901			403.323			116.936			224.8																						376.035		66.3021						92.041					376.035		66.3021		214.195
	56.6901			228.373			119.242			15.7771																						252.069		125.101						67.2533					252.069		125.101		484.019
	174.661			175.13			343.76			137.07																						197.857		91.5014						157.395					197.857		91.5014		233.739
	222.521
				257.498			630.003			266.696																						72.3709		112.763						279.222					72.3709		112.763		412.45
	303.792			48.99			76.4953			102.303																						181.579		190.091						103.541					181.579		190.091		165.372
	414.535			25.0381			11.537			34.5773																						310.856		176.738						23.0326					310.856		176.738		289.233
	56.1787			250.894			327.154			62.9297																						285.164		536.78						38.5855					285.164		536.78		408.148
	113.047			236.086			388.261			52.1829																						236.4		403.323						227.373					236.4		403.323		116.936
	113.047			79.2566			493.166			180.918																						236.4		228.373						50.1394					236.4		228.373		119.242
	56.1787			69.1215			102.799			42.5693																						72.3709		175.13						205.472					72.3709		175.13		343.76
	289.985																																							273.536
				250.317			600.529			169.308																						174.661		257.498						23.2439					174.661		257.498		630.003
	36.0396			163.605			101.83			149.869																						79.7574		48.99						23.2439					79.7574		48.99		76.4953
	36.0396			333.977			159.75			330.251																						79.7574		25.0381						70.3746					79.7574		25.0381		11.537
	317.684			275.324			396.217			50.6775																						56.6901		250.894						50.1394					56.6901		250.894		327.154
	112.645			284.89			331.309			71.1657																						56.6901		236.086						70.3746					56.6901		236.086		388.261
	112.645			376.641			221.264			355.271																						174.661		79.2566						148.855					174.661		79.2566		493.166
	407.522			59.2541			309.356			219.168																						222.521		69.1215						148.855					222.521		69.1215		102.799
	407.522																																							227.373
				99.4688			223.096			139.243																						303.792		250.317						237.549					303.792		250.317		600.529
	587.715			65.6527			259.055			170.858																						414.535		163.605						226.466					414.535		163.605		101.83
	294.369			106.287			242.428			44.8487																						56.1787		333.977						38.5855					56.1787		333.977		159.75
	68.7199			236.96			190.623			60.4515																						113.047		275.324						23.0326					113.047		275.324		396.217
	254.58			203.015			219.744			92.9637																						113.047		284.89						103.541					113.047		284.89		331.309
	254.58			195.683			536.304			60.9087																						56.1787		376.641						104.738					56.1787		376.641		221.264
	68.7199			53.0376			165.421			34.651																						289.985		59.2541						208.938					289.985		59.2541		309.356
	87.8102
				262.993			259.154			227.567																						36.0396		99.4688						32.6061					36.0396		99.4688		223.096
	260.686			243.953			440.201			177.146																						36.0396		65.6527						163.943					36.0396		65.6527		259.055
	98.9086			120.597			287.142			117.002																						317.684		106.287						162.444					317.684		106.287		242.428
	685.857			50.0814			166.69			252.554																						112.645		236.96						178.658					112.645		236.96		190.623
	179.084			125.512			406.459			31.8366																						112.645		203.015						337.805					112.645		203.015		219.744
	98.9086			70.4798			317.599			107.717																						407.522		195.683						19.9369					407.522		195.683		536.304
	286.691			159.54			202.36			129.819																						407.522		53.0376						153.374					407.522		53.0376		165.421
	179.084																																							162.524
				171.454			225.999			148.825																						587.715		262.993						158.263					587.715		262.993		259.154
	675.38			375.05			148.641			150.5																						294.369		243.953						20.4145					294.369		243.953		440.201
	175.979			187.894			506.979			208.18																						68.7199		120.597						162.524					68.7199		120.597		287.142
	320.971			224.857			195.328			7.18535																						254.58		50.0814						19.9369					254.58		50.0814		166.69
	318.811			312.86			165.999			112.677																						254.58		125.512						47.9838					254.58		125.512		406.459
	337.967			320.634			80.5103			260.339																						68.7199		70.4798						20.4145					68.7199		70.4798		317.599
	175.979			86.7389			321.162			167.608																						87.8102		159.54						115.93					87.8102		159.54		202.36
	318.811																																							115.93
				50.2531			337.268			325.619																						260.686		171.454						163.943					260.686		171.454		225.999
	247.09			211.699			315.536			210.838																						98.9086		375.05						147.171					98.9086		375.05		148.641
	159.952			329.491			257.453			226.721																						685.857		187.894						162.444					685.857		187.894		506.979
	159.952			12.3183			44.5239			153.825																						179.084		224.857						124.365					179.084		224.857		195.328
	247.09			151.849			445.453			211.772																						98.9086		312.86						147.171					98.9086		312.86		165.999
	448.036			113.46			166.069			147.033																						286.691		320.634						178.658					286.691		320.634		80.5103
	492.734			252.996			337.32			87.6658																						179.084		86.7389						32.6061					179.084		86.7389		321.162
	282.742
				366.284			478.048			280.509																						675.38		50.2531						109.304					675.38		50.2531		337.268
	38.5214			155.758			340.314			223.663																						175.979		211.699						148.623					175.979		211.699		315.536
	268.221			56.4621			284.61			156.771																						320.971		329.491						148.623					320.971		329.491		257.453
	420.755			212.208			82.6006			37.9903																						318.811		12.3183						191.759					318.811		12.3183		44.5239
	153.478			151.792			140.419			309.63																						337.967		151.849						109.304					337.967		151.849		445.453
	487.247			555.659			135.261			561.014																						175.979		113.46						102.439					175.979		113.46		166.069
	153.478			128.474			540.246			192.22																						318.811		252.996						253.008					318.811		252.996		337.32
	38.5214																																							51.5638
				164.393			117.662			194.433																						247.09		366.284						103.018					247.09		366.284		478.048
	803.748			46.9371			169.122			37.9366																						159.952		155.758						144.125					159.952		155.758		340.314
	87.475			189.691			796.249			179.635																						159.952		56.4621						42.1814					159.952		56.4621		284.61
	87.475			403.379			182.654			114.554																						247.09		212.208						95.5198					247.09		212.208		82.6006
	241.895			19.5027			509.101			39.0336																						448.036		151.792						34.9137					448.036		151.792		140.419
	212.274			293.137			768.444			161.878																						492.734		555.659						257.089					492.734		555.659		135.261
	212.274			140.068			1200.66			215.486																						282.742		128.474						69.0404					282.742		128.474		540.246
	578.046																																							95.5198
				349.883			425.929			131.087																						38.5214		164.393						53.3431					38.5214		164.393		117.662
	141.809			148.624			295.451			165.97																						268.221		46.9371						34.9137					268.221		46.9371		169.122
	14.0562			222.319			260.714			136.667																						420.755		189.691						310.178					420.755		189.691		796.249
	112.957			54.0897			218.722			75.1005																						153.478		403.379						42.1814					153.478		403.379		182.654
	14.0562			125.704			101.274			144.877																						487.247		19.5027						115.793					487.247		19.5027		509.101
	422.94			85.7334			571.707			108.833																						153.478		293.137						102.439					153.478		293.137		768.444
	112.957			345.877			215.604			215.245																						38.5214		140.068						51.5638					38.5214		140.068		1200.66
	498.441
				221.094			546.697			52.667																						803.748		349.883						347.937					803.748		349.883		425.929
	138.504			243.941			354.214			97.78																						87.475		148.624						45.2833					87.475		148.624		295.451
	389.35			164.72			445.356			135.687																						87.475		222.319						110.814					87.475		222.319		260.714
	410.235			260.183			382.337			100.137																						241.895		54.0897						171.687					241.895		54.0897		218.722
	161.981			213.814			270.923			229.239																						212.274		125.704						191.198					212.274		125.704		101.274
	286.334			132.918			228.598			148.284																						212.274		85.7334						41.5511					212.274		85.7334		571.707
	138.504			39.7146			505.64			397.995																						578.046		345.877						233.083					578.046		345.877		215.604
	161.981																																							102.396
				238.574			76.4725			183.551																						141.809		221.094						0					141.809		221.094		546.697
	271.68			106.151			491.411			48.099																						14.0562		243.941						141.98					14.0562		243.941		354.214
	38.9988			57.5992			114.707			94.8283																						112.957		164.72						80.7344					112.957		164.72		445.356
	169.218			418.071			105.738			179.218																						14.0562		260.183						43.2849					14.0562		260.183		382.337
	38.9988			195.646			116.171			316.446																						422.94		213.814						43.2849					422.94		213.814		270.923
	169.218			184.859			157.086			169.222																						112.957		132.918						0					112.957		132.918		228.598
	124.3			255.82			536.458			34.8434																						498.441		39.7146						124.473					498.441		39.7146		505.64
	286.497																																							124.473
				177.956			556.07			78.2748																						138.504		238.574						181.856					138.504		238.574		76.4725
	68.4869			19.9294			280.58			376.415																						389.35		106.151						110.814					389.35		106.151		491.411
	498.072			179.483			400.426			152.671																						410.235		57.5992						102.396					410.235		57.5992		114.707
	385.292			15.4592			193.341			338.353																						161.981		418.071						41.5511					161.981		418.071		105.738
	415.53			195.59			439.471			147.798																						286.334		195.646						246.15					286.334		195.646		116.171
	68.4869			110.508			571.265			248.845																						138.504		184.859						45.2833					138.504		184.859		157.086
	179.478			156.301			181.614			232.837																						161.981		255.82						246.15					161.981		255.82		536.458
	425.51
				134.241			318.431			293.631																						271.68		177.956						160.86					271.68		177.956		556.07
	438.915			353.925			291.216			326.199																						38.9988		19.9294						160.86					38.9988		19.9294		280.58
	438.915			232.571			350.427			96.9845																						169.218		179.483						115.02					169.218		179.483		400.426
	264.482			94.0393			306.241			179.504																						38.9988		15.4592						130.363					38.9988		15.4592		193.341
	136.909			116.552			367.283			225.263																						169.218		195.59						130.363					169.218		195.59		439.471
	264.482			129.554			88.3715			252.575																						124.3		110.508						201.237					124.3		110.508		571.265
	607.436			181.977			298.365			253.001																						286.497		156.301						48.4594					286.497		156.301		181.614
	136.909																																							96.3467
				351.088			356.655			294.812																						68.4869		134.241						119.723					68.4869		134.241		318.431
	527.908			191.502			85.3267			345.67																						498.072		353.925						114.876					498.072		353.925		291.216
	527.908			316.956			546.822			171.838																						385.292		232.571						133.423					385.292		232.571		350.427
	54.3065			79.6552			580.858			62.4047																						415.53		94.0393						79.9243					415.53		94.0393		306.241
	373.83			73.1109			149.772			115.743																						68.4869		116.552						79.9243					68.4869		116.552		367.283
	54.3065			217.26			336.347			155.349																						179.478		129.554						96.3467					179.478		129.554		88.3715
	410.403			87.2736			255.659			104.013																						425.51		181.977						119.723					425.51		181.977		298.365
	585.131																																							130.811
				428.81			327.432			265.06																						438.915		351.088						133.423					438.915		351.088		356.655
	287.864			608.693			69.5984			105.963																						438.915		191.502						234.648					438.915		191.502		85.3267
	287.864			144.187			271.828			282.586																						264.482		316.956						109.183					264.482		316.956		546.822
	325.169			206.079			56.355			103.878																						136.909		79.6552						190.921					136.909		79.6552		580.858
	508.751			106.364			269.238			224.268																						264.482		73.1109						130.811					264.482		73.1109		149.772
	258.16			318.321			255.207			48.1586																						607.436		217.26						115.02					607.436		217.26		336.347
	574.426			80.5486			122.061			61.316																						136.909		87.2736						48.4594					136.909		87.2736		255.659
	258.16
				219.154						81.3726																						527.908		428.81						107.772					527.908		428.81		327.432
	201.786			136.26						10.1149																						527.908		608.693						107.772					527.908		608.693		69.5984
	194.159			168.196						237.449																						54.3065		144.187						202.309					54.3065		144.187		271.828
	194.159			235.069						131.412																						373.83		206.079						267.187					373.83		206.079		56.355
	180.732			116.602						178.534																						54.3065		106.364						168.899					54.3065		106.364		269.238
	201.786			60.2058						124.857																						410.403		318.321						22.4701					410.403		318.321		255.207
	174.602			58.6792						99.4878																						585.131		80.5486						40.3595					585.131		80.5486		122.061
	174.602																																							149.986
				201.15						368.619																						287.864		219.154						149.986					287.864		219.154
				114.844						97.3884																						287.864		136.26						90.5897					287.864		136.26
				226.283						154.713																						325.169		168.196						90.5701					325.169		168.196
				28.4942						149.967																						508.751		235.069						179.237					508.751		235.069
				207.809						313.246																						258.16		116.602						90.5701					258.16		116.602
				207.009						163.463																						574.426		60.2058						244.308					574.426		60.2058
				47.4607						23.7414																						258.16		58.6792						51.4685					258.16		58.6792
																																								40.3595
																																201.786		201.15						164.971					201.786		201.15
																																194.159		114.844						224.282					194.159		114.844
																																194.159		226.283						164.971					194.159		226.283
																																180.732		28.4942						161.599					180.732		28.4942
																																201.786		207.809						51.4685					201.786		207.809
																																174.602		207.009						301.658					174.602		207.009
																																174.602		47.4607						22.4701					174.602		47.4607
																																								34.4194
																																								34.4194
																																								58.7521
																																								37.0792
																																								99.474
																																								199.366
																																								22.0939
																																								184.513
																																								72.619
																																								184.513
																																								199.366
																																								154.644
																																								131.176
																																								22.0939
																																								140.246
																																								103.985
																																								108.425
																																								72.619
																																								108.425
																																								161.521
																																								173.705
																																								37.0792
																																								103.985
																																								90.353
																																								121.164
																																								173.723
																																								183.772
																																								171.124
																																								128.254
																																								131.803
																																								162.061
																																								81.094
																																								81.094
																																								158.564
																																								90.353
																																								186.278
																																								129.235
																																								128.254
																																								133.471
																																								272.544
																																								131.803
																																								121.164
																																								162.061
																																								158.564
																																								272.544
																																								140.614
																																								78.3669
																																								151.793
																																								151.793
																																								199.197
																																								199.197
																																								249.583
																																								272.466
																																								79.6178
																																								384.337
																																								190.67
																																								190.67
																																								78.3669
																																								48.4049
																																								45.2242
																																								201.374
																																								99.5771
																																								35.8635
																																								35.8635
																																								95.0576
																																								45.2242
																																								48.4049
																																								167.628
																																								392.348
																																								57.5698
																																								57.5698
																																								111.103
																																								46.6679
																																								50.3017
																																								111.103
																																								57.749
																																								57.749
																																								318.553
																																								256.487
																																								46.6679
																																								51.916
																																								220.441
																																								0
																																								0
																																								50.3017
																																								206.04
																																								260.995
																																								160.947
																																								100.401
																																								277.42
																																								245.917
																																								206.04
																																								72.3366
																																								172.052
																																								72.3366
																																								197.434
																																								242.247
																																								193.869
																																								174.971
																																								242.247
																																								193.869
																																								219.934
																																								36.5507
																																								163.934
																																								67.0132
																																								36.5507
																																								330.33
																																								130.73
																																								349.131
																																								174.971
																																								44.5496
																																								264.991
																																								192.5
																																								44.5496
																																								172.052
[truncated: 30 more columns]

## Sheet: ED Fig.4b
Distance to closest sinusoid (µm)													Distance to closest arteriole (µm)													Distance to closest megakaryocyte (µm)
LT-HSC		ST-HSC		MPP2/MyE		MPP3/MPP4/CMP		MkP		Pre Meg-E/Pre CFU-E			LT-HSC		ST-HSC		MPP2/MyE		MPP3/MPP4/CMP		MkP		Pre Meg-E/Pre CFU-E			LT-HSC		ST-HSC		MPP2/MyE		MPP3/MPP4/CMP		MkP		Pre Meg-E/Pre CFU-E
Ob	Rd	Ob	Rd	Ob	Rd	Ob	Rd	Ob	Rd	Ob	Rd		Ob	Rd	Ob	Rd	Ob	Rd	Ob	Rd	Ob	Rd	Ob	Rd		Ob	Rd	Ob	Rd	Ob	Rd	Ob	Rd	Ob	Rd	Ob	Rd
23.0532	4.47047	23.7142	0	17.8215	2.99964	22.6635	7.3103	36.9888	0	0	1.45622		224.594	143.733	150.004	0	126.295	67.6179	16.3687	79.9625	29.0876	147.772	74.87	68.9685		46.172	20.5429	24.8171	35.3078	19.4294	28.2169	46.9818	5.26838	11.6063	71.8711	124.68	55.6255
15.8811	0	9.2213	4.67047	8.5498	0	14.7413	2.0426	0.07691	0	0	0		18.3893	140.076	67.2603	60.9946	137.069	47.6731	113.553	7.9367	86.2883	18.2963	104.11	28.1727		8.3153	20.3367	34.1961	58.3444	33.8317	90.7344	2.35592	24.1364	0	68.0345	84.94	10.2694
13.8001	0	13.3764	13.0464	0	4.37991	18.8076	0	22.0363	19.0658	0	10.2541		233.57	121.738	164.803	58.6943	261.086	14.6873	67.8102	0	78.1383	49.4268	101.54	4.55024		13.6296	93.5111	11.5254	267.401	22.9683	37.647	10.0244	59.7996	24.1201	69.434	101.11	42.5359
18.3598	25.6388	27.5672	2.03575	14.1178	0	14.3459	17.7224	30.6875	0.39902	0	28.0466		23.4307	89.1713	165.398	60.7387	55.2255	40.7296	123.844	15.398	68.4344	62.3205	202.29	43.5205		23.5866	9.7888	24.5586	258.396	10.953	30.6144	21.8091	79.1689	23.2472	29.4534	12.85	158.498
0	13.3426	10.7854	0	0	0	12.9976	13.8074	32.7493	20.8232	0	1.65665		95.3062	94.3615	130.028	62.7183	124.509	186.952	32.4256	25.7215	305.208	81.3658	287.62	44.7405		13.081	23.5232	16.6231	34.9752	5.12235	37.5464	10.6987	54.4591	0	50.3968	37.94	23.3611
9.4779	0	16.6827	4.38413	3.7922	0	0.41452	0	6.6929	10.607	0	1.29579		102.503	16.1508	235.31	102.743	120.514	24.1285	80.4423	44.6688	289.167	51.769	125.36	98.936		2.91386	98.983	7.7377	18.5852	29.215	24.2974	16.2066	95.123	19.5644	0	104.04	0
0	0	1.69748	9.7371	22.0281	0	0	17.402	26.5177	0	14.14	0		291.776	247.944	52.5307	83.0534	60.16	163.653	165.322	17.0921	306.643	46.9625	97.73	81.1393		0	0.03789	41.7102	69.2373	14.0343	0	8.7237	20.5297	4.8412	23.9414	55.56	56.2818
0	0	9.8214	0	0	8.1233	9.2499	0	0	0	5.96	7.8205		67.0421	91.3811	280.577	47.7363	117.275	66.1478	148.751	90.1772	50.7114	49.7653	206.25	89.7243		26.2247	0	8.8535	42.3464	0	109.727	18.978	26.3418	34.4823	76.1413	19.86	98.114
7.7421	0	14.7096	21.9554	8.916	16.307	5.77435	10.1694	0	4.7745	0	4.23128		108.972	79.4434	274.601	84.7191	104.54	33.7566	72.8221	0	61.6545	10.3854	298.41	133.96		11.4256	22.0698	13.2279	28.9591	21.7	22.8949	21.5242	60.7429	20.9659	32.1063	41.23	36.3352
7.2387	4.11799	0	14.7738	0	15.8797	6.3442	0	0	24.5384	0	17.8616		119.434	49.0652	35.7227	83.9172	78.3208	80.0392	188.601	87.5896	57.3593	62.0447	30.74	97.43		30.2619	13.9574	40.3078	75.7137	18.8383	74.0061	15.2757	16.7457	9.7055	19.2163	76.36	0
6.7315	2.42795	31.264	15.7708	1.5838	11.9727	7.5097	0	0.29392	11.1406	21.87	33.7254		89.2119	29.1696	223.647	9.2285	246.995	262.133	122.521	12.0331	166.12	10.9876	274.82	88.4818		20.0291	47.8831	36.2393	28.406	22.7313	1.00298	21.0426	19.9936	13.7247	20.2	20.6	61.5603
8.9768	1.01316	0.16756	5.00718	14.8632	3.46932	10.6987	13.4926	0	0	0	0		240.185	67.7031	229.372	4.81414	166.939	237.369	269.841	17.0965	52.5785	0	167.13	74.2118		19.0617	59.8443	10.3436	0	4.1874	1.12026	50.9627	50.1973	4.0371	27.7943	46.57	116.953
23.0532	0	23.7142	5.18841	17.8215	11.2629	22.6635	35.1488	0	10.4356	28.65	19.0466		93.0828	39.9318	64.4797	18.969	240.242	199.817	66.8203	253.23	96.413	50.7978	221.08	60.1916		33.75	36.1338	10.7345	43.3892	0	37.8568	48.1359	26.4256	27.3615	14.1824	13.02	20.5018
15.8811	0	9.2213	21.8471	8.5498	3.19706	14.7413	6.966	10.9134	35.8708	0	4.59152		11.4251	137.178	132.424	145.619	57.11	6.2035	116.554	0	143.266	200.831	186.37	82.4974		47.8938	14.8755	22.982	36.7203	67.43	0	29.25	37.9911	7.2834	21.9861	27.7	21.95
13.8001	1.27689	13.3764	0.30342	0	17.7181	18.8076	3.90206	20.2325	8.8444	0	2.34479		58.6929	65.6407	281.193	15.5835	230.65	210.493	46.889	42.4065	162.692	130.398	282.04	61.3933		9.5633	53.337	43.8273	78.7093	15.13	9.508	21.9806	2.47403	9.2315	96.334	38.2	28.4644
18.3598	9.49	27.5672	0	14.1178	0	14.3459	1.53076	0	0	0	0		231.71	6.0988	0	10.2807	147.39	19.7424	59.3364	81.6423	203.671	150.595	83.32	27.9457		35.3383	22.626	11.2166	79.2006	30.59	84.2188	32.7711	18.1865	25.8178	37.6322	22.2	8.2884
0	9.6136	10.7854	1.40271	0	1.79769	12.9976	0	0	0	0	4.23969		104.98	88.9273	257.21	51.3922	24.35	0.45882	59.8752	150.353	307.052	3.6381	65.1	47.4439		26.34	54.3762	33.0683	34.3316	21.46	84.7995	20.5354	35.434	0	0	21.12	68.1551
9.4779	1.89241	16.6827	0	3.7922	10.2101	0.41452	0	4.5893	12.2738	0	9.0633		121	99.57	90.9589	21.5846	187.26	83.9355	188.899	9.1687	156.688	25.191	326.66	48.7111		6.08	15.7181	1.58867	24.0049	37.43	44.9892	39.05	9.2901	15.9586	63.8153	44.29	48.7664
0	0	1.69748	0	22.0281	9.2641	0	8.8366	0	14.499	0	16.6613		306.72	0	87.9081	101.7	212.18	33.4163	221.072	82.7282	279.668	40.5052	135.24	50.084		20.95	32.2916	34.1841	64.4217	10.61	0	0.82197	50.7712	27.8849	12.6947	37.4	35.9703
0	7.1279	9.8214	4.83751	0	8.1913	9.2499	4.22139	11.1877	25.7785	0	15.3955		180.14	74.1539	62.1705	87.7895	149.81	13.9418	181.136	230.016	17.7404	94.039	327.7	68.5812		27.43	19.1736	20.1114	35.6708	46.6	54.4941	40.1123	5.07994	22.264	8.9283	30.69	25.3194
7.7421	3.4835	14.7096	5.3169	8.916	24.5643	5.77435	0.62756	7.3626	18.183	18.06	4.25181		19.77	253.351	234.643	85.4855	212.08	30.4855	224.097	20.758	18.1021	0	276.75	42.654		58.67	97.529	5.50993	3.95283	28.6	9.5907	49.8215	12.5335	7.3626	47.8332	12.15	10.0549
7.2387	16.5541	0	1.16031	0	19.7314	6.3442	0	12.4574	0	0	0.01889		11.44	26.6935	286.038	60.4112	26.66	24.7039	38.6065	68.862	142.047	45.7545	273.71	18.1752		33.08	111.976	17.1236	12.9619	17.45	104.735	38.15	15.4244	8.0662	32.7949	9.65	5.7456
6.7315	0	31.264	4.18168	1.5838	4.86679	7.5097	0	23.2439	19.5857	0	0		282.7	110.039	139.988	35.5971	156.54	143.793	63.6	73.135	129.892	81.3871	264.12	26.2945		0.26	33.8283	34.7213	15.3936	8.96	18.5472	63.05	36.2536	6.582	7.2852	31.8	49.1307
8.9768	5.00332	0.16756	0	14.8632	1.84995	10.6987	5.29114	0	20.6823	0	10.3542		228.51	45.2568	203.972	12.4309	78.32	209.379	93.25	77.8557	179.274	19.7197	96.38	69.4057		0	54.478	4.92393	102.494	33.55	77.5706	66.49	6.621	52.4095	70.7157	19.73	36.9416
0	19.3199	16.394	27.651	0	12.914	11.1666	0	0.15313	25.8315	0	6.5794		226.98	56.8343	124.007	50.5245	326.77	93.1865	174.9	10.2627	188.815	81.1774	23.53	15.5308		42.81	0	11.434	3.67488	66.72	0	14.27	48.1709	48.8169	0	36.06	0
30.4164	28.4339	20.7604	5.58573	17.82	0	13.0771	0	19.3458	0	19.73	0		170.06	60.7232	124.447	9.005	86.86	43.1893	126.96	55.1247	185.509	96.883	40.05	13.1994		18.92	78.0958	11.1631	39.177	4.09	15.243	27.73	8.9661	13.0049	52.2131	4.84	0
9.6479	0	0.94213	0	6.25	6.275	17.2079	9.8732	0	0	6.67	0		202.33	8.5753	37.88	29.3451	57.18	40.243	62.17	36.1913	82.8689	110.425	228.1	9.064		22.8	11.3606	0	12.6385	48.4	0	48.12	31.1144	22.978	0	12.64	34.2222
24.0926	0.28721	11.6433	2.03026	22.82	0	1.53867	12.5602	31.8795	0	14.64	12.4368		208.01	54.5272	100.5	1.37589	396.23	46.0217	103.42	68.8344	15.9056	115.766	250.82	4.21225		36.95	2.24283	21.58	30.9449	21.7	22.8333	19.29	13.2937	42.9202	4.9236	12.24	0
7.64	24.508	24.163	15.7092	12.39	7.487	7.6861	2.7048	28.659	0	4.31	0		215.19	122.818	75.89	153.689	99.17	99.782	18.5	28.6705	228.297	40.2762	201.51	16.8147		41.97	23.0207	28.7	56.2099	0	86.6096	2.01	46.134	0	34.2968	66.66	48.201
19.51	13.4336	9.0112	17.5513	0	17.2569	7.967	24.1702	17.7051	5.8081	31.51	24.3029		125.99	36.7566	30.51	95.9693	127.41	67.8478	321.1	51.9636	214.655	41.8318	220.42	35.2317		26.67	2.66048	19.17	24.687	108.37	26.4826	0	60.3803	4.8878	25.8175	19.24	45.7248
11.89	0.5083	3.09276	10.7121	1.22	3.77253	7.0421	13.1475	8.4592	0	26.67	16.5036		234.45	23.137	81.07	258.998	370.08	56.7055	83.51	128.57	77.7379	79.8275	110.82	18.4255		30.56	45.0966	10.14	27.474	130.91	15.6276	70.92	40.5818	0	21.5734	109.4	63.6567
30.17	17.4741	0	7.5984	1.44	16.0317	5.11577	0.28691	0	1.72753	26.89	10.1898		126.9	193.689	50.43	92.7731	333.71	148.376	139.34	169.485	55.4502	41.3882	255.79	16.6644		29.54	49.146	6.56	28.5259	90.06	30.2103	26.76	0	13.4094	72.3412	8.01	3.20283
3.88	58.908	0	31.3373		11.9558	4.83577	10.3901	20.8774	3.6821	25.38	9.8359		152.58	205.353	185.31	17.5432		25.1119	41.84	219.095	93.876	97.27	283.82	1.2064		30.76	50.2781	22.23	7.3706		25.1113	28.6	34.5833	47.7245	22.4504	67.64	0
12	2.03886	21.165	20.0744		9.2948	38.4925	0	0	3.5279	19.95	2.52027		6.27	123.822	84.1	238.166		107.035	27.34	111.669	149.782	190.299	172.96	20.4112		0	62.8339	12.43	6.6125		12.4903	32	74.3711	25.9771	86.4308	17.08	1.84192
4.48	20.6471	6.3521	5.59134		6.8954	10.28	0	0	0	5.64	5.7624		319.6	89.578	141.58	146.913		133.09	150.1	50.2739	52.6759	219.735	102.86	8.7564		78.35	15.1576	24.52	0.61404		15.1849	0	55.5759	32.2213	91.3489	55.04	16.5675
5.89	0	22.2952	9.9687		3.9861	11.84	0	0	0	11.57	16.9009		226.71	105.247	70.23	235.852		106.185	66.35	18.1101	27.6888	76.2173	57.73	35.7888		18.94	7.7161	0	73.1049		5.47346	15.86	32.9285	50.1928	76.3332	52.08	77.3689
0	0	0	33.1152		0	16.33	27.9476	0	0	27.36	20.2462		122.84	157.167	21.26	5.36674		84.5617	180.72	134.684	60.9714	0	234.05	68.9046		37.61	0	42.15	7.6789		55.1597	11.26	29.3492	15.6287	53.6273	74.99	79.2907
0	20.2246	8.7785	3.63503		10.6291	2.5	0	0	9.2011	22.28	14.9978		227.13	202.515	79.64	93.4169		180.573	193.06	224.347	133.163	98.844	90.59	34.4748		34.94	8.6617	20.83	79.9534		225.079	21.42	40.259	0	0	36.84	61.0559
20.66	0	13.23	24.0202		10.4241	17.06	5.77548	26.6123	0	0	2.05717		0	203.386	59.24	94.2484		48.5209	132.96	30.1055	34.9445	207.139	203.91	0		32.84	11.8855	15.11	69.9057		187.106	8.64	9.7595	26.8997	35.8663	31.03	53.8179
0.76	0	0.22	17.5383		25.7715	17.05	12.789	0.70291	5.5352	8.54	27.3542		382.89	58.8034	17.26	81.2904		22.6301	129.43	110.733	125.692	43.7911	248.1	4.45268		91.19	207.264	33.93	68.899		158.616	5.22	18.8815	5.5392	22.3969	0	24.0149
2.01	5.3471	9.62	0		0.85698	0	0	5.3783	16.2346	2.47	20.3624		391.51	47.3216	0	87.1984		242.761	222.7	152.674	44.5207	79.2039	377.17	15.2431		44.76	197.893	64.21	46.0613		262.819	11.97	97.679	0	2.94291	67.25	15.2033
0	2.99692	12.6	0		0	0	7.0301	0	9.5669	2.85	1.9697		55.17	45.0625	48.12	26.4221		53.8562	352.23	20.2631	313.325	225.432	243.48	36.2848		56.01	210.34	37.35	12.4094		204.468	117.72	115.572	40.7178	33.1038	54.7	98.195
	48.1679	0.17	8.8828		0	27.54	3.61476	0	5.5913	4.09	0			66.2425	40.12	36.4246		182.372	34.22	14.7793	256.717	222.062	63.61	15.9806			156.18	10.17	76.5044		210.825	95.58	14.9447	0	57.2246	32.93	69.3011
	0	12.28	2.14846		11.1848	7.54	3.92426	0	5.3939	4.9	9.0456			60.9664	11.28	10.8186		102.28	176.24	24.0974	254.412	254.464	187.88	20.2469			148.656	44.86	69.274		28.9148	10.48	56.7541	21.911	53.1872	21.92	159.806
	0	6.25	23.5877		2.27672	4.72	0	5.4195	0	7.03	7.6118			15.2552	212.49	68.8844		77.5699	103.63	66.8527	109.749	0.85194	351.21	9.7869			224.225	41.41	43.5298		139.89	22.78	10.0109	27.15	58.5876	37.99	12.4387
	6.4849	9.63	7.0996		51.7748	26.16	3.41673	2.79965	0	0	2.74143			60.583	253.14	46.7706		49.2068	307.01	8.4077	211.053	243.173	20.66	44.8972			101.009	19.91	65.6505		139.065	22.07	47.9177	13.2185	14.3181	45.57	86.1308
	19.1562	21.79	0.43103		6.5701	9.23	0	0	0	0	0.19175			71.0135	12.76	57.6961		205.534	300.37	29.469	224.194	74.5069	84.92	46.455			125.621	2.3	69.7791		38.9571	18.29	49.6392	0	77.0768	19.87	44.5667
	8.4885	0	0		17.2269	0	14.9207	6.4612	28.8373	10.48	1.62849			108.686	190.13	27.0457		155.003	98.71	32.0922	224.191	8.2841	253.71	10.5355			80.5649	14.13	3.61803		85.0052	133.38	29.7671	0	4.1125	15.46	21.8526
	13.8708	0	11.4809		0	22.82	0	0	3.8356	0	0			152.277	135.07	88.501		132.097	58.43	73.6029	63.9519	59.5233	216.49	15.9818			103.002	8.98	45.5617		89.9469	51.93	30.0728	44.4724	25.228	55.26	2.03641
	4.93896	2.31	16.4334		10.8618	7.56	5.18969	0	49.8472	0	4.19457			234.224	95.02	148.986		13.776	3.02	49.7023	215.545	102.79	370.17	60.499			91.2095	0.84	35.312		107.408	79.78	49.3028	10.1984	36.9763	23.88	31.4729
	0	34.62	4.67973		0	32.83	0	10.58	6.4765	7.82	0			160.554	175.35	100.216		54.2947	101.66	108.333	207.67	65.1003	103.41	86.9635			111.199	20.12	40.2114		90.9002	50.28	69.6137	59.06	0	97.08	33.1194
	15.5822	0	20.3655		15.249	10.22	21.288	0	7.1964	9.59	25.5446			93.7729	132.46	0.79513		70.6643	375.18	46.56	72.13	38.0662	67.47	63.8638			40.3814	0	13.6774		95.4727	26.01	0	12.74	6.0935	38.8	65.9542
	0	15.01	0		0	4.83	14.8058	18.94	0	13.22	30.338			135.615	13.45	80.2327		186.846	115.38	231.95	178.51	100.637	174.18	87.0126			109.505	7.96	3.73392		130.349	92.16	0	14.95	55.4156	43.69	62.6013
	0	3.1	0		3.79072	6.79	0	0	3.5394	0	3.42484			143.819	0	88.9743		43.6065	200.96	0	193.89	31.3496	49.35	108.168			88.9819	50.41	105.68		35.4766	0	23.1573	62.57	19.0568	0	33.8464
	0	7.61	2.8429		22.5373	13.52	13.0769	12	3.08944	0	28.4194			119.142	0	107.669		148.091	196.47	102.482	85.85	49.7669	74.33	85.8309			34.4443	89.38	22.4624		15.2258	0	5.59524	44.53	20.7352	30.62	20.8068
	0	7.14	21.4974		2.29343		11.3942	0	9.395	0	21.8696			233.535	10.78	209.586		100.646		202.522	64.79	39.6558	152.27	104.294			34.4301	0	8.0526		21.9341		38.5737	7.24	26.0221	10	0
	23.4894	23.97	16.5701		12.7936		16.265	17.12	0	36.76	18.9043			30.9138	0	109.139		97.873		90.1526	189.74	76.0542	210.6	71.2057			46.472	5.42	57.9296		28.0133		8.8812	12.48	26.029	5.99	69.1557
	8.5648	6.29	34.3928		1.92375		29.0534	0	1.16526	0	11.7174			58.5308	9.76	127.499		85.7097		203.385	70.92	0	278.92	39.874			34.6549	6.32	84.3304		93.9374		34.2978	40.22	87.554	17.58	62.6534
	0	17.67	0		3.26306		0	0	0	0	19.5908			104.088	17.47	128.627		40.2441		201.155	183.54	29.3137	21.74	86.2017			44.7364	8.44	15.4333		46.9273		0	15.25	5.8715	17.87	92.1546
	9.4151	0	9.5135		11.7203		0	0	10.7482	30.12	35.1802			143.335	0	203.458		88.2707		171.625	84.68	178.954	33.78	32.1837			34.9545	95.64	7.0339		1.47704		15.8483	1.18	31.5932	24.99	24.095
	0	5.23	8.272		13.1749		16.1516	1.7	2.94184	2.59	22.0081			165.788	9.46	39.4571		77.596		122.074	31.48	214.819	54.48	30.0564			7.6671	0	39.6426		100.834		46.5906	3.62	0	35.01	24.1944
	0	10.42	0		1.26478		8.1865	5.71	27.3645	5.79	42.156			152.328	12.11	50.3046		137.062		54.9311	307.02	5.0976	93.16	8.793			13.8887	87.7	24.5177		76.9833		42.3831	31.21	15.5257	45.5	43.4808
	14.8666	28.62	10.6108		0		16.5768	0	9.5223	38.39	11.373			44.0418	7.99	76.8923		4.4666		170.274	48.59	0	233.51	48.5474			6.9673	55.39	56.4246		23.5864		97.711	54.27	42.3892	8.95	30.7364
	7.836		4.05195		0		0	9.8	0	0	6.1749			141.455		42.0738		36.4416		42.0379	39.87	204.054	44.55	8.3343			8.0682		59.3433		21.368		153.512	34.77	28.1987	38.76	44.2178
	0		0		0.32843		45.4393	30.32	5.8451	0	0			77.6346		26.9689		36.2664		172.57	70.74	66.062	99.7	28.4515			14.1077		37.5538		22.8674		168.943	0	0	0.88	31.9386
	30.2571		0		17.5583		50.3572	0	0	13.51	5.1925			65.5507		20.6692		4.11705		230.934	387.78	22.2204	155.22	74.9464			26.1875		12.7537		42.6252		132.807	0	9.2422	16.83	10.7129
	51.0337		24.1009		0		30.8833	0.36	6.6843	0	5.7692			7.0184		68.2607		77.3163		196.503	147.16	23.8663	240.15	116.12			93.1269		36.3443		0		121.127	21.67	51.037	6.66	12.6032
	0		30.0618		9.4281		8.7705	15.92	10.4119	0	20.7583			77.5711		13.5106		182.967		232.224	59.47	11.4561	134.44	122.578			50.8112		38.1185		12.1615		202.13	16.54	26.6784	41.29	28.2608
	13.0163		0		7.9683		0	0	9.244	9.52	19.0408			141.333		71.0132		86.2523		59.5861	177.37	17.0409	225.96	107.666			83.338		9.5301		6.2108		245.237	48.9	49.8	0	7.761
	0		7.6282		12.2039		0	0	0	7.81	22.8324			195.727		34.9293		72.7471		65.8309	111.16	51.9083	0	125.958			15.8433		26.8726		12.1084		209.385	13.57	20.3458	17.29	14.0171
	15.0175		5.02755		16.8426		39.6276	2.67	14.8054	17.34	9.1904			159.952		22.7882		179.698		157.752	353.83	70.5472	85.11	95.333			42.5855		63.3795		28.0732		173.609	17.81	20.8041	18.66	74.2963
	0		6.0838		23.9003		37.8079	33.87	0	0	7.7336			100.223		16.6204		49.7813		8.2187	9.58	88.3876	43.23	132.495			7.0733		41.5575		5.91853		0	30.83	50.8024	10.19	69.0291
	7.4115		0		0		0	11.73	13.9334	24.92	14.4768			61.3594		79.2141		23.7448		23.6115	179.33	126.12	131.7	161.25			0		27.6374		47.5981		39.4868	38.84	0	36.88	12.8186
	28.5026		0		8.5401		24.4242	9.26	3.9263	4.78	0			21.6045		229.325		13.776		26.9256	45.59	157.87	316.07	67.7667			19.5327		97.537		154.302		105.142	0	33.7253	43.53	24.2884
	50.4108		3.28436		0		18.8705	2.66	10.1066	2.94	8.0664			100.694		38.948		159.079		13.971	189.87	252.034	280.47	79.1081			12.9136		0		57.2279		73.4343	35.74	21.1206	26.12	33.8833
	25.1565		20.1109		5.76598		0	4.42	0.30861	0	1.69343			16.8442		132.665		209.148		173.575	132.8	166.721	77.02	68.6359			273.506		26.4333		0		74.1573	28.66	30.9882	82.87	11.9741
	18.7361		0		8.557		11.8258	1.18	3.40925	0.71	0			53.5984		233.144		111.138		8.7554	113.83	50.5674	141.42	87.2737			43.8224		66.3001		26.4229		112.499	0	56.0042	23.51	38.3348
	0.16274		8.6885		0.33273		0.1906	1.27	18.3899	17.26	0			149.521		138.593		200.693		14.7912	271.17	82.8396	161.47	52.588			188.63		38.7465		165.801		59.268	44.36	21.8914	21.25	59.0579
	31.4555		9.5214		45.2934		0	16.45	4.1896	16.44	0			18.6557		89.1379		35.5435		69.6364	328.12	87.1479	103.64	100.822			0		5.30664		200.25		61.9898	57.39	7.3095	50.61	62.7602
	22.8577		0		8.4437		20.251	0	0	0	0			114.826		220.512		146.161		150.574	76.17	85.5977	211.06	133.603			221.31		36.1596		30.8959		94.9245	3.87	15.6376	8.52	34.5419
	14.6065		5.88925		12.2373		6.7321	2.16	0	1.1	8.6819			39.8336		25.0404		122.369		151.954	103.63	152.048	145.43	140.802			18.3694		21.3892		188.469		119.415	43.63	6.6805	12.78	32.0355
	26.0195		1.13406		10.1186		14.7399	6.86	6.9985	5.82	0			165.952		0		104.737		135.888	155.23	182.139	47.46	156.158			64.7655		18.834		36.1885		86.6569	25.67	17.1195	20.23	69.884
	13.4951		11.2739		7.8475		9.7453	0	12.5171	13.14	0			144.359		59.805		71.3817		163.791	152.05	147.298	237.68	165.862			221.349		60.0748		61.3634		25.3808	11.59	50.0211	30.49	45.0436
	4.56679		12.7006		22.7995		14.2732	13.72	37.868	11.3	4.78863			161.317		218.231		177.55		30.4624	77.42	144.216	140.8	95.86			5.41041		18.8434		14.5458		30.6242	2.45	11.85	27.52	46.3731
	0		6.502		4.37139		21.667	24.23	15.1741	23.83	0			119.255		152.381		0		239.724	174.53	115.077	164.11	74.3881			157.575		6.8647		27.3282		11.8543	13.68	25.5421	20.97	42.5729
	0.0624		29.0376		10.2369		3.54301	3.07	2.77201		0			132.315		51.8676		35.3215		123.227	100.37	117.251		68.8813			116.049		44.3341		15.7412		7.6598	31.55	28.5843		32.0382
	11.8262		0		3.57502		0	0	0		0			106.658		57.4024		78.6302		80.1179	81.19	103.601	448.322	84.1351			0		51.0513		12.2814		14.8928	7.39	50.4532		0
	0		7.0177		18.937		12.3769	4.01	3.514		0			129.373		91.8164		41.1469		110.998	157.72	21.5372	452.668	136.443			35.8944		15.8983		0		14.299	20.35	0		5.3193
	16.7348		2.21892		5.6471		12.9282	12.98	0		6.424			95.4109		66.3758		47.3875		95.7852	130.59	26.2372	311.367	81.4159			91.251		15.4536		79.0927		9.5377	16.54	41.432		26.2674
	0		22.5029		21.3943		11.148	6.04	10.2231		0			67.2186		19.2353		3.45989		129.586	11.88	0	123.092	69.8553			41.1774		17.9731		36.1462		8.9382	31.25	16.5718		38.8654
	6.5808		14.8323		0		19.224	0	1.56954		10.1963			121.723		22.5721		136.835		80.2977	212.41	43.3218	198.23	53.9757			9.3719		56.336		11.2308		20.744	10.24	23.5798		6.6195
	8.0878		26.9517		10.4651		45.1834	2.44	4.5337		0			7.6562		17.5202		152.613		62.5828	101.35	130.215	340.437	59.555			3.31565		0		50.9811		34.6679	22.7	60.8713		23.7022
	7.3198		67.0574		0		31.1961	16.22	0		3.83155			49.2		174.378		101.997		60.8122	91.97	76.4836	321.735	17.1275			21.8861		174.961		62.7098		95.7864	41.74	58.6591		104.93
	0		9.4543		0		9.1376	0	0		19.0539			78.0055		170.289		149.957		176.756	91.71	32.642	172.277	9.3056			1.6462		214.264		0		74.9327	4.14	56.9342		11.8087
	7.0908		0		0		0	4.32	17.9185		22.2382			223.954		160.612		167.448		107.913	266.29	15.1984	135.962	0			24.9903		192.917		103.714		53.8056	18.37	0		29.9406
	16.577		0		16.4062		0	4.8	6.4304		23.0782			203.555		167.811		23.3623		130.856	109.93	29.6304	89.1746	51.3188			19.8721		145.8		63.6928		1.18218	30.8	1.34152		22.5638
	15.7653		0		0		16.2543	0	17.3145		17.1368			224.392		220.217		37.0633		57.2726	53.49	49.8992	26.1584	62.8273			12.102		225.654		1.05709		12.3755	48.1	33.6074		50.9582
	0		11.6735		36.8506		0	29.99	19.8021		21.717			208.361		100.744		236.153		108.323	331.41	10.904	45.2423	129.292			47.8082		224.662		36.5059		4.26199	29.1	5.5978		9.5089
	4.66207		0		33.8223		21.9679	18.67	24.6046		17.4296			108.258		123.938		167.224		76.4574	333.12	55.9332	380.65	0			76.6759		163.171		83.8762		2.4753	13.75	28.4847		29.5639
	23.7768		2.30668		0		21.0768	4.35	0		23.7308			52.6984		0		150.488		155.957	135.22	7.2398	435.908	13.2404			0		227.84		26.7713		48.9171	39.81	28.7033		0
	13.3399		9.8592		3.12167		11.189	15.59	25.9722		22.6027			32.69		170.58		46.6831		40.0669	106.52	63.4302	429.535	32.3268			40.0808		128.297		56.5607		54.3803	100.9	25.9654		20.0908
	9.9249		3.46856		3.91015		2.51566	0	32.8016		2.28394			46.0182		163.677		51.1023		16.0316	30.85	0	42.4582	71.5721			2.19106		136.954		54.69		11.8741	17.92	46.9992		41.3776
	12.1851		7.2745		16.7376		9.0813	0	1.24149		0			90.8123		146.962		52.3477		85.0015	33.49	5.7154	54.9517	78.6539			18.3663		238.078		32.9845		18.9777	38.24	35.4948		49.3897
	16.1955		22.804		22.061		16.7491	0	23.8185		8.6964			111.584		150.992		81.3372		81.651	424.3	123.661	86.836	151.779			89.3173		249.553		4.10418		5.52251	82.57	36.139		65.368
	23.2898		2.89648		16.0326		0.49985	0	14.3403		9.3692			56.7914		157.557		150.067		65.8548	174.89	0	57.4456	139.253			27.571		42.2253		60.6194		8.916	6.09	12.7971		38.4905
	16.2747		32.4647		0		3.30194	18.77	30.0858		11.4105			130.812		201.478		65.5059		47.0249	340.33	33.4844	39.1592	43.5577			1.71572		76.5734		21.8665		30.0135	10.78	29.7143		49.7945
	6.7741		21.473		3.17697		4.52343	47.39	0		0			34.6969		65.3162		140.922		96.591	95.45	153.926	0	116.649			52.7762		120.746		22.8809		97.741	130.48	0		0
	7.452		7.4941		5.92159		11.7077	11.01	8.7522		9.4136			74.0393		7.1581		185.414		62.9475	107.66	62.2044	31.2939	186.977			24.7032		103.061		15.9343		59.4082	34.77	46.846		67.53
	10.6844		7.2745		11.4295		18.9959	19.75	0		7.8911			142.946		17.6763		67.979		58.0935	150.66	160.721	20.5794	47.976			72.2573		116.057		76.612		10.8458	0	23.8826		19.3904
	2.68973		16.7888		0		17.4083	0	11.0565		35.9406			52.1099		5.93245		10.1797		257.7	188.93	40.7948	492.473	163.979			53.1967		90.4923		5.82231		8.9152	24.36	21.9448		51.9614
	23.9347		13.2163		7.115		7.563	1.26	0.05693		16.6917			11.8609		23.1237		40.171		12.1594	112.91	127.032	244.214	121.943			14.7987		116.983		38.5555		22.2866	56.53	18.1659		75.0212
	9.8712		6.0686		7.6209		19.4029	0.7	29.8464		19.2053			53.0735		249.678		69.0686		113.434	257.06	68.8417	310.589	119.695			61.4138		20.5187		52.6768		248.483	5.83	31.3515		31.5602
	5.8173		5.5471		3.62027		0	39.19	5.1095		5.756			51.0091		109.419		79.3984		219.559	57.1	100.167	153.256	94.3789			58.168		0		39.8728		0	0	55.7606		34.9828
	23.2558		0		16.0614		0	0.67	11.0586		0			87.0717		102.043		41.8305		221.662	102.71	82.828	7.3902	72.2308			37.5139		1.92765		13.5004		0	0	57.5748		21.3539
	22.816		29.7534		28.4169		0	5.6	31.4623		48.5065			69.4472		167.579		188.054		24.803	134.57	140.036	17.9799	53.2136			12.9385		34.6786		24.4497		13.4762	0	12.1642		27.4967
	0		0		2.85676		4.78001	11.49	0		42.048			33.912		105.546		157.864		92.6777	29.63	25.0727	180.767	62.0684			82.1718		68.9038		33.2245		216.068	16.6	15.7135		4.09947
	9.2938		15.4498		8.6906		10.2719	18.84	0		14.6656			122.809		93.1414		67.5693		69.1254	61.71	46.7797	174.282	55.945			30.7026		76.2124		39.1597		149.225	69.38	0.59821		57.4161
	21.0935		3.54034		4.9802		15.1129		0		56.0197			146.834		31.3028		97.252		4.20971		109.484	176.655	57.1707			0		95.8541		84.3663		38.6406		36.3477		26.9994
	3.31201		0		18.2378		0		0		25.6918			106.379		80.2756		24.7724		68.0451		88.4067	105.126	82.0323			72.8299		46.7116		1.71495		46.2126		30.5496		5.2881
	18.7232		2		7.4949		0		26.5812		3.27485			0.67512		23.1425		19.8247		98.309		151.353	481.455	53.8303			39.1167		31.5075		105.104		160.849		6.3617		96.787
	19.0903		24.6995		2.13316		0		7.5433		1.75676			226.279		95.3616		115.188		77.2207		187.785	378.359	75.4156			70.4032		9.3657		60.3607		49.6531		73.779		31.4488
	0		0		3.33347		7.6765		32.0514		4.65873			263.854		143.542		47.9218		121.968		134.708	7.0556	40.8113			57.1498		0.88786		19.0601		48.2508		31.238		72.0697
	4.30804		25.3565		19.2215		3.75386		0		1.5071			21.4285		151.962		124.178		62.7375		128.418	66.8429	42.0491			106.963		33.399		8.112		58.6829		34.5794		57.0883
	5.22058		30.9902		21.4424		15.0325		8.8451		7.3451			69.2821		39.9047		117.438		145.795		177.61	59.7487	39.4808			7.058		0.22089		51.5566		110.635		0		76.0189
	0		3.83467		6.1		8.6647		28.9518		5.4372			180.143		121.405		95.0676		112.32		165.831	162.087	34.1214			64.4006		8.3597		76.9113		78.6689		162.645		37.3702
	3.83488		0		38.5504		33.1914		34.8406		12.9488			92.3477		129.867		161.487		191.409		122.979	124.618	41.0538			38.8931		0.99119		18.2549		9.8986		190.054		21.3313
	18.3628		0		0		22.74		12.5739		20.3875			69.7203		96.497		201.461		92.5303		47.7136	111.465	14.1692			37.4807		23.1229		39.08		9.3644		198.109		61.7339
	40.6067		13.0981		0		13.7922		24.3124		20.8378			69.9374		144.421		60.4202		89.246		67.0472	23.46	2.46673			26.3479		61.6217		128.479		17.8708		237.851		45.0627
	19.7101		0		0		0.8608		27.7944		10.7964			124.515		72.3142		36.1408		103.808		237.964	17.04	0			60.8649		51.6506		166.085		27.9781		158.364		62.1837
	45.3202		0		17.105		16.4247		0.25676		15.7892			117.216		35.5618		181.972		20.3002		212.884	234.98	0			67.4479		54.0385		30.1479		100.982		173.567		17.5798
	0		0		21.2365		6.5318		9.3887		2.35932			64.3431		6.6595		182.091		36.1605		88.1163	51.67	53.5652			48.239		25.3057		55.633		18.5097		169.858		34.1165
	8.3745		12.709		0		0		13.9127		2.53671			177.079		106.734		110.593		169.343		9.9205	71.69	24.3551			114.989		96.893		136.847		0		150.797		22.8783
	9.5784		0		18.6207		14.9453		0		2.18063			179.678		74.6485		103.336		43.8582		39.1186	70.82	15.2317			33.4889		11.1602		0.26331		78.3225		182.814		34.2655
	30.3984		4.76056		0		12.5432		1.36189		0			64.6646		70.3707		100.643		35.0017		251.334	170.01	11.5829			45.8345		38.6173		8.545		54.3357		149.965		2.57401
	0		0.54985		7.6093		0		0.37223		0			59.6457		77.6523		65.2943		63.2148		164.808	147.37	110.791			45.6255		20.0342		16.3757		39.2221		191.061		38.0201
	8.8341		2.57859		0		8.0429		14.2885		0			52.5825		106.287		108.382		85.2911		99.011	91.39	42.3275			10.0434		28.1483		36.887		16.8774		216.784		44.8469
	4.08894		10.9399		1.15011		27.4931		6.0352		0.26769			91.2244		106.045		72.7167		21.0586		27.3089	100.24	64.8583			22.5374		14.1351		0.85355		36.6654		130.894		42.0819
	19.2828		23.4604		38.4661		22.2996		16.5145		9.906			15.9833		104.773		6.1365		44.2369		143.301	90.93	24.5884			102.796		52.254		0		28.5695		190.293		21.9723
	20.366		0		12.9908		0		28.3		0			133.114		93.8169		114.935		23.1984		25.7597	3.53	172.399			97.259		4.98474		34.742		42.8335		164.78		33.1895
	13.2339		10.7615		13.8126		4.97775		4.9102		28.6574			235.153		95.5926		61.7609		140.046		111.695	39.41	126.946			108.232		0		28.3999		2.25742		253.682		22.0692
	8.2128		10.3683		5.82228		19.0744		0		20.5915			86.5743		110.604		66.6791		36.7791		85.8825	24.69	153.657			6.7155		28.8794		37.2059		92.8032		258.539		1.88206
	8.2098		8.4884		0		13.1292		0		44.7747			75.79		135.993		49.1559		127.124		0.89974	156.05	119.804			90.5092		9.6973		13.2799		62.6937		267.303		0
	29.4725		14.0872		29.9833		0		0		31.1705			123.883		93.2603		110.641		201.432		26.0215	205.92	110.157			43.3625		13.1755		12.8798		74.3642		192.548		25.8151
	8.0307		1.34716		0.86182		0		0		43.8211			38.6629		40.1169		22.8416		206.813		81.9364	116.59	65.99			65.5743		14.6891		0.85771		66.1628		216.491		7.4181
	0.13523		7.0374		28.0355		12.0178		11.2683		2.33647			20.3116		62.4101		65.585		65.5001		115.774	146.82	41.0347			17.5229		72.2208		62.1242		58.1521		265.363		27.4057
	15.4464		4.67382		0		18.3978		8.4561		5.4627			256.213		65.9291		94.1979		169.332		110.016	81.15	27.534			20.0417		3.92119		0		52.0775		89.2043		15.5866
	5.54283		23.7845		0		14.1015		0		13.6783			125.634		20.0408		31.1207		144.061		152.165	171.15	8.4938			36.3715		13.0462		39.1698		26.5651		105.886		15.8641
	14.7114		8.1365		0		0.62756		17.9645		0			93.8797		76.9693		56.5998		36.4154		188.029	51.17	0			0		31.2157		78.5325		25.1264		38.6072		2.70286
	0		0		8.8753		0		22.295		0			141.765		24.9979		105.129		51.954		162.688	193.02	30.2138			8.2762		0		97.915		3.09567		60.4295		55.8586
	3.82079		9.2513		0		8.0819		21.1022		18.286			60.6616		126.043		0		35.0445		68.1047	149.79	17.325			29.4748		57.9847		16.0954		75.9241		37.0368		26.3546
	0		27.1478		2.67859		8.2581		0		5.2397			74.3808		0		61.785		121.043		177.045	63.08	40.6574			80.0943		40.9465		10.0142		0		93.4647		34.9399
	13.2423		21.0953		0		22.6495		0		12.6538			142.045		73.7593		36.1368		182.066		216.441	62.88	52.6253			1.3106		50.4259		34.9847		48.2125		135.56		0
	47.5419		4.08687		0.03298		20.266		22.4513		21.4838			214.173		115.811		81.1404		68.686		136.416	31.74	57.2295			29.423		56.7425		58.0462		45.8592		25.5763		0
	0		9.0274		12.04		21.0803		0		8.1551			60.3831		209.344		150.475		59.1344		78.7419	79.99	5.7716			0		36.9415		13.195		115.746		98.709		2.9144
	0		21.2666		4.32223		3.08989		0		14.6585			138.307		212.031		141.618		33.8155		31.0195	125.28	52.8011			63.643		69.6786		40.9582		65.5219		61.1602		13.673
	9.9786		3.46455		36.3677		5.37751		0.17151		0.74949			173.389		262.674		78.6795		30.5295		135.545	240.64	7.2154			66.0088		87.6339		13.1981		45.4869		70.9843		14.1137
	19.5765		0		0		20.0299		1.64667		0			191.523		164.741		38.3155		86.4855		197.658	197.46	15.1603			16.4799		30.8862		17.5204		7.5913		70.4667		15.5633
	0		0		0.3406		0		0		0			54.1231		61.5884		42.9784		126.069		245.009	327.02	0			6.5982		13.7716		30.2419		4.02933		116.337		184.142
	14.962		8.2384		0		28.6567		9.1735		7.3459			30.3291		67.8198		43.1681		35.2362		58.3664	165.49	0			26.6639		28.0425		25.053		26.6455		72.7978		119.51
	0		0		0		0		0		25.1254			36.2596		29.5467		0		64.7755		47.1784	215.02	70.2191			0		43.637		22.6053		48.2621		20.8216		154.074
	20.1029		5.17866		7.5498		30.2912		0		2.94637			2.82167		169.092		86.9309		18.1492		103.923	190.13	68.6124			11.0473		234.511		15.8174		101.416		43.2795		159.019
	0		3.67521		2.78641		22.1865		8.3854		0			36.695		162.466		22.0043		35.656		207.05	67.27	29.7128			12.4125		198.105		45.8168		34.4027		35.1252		174.875
	8.9427		4.01744		0		7.9795		11.3988		17.9467			63.7472		158.979		111.975		116.008		221.984	70.88	39.2337			8.804		10.0618		55.56		97.763		74.0181		220.577
	39.6578		7.7012		21.6167		0		17.9445		5.8853			74.0695		90.3792		24.5366		221.797		142.569	81.83	27.972			3.28034		0.67142		17.429		103.391		59.5398		214.375
	0.23103		0		2.85891		0		0		11.2285			155.644		124.991		40.5808		133.697		41.0721	49.95	26.904			14.3147		148.65		37.1522		63.1459		97.322		144.837
	18.0283		0		10.1898		17.6221		0		0			0		18.2663		47.6377		191.548		48.9458	116.9	36.2835			44.5802		83.5087		0		39.0431		56.4783		151.309
	23.2338		1.2149		11.3735		1.22185		2.5997		8.9095			74.026		27.4587		153.101		11.3917		93.071	132.13	9.3362			42.1329		134.304		49.8308		58.8737		45.096		143.211
	0		9.69		0		24.4415		0		0			99.026		46.2984		125.941		172.693		50.6217	60.18	2.95583			5.9331		27.9591		34.6518		63.212		15.0082		184.859
	0		0		29.9475		0		26.9425		4.1274			48.1749		84.3195		11.1647		102.562		120.212	66.6	27.2282			4.7198		47.819		98.796		49.783		31.9519		176.254
	33.3143		40.7711		29.6981		8.3628		11.8232		8.45			0		0		94.4476		112.24		123.912	49.58	47.022			24.8342		0.11666		48.048		88.0351		6.5218		209.133
	5.06759		1.13672		36.7891		11.1071		0		15.1833			64.2414		126.216		99.001		7.2626		0	11.98	81.2269			50.6756		62.7432		26.786		6.4028		17.6993		132.406
	12.8663		0		0		21.067		0		17.0946			113.862		60.487		92.1869		52.8247		221.425	82.36	76.2389			20.6919		62.3451		26.924		80.9603		34.7086		151.808
	5.0944		13.7465		0		25.6022		0		0			236.992		116.663		23.9698		5.79388		218.455	220.05	97.452			6.2527		18.4393		68.2969		61.0149		0		173.745
	15.8397		0.12986		4.52231		12.2881		29.6074		19.8514			149.473		73.0542		19.1963		0		163.875	109.4	78.8938			39.3181		16.8332		26.7031		15.9855		32.8408		179.207
	21.668		1.26769		0		0		0		14.5541			126.05		108.026		39.1946		7.4597		96.083	233.44	84.7518			23.5794		74.5573		14.2194		67.8531		54.2638		152.689
	0		11.38		0		0		32.3757		0.91602			48.9043		183.879		46.8829		56.6544		76.4897	86.5	105.039			2.28864		34.0633		18.5394		20.9573		38.1691		223.109
	25.749		23.801		8.4514		36.4696		14.2888		0			0		116.318		64.3395		30.2801		103.446	77.89	88.288			53.5955		13.1205		19.9846		29.3364		62.3444		98.983
	10.1547		2.30668		23.3642		2.43187		10.7163		30.1793			238.232		119.473		89.5878		114.256		14.5442	84.57	68.9914			9.0497		17.1096		45.6499		25.9189		82.081		163.853
	4.84873		4.60317		3.28063		10.7351		12.468		1.56566			227.7		150.511		75.7929		50.9478		47.6718	46.69	58.9563			56.3785		53.5333		71.1029		43.4256		100.261		162.758
	17.8063		7.3603		10.0911		0		6.9862		14.149			157.329		69.7528		99.588		177.801		70.4034	0.67	36.9636			12.2912		53.7793		57.5625		38.1697		57.4957		189.664
	8.3755		10.2423		31.6095		16.6083		0		13.9315			170.584		127.772		35.6544		25.5751		53.7936	94.23	45.3632			50.9861		42.2258		52.6419		41.0885		54.8146		158.636
	19.2206		15.232		11.1335		11.5024		0.31588		0			131.702		96.725		19.6723		90.6153		119.838	96.09	26.2321			22.889		38.2165		9.8339		70.6521		22.1242		198.683
	0		5.27201		4.96097		25.3376		4.3972		0.24054			73.0496		81.9681		58.7433		92.4439		57.4309	251.41	107.574			28.8607		64.4307		32.4241		85.423		90.8514		216.485
	23.0245		30.2159		0		4.25866		13.8643		10.709			0		22.2043		5.52869		95.7784		88.7796	58.03	111.309			18.4721		17.7381		0		46.6519		3.49175		243.451
	10.5039		0		23.9744		15.379		33.6906		25.3699			91.3979		78.0307		27.5027		42.2449		83.221	102.85	0			21.6397		17.4009		68.7256		0.14696		36.5093		235.873
	19.6606		0		3.61673		0		0		18.1965			40.5777		183.858		16.4826		2.83935		49.8766	63.55	83.7072			7.3705		32.955		193.081		42.1102		81.038		126.492
	12.381		14.0596		15.548		53.9033		18.6594		0			108.058		106.742		175.548		4.15591		37.733	145.77	35.6653			19.6364		31.2166		3.27421		79.1023		1.61812		181.862
	0		1.65127		20.3642		30.6669		9.6227		0			100.663		59.8236		131.514		70.1099		190.104	108.14	7.8125			0		0		74.3545		69.0207		28.0513		222.082
	0		0		0		0		0		15.1839			112.765		9.3498		132.864		61.4942		20.6054	2.73	54.1658			13.46		6.9768		59.1821		65.4816		0		197.478
	9.9141		4.97441		0		6.6004		27.9888		4.25181			58.9358		31.5734		165.152		136.304		61.4989	73.67	93.063			0		3.6591		14.0437		111.818		44.2372		213.182
	5.8558		1.16478		0		9.168		41.2512		3.42555			49.7011		89.7252		226.534		170.234		9.5655	3.28	58.8167			33.8187		22.5331		29.2648		41.5607		16.4225		209.3
	0.59932		0		6.3093		8.6487		0.65634		22.0473			130.185		40.4991		222.727		44.5032		157.582	7.8	48.5376			59.514		39.2068		9.4892		92.6399		9.3283		255.432
	5.33161		10.7814		12.0921		12.4589		0.25891		0			28.6772		62.6515		258.485		75.3137		157.411	222.22	109.027			37.6956		2.86048		25.8539		13.0571		11.5426		185.387
	0.29792		1.27185		0		11.0775		0		0			171.962		5.36976		135.251		97		192.863	37	94.7175			35.4917		49.5166		41.1435		41.7272		16.0071		256.65
	0		34.1276		5.92548		13.0533		3.7351		26.2194			97.119		16.9547		45.6151		84.7134		170.72	69.23	91.5254			11.7395		57.6108		59.3756		43.2099		12.0631		214.962
	0		0		0		13.9094		1.3861		34.4912			119.859		83.0269		150.378		51.1403		61.8148	157.05	87.4885			12.2351		43.1767		8.187		11.8007		67.1162		243.842
	14.4485		8.0352		4.39207		5.57679		0		25.7053			32.4759		60.5564		108.126		64.942		54.9039	206.11	171.652			70.0643		72.3084		8.8326		9.1173		2.6498		275.372
	28.6613		14.1366		12.4004		20.5128		0		9.9583			61.3545		126.058		171.074		27.9542		147.573	23.7152	186.388			40.0909		72.348		5.67012		3.71865		84.6259		198.349
	1.91534		21.1327		0		9.2215		1.92521		0			125.523		40.6743		152.582		56.6357		130.015	17.298	117.996			21.891		59.952		0		5.05977		44.9672		201.4
	21.2752		0		0		0		0		31.5163			109.624		24.568		101.719		221.085		68.8193	230.927	53.378			41.0486		73.3171		25.1066		41.8179		8.1087		201.155
	19.0829		2.75676		29.9323		9.0868		10.4496		0			29.9144		39.4528		79.1233		97.372		124.917	235.244	53.7773			6.9869		43.7925		1.89251		40.0757		33.2091		211.129
	9.1728		0.33523		12.469		11.2862		16.6607		4.26411			104.598		113.548		76.8052		85.3429		65.1913	48.0989	44.7917			7.3391		68.8284		16.7826		17.6911		6.7489		28.2598
	33.5553		0		18.1221		0		7.6982		0			130.594		20.5386		74.9791		191.594		99.91	46.8417	46.8289			14.4939		26.6713		29.2704		90.3394		4.3682		16.724
	0.62329		13.4291		16.2729		0		0		0			35.5931		1.60411		180.872		124.323		79.7444	51.9301	9.5117			14.7996		69.6681		8.4824		138.395		27.2924		64.4394
	5.8		13.0018		0		19.8326		2.27099		0			21.3241		3.86113		205.896		61.963		56.2337	71.946	55.8305			3.2312		27.8277		13.8059		61.3248		259.699		40.5814
	0		19.4035		0		0		0		0			11.2809		182.156		132.486		42.5796		48.3414	71.0752	33.3035			23.2664		47.2158		15.9201		0		12.4803		59.9825
	0		0		11.0834		6.7818		0		0			17.952		229.235		191.741		23.8278		75.1142	170.27	63.5332			32.0157		31.0738		10.6312		4.49086		16.6221		121.362
	10.6854		8.1365		32.412		28.4154		10.863		2.14072			5.64531		232.746		97.695		88.411		94.06	147.625	56.6526			0		70.6668		2.34958		28.1388		26.4124		41.7357
	11.6877		0.96865		0		35.5759		13.9438		12.0761			51.0825		169.483		148.965		112.05		108.07	91.6482	39.0748			1.8129		19.6351		33.3203		0		9.3409		62.5678
	6.6714		5.48684		0		0		3.44005		15.5354			9.4639		199.637		128.925		187.44		155.675	100.499	41.9207			10.8059		0		5.35973		17.9671		28.0459		105.771
	0		0.12986		26.9101		41.921		4.433		19.1817			68.0783		50.2625		152.237		35.1084		19.3465	91.194	26.5125			49.8791		35.6172		54.324		18.7036		24.5186		31.5393
	14.3997		4.01744		0		23.0128		14.7236		28.8486			129.448		119.636		116.571		114.549		9.6236	129.247	13.2461			23.7228		28.4222		83.8413		58.8604		60.4124		38.0365
	2.5548		0		5.05176		0		12.3271		11.6092			20.5552		3.67521		13.7231		27.7727		3.21886	3.79403	30.7057			55.7834		10.8396		52.5726		53.1863		13.9811		153.271
	8.9276		0		5.36587		0		0.60889		15.2528			151.902		53.8068		0		100.493		36.7192	48.5134	32.2078			92.2432		19.2966		22.3255		34.4782		93.253		138.349
	0		12.845		2.85676		7.2498		7.9411		14.466			164.779		86.5355		86.5581		101.034		9.3727	39.6696	16.8528			255.247		62.2817		34.3137		4.1068		4.4875		48.4269
	5.24545		16.3069		0		10.109		22.5363		23.5929			92.7112		125.872		139.884		112.307		0	24.9472	72.0461			77.5684		103.465		227.934		29.1998		54.5242		23.5414
	0.48145		6.6175		0		15.92		6.2666		1.15406			39.1414		118.94		15.5789		215.45		53.9664	156.312	77.238			58.3691		4.38982		15.2923		11.3735		39.6863		27.8691
	12.6121		7.4999		0		0.2567		6.9938		0			80.3407		215.532		146.75		52.353		114.805	206.184	10.5631			8.2552		20.5245		41.2381		36.7395		186.33		92.674
	4.39583		13.3978		0		7.8627		0		32.6142			24.174		127.986		221.116		1.08672		201.386	116.846	21.1678			7.6224		43.7993		29.2141		46.1563		40.3737		29.1164
	13.5		0		0		5.86428		10.223		18.4505			7.8241		84.0464		246.967		76.6554		74.7163	147.08	27.9313			0		47.2953		24.4097		10.9802		0.62683		98.379
	6.556		4.6134		13.5939		8.0279		0.90728		17.4359			99.268		37.7173		91.3535		125.319		170.64	81.4116	12.8259			89.5652		65.3143		34.9155		18.1436		0		106.558
	17.1291		0.55614		14.4246		6.0338		0.87173		11.0849			13.0682		53.8191		87.7588		6.7018		129.212	171.406	88.6743			189.531		65.0075		4.94629		37.5168		42.3043		64.3442
	7.7659		18.9707		1.94534		9.0077		22.8718		15.8481			187.188		130.263		88.0816		202.493		109.365	51.435	88.0587			21.0197		55.9962		10.2203		18.8989		191.316		165.581
	0		4.1616		6.8821		0		38.1853		0			100.482		35.7172		152.577		237.59		88.0856	193.276	78.0098			4.54088		33.3654		99.212		11.4624		25.3198		79.0514
	0		14.617		7.3784		8.1643		24.2284		23.3864			57.2441		72.1263		148.962		165.757		8.6943	150.045	23.6841			52.1083		5.5977		0		0		7.043		10.6531
	9.5015		1.13672		17.5862		46.1334		0.36988		7.8532			34.1813		28.5093		86.0099		206.907		16.6202	63.3432	45.6966			31.8796		45.4529		3.41685		26.3562		24.7359		41.8381
	2.89706		18.7736		10.8243		23.8544		8.5079		0			45.5748		112.838		41.3927		59.3177		31.3532	63.144	60.447			0		21.1549		8.1583		10.9121		28.2959		20.9436
	1.71602		5.34114		21.4967		0		0		11.2231			31.6137		80.444		98.326		80.8937		24.7395	31.9953	13.7272			43.5152		50.1774		47.1494		79.325		177.666		8.7308
	15.0521		27.2529		10.0359		29.546		0		12.8443			6.2379		10.1101		84.4808		139.846		40.0652	80.246	70.3274			25.6768		16.7031		28.5172		12.5126		229.393		7.3511
	7.0812		3.52027		15.1278		12.9518		3.8747		5.5162			43.853		214.137		109.857		177.889		80.9071	125.536	47.0309			6.5212		65.8149		80.0765		25.6641		97.738		0
	24.5579		0		0		17.9714		7.659		0			170.899		141.281		33.5281		9.7064		37.2893	132.591	115.96			86.9267		27.1702		25.9239		39.4615		68.8073		21.0836
	49.961		27.0792		18.0295		30.0424		15.4323		11.5522			46.5829		130.629		5.3053		30.8863		216.968	87.188	67.5136			44.3806		28.1147		6.4058		36.5661		39.8438		85.7897
	15.2905		14.2149		1.85424		18.5227		0		0			140.373		95.6913		129.316		17.2279		248.569	240.896	54.1209			19.1935		11.3353		16.5454		0.13069		31.8414		37.5506
	0		22.8273		0		10.0557		29.1394		20.576			9.7389		121.688		29.571		116.455		122.68	197.717	19.9908			61.4084		16.8765		3.05391		58.8529		34.2706		26.8304
	10.7583		20.9376		3.16984		0		4.7908		5.0527			57.9313		142.682		102.173		73.1011		114.401	327.278	52.7109			15.6598		32.5286		76.6969		52.6799		5.266		7.3091
	19.1029		13.6599		4.39155		0		0		38.1509			6.066		105.173		157.197		23.5461		13.8907	165.751	56.5227			16.665		8.5167		47.9457		38.8208		92.7691		13.0063
	1.83851		24.7665		0		0		14.9131		4.44644			41.5994		70.9721		9.1329		109.583		73.9359	215.282	3.4216			36.055		0		111.39		58.1316		67.3143		7.2654
	25.0904		28.0994		16.1231		16.1712		0		13.08			9.2173		67.3949		120.815		84.3825		10.649	28.9215	0			44.7377		32.2796		32.3024		2.93322		18.4587		0
	5.8527		18.3967		0		0.38103		13.2395		0			47.3515		168.549		204.457		0		2.94401	43.4014	0			46.7828		77.3966		74.5897		15.9605		0		23.2275
	23.3281		10.5527		0.16931		0.12123		8.8396		0			16.4692		141.228		36.2471		178.899		26.3642	270.075	167.72			30.9028		20.4248		39.2566		5.49415		0		36.2964
	24.0855		17.7965		0		10.611		9.7021		0.45132			75.0974		13.7001		134.929		103.373		81.4737	262.091	179.867			0.53315		34.0714		39.7528		16.5299		0		7.315
	30.2592		1.31725		1.8989		37.4417		7.1094		22.3345			70.2504		96.947		48.1144		123.926		199.49	68.8388	64.1182			33.9438		30.8245		25.6056		26.0285		65.7298		38.2695
	2.15327		8.0913		9.8969		5.62612		0		8.3987			94.6852		245.905		139.781		142.077		191.032	81.773	84.558			61.2638		14.3629		102.815		4.78033		119.768		25.926
	7.0264		3.51725		12.6728		0		10.524		6.3619			29.6751		234.313		52.1753		59.962		217.839	201.05	185.613			67.2132		26.7485		120.132		0		6.1606		31.5602
	8.9977		0		19.1176		36.5235		16.3142		6.9659			5.37789		19.3838		198.22		95.4541		188.894	238.49	194.373			12.9396		29.9052		72.8286		4.46279		21.3566		53.2885
	8.02		47.1155		0.89932		47.2859		0		0.23507			64.5819		61.1879		84.8397		85.8819		160.41	256.137	190.318			42.4437		26.5457		59.1914		18.4746		49.4641		90.0463
	1.00652		7.564		3.71578		0		4.6611		2.77679			156.834		172.061		38.8831		78.4903		35.9055	304.717	176.745			3.10719		8.8124		30.4721		9.1559		6.3232		41.9943
	36.5034		4.05793		12.8229		26.7102		9.2382		16.8932			144.975		99.185		45.9392		101.238		83.4416	260.254	162.726			3.45895		28.4296		128.82		4.48837		19.9768		47.8089
	41.7296		15.6869		0		12.4733		0		15.2175			30.8741		101.304		32.3118		130.399		24.9587	290.043	0			24.2997		21.4687		152.027		8.5418		22.5183		32.3746
	47.9781		9.8179		14.498		0.74932		11.1837		21.8497			152.849		163.676		105.794		72.9524		11.6822	22.3917	35.9609			51.4328		20.3002		187.332		20.6372		37.6869		14.097
	25.3626		9.735		0		5.85716		0		35.3362			74.1007		122.19		69.8893		188.674		28.367	49.5479	34.7926			32.6123		59.4886		16.1303		0		18.0993		29.7024
	38.8504		4.06954		19.8173		25.6331		0.0071		0			79.4027		54.6717		95.4458		229.384		1.96617	153.564	25.3954			13.6714		0		66.9806		25.1809		41.2075		27.5108
	0.52849		9.395		6.9054		0		11.9587		0			93.3297		146.287		188.422		41.1238		65.6185	178.36	34.4049			43.1011		38.2197		33.7516		35.2122		9.8512		19.0575
	9.7441		14.1932		21.775		0		6.822		12.8412			2.86066		79.898		63.1976		94.3855		59.9017	119.187	51.3285			24.0666		22.7207		58.9034		0		9.8328		19.4951
	0		8.1026		1.0427		19.3114		0.15665		45.8256			72.6176		64.2813		115.02		12.3605		133.645	44.7681	88.0246			16.5623		30.5797		10.2519		50.2018		5.6808		46.8911
	17.5837		0		9.7292		2.64751		13.8494		14.2512			190.027		0.33523		84.7724		41.5546		168.155	28.9265	63.1997			0.47144		84.4896		11.606		34.3157		36.3548		52.7766
	1.01007		0		11.1917		8.6501		0		28.8475			156.653		132.31		52.4024		35.9271		164.746	298.681	74.6636			56.6115		67.1158		133.005		23.9536		29.5039		27.7914
	16.9209		0		0.1		15.1192		20.5595		26.4889			113.707		166.212		56.1874		67.8384		175.616	316.831	90.3625			22.1872		53.1719		46.1247		56.4501		30.1316		0
	26.5845		0		6.114		12.528		32.7921		16.312			87.8315		88.6642		13.1089		51.1739		194.969	121.649	107.995			44.8224		66.159		5.02132		11.4123		57.792		2.30523
	0		0		10.7761		1.08392		0		32.2318			65.113		0		38.3418		134.5		162.461	55.6234	57.0435			26.9605		54.6133		64.0196		39.6298		27.628		41.6374
	0.03273		5.27467		0		6.5211		7.7026		34.1756			129.559		134.783		60.4218		123.24		109.284	95.378	112.966			74.5019		20.1074		71.8233		21.1683		0		40.6525
	0		0		0		0		10.4782		0			139.076		30.794		19.7924		68.8959		29.4259	43.3013	0			53.7763		61.9341		19.9492		9.0233		32.157		4.23474
	8.3314		3.36842		7.0031		2.25465		1.77428		12.5212			0.67588		101.316		73.0535		29.5138		97.626	18.5978	0.37589			13.796		30.187		7.1998		0		36.7721		38.0336
	12.8558		17.0646		28.8628		6.0264		0		4.36906			77.0389		128.242		189.308		18.1334		24.4484	182.78	1.53823			46.4696		25.2269		9.2867		1.50004		54.7596		3.88641
	0		14.368		5.98925		0		0		18.0156			173.542		114.413		96.276		47.9475		17.9202	218.464	11.2932			10.6622		57.6385		65.5721		11.2434		63.0932		2.68116
	19.9778		5.34967		0		55.5327		20.7704		0			110.448		113.171		96.499		92.3209		7.7855	292.703	27.3839			75.5292		65.7743		0		14.3981		78.7666		0
	0		6.8665		36.8787		0		0		38.7329			235.312		132.642		132.275		29.2882		74.6004	106.642	29.0656			43.2562		48.2442		49.8055		3.8704		93.956		21.1565
	6.2035		3.48233		9.1684		20.6646		12.0743		26.2275			225.452		27.9798		137.966		5.53213		82.7194	200.976	0			32.2504		7.6888		0		41.8546		60.6697		85.7568
	3.13026		2.5071		16.2279		1.24091		0		32.3256			246.19		123.775		0		58.3645		137.599	90.0328	31.0625			12.3612		9.1643		9.2142		81.9217		17.4518		35.2273
	14.3706		28.2415		0		0		13.0684		28.2443			106.164		42.8658		71.7517		52.1798		90.189	168.189	22.2901			53.221		42.2952		23.8422		49.6808		30.5796		40.286
	4.37343		17.4179		9.384		26.6598		2.98882		10.5505			149.797		103.413		52.0598		11.392		59.8276	191.983	18.6979			22.8456		33.5476		78.4918		47.4803		75.0085		66.7722
	12.5229		7.1242		7.3437		5.31291		0		23.6417			86.547		67.8598		73.7443		45.6905		97.96	196.568	45.003			6.5958		37.2889		54.3469		94.5728		90.3532		12.3463
	10.5565		21.7235		11.1863		8.2742		9.3775		40.3596			195.159		51.7911		223.449		97.788		56.2687	181.061	95.128			24.9894		51.8359		21.7279		74.7364		73.2339		23.1618
	0		20.8608		2.74198		19.0067		0		32.1041			184.133		97.55		23.3889		90.6743		15.8529	227.063	63.3529			27.6355		36.5405		1.75709		66.4317		20.5625		12.7691
	2.42795		11.024		2.93729		39.8782		13.8569		21.4533			245.199		109.639		84.6496		55.0163		201.343	88.37	64.351			28.7259		8.8525		14.5879		18.6025		36.7068		265.877
	0		21.7284		5.40655		16.63		13.7774		31.8386			231.319		95.1263		69.4919		24.2454		60.9112	121.299	97.208			52.1759		79.195		166.463		20.3683		9.7126		26.762
	12.2231		2.91963		24.2969		14.2686		15.4549		14.7925			129.299		62.6543		85.4318		79.7112		94.823	74.0488	139.573			70.3176		47.0836		154.145		6.0113		18.9863		17.8532
	5.64203		11.9877		10.0632		0		30.118		0			203.133		104.691		185.109		8.3968		59.3055		2.39071			15.897		51.9919		54.0796		7.1728		0		48.4296
	6.6105		0		34.1494		0		0		27.92			43.1648		105.296		9.6323		59.423		8.1356		22.8627			46.5239		82.6327		19.6655		101.834		24.6938		57.2893
	19.8903		20.4848		25.9204		8.5191		0		0			35.5297		211.242		62.1258		101.268		229.54		37.4411			22.222		21.2522		92.9232		86.4465		89.8108		46.6215
	0.50739		0		13.1975		16.2412		4.4513		0			101.211		78.7829		29.1516		101.462		15.5927		59.3894			48.8179		82.7122		119.336		58.7031		41.2325		5.6101
	11.2417		30.212		0		0		18.2999		3.11492			178.828		261.956		98.131		48.4972		43.3366		37.3303			0		34.1488		58.172		48.0638		37.309		25.256
	0		14.0078		19.0136		9.5179		0		15.494			135.041		26.2253		31.2842		117.07		28.6499		33.439			0.64819		15.4535		27.58		30.5225		56.854		68.793
	0		0		35.8195		5.4971		0		9.1631			0		111.837		108.892		173.951		42.99		113.216			65.3583		0		46.8326		58.3324		59.3248		0
	22.0504		88.5521		0		20.5224		9.8489		0.91422			16.2365		144.1		95.6826		49.0071		2.72567		97.168			55.5478		0		22.8452		63.5487		81.1308		46.3639
	10.6324		1.10664		28.4434		0		0		0			28.6238		89.636		112.854		2.90895		11.5208		71.4907			8.7899		41.3973		22.5753		19.1282		7.6184		12.7156
	0		23.4338		21.7899		0.1906		0		0			55.3252		32.3803		35.1149		60.2102		0		69.084			105.667		3.26771		98.355		51.6241		63.0186		25.139
	20.9455		15.7822		13.0897		0		1.14107		26.4883			127.828		158.883		50.1899		110.387		104.962		64.9588			33.8275		32.6836		237.1		30.5655		75.5384		75.4747
	19.0804		4.45316		34.5823		14.1081		0.33729		0			171.451		38.6156		179.632		185.768		125.465		52.5667			46.11		75.1168		103.353		67.425		57.2487		46.0391
	10.3529		41.5621		27.3602		13.1754		36.9875		22.5427			157.115		212.436		43.044		23.616		93.983		57.6007			15.5295		76.227		17.5672		1.24181		54.5652		172.298
	8.3319		0.07334		11.0951		17.7584		2.17152		13.433			5.61916		6.8121		55.3955		28.1817		125.126		13.6831			88.2947		51.7863		50.8796		58.5275		22.1668		201.721
	4.50622		17.0777		10.234		2.52755		0		8.2561			114.681		82.2522		0.89472		24.9427		15.5495		2.38998			14.3859		59.1291		13.0489		18.3469		55.868		196.158
	17.7032		0		36.8057		5.38057		0		0			172.461		153.764		2.88806		14.1608		17.5265		4.83737			23.4168		46.9508		44.7378		36.0881		14.3232		19.2926
	7.548		2.18729		19.54		9.5623		37.6346		2.13606			0		39.3089		105.789		23.0357		41.2881		25.6368			53.5091		265.773		51.6578		32.0361		69.5285		47.2303
	7.6864		12.027		0		16.8511		38.3208		0			28.7641		109.237		60.5177		61.9106		163.019		27.8618			16.8093		10.6529		13.2025		6.6402		27.6698		0
	0.53137		14.2743		10.8611		12.5548		0		13.9989			51.2938		244.95		106.67		160.82		164.813		24.8546			74.9138		4.76701		45.7342		8.2833		80.0023		25.8985
	4.54899		0		16.3122		0		6.9938		34.7884			77.798		66.326		73.593		120.754		5.9577		28.8315			8.5287		63.0958		13.1767		10.3309		59.7743		12.8788
	0		0		5.8555		39.5157		3.6082		14.0707			30.4465		157.392		167.187		63.1927		38.4588		110.688			49.3565		28.4784		0		4.93733		1.82852		19.2535
	30.9429		6.1692		14.8458		9.4485		10.7643		13.0419			142.174		86.0105		60.1385		24.8075		138.516		104.986			15.6319		6.7332		49.6771		41.5712		0		150.875
	0		0		0		0		17.148		5.0394			87.544		133.871		131.003		95.0757		145.934		119.809			156.952		20.7106		6.8595		54.8015		91.4492		61.578
	0		12.6857		1.75127		3.17712		2.50718		6.6775			51.5379		162.974		126.292		13.2182		62.7547		116.066			51.5548		45.4478		58.4393		94.2687		77.9994		74.0309
	12.5097		10.5234		11.5886		0		10.5398		0			37.9831		73.7393		21.0768		70.1579		92.5262		64.9439			21.7539		22.1031		31.0843		59.3513		45.8635		17.6976
	19.6045		30.4255		4.89482		0		1.61318		0			33.9685		8.638		59.0102		46.5604		8.018		52.2546			57.5939		39.9242		31.5153		22.0537		4.7389		71.424
	18.0162		17.4007		3.92788		16.8883		0		4.09111			3.75583		71.7127		20.1724		104.547		24.9193		70.5396			45.7546		7.1538		21.7223		39.5368		0		88.3615
	0		16.4012		2.12324		0		6.8822		4.78863			99.966		56.9922		93.905		48.2403		98.855		69.244			28.6253		29.6195		23.3075		3.66881		0		100.429
	0		4.51803		0		12.9613		22.7391		2.67253			94.966		45.3587		80.7355		80.5857		44.047		83.2283			20.5187		57.6237		104.387		18.0785		7.8984		99.54
	16.545		25.8399		2.79751		0		6.5714		0			83.1197		87.8266		208.262		64.8366		48.0203		99.957			0		24.4056		7.4024		56.2452		30.5186		124.781
	0		33.314		23.4173		0		8.4634		0			54.8268		93.5402		228.25		69.7377		166.343		101.285			0.24925		0.85391		21.6094		20.8462		40.493		73.5996
	12.1902		0		27.0333		1.79396		0		0			169.562		181.925		89.6912		103.304		146.194		6.613			13.231		147.947		41.2336		12.0502		63.0562		33.7534
	0		9.4059		15.0224		1.62598		0		1.9697			177.734		128.102		27.0437		120.759		115.235		8.4173			7.9704		39.9501		42.5334		52.1722		54.3803		39.9196
	17.3193		0.7112		4.41799		21.1558		3.8747		0			231.259		129.421		80.421		15.6363		128.502		35.2748			29.1125		12.0992		4.42957		12.2316		50.3079		3.65709
	5.61916		6.3717		0		28.8158		8.0279		28.9648			174.28		240.941		17.8692		50.4017		123.526		3.76056			28.6217		33.1481		13.1867		21.0361		62.0193		40.1531
	26.2333		9.2149		12.8174		13.1379		0		18.7464			26.3711		46.782		57.4275		12.5542		121.048		11.7601			60.5053		59.54		13.9454		48.9131		19.7643		15.6038
	11.9882		9.5847		8.9866		34.409		14.08		15.4702			21.1971		49.7772		216.181		27.4926		35.5624		16.1465			56.6994		0		23.8276		9.956		1.72157		29.0458
	0		11.3788		28.2726		16.3202		5.7779		17.6346			103.583		30.9662		80.3327		0		74.0496		3.59874			70.9332		33.3715		4.24766		17.4407		34.4563		20.8428
	8.0289		0		1.84941		21.8791		0		25.7748			73.9114		26.3543		118.74		112.208		85.5268		12.1659			189.223		23.3006		12.5178		48.1572		2.19527		36.3953
	39.2296		0		22.6792		3.42868		20.2792		24.7309			189.432		60.9598		178.92		99.179		131.112		26.9879			73.476		12.7671		14.9326		38.1766		7.1303		30.8204
	24.8456		0.3067		0		0		0		11.4103			66.4918		13.1269		26.6486		102.091		176.953		19.8123			3.57623		1.48449		6.114		9.2141		26.6505		21.4185
	19.5845		0		7.1167		15.727		0		13.08			118.463		213.852		42.4288		76.2314		244.282		80.4424			29.5145		21.9434		40.4517		11.4306		14.9652		35.0605
	13.09		25.6843		0		2.90815		4.1896		14.1198			16.9354		126.362		60.0683		28.3479		203.707		82.2974			45.4097		68.8759		81.4572		30.7739		28.1103		33.8301
	17.2056		26.0562		0		0		9.6784		2.67253			19.0066		101.931		41.1758		17.0979		27.0114		61.6605			34.0027		75.8645		8.4636		26.4862		24.8751		79.8254
	0		15.0448		2.21548		1.00011		7.6057		15.3768			185.346		64.414		60.1315		26.7711		183.56		79.6577			8.4436		72.3724		33.0785		2.98142		86.3222		3.70561
	14.2106		1.16478		0		6.1671		4.5738		1.37106			223.974		40.2249		117.14		0		181.698		124.829			20.2399		33.1434		1.88439		5.00972		0		5.7185
	13.4599		7.0329		2.12324		4.56873		0		3.75627			80.2732		173.612		20.1803		30.5768		124.86		93.9138			32.6486		30.126		44.0816		26.1806		43.7944		21.1914
	15.5421		34.836		0		4.82887		15.06		10.8485			36.1206		233.897		34.3847		154.354		57.6589		124.029			23.3343		0.24337		21.7173		11.3526		15.3873		107.261
	1.00652		45.7385		40.5429		9.4433		0		0.24102			0		0		57.0223		179.931		23.4034		139.921			68.1812		26.4569		56.3129		100.613		112.083		2.88673
	13.3282		4.81572		0.23061		25.1492		4.095		0.67525			97.751		142.127		136.509		79.2446		0		155.69			17.1961		42.7436		29.8908		24.8107		35.2532		20.8641
	1.62		9.1446		0		3.56578		0		28.8582			91.3011		176.246		57.8668		103.298		0		124.61			37.6256		65.1598		56.9041		38.6444		58.7067		16.4588
	7.7659		0		16.8349		0		0		17.2332			87.0249		86.4605		57.3565		24.2225		170.243		111.133			5.11203		73.9874		0		21.7132		56.2049		43.3881
	17.8231		27.1012		2.51789		0		23.0019		25.8091			24.726		206.45		144.658		26.3103		119.976		161.87			93.2158		79.5767		76.3451		11.5601		23.0244		66.9624
	7.1672		0		0		0		0		24.8752			157.907		98.099		174.866		72.2466		139.008		136.41			20.7487		32.8189		23.2607		7.5934		66.088		2.62972
	0		6.2309		0		13.9126		0		18.6378			68.9843		151.32		139.423		84.9855		91.7705		112.789			36.2579		18.548		49.4528		28.3386		58.4215		25.4911
	26.1965		2.64957		0		0		0		28.6486			113.95		59.2618		92.7719		70.9575		58.3398		172.534			78.8499		27.682		26.8257		17.2075		12.4583		57.6553
	11.6485		0.3067		5.33969		0		5.5225		30.046			110.32		118.315		47.8516		131.89		84.674		156.731			137.277		100.623		44.7259		37.5376		36.958		7.3625
	0		16.5817		5.00204		11.2805		21.1938		27.2766			172.754		98.627		85.0752		119.104		84.6588		124.775			50.9476		47.6721		39.7143		73.7171		50.1775		73.87
	0		0		4.59141		2.16892		7.3188		40.943			93.6349		79.8212		61.7044		87.7417		72.7652		130.055			58.8914		40.4345		6.9891		64.9447		27.742		18.0655
	4.55627		0		4.43668		0		0		38.9849			71.5981		78.5505		32.0408		1.21942		92.3134		147.915			117.387		89.2561		0		0.80814		10.979		36.5079
	7.976		5.78863		23.1082		0		0		38.1429			28.2294		29.7769		26.927		66.6607		17.579		158.843			84.1439		45.6719		0.1337		22.4687		18.2489		55.6104
	16.5865		7.9963		13.7267		1.39877		4.9276		12.6538			19.0393		164.053		162.068		82.4365		139.714		185.528			36.3629		49.3129		11.1675		9.413		82.3921		84.4066
	0		6.6623		26.1517		0		5.5295		15.5318			0		254.795		164.839		57.3352		191.047		100.438			79.4295		16.2629		0		61.5497		39.2423		27.1866
	7.8913		4.77488		5.47781		0		4.8062		34.6433			5.5219		16.2912		96.023		119.946		125.369		100.557			5.35242		20.3302		0.22187		41.3642		49.3057		19.3221
	0		0		0		9.5179		0		17.4613			12.5695		73.5423		152.717		122.961		95.342		98.676			46.0381		23.5724		0		1.2461		36.4892		24.9812
	18.0439		2.18363		12.7102		15.1941		2.01803		16.277			67.9473		113.426		33.9818		124.264		131.322		108.715			2.365		11.8995		145.9		13.555		23.7614		12.2866
	2.98254		0		7.4062		4.76214		14.259		13.1429			147.025		71.3414		72.374		141.914		33.2172		102.363			38.805		5.79923		182.034		34.1383		28.1799		29.7983
	3.91156		3.99961		4.05583		0		11.1857		24.4154			106.609		59.6431		200.985		124.751		15.8183		86.692			75.751		0		187.247		52.9432		28.4864		21.5215
	0.0406		0.55614		12.1184		12.232		21.0946		12.3595			99.272		32.7155		255.14		146.601		36.4086		81.9583			45.6226		53.05		199.606		36.2095		27.8287		28.124
	21.6449		0		54.5968		7.1665		11.1599		18.8088			128.843		40.977		171.314		172.186		174.779		65.1987			6.9177		28.9889		199.424		22.419		36.8663		34.2272
	24.009		0		0		0.44539		9.7121		17.4047			17.1235		159.958		238.679		136.634		91.4869		85.2195			86.3378		71.9522		216.313		42.3016		79.7912		29.536
	0		7.218		1.30652		0		0		35.993			59.8792		137.715		94.533		117.23		150.465		57.7457			34.0961		10.3865		163.394		37.9495		79.0977		28.1289
	6.7165		0		12.2243		0		27.1725		38.1641			69.6347		79.9728		28.5967		141.348		245.049		3.21315			28.6193		115.115		137.238		0		18.4174		5.05529
	0		23.666		24.9504		0		6.3096		37.9364			67.7384		200.126		78.9459		155.643		185.029		4.42869			0		0		209.536		17.6634		11.3168		38.1926
	0		2.37106		22.6029		2.63641		29.221		26.9928			106.877		13.6098		221.905		227.23		0		127.939			60.8489		14.728		204.902		33.4695		73.2848		12.39
	2.77912		9.8498		21.7984		1.22012		1.91167		26.9192			164.303		72.7522		202.218		240.991		3.6801		12.9708			37.1257		57.9462		250.194		0		13.3891		85.5876
	4.15801		3.15734		1.84949		0		0		36.1402			169.193		82.7539		82.3586		124.346		170.926		69.3243			24.7719		13.2308		60.3923		5.58205		71.941		25.3868
	19.6983		15.7212		40.5614		30.988		0		32.8989			109.46		6.0674		0		88.4655		56.4964		88.8535			36.1615		0		91.4997		16.6389		78.6196		32.6222
	15.2628		14.2758		2.1		9.1649		11.723		21.8657			110.372		122.118		151.034		130.536		59.7657		109.893			22.1622		18.0103		0		8.6925		48.1481		49.6084
	20.7224		24.5974		11.6912		9.9975		34.2506		35.0329			163.306		17.6943		86.1682		82.6366		50.1132		81.6992			127.131		0		67.1354		11.6293		0		26.1483
	12.513		21.6967		0		4.96686		51.5555		5.8725			179.34		26.0115		155.162		89.1652		121.949		86.2892			64.2324		25.9327		109.439		26.6305		44.6006		41.7885
	0		20.7345		3.28063		14.1322		20.7787		15.1957			42.1161		54.4488		185.39		177.114		86.8774		71.1811			45.1799		33.8521		61.5966		31.9426		69.3181		69.7506
	19.6331		3.70309		1.34054		0		17.553		14.9803			42.8552		178.525		192.869		133.394		117.56		40.9738			65.2721		19.1009		92.1022		35.5177		53.2576		30.5212
	22.2404		12.8366		23.4603		16.6164		4.9247		8.4867			43.691		92.961		164.31		94.9016		43.9694		50.5129			72.0879		24.2615		103.311		23.2149		57.7068		95.706
	1.83214		20.8115		0		31.9817		13.4272		9.06			220.736		112.201		88.732		156.069		74.9463		69.6234			87.3294		5.64261		73.8904		33.3426		0		37.6745
	29.9419		31.1385		2.27118		27.4883		0		11.0507			230.708		0		116.317		160.396		131.399		97.34			74.5735		5.78403		67.7951		33.1117		48.4732		65.0442
	28.9405		13.7123		7.2262		36.3802		13.0236		9.291			194.303		55.2319		108.46		246.805		172.856		50.9618			64.5017		6.5644		0		82.1082		112.741		6.2876
	24.3387		0		9.9416		2.82119		15.674		26.1715			209.413		0		203.986		225.532		94.447		45.3677			68.3596		21.2594		44.7953		194.315		91.2027		40.6646
	8.9427		4.05761		34.1137		0.38136		13.1275		0			77.1747		54.0792		206.169		239.171		74.4782		39.6473			50.6144		42.3369		103.888		44.5722		95.851		77.68
	12.6121		2.65381		17.6363		22.8637		0		0			212.976		49.7111		186.887		123.548		245.526		38.8843			4.16712		21.375		32.471		5.69514		61.6638		82.3892
	6.8759		9.005		18.1558		0		5.6026		0			111.153		0		107.07		193.493		194.561		25.6613			36.8678		17.2871		54.3282		3.97842		24.7851		87.943
	6.4595		24.5163		6.4296		0.08061		32.8117		0			98.583		18.152		92.8533		201.36		201.377		32.1385			13.1893		17.0591		0		86.3963		32.7362		54.5258
	9.0084		0		1.20664		12.2213		1.72171		5.3697			51.171		26.2542		179.214		123.016		94.969		20.5243			25.3203		38.2012		48.2188		20.4657		41.2124		44.1785
	0		0.03484		18.5283		0		3.11776		1.65381			24.2498		40.0777		81.8379		29.7179		11.0211		29.675			43.6588		28.1103		16.7519		49.4574		55.7503		28.5998
	19.9379		20.9183		22.2705		0		7.9401		0.96628			136.954		31.2265		68.2828		33.6237		89.1738		8.218			145.228		7.4528		56.5837		82.1723		44.7648		97.127
	4.91227		7.0887		0		4.00761		19.8316		0			96.267		36.1986		42.9361		52.453		106.864		0			199.317		55.9613		46.8298		26.1392		95.205		8.0152
	0		2.30837		9.5284		7.5637		5.875		0			106.407		49.3092		190.732		25.9909		224.324		48.1649			5.20485		52.5835		2.48671		18.2116		73.8866		54.6876
	1.42108		20.4548		11.1213		0		26.2318		0			65.3521		13.9026		248.16		58.7888		198.123		44.1439			16.4146		43.3229		40.335		14.2138		68.9734		0
	12.9379		0		17.6276		2.82715		12.9888		9.0444			93.2308		59.473		70.4428		0		163.142		64.7335			24.4435		57.8432		15.8395		57.0902		64.5819		46.5509
	0		5.73918		6.1394		0.18273		1.73116		15.3473			51.101		50.2624		1.01274		49.1265		148.023		53.3473			39.1529		48.6973		0.70853		29.2498		75.0787		27.1209
	0		19.1483		13.6436		18.5276		0		0			94.9811		146.564		182.167		54.8278		57.5482		48.3036			88.3547		30.241		163.924		28.5207		46.2279		6.3196
	21.3726		38.3676		2.99964		53.3542		13.0774		20.4275			23.8925		60.2602		225.677		54.1595		88.9293		27.3365			129.35		26.815		31.8212		41.8424		0.03673		20.7363
	27.1751		12.3513		12.6129		0		35.5002		7.1291			21.4027		186.47		36.7884		88.3121		76.3941		26.1923			113.061		70.6066		30.2943		32.9283		9.465		56.0763
	0		19.5327		26.6633		14.8609		35.5704		11.0609			23.6044		37.7858		35.6993		6.6537		42.1328		56.8042			41.4489		11.2251		35.9943		3.1672		76.8648		23.2546
	2.55891		12.1243		7.3895		0		0		18.4335			23.2781		28.2317		108.163		25.2758		7.7965		96.726			60.6125		15.5938		39.3746		8.099		89.2025		86.784
	24.5005		7.3854		25.4495		34.8794		14.2313		21.3178			96.278		60.3335		138.419		30.0788		89.9268		84.6841			33.6217		23.4576		32.4095		10.2792		42.9812		55.9645
	0		22.7979		6.4747		17.7465		0		18.6784			118.834		60.3072		92.822		138.519		55.5611		82.567			42.5046		31.0304		180.388		97.614		15.8303		64.569
	10.3766		7.2159		0		2.90219		21.5709		0			19.346		40.2817		93.5618		123.544		46.2017		34.7706			227.479		11.2495		0		44.3619		76.8352		11.496
	0		13.3304		0		12.3918		0		21.365			132.707		6.7205		52.0189		150.041		73.7468		29.7878			23.9368		34.1102		21.8889		258.915		54.4903		44.6298
	2.51649		0		3.44946		0.74567		15.7569		3.45316			12.2316		37.3754		181.845		154.92		155.168		46.0711			2.8002		47.1616		177.207		21.9649		63.8992		54.4531
	0		10.6406		5.21227		3.23394		0.15665		0			63.9821		99.549		40.2262		145.486		108.54		31.0723			0.14458		34.5532		200.823		0		56.2861		29.5583
	0		41.2556		1.50271		0		4.924		0			72.0652		71.6773		136.164		82.4016		35.3238		29.8853			110.616		4.67837		215.269		15.8838		47.3258		83.8287
	14.2145		19.5065		5.72679		14.383		0		0			4.9289		69.9914		139.733		203.9		210.176		33.4656			2.2248		76.1446		51.1019		38.6838		14.4701		79.8466
	2.55676		0.71029		4.69874		0		9.6159		0			4.13668		74.1644		204.83		230.994		194.449		31.3282			21.6468		3.53187		139.178		38.6775		11.6148		64.2945
	7.1359		2.03575		23.0199		24.0022		14.7566		0			98.926		48.054		181.253		198.577		105.642		17.9477			82.6632		60.6382		104.229		21.8972		14.2151		86.2079
	0		1.40271		28.8159		37.4384		13.0065		0			114.711		75.2921		23.786		144.889		51.8816		20.473			5.58172		46.6001		33.6724		32.0163		5.5591		69.7281
	17.7548		11.0891		13.706		11.8267		14.9179		0.47564			16.9295		58.5258		103.333		64.8654		50.1703		10.0891			31.7262		7.4806		21.9177		15.8521		18.7953		74.5188
	16.0567		20.064		7.1996		0		9.2484		7.3396			73.7168		69.4369		95.3232		38.7734		19.4739		26.3392			101.111		38.5979		8.3242		13.2743		10.4563		75.1542
	26.7646		28.26		0.3624		12.2625		0		6.5673			34.4051		0		100.866		46.7607		179.906		0.65449			38.2469		10.9384		22.2685		23.2993		22.1796		49.8818
	9.0601		12.1753		3.92788		19.0726		0		0			0		51.9624		78.2597		80.1991		224.38		18.3756			52.0849		101.227		93.1767		20.0878		79.8049		63.5694
	18.3655		7.7517		4.28449		16.865		0		0.74941			35.9167		96.274		84.3994		26.9682		127.788		9.5551			38.477		73.4446		84.1913		31.8596		4.8317		67.5668
	1.47525		11.5334		0		0.8927		0		2.61578			52.4708		68.0268		4.39662		68.6525		50.5237		8.5942			14.3461		30.9393		98.944		41.8993		7.1426		65.148
	2.78085		26.5815		13.259		4.54583		29.2988		0			105.331		0		81.7716		88.0085		122.824		1.30465			67.6943		28.1108		0		37.8677		22.3694		67.8257
	0		0		2.067		10.0782		0		0			27.6964		87.2223		22.1082		61.3501		132.711		12.3978			31.7534		23.4625		18.5393		93.8126		8.0067		15.6517
	32.4142		0.9427		0		18.4477		1.80866		0			70.946		88.8374		12.1175		115.539		125.723		0			148.315		30.1634		1.56193		57.6341		1.91282		33.0335
	0		0		0		13.3448		34.1368		8.4543			56.7805		26.0068		52.1881		75.2474		81.6051		12.404			61.522		127.757		4.76167		68.8533		26.2781		75.302
	17.5308		3.33026		17.7886		13.3548		16.4665		14.1526			167.195		122.084		36.8853		64.0369		117.12		0			228.767		38.7766		78.4075		0		5.0874		73.2359
	0		10.9583		0		6.1809		0		0			75.3902		53.2546		92.2123		32.861		137.16		0			31.6969		20.6627		0		15.7888		27.723		88.3532
	9.4236		10.8138		14.8847		17.5709		1.30244		14.0309			207.982		21.7962		176.485		15.6074		37.5446		6.64			98.983		7.9038		81.5704		12.3658		43.5157		90.461
	10.3415		11.0832		0		7.0184		20.9815		0			149.475		1.72121		10.9854		51.5424		53.4417		41.0774			47.4361		38.3654		55.7225		18.1411		53.033		96.348
	0		20.8254		1.26478		14.9671		14.2636		2.63503			84.783		131.121		37.7406		0		41.3067		59.754			79.6374		63.5987		85.6715		124.389		34.7649		86.8407
	20.1113		1.37589		0		12.4581		3.5		14.4046			117.54		152.095		229.959		8.4384		123.598		53.0424			29.0144		36.524		15.5149		18.7999		25.1319		10.9588
	5.05858		18.2776		0		0		5.1159		0			1.91548		125.775		27.3538		65.8023		90.2823		71.6244			91.5977		171.337		35.5521		24.6125		12.261		20.9832
	0		17.1248		0		0		12.2867		0			52.9397		109.715		117.142		4.51544		125.023		81.1889			82.9616		79.4952		4.83957		178.109		32.4527		0
	8.3123		1.74949		20.6558		0		18.3813		3.54024			228.675		31.3496		51.6791		75.9862		76.4016		92.5961			68.7051		65.7995		20.3703		16.1794		38.4635		0
	12.2096		0		18.1777		12.8671		0		0			155.728		25.3819		230.246		175.253		133.113		195.508			86.4101		7.3724		61.7457		28.4574		37.8047		79.472
	0		0		2.79751		6.2488		20.3164		0			77.0014		15.7179		35.2554		28.639		93.953		158.619			69.7466		28.2753		71.8308		88.8932		0		29.7569
	12.9975		26.1254		17.8738		21.6331		0		0			25.5439		99.776		77.029		63.6779		74.1454		162.333			32.0006		4.45561		50.4633		66.8851		31.9061		74.3465
	0		18.9467		0.3614		19.4179		0		5.4644			204.948		21.7767		45.7868		109.554		74.191		174.238			29.2479		60.898		40.884		23.6534		33.6578		16.4773
	0		0		0.97512		11.8353		14.283		13.6267			253.471		39.8922		77.4561		76.8073		96.723		178.701			37.3627		7.673		57.965		81.4355		32.1415		21.5919
	9.5259		0		1.0108		0		0		12.397			114.506		99.234		142.124		47.7257		107.237		176.994			23.8734		15.0672		67.8288		62.4094		3.39037		9.7996
	19.4314		1.91602		0		11.4932		0		22.2309			20.608		40.4153		166.249		24.2703		75.7783		199.344			11.5181		19.3934		41.974		22.2902		69.0827		17.2018
	15.2699		16.4362		0		1.82436		16.2228		29.46			35.546		39.9306		36.3311		53.0046		189.702		119.12			83.1718		33.2944		0.85224		36.2582		57.941		46.0491
	0		0		26.7386		0		1.24501		29.1847			5.8365		21.3419		126.676		9.7146		218.753		131.234			98.005		10.4553		71.9796		2.60743		1.78871		69.1522
	7.7983		17.1464		22.8974		0		2.0228		20.3973			52.5243		20.3776		174.695		24.6056		59.513		142.197			16.9944		12.8215		1.99188		43.666		22.3914		42.0686
	0		2.3491		19.1652		11.3364		2.10317		6.7475			80.5571		42.9901		44.2809		146.728		74.1481		118.984			28.8431		90.0195		47.5511		116.511		4.9109		63.8727
	0.00915		0		0.30915		17.9334		0		7.3842			71.3005		57.037		172.843		218.327		120.809		99.123			17.8829		0		25.3157		111.655		15.5627		72.9038
	12.9481		0		11.097		0		12.2889		24.2507			197.52		59.8583		65.8029		199.268		88.496		89.8674			15.471		43.4716		46.7566		77.1664		16.0671		49.2756
	29.3981		18.9665		14.7259		19.0726		15.0541		0			173.162		85.766		247.576		178.954		210.636		92.4741			16.4642		57.5872		9.066		0.37165		0		37.508
	0		24.3765		31.6068		7.7655		15.2025		5.578			153.712		141.096		25.3743		189.813		34.8232		64.8222			38.8495		35.8844		80.3214		36.5513		0		53.0399
	3.85761		28.1039		11.9975		2.43468		28.5107		1.87819			56.8233		202.77		104.882		175.657		176.125		47.5965			19.0355		41.4427		76.7443		33.6524		25.3556		84.7772
	13.9965		21.7881		5.46906		10.0876		0		16.5899			69.9613		97.362		101.517		211.153		81.9773		19.4021			21.0214		27.5917		0		106.233		2.56626		36.8492
	23.5757		3.67253		4.04593		0		0		15.7017			187.374		87.2416		235.991		6.8353		76.6626		25.3318			56.1671		18.3435		65.8686		45.361		21.611		24.3014
	0.85102		12.7675		29.7184		0		5.5465		0			11.786		16.0345		0		40.1064		85.0272		102.348			41.488		8.728		23.0907		62.6115		28.6914		83.1383
	0		0.20915		0		0		2.18696		5.2171			19.7317		14.8929		24.7719		27.6325		182.141		103.328			31.3752		95.7246		28.9902		32.6333		19.4824		28.071
	13.2238		25.3856		10.234		22.8053		12.6808		10.0848			39.6491		34.1844		26.4612		87.4306		8.5019		174.971			20.4227		147.943		92.6865		53.6643		10.8782		38.5667
	0.23136		18.447		14.6828		8.2695		0		5.4627			21.2442		12.0669		121.03		87.9674		83.8506		70.6274			31.2182		64.1462		8.0156		22.2565		0		38.4851
	2.69964		4.86097		4.87099		12.7222		6.0352		0			27.4848		96.579		30.6948		0		158.777		73.7427			0.19464		2.23808		86.3608		56.1247		0		91.2391
	6.0288		30.6416		0		3.30932		8.9886		6.1825			18.7495		110.762		38.7705		60.4541		82.9716		18.0982			10.7288		70.2435		68.0031		27.6281		68.419		62.2056
	7.2719		6.2757		16.6782		24.1706		26.3109		0			5.8981		214.267		92.8192		73.0075		208.91		0			3.60792		51.2578		41.4603		26.0073		30.6434		90.7789
	12.709		0		15.2432		0		4.9134		0			7.4162		123.356		115.619		102.489		75.9866		0			11.7951		174.563		29.8062		75.461		27.6644		18.3257
	16.7925		3.48233		13.5192		7.9852		3.17179		0			7.5072		121.647		38.7551		1.52744		156.383		0			3.67333		48.7584		9.5878		112.007		1.60631		25.3117
	13.7594		15.7179		33.4833		31.7943		0.63989		0			56.7223		131.94		156.249		56.278		219.732		15.5885			8.6429		19.341		58.7058		87.1189		27.6482		3.64879
	6.7186		6.7292		9.2368		13.7205		11.381		2.51963			69.358		34.2755		128.607		41.5671		19.6272		18.7997			54.7821		83.936		12.6427		17.2736		9.2947		32.6789
	0		12.4103		5.2274		11.35		18.2424		23.3828			66.4387		74.0545		136.058		11.1477		90.3465		17.8461			52.2522		58.0727		87.3871		100.335		3.8274		11.0531
	58.4738		2.73081		10.2587		15.6726		21.9234		8.1954			37.057		167.213		126.967		25.4273		108.715		35.976			87.326		60.7971		62.1011		80.9187		14.2251		42.2533
	1.62062		0		0		0		0		1.56566			106.651		136.094		42.3851		60.9546		69.2063		33.1844			71.0461		18.8269		51.8358		70.2688		40.4291		70.0369
	4.69594		0		3.24072		2.18886		0		8.301			68.73		109.591		212.633		17.2735		130.374		23.2725			40.9245		7.2725		5.41763		52.9144		77.0767		44.7029
	19.7518		25.4356		0		8.5406		14.4123		0			106.764		164.435		98.849		113.583		119.197		12.8775			15.4613		33.7672		5.21795		37.4023		54.0429		45.6958
	14.6822		9.9326		81.6748		8.2008		0		0			62.9495		107.139		190.526		70.4449		105.013		9.7235			60.4317		18.4767		75.4729		123.888		49.6339		0
	0		9.9911		2.16071		2.84351		0		3.27428			122.697		75.7102		229.158		152.654		122.869		69.6575			11.3606		16.8781		44.5385		20.216		19.5795		30.927
	0		0		34.0347		12.9038		5.833		2.23787			234.224		142.427		52.6854		249.787		124.499		87.1235			36.4832		8.0596		80.3841		23.7289		24.9915		93.467
	0		32.9585		5.12755		20.4425		11.4629		0			128.502		35.1609		49.5399		112.821		97.15		84.4754			22.4536		69.2039		26.7447		24.5229		24.1881		42.6626
	16.7981		8.949		52.7983		0		4.3853		0			189.937		56.5188		23.0514		76.2061		23.1452		114.593			0.92501		1.12024		19.7077		49.7249		31.0502		58.5304
	5.7584		7.0877		12.6711		18.8732		10.8969		0			64.7714		128.313		95.9772		145.424		158.353		67.9005			21.3572		59.1998		35.2975		1.15443		94.196		73.95
	17.8663		0.51999		2.25406		34.1351		0		0			246.869		158.111		0		158.019		131.614		93.1964			19.6107		26.6843		0		39.9893		68.0877		63.0696
	2.1491		3.47868		7.9123		3.89405		2.01803		3.20591			220.885		187.073		63.0229		218.965		135.266		82.733			11.8377		48.6676		16.4389		8.1867		93.711		81.8779
	16.3318		0		0		30.5503		2.04024		7.2969			135.005		203.186		208.298		200.074		119.475		71.7403			20.6126		31.3301		39.08		122.452		64.9043		61.929
	19.0245		0.51653		32.349		8.1685		3.42586		0			164.027		149.042		246.255		121.628		245.847		42.7409			48.9065		62.7956		27.3144		36.1735		81.0756		14.1774
	2.66988		0		0		5.80321		0		0			150.684		105.567		39.7021		87.5415		165.905		79.5915			28.5134		2.29593		12.527		25.0669		36.668		67.785
	23.3773		20.1175		26.8839		0.70698		1.55761		0			162.925		15.9519		97.818		105.168		222.987		108.186			130.476		23.913		39.4656		43.3172		2.37638		12.2814
	18.7883		3.93346		0.68933		50.705		0		0			177.524		27.4961		50.0263		31.1869		190.788		178.309			98.592		31.2156		31.2187		20.9723		7.8748		55.7196
	6.4864		1.47439		0		13.8935		16.3078		0			103.894		90.3408		130.335		180.623		135.229		213.267			181.162		15.2763		24.5938		63.5212		6.4754		40.7624
	44.2669		23.0262		14.4452		0		18.975		0			55.2793		138.049		165.25		141.328		56.2481		226.064			226.435		14.8966		21.8169		64.0639		1.25545		17.6426
	22.5287		18.957		1.81897		31.0387		0		0			185.228		44.6829		102.678		177.941		89.1098		223.633			158.562		23.679		66.4828		0		12.7404		23.4002
	44.0962		0		0		8.6647		15.0905		0			108.114		165.864		77.1867		164.315		121.987		158.682			177.906		13.3421		20.58		2.40503		45.8279		51.9813
	31.959		17.7994		4.47159		0.22051		0		0			152.819		159.536		108.691		47.4109		190.525		140.509			155.777		47.1861		34.616		47.2479		112.438		68.6368
	8.5218		14.7342		0		28.9374		0		0			170.417		184.333		80.1838		82.5354		33.9129		100.624			190.581		53.7596		24.3492		81.1075		168.625		53.0111
	27.1616		0		10.0673		6.9779		0		0			115.371		231.75		4.52606		63.6265		149.421		200.847			224.631		60.9685		18.6671		33.9157		258.993		8.6083
	7.1062		2.74007		7.7448		31.93		0		0			181.589		223.349		31.6352		0.01931		62.6927		206.97			207.019		9.2696		62.3995		212.815		38.3564		32.6687
	0		0		59.3689		0		0		0			160.432		239.994		19.2039		178.091		60.5807		194.42			224.731		73.7339		78.5497		98.862		8.2154		39.698
	2.67119		0		49.8727		17.6493		5.7969		9.6729			61.0284		220.336		102.884		210.206		6.7859		120.647			133.935		1.65347		114.569		20.9144		32.933		60.0667
	4.59935		16.5693		15.0224		2.09846		1.27679		10.6693			31.6442		91.2365		56.2426		17.5013		142.108		158.934			220.968		0		54.918		206.753		0		7.8591
	27.1297		12.5388		0		3.90395		23.5562		0			6.2973		60.7359		111.634		115.571		133.797		59.7621			214.939		21.1001		22.8033		123.69		58.7807		10.0208
	30.1138		0		24.4313		17.5799		14.0991		9.0693			150.676		88.6598		157.877		17.8477		0		226.605			52.8417		31.9016		6.9094		17.0546		48.1598		19.9305
	0		14.3504		8.3647		19.568		0		1.01124			8.4417		105.79		157.507		64.3943		55.5283		217.107			137.86		34.4271		28.2269		3.0686		8.4388		69.7367
	4.07991		0		25.7831		0.22051		0		8.8189			237.278		27.2508		196.16		95.2995		120.953		216.86			59.2714		7.6416		29.0889		73.5798		19.0617		15.0259
	0		2.11548		0		9.2359		41.2006		0			233.796		29.3855		77.4625		95.8582		239.528		128.308			73.6244		36.5075		78.5325		0		25.5888		1.67481
	14.8108		8.2317		0		5.83541		0.59706		5.0747			84.3298		28.1194		70.4664		121.899		35.2763		118.154			51.2265		5.39633		6.2526		82.6399		8.5766		0
	24.6095		5.49623		8.8907		0		6.4388		1.68641			149.324		202.352		64.9593		35.459		45.7873		103.943			178.071		42.1748		17.4443		41.5229		20.1097		17.9898
	5.32364		0.23273		0		22.2396		2.26368		7.3081			21.4465		118.468		240.65		100.612		119.903		133.656			118.902		27.804		13.7194		100.349		18.1872		37.647
	4.8997		7.0107		7.9073		4.22991		1.96617		24.3551			178.454		148.812		198.955		76.2698		81.3694		76.1693			45.4107		21.7436		16.4545		94.0954		78.9578		42.1078
	24.8119		12.3634		0		8.2581		0		1.40576			201.355		136.803		102.994		94.2944		7.5817		70.812			8.8014		40.392		7.6768		27.684		0		44.395
	0		3.81015		20.0427		1.32589		4.6374		0			92.0483		165.084		51.411		78.4344		40.5165		68.8065			33.8988		49.6171		16.6044		4.8485		7.1993		22.6371
	0.96031		0		17.053		0		0		11.0087			161.001		92.2522		50.816		187.936		142.271		83.2995			96.808		23.6136		11.8303		14.0742		33.1806		0
	58.2169		2.48468		21.1819		37.9802		7.6795		0			168.397		20.4354		24.6914		52.4158		56.6658		86.5812			22.5492		26.8406		94.2388		34.9198		26.6292		37.3184
	17.7326		0.49792		10.9747		5.9865		3.8522		17.5473			156.33		178.131		0		215.861		86.5992		198.124			33.3802		37.8386		41.4326		159.343		31.7318		49.8737
	0		0		54.23		38.8296		34.6139		1.65049			82.702		13.6231		96.134		187.102		97.223		3.56012			61.0541		34.9992		7.2691		1.11239		27.4654		25.4221
	31.0851		4.95176		0.89567		17.2218		16.0727		11.5089			25.1808		43.7996		82.8468		64.7507		38.2093		12.8559			74.5561		41.7007		63.9582		19.3551		30.1844		89.0601
	6.0926		15.2011		0		16.3825		0		0			79.428		45.9346		49.0321		104.271		45.6659		6.608			53.049		27.1904		11.8525		26.4527		27.1127		29.243
	12.7496		0		0		17.2484		8.9507		6.6954			66.7279		22.0025		85.6162		188.766		110.105		32.4585			33.8788		28.2263		69.948		34.6744		53.9318		4.61072
	6.9374		0		17.6665		38.5317		0.56204		0			95.4109		99.844		67.6155		71.2978		0		65.1172			25.0181		32.8442		26.7886		114.185		55.9428		93.5243
	4.07991		14.2835		2.98973		9.8856		0		7.0929			98.962		86.4581		149.371		39.2431		46.8585		52.0237			34.1306		24.0239		78.1882		36.5122		0		100.836
	15.7259		14.6759		0.89567		0		0.39902		0			61.8669		169.84		172.625		68.5018		107.764		58.7162			12.4588		8.1218		11.5108		105.051		7.6749		95.835
	9.4964		0.68145		10.5027		7.4633		6.2065		7.7311			48.5094		32.8123		135.905		72.4228		64.619		36.079			52.4324		46.2847		0		21.8888		0		72.2625
	0		15.0666		5.16466		39.8401		18.6965		17.7803			112.009		4.05195		58.2212		16.5282		78.7793		5.2351			34.6966		24.7023		19.9945		55.1685		38.4106		20.1674
	0		23.6077		0		3.57529		2.33825		16.5386			154.3		174.281		141.682		206.926		45.394		81.4865			4.84648		24.9996		0		36.0331		32.9087		51.4866
	0		0		0		6.1254		0.19751		0			77.6903		118.406		110.422		99.08		33.8347		86.5792			138.304		58.1558		79.3357		8.954		13.3425		72.1339
	0		10.7565		10.8243		0		17.3464		0			149.549		116.921		106.674		105.61		69.1001		62.7122			61.191		7.5088		17.7186		0		59.8792		20.0309
	7.0685		0		6.4206		22.2084		0		3.90311			0		120.017		142.06		76.4817		62.4356		73.0545			19.0136		48.9686		1.48183		14.8736		22.3604		41.7456
	10.0554		7.7619		0		11.2994		9.5392		10.3305			82.3574		229.545		167.025		179.959		110.042		49.7387			71.1757		5.03304		91.2942		12.0899		49.4588		53.6158
	7.8913		7.8564		5.35181		0		11.9106		2.82886			57.4267		210.86		163.33		88.3612		112.319		43.8974			32.2757		32.7237		16.1831		0		35.3956		65.2022
	26.3633		0		2.65693		0.12123		7.2323		3.46617			74.9947		235.538		158.564		186.261		146.258		131.81			43.1521		8.7425		14.1349		3.0087		75.6162		21.9483
	0		17.3418		0		2.0426		0		3.74899			60.692		223.513		18.4087		96.509		128.27		149.715			31.863		12.0344		110.357		235.053		31.5206		100.658
	6.5808		0		12.6797		8.8603		11.1255		0			43.0137		211.924		101.779		177.764		144.105		146.861			193.616		8.9022		3.43963		163.403		22.3236		42.3644
	0		0		0.58721		6.5602		18.03		5.8853			228.125		112.789		45.2626		90.3783		240.994		175.298			15.8993		52.9459		0		26.6986		82.5778		49.8981
	30.6942		3.14072		27.6394		2.50693		21.9376		13.1902			228.109		99.264		87.6264		13.4376		47.6134		157.38			27.6574		97.421		27.1283		18.8295		19.1906		8.4143
	8.1195		0		2.77492		0		7.3402		0			0		100.258		98.133		12.5329		93.67		188.759			32.9683		36.098		9.8339		0		28.1656		32.3612
	17.8802		6.2498		0		17.6808		13.4759		0			56.7302		0		50.1934		31.7914		121.191		167.18			75.3874		80.2221		19.6121		5.5555		11.6141		82.2466
	0		26.6386		0		0		3.5593		0			42.6808		13.8732		165.643		37.7593		93.0041		146.356			29.5958		70.2434		79.8115		69.1873		19.442		114.491
	9.163		11.7803		46.6697		11.9835		0		0			54.5535		29.722		145.066		96.489		232.17		127.51			47.619		56.9735		58.6967		51.6664		15.0715		18.0508
	0		0.20915		29.7421		19.9285		9.9747		0			63.7002		54.3007		3.64034		40.0818		262.387		120.564			1.20465		20.3564		12.4112		29.8362		6.9941		72.8903
	0.32537		0		1.30652		0		0		5.8501			2.10837		55.9967		93.061		81.0381		38.7948		106.374			88.4909		11.1152		36.1376		35.4848		21.1261		33.6494
	16.4707		10.3495		7.2862		0.07986		19.8856		0			119.473		25.234		93.1806		91.7788		1.01522		57.6685			91.251		7.9789		42.1756		11.818		11.8447		92.3729
	13.417		0		24.855		0		0		0			58.9282		51.9996		111.082		88.4361		92.8447		71.9349			26.0411		0		68.3001		68.458		0		48.5668
	16.1955		0		0		3.6809		9.0007		0			175.937		111.017		0.53103		111.634		153.643		111.318			26.3348		20.1863		7.0155		34.9253		0.27962		56.0347
	0		29.449		0		10.1974		0		7			147.818		35.0782		72.3397		29.3528		89.2747		99.073			13.6726		65.2407		64.7736		40.7752		18.8589		41.0046
	21.1455		18.323		21.6677		0.44792		4.2654		8.2516			131.213		80.8411		67.4967		9.383		162.517		149.876			7.9125		0		31.5986		23.1344		13.0423		51.515
	1.55424		18.3659		27.5889		0.38136		7.7941		15.9871			82.3706		81.7027		88.2855		11.301		230.407		129.333			44.4151		40.7858		51.0232		0		31.8894		40.8979
	10.4254		7.1549		39.8329		0		14.1571		25.0312			78.8767		129.92		5.94878		17.0965		10.105		15.6864			23.7792		20.5157		14.9052		79.1506		41.9292		64.0613
	1.99343		10.9194		21.5672		0		0		20.2752			88.5675		12.9402		40.2096		209.99		51.708		58.1915			29.9305		16.1684		21.922		26.9554		1.74958		75.6073
	23.6044		34.6545		5.8219		0		0		7.3081			64.0649		7.351		92.5208		22.7474		93.735		82.5571			5.256		6.2852		24.7417		59.3328		1.47641		98.659
	0		8.5352		0		0		0		13.5332			159.148		37.7303		106.535		214.37		8.2198		81.4814			62.0411		48.0603		25.7749		4.39985		46.1708		77.8185
	0		11.901		23.2888		10.2758		27.797		6.1304			23.5181		18.3612		56.2688		130.405		27.3726		48.1077			30.086		57.9226		20.7938		26.8849		4.8525		27.5165
	0		10.1219		26.8956		14.8751		6.1982		29.5872			65.9592		25.8152		92.8538		34.5381		84.9296		112.242			12.8101		39.2264		16.892		116.772		17.8881		0
	19.511		11.3433		21.1736		9.6424		0		4.09111			111.272		54.1747		42.0916		84.2356		13.6924		83.7424			12.94		19.3246		73.7444		23.6776		26.0003		67.8948
	24.5981		0		18.183		14.1274		0		0			66.5836		59.7986		84.5496		123.27		17.6421		112.937			17.1805		51.9744		30.519		40.4148		51.5651		53.3569
	0		18.4196		10.0441		0		18.9752		0			16.2221		15.2355		39.7453		208.018		113.193		117.141			25.1482		24.8419		22.2361		4.09766		47.9031		19.3745
	13.9315		2.86988		18.2774		9.1638		0.06847		0			41.8483		100.252		42.1352		66.7362		67.1962		126.407			36.7926		80.1252		33.5316		99.27		58.7664		41.4117
	16.7116		5.03305		19.5335		32.0293		0		14.6494			80.2396		9.6602		6.5899		106.13		133.24		101.869			59.454		25.8951		2.04902		14.4864		20.6808		87.8401
	18.0399		6.6226		0		11.6511		0		19.9351			28.527		92.1614		165.208		62.2047		26.5014		111.116			42.3576		70.8735		0		68.405		0		34.0444
	26.729		7.9659		6.3171		17.2468		14.2793		19.8597			155.038		70.7666		17.3451		73.135		78.0439		101.585			44.9031		89.717		38.1317		44.7097		47.7048		14.8138
	0		14.3379		0		18.9111		0		15.9219			10.6854		44.1249		108.674		69.5863		99.839		133.06			47.1009		36.4875		39.8926		92.8546		16.332		61.4409
	13.5197		0		6.1684		6.9669		9.4041		0			29.5393		54.4234		12.56		56.6412		105.899		150.849			10.5099		72.4524		20.9901		69.224		34.8306		47.1773
	0		16.3927		0		0		0		0			198.164		64.0883		79.059		90.1622		18.674		129.275			0.04337		49.1918		2.86509		2.3744		15.2947		68.8699
	7.1576		4.15594		0		8.8156		0		6.8106			138.081		11.8831		70.4396		81.2404		162.937		145.792			47.398		0		6.576		38.8782		59.8314		0
	5.24545		16.7135		0		0.1906		3.44005		11.3087			128.824		132.104		107.507		40.0253		78.1325		156.419			90.8792		4.73642		8.1992		27.9507		66.9575		0
	14.6084		48.7509		7.0538		8.9265		25.2975		0			141.582		146.518		44.8326		17.0653		65.1188		148.574			36.9101		0		51.7342		27.6681		26.2846		48.679
	39.2127		56.6609		1.54877		5.78737		27.7829		0			168.396		249.077		51.933		18.8792		50.7661		158.278			67.8785		12.078		51.519		81.3072		36.2202		94.4251
	18.2958		0		0		3.60695		27.7182		1.4365			3.85793		81.8017		5.53057		5.57438		96.686		157.808			11.6526		82.4654		37.1686		16.7977		18.0146		37.9142
	10.5368		0		12.5923		2.04241		18.3115		0			95.5406		20.5095		110.852		189.483		99.566		179.792			83.5762		0		25.0142		43.0069		6.9987		76.0613
	1.20271		15.5684		0		0		0		24.9916			6.5821		48.6659		184.793		65.0172		48.7665		155.532			71.573		54.5002		44.7974		30.6983		19.1216		79.5974
	10.2372		8.8416		0		5.92077		0		13.3504			136.787		57.498		62.9288		50.7778		158.101		163.17			67.6732		50.1334		57.4626		28.9504		17.2266		77.7624
	17.3295		41.614		0		0		6.3358		14.9877			123.348		212.729		92.0794		104.344		29.0751		156.135			61.1969		27.8004		84.336		47.2045		23.5805		63.0161
	2.94072		2.87715		7.5485		2.14212		0		17.0649			8.6648		175.84		69.8877		191.382		56.6782		96.757			66.0098		23.5863		16.9794		15.9793		19.3397		53.0203
	20.7532		28.1847		18.6473		17.403		0		0			83.519		99.23		23.504		186.23		9.167		65.1218			19.342		64.9869		5.89944		46.48		89.2189		87.2
	21.6381		60.5905		4.91214		14.5572		2.92058		0			89.1438		150.95		65.451		126.254		12.7298		52.1595			46.5003		27.9958		4.01035		9.4093		50.0879		8.1451
	28.7596		15.1639		28.9221		15.9469		2.33751		8.2381			76.7589		172.444		167.746		53.0174		83.7646		111.932			49.3		63.9726		29.4106		2.60327		70.2006		14.4284
	12.2551		5.72873		5.54644		0		5.1892		9.9577			51.6579		5.36976		83.3974		80.4077		38.3929		144.651			15.1919		26.0054		22.4564		40.259		32.4621		91.6022
	0		10.7243		22.2322		11.111		2.8169		7.3315			181.931		40.0727		91.6828		66.5619		105.093		146.433			89.1208		93.9549		38.3495		35.8111		37.0601		47.8078
	4.09662		51.4269		8.769		14.6788		12.0277		3.22753			0		59.379		150.739		108.24		164.875		96.277			37.1201		65.1015		32.2246		13.6274		18.0708		2.22587
	12.2833		20.9691		1.36942		4.01217		0		0			11.2573		217.921		134.797		43.514		109.184		142.611			32.8186		8.8726		11.3549		7.1838		8.1957		68.6801
	2.82167		45.8082		7.4025		5.1984		28.3101		15.8367			40.6685		172.504		141.203		158.081		169.364		78.7686			73.4591		20.6548		52.0832		19.8633		82.5188		47.1642
	22.6283		0		1.33507		9.3094		11.0877		0			77.9496		96.088		45.809		0		11.8394		93.3105			22.144		0		28.8944		1.83678		9.9694		120.687
	7.9415		3.8861		15.6006		18.8336		9.2168		0			133.371		13.4954		11.8238		24.4038		130.817		133.108			59.6124		18.446		20.0919		14.9447		92.398		266.974
	0		8		13.9062		18.6537		0		0			26.6335		0		4.44204		73.2611		157.274		67.7612			32.1422		48.2082		13.3992		20.0224		136.544		12.6233
	3.32027		5.94005		3.38394		0		3.16344		1.55732			101.074		130.226		52.7481		60.3963		185.782		85.6675			16.1671		58.2092		21.5968		87.623		115.939		4.61623
	13.0508		8.5123		3.76526		0		0		12.9464			160.928		15.7189		89.9619		9.95		129.939		72.4903			66.9254		57.6841		49.0686		96.386		12.7146		13.4983
	20.7376		12.8981		5.04412		0		9.0953		11.4923			66.558		46.6233		63.4216		0		72.8914		97.352			54.1608		78.1208		1.17261		23.131		15.152		1.16234
	0		8.9829		5.93737		6.1095		0		0			133.87		86.3468		102.288		20.0303		0		108.603			22.6246		0		81.1211		20.923		33.9462		10.1554
	8.2241		16.6427		4.05206		24.0935		5.3457		16.4272			111.037		104.029		50.0139		28.5258		177.71		62.0811			69.275		32.0167		62.1336		76.7067		0		8.8891
	0		0		0		7.3162		10.578		0			179.504		108.653		82.5953		20.278		41.6408		169.307			2.73689		7.4514		9.7301		63.1822		26.7497		60.7982
	24.0114		0.79472		0		6.4006		7.3937		0			59.2668		96.554		70.07		72.1181		84.7018		157.579			18.2391		95.5218		0		77.4206		252.947		69.1234
	1.24877		13.3171		2.46231		17.7809		23.5205		2.02167			75.2241		103.412		146.869		49.9456		65.9656		112.022			25.8691		40.9667		7.7268		19.2256		45.3416		9.8978
	0.62329		0		35.7959		37.1244		0		4.36291			133.699		96.232		121.621		8.1306		44.5206		95.987			86.0608		76.8447		45.4107		20.159		41.3911		5.5773
	3.63369		2.36748		0		0		13.0622		3.29207			26.2489		103.654		245.468		4.54874		71.8382		85.5012			84.5149		34.163		31.9023		38.1193		49.1041		4.69324
	0.31999		45.152		11.0055		15.326		21.3823		13.6384			73.0513		99.329		165.596		0		78.1958		87.3018			87.2132		27.9092		13.5655		43.7184		81.4236		27.1707
	29.6048		15.0511		16.8977		5.964		8.9417		26.9967			159.286		114.404		100.314		0		1.61229		84.0443			0		7.9946		37.8837		13.6702		0		20.0043
	17.7492		0		7.3479		7.2131		15.6278		0.6563			153.057		11.0305		105.667		0		14.3549		66.0588			19.2442		80.0357		0		61.6636		6.4879		12.6392
	8.2128		2.48468		1.7563		16.3518		0.85932		0			29.8973		88.6035		14.7326		2.73655		32.3746		60.1777			30.6245		137.103		38.3966		67.9519		37.8163		16.3119
	29.5606		3.34847		11.9476		0		0		39.9615			71.6232		18.7923		162.891		42.998		30.9553		91.9171			50.4611		118.21		20.0222		61.665		0		53.7424
	0		0		0		0		0		34.361			83.9425		56.7347		122.241		57.572		37.8756		41.071			45.8345		87.1879		36.2207		26.8226		7.9136		16.855
	0		40.5709		0		5.18969		6.1123		0			104.732		79.9483		222.76		92.1873		22.054		77.0914			16.8849		85.676		58.9483		33.8742		15.7158		11.3414
	0		9.1876		4.21318		16.6694		0		0			99.933		36.7796		108.488		68.618		150.046		99.731			21.835		31.7764		41.2603		12.4298		8.9532		10.1934
	9.1076		14.8665		4.52606		0		1.85897		2.09706			146.737		24.8544		182.732		134.884		140.564		26.0453			8.4992		127.591		56.5377		22.5501		39.2277		53.8833
	22.8678		3.54034		22.5803		6.0338		8.0103		3.33668			12.5773		143.173		31.4545		99.5		166.954		36.4533			56.1098		154.323		44.8633		0		6.1828		49.1979
	0		0		6.3397		16.709		2.09874		1			0		76.6116		186.881		132.53		39.5309		57.0469			73.5582		156.727		22.8524		7.7529		12.516		19.7234
	0		22.7513		23.0875		0		1.47255		18.8839			15.5224		145.704		86.7378		106.764		88.1071		138.312			56.8694		124.788		4.19724		23.8697		3.25774		52.4112
	2.45665		14.9633		25.7072		0		25.2762		0			112.045		182.231		70.6935		79.7989		81.9496		140.722			54.7709		16.7712		81.247		38.9151		2.12257		39.3832
	0.59576		19.4529		0		5.36659		0		0			50.8812		124.632		27.5788		174.232		20.6694		30.9267			47.0318		91.5826		77.7682		0		8.8225		57.4067
	0		23.1316		3.75695		4.52396		5.2107		1.3616			39.7161		99.622		159.865		0.88954		3.4293		25.6185			51.5592		90.4325		13.7098		39.1281		0		13.9671
	4.99548		4.95176		0		15.8996		7.6904		0			51.7616		102.5		133.581		101.901		19.3615		0			43.2373		64.8365		85.0914		59.1343		72.8843		1.42203
	0		0.07334		18.3981		13.3467		1.77428		0			56.6376		83.3338		11.6355		115.573		126.809		55.5188			59.91		53.6338		24.4512		22.5745		80.7118		15.7219
	17.5686		7.5097		10.482		9.3228		0		0			90.3941		212.01		239.388		104.528		44.395		43.4744			58.1752		47.3184		31.2108		28.9272		24.5283		0
	0		1.45132		8.8311		13.9532		0		15.231			86.0051		56.0874		137.357		164.172		0		99.207			29.4748		26.3404		41.0535		5.10558		4.2212		37.8555
	4.23488		38.9632		0		25.7168		0.07755		0			115.118		52.6727		198.582		121.825		6.0432		112.981			49.3694		33.7126		31.8226		93.2673		42.6984		42.3972
	7.1868		18.4601		3.28063		29.4986		19.6212		20.5658			168.351		43.8164		117.05		12.9236		18.3042		69.5114			66.5702		33.6669		21.4606		153.279		47.1968		30.3687
	8.0826		57.0496		21.0149		11.1921		0		7.6987			146.95		51.9246		70.6294		178.376		57.8335		88.7415			74.5052		37.8532		4.80523		232.82		27.2175		29.5794
	2.55716		17.0624		0		1.77375		4.924		3.6134			69.6262		49.8664		16.6817		139.052		94.909		138.276			89.7721		125.006		17.0605		207.414		25.4248		25.4195
	7.4159		0		13.995		0		20.7382		0			58.1988		47.0306		68.8025		234.549		37.9151		134.468			241.892		125.282		0		246.507		33.8316		48.3773
	10.8977		14.4587		15.9937		0		0		8.6945			0		15.4666		90.3387		244.572		40.3376		42.0654			24.4796		125.625		0		159.619		9.0652		33.9878
	17.808		2.62795		10.0017		0		0		20.0597			172.067		4.33668		89.7475		177.826		6.8281		4.75176			36.2034		96.734		58.6623		150.415		30.2849		65.6328
	0		0		12.7354		0.17843		28.268		13.9498			138.961		38.8305		129.073		113.977		36.5522		7.315			31.7058		2.87873		10.458		144.034		32.7029		64.5033
	9.143		24.1854		20.4535		25.6215		13.5151		24.1778			44.6911		16.2762		59.9003		91.4651		26.4597		38.0875			11.6705		3.47088		11.0475		174.49		94.043		13.42
	12.2923		5.58519		18.8174		35.445		7.8692		12.3864			212.54		33.6261		13.0968		9.9082		80.5806		45.8805			22.1657		25.8956		15.2127		187.555		126.002		11.9925
	3.19071		25.1221		12.316		33.9123		1.36113		6.7781			30.9171		21.5864		29.8492		67.8303		101.665		68.97			15.6249		26.9417		0		135.993		67.1193		0
	0		0.68145		8.9547		5.21759		0		27.9423			77.5641		31.0828		60.7437		94.2155		77.3938		103.086			29.0498		101.908		16.6831		225.412		58.1298		26.6758
	23.0481		0		12.1262		0		3.6741		1.92313			178.757		36.6612		160.736		68.3452		87.5098		78.2019			47.8416		101.042		56.4955		214.604		37.2459		44.8562
	3.49072		13.3628		2.90861		10.1482		0		1.73415			124.919		48.9484		39.6823		59.5569		90.5026		110.773			32.7366		16.3859		12.0853		228.579		16.9346		43.1046
	0.5083		0		36.5696		0.18273		12.5685		2.02167			122.644		103.568		133.063		30.7144		24.7321		102.673			16.9894		39.5377		90.3155		166.55		30.8004		68.1694
	29.1222		13.3676		0.46274		51.6926		29.3028		14.345			65.7184		49.8841		147.196		86.7949		87.4361		116.279			20.5631		63.9196		85.1807		225.064		76.1243		52.0101
	18.058		27.6949		4.91379		27.9285		0		0			68.0062		53.8116		105.301		128.807		0		130.99			45.4062		7.4218		31.3648		228.117		69.3938		19.9882
	5.46265		18.0649		0		5.83541		25.2181		0.67726			108.391		56.9455		48.1144		102.118		110.303		44.8811			55.1865		82.214		116.809		269.937		91.8187		7.9872
	8.3783		0.71029		0.27123		23.2732		17.9645		24.15			96.033		116.042		187.916		95.984		40.8037		55.9135			74.2715		43.3915		11.0736		70.8454		96.695		16.9842
	2.42849		0		12.0709		2.18886		23.6059		6.4912			91.6103		65.8953		92.3126		165.194		8.0117		164.66			34.316		42.1527		2.61333		8.105		154.097		17.4436
	0.7108		4.23116		6.582		0		0		0			77.6617		103.692		75.4893		97.87		70.1788		165.93			42.1329		141.983		70.4495		93.6191		39.7524		38.4118
	6.0133		9.3954		7.2251		0		32.6953		0			34.8088		186.229		269.65		165.987		79.9694		139.441			13.2776		91.416		58.0684		45.3912		55.1529		30.082
	27.8983		14.0932		0		5.60873		19.622		9.054			132.219		137.866		13.699		92.8785		13.6291		136.348			8.9631		105.05		60.0523		66.0634		0		25.8722
	23.7913		0		0		0		0		9.3554			165.848		28.6252		74.3039		0.08061		102.097		119.642			27.2167		16.3034		54.3575		81.3575		65.5418		22.3803
	1.40411		23.8872		4.1		5.4971		0.91846		0			209.069		67.4967		80.3813		174.277		60.7523		159.105			0		139.197		159.912		91.3968		58.9638		6.2845
	3.42828		0		4.66102		11.7804		34.2498		0			136.671		32.4104		134.076		75.6957		25.1781		133.798			17.9936		56.3936		94.7222		66.9854		58.6923		34.4718
	0.7427		0		5.63246		1.95		21.889		16.5419			161.637		0		30.2068		3.69143		25.0148		145.264			56.4983		64.8202		62.1106		119.96		52.2824		18.1984
	10.6554		19.1226		8.5439		13.0124		15.1644		5.6148			78.855		145.474		160.524		145.988		29.3523		198.229			19.4012		128.317		27.6906		38.7365		81.1788		18.718
	13.5606		11.1224		0		3.45407		0		0			29.8192		74.7959		170.207		229.193		94.882		145.854			40.3746		37.5607		17.5054		43.6578		59.8419		3.70321
	0		0		6.05325		0		5.3803		11.5932			177.986		37.8806		40.2789		155.169		81.3284		170.405			6.7755		0		30.2821		115.322		92.5554		25.6562
	16.956		0.68145		3.91974		0		0		0			221.985		190.884		92.7956		172.914		26.8542		122.637			44.3222		18.6464		58.2048		66.0714		78.8895		0
	8.6395		0		14.7933		0		2.26679		1.69751			10.0452		249.22		36.0399		183.105		30.1031		204.876			68.9088		18.5713		52.668		85.1475		0		0
	2.99389		5.84388		8.4174		0		16.4257		0			9.8992		86.1641		106.396		135.323		111.723		181.455			81.3712		89.2727		130.118		21.8653		7.8735		10.4813
	46.3091		0		1.57564		35.9078		11.8073		7.7037			24.015		107.47		59.5837		10.9034		141.964		196.725			35.3557		104.023		21.7296		15.1654		95.585		0
	0		2.23886		8.1423		10.468		0		0			99.523		164.233		35.0545		21.7771		64.8876		223.553			3.80939		16.317		81.0738		41.8592		16.0121		49.103
	3.91318		9.4806		20.7841		4.64851		4.1769		0			132.186		212.077		175.629		12.5561		35.9055		225.075			80.9891		27.3322		193.556		0.39347		5.2119		0.59178
	2.30251		31.4929		25.4731		4.67548		0		3.50429			131.702		89.3204		152.132		31.7942		11.5599		126.713			5.43295		56.3351		123.827		28.9514		0.09497		5.5774
	7.9043		27.8974		14.9644		3.61526		0		2.86189			15.0267		115.256		7.1279		0		31.5838		194.601			52.85		0.42201		87.2175		3.87254		14.1141		4.05826
	16.3858		2.15406		14.4757		0		0		1.39359			54.5425		114.896		96.002		91.2748		35.8303		174.041			0		37.607		45.6648		0		31.6362		16.078
	6.5573		5.48399		0		14.138		10.4986		0			257.351		125.524		42.8191		76.0626		111.716		230.76			70.9177		34.3412		261.981		0		0		28.8134
	1.95406		0		24.5498		19.2769		11.8078		8.7646			156.656		64.1705		41.0877		23.7026		19.3276		248.647			76.9744		27.094		87.1326		9.5216		18.3408		0
	16.7554		3.54034		17.2736		28.6873		13.5666		0			214.744		58.335		35.575		4.81271		84.6546		256.554			52.9284		50.3328		111.882		25.8272		38.154		20.222
	11.8641		29.2408		13.663		0.08733		2.62662		13.7889			34.8214		72.7746		216.361		7.3953		100.677		249.845			35.5517		96.454		113.97		0		61.6548		16.9388
	0		4.06968		2.549		25.9775		2.91478		7.3188			43.2131		56.1139		100.126		202.246		114.767		216.691			55.9521		19.6151		31.6611		21.7836		0		95.813
	0		7.6412		5.95806		13.8623		0.57081		5.78			179.278		100.577		15.5978		36.4049		50.7546		218.947			141.845		6.6678		75.2232		38.2506		4.1125		48.9378
	12.016		8.6367		31.5338		9.4043		0		0			0		11.4836		35.0776		51.3262		70.4108		254.731			12.4633		48.2263		0.37144		0.11294		8.9026		76.8592
	5.9381		14.0524		0		15.9944		0		9.402			50.6586		156.814		5.94878		31.5879		70.1691		180.953			12.3609		245.663		0		2.30988		8.3883		27.6774
	18.3655		23.1271		0		9.2781		0		0			3.16175		137.154		200.117		168.38		17.6817		139.925			10.6214		23.0419		46.8326		8.0091		21.3135		11.7636
	0		16.3229		21.7634		1.917		6.5107		13.5853			104.151		138.8		128.892		149.975		66.609		81.7934			52.865		31.1303		3.74336		10.2021		40.269		6.1658
	5.02937		20.5592		0		22.754		23.3648		9.7814			113.702		67.0476		56.5373		131.432		141.362		81.8863			5.08066		47.8997		95.2313		66.0137		33.0411		26.168
	7.6106		11.0863		0		7.5122		0.98233		0			94.8608		143.706		8.3252		122.954		138.603		93.0207			45.5605		9.8306		67.8936		32.3823		8.3217		30.485
	0.38933		0		2.85891		0		0.46158		0			161.02		160.054		27.9799		90.9616		56.4667		96.949			16.3045		0		22.5053		28.5267		31.4604		99.282
	0		34.7802		25.5567		0		8.9417		6.3126			20.0412		199.889		72.3075		185.844		41.6452		119.691			36.0628		31.4782		67.3461		3.58667		31.9144		74.5551
	0		18.1559		2.80439		0		0		0			94.1818		182.718		134.158		71.4697		110.027		36.8775			18.0374		26.6025		24.9994		38.2162		50.5549		78.8664
	10.6011		12.909		0		0		3.23731		0			133.743		0		53.6276		130.969		82.8666		29.7178			8.0909		43.2991		23.1237		90.7463		43.7234		78.1095
	26.282		36.0048		8.543		32.2102		23.3057		16.2242			35.619		99.368		91.8075		130.922		79.5221		29.4494			5.10663		94.331		5.15974		65.6059		28.181		4.72652
	20.7593		35.1357		0		0		5.5375		9.8359			72.5522		106.607		107.287		62.2698		62.8824		118.106			14.2748		92.5784		1.68765		50.7992		29.1818		37.1711
	11.2891		12		12.5681		20.6635		33.6977		0			9.2831		16.1981		87.6178		131.807		25.8361		108.607			79.3122		50.4038		107.442		61.3302		8.3275		33.6496
	3.14479		17.7257		0.34221		0		48.0142		8.9673			11.5806		93.315		14.1828		142.81		44.6964		41.2526			37.6719		29.6889		42.748		90.1352		24.1843		9.8136
	19.6976		6.0606		0.62537		11.4042		25.318		26.8389			85.8915		91.0592		48.699		65.1289		46.4166		14.9519			0.5019		79.2948		11.961		23.9141		46.1676		31.94
	23.5116		5.84878		2.97715		2.399		23.4277		7.9777			37.0757		0		163.019		72.0484		21.9346		40.6027			47.2258		21.0223		0		11.5518		23.8048		43.366
	0		11.6469		9.5854		17.8583		22.4762		8.4854			12.8584		28.6636		69.8446		107.17		33.6419		69.1702			78.4191		13.6394		52.9543		4.67011		33.7784		0
	3.82664		0		8.1452		0		40.8132		5.6769			111.484		113.34		92.8784		137.107		8.0551		73.7364			31.8418		4.56859		15.8974		43.2206		21.5051		30.9366
	3.54149		29.0418		0.89419		16.3122		21.4319		0			55.0217		48.0211		121.668		71.2034		1.01963		84.4039			11.9789		79.7635		4.52165		20.4749		11.5553		32.5408
	51.0492		37.8276		17.312		22.2782		0		8.4133			171.664		49.2593		56.1123		37.6579		0		89.3408			4.36229		41.6489		119.476		27.2959		13.752		40.1974
	12.1513		0		11.949		15.099		0		12.9653			36.5812		66.6576		30.095		35.1765		0		84.0861			37.0157		100.022		11.4096		55.7687		0		36.9355
	29.7536		0		7.9485		0		12.0471		6.0242			173.671		96.286		74.5584		9.3159		0		120.592			74.78		96.417		24.7739		13.2501		0		258.042
	0		0		14.3002		0		6.8133		2.66526			0		109.373		47.9289		35.7524		27.6943		147.106			10.4941		112.626		57.6204		4.57839		47.9531		256.982
	0		6.3433		27.7686		13.7409		15.4566		8.4806			73.7696		91.3784		21.0768		135.055		70.8598		152.694			0.88703		39.8391		116.064		0		0		45.363
	12.5896		15.9053		3.56856		17.4671		14.9398		2.5729			31.8669		81.1727		138.124		32.2926		197.075		61.7293			0		108.462		18.374		47.9789		11.9076		30.7007
	6.2644		5.66265		5.14839		28.3263		3.03246		5.9058			38.1031		66.1114		206.127		209.76		140.697		127.46			0.59868		54.0568		255.784		35.9025		7.487		26.2515
	0		10.3651		0		0		0		12.901			0		102.268		213.168		69.435		99.34		124.632			8.2259		2.6503		79.9374		13.9532		0		12.7505
	31.9883		15.3557		1.7563		7.59		0		24.7671			5.7584		61.3756		94.1802		11.4153		38.7615		147.95			0.46065		213.353		49.1617		4.97769		5.9712		55.8658
	13.4236		19.1333		16.9846		30.9402		0		14.0194			92.2731		53.5545		238.266		3.68796		8.1406		98.343			15.1629		38.5483		25.1357		14.3301		20.2376		17.9982
	0		0		12.0134		19.9224		10.0731		0			42.2439		91.3926		117.72		0		34.5057		93.7227			24.803		58.8308		54.6679		0.50111		39.7542		25.7031
	0		2		14.1555		9.4367		0		0			35.0765		17.6892		14.7237		46.2841		0		112.589			64.2783		21.8239		23.2605		9.1988		51.9811		22.0796
	2.96207		5.88541		0		18.9388		14.299		0			28.3215		50.0899		75.5018		32.4898		51.2968		109.611			22.3677		193.796		50.9212		18.1176		16.4737		2.77507
	27.2968		26.0487		2.1		10.7279		0		15.5051			15.5721		103.812		41.7236		39.4428		16.4958		147.223			0		236.717		19.4107		38.0585		44.0851		24.2929
	6.6981		0		13.9062		15.5274		0		10.3355			18.6758		116.529		128.043		43.727		60.2494		32.931			7.8872		37.7847		7.7789		22.1888		27.1902		23.3717
	22.2531		9.6551		0		0		20.028		9.7382			101.095		90.1867		49.6437		208.181		82.9754		29.6042			31.6106		4.49113		0		32.5059		20.6963		8.3344
	15.4976		0		4.21229		12.4327		2.36838		7.2724			120.495		77.5783		34.9661		235.621		213.186		54.7476			86.1158		19.6868		16.9964		27.4513		1.35196		15.6863
	9.771		0		8.1582		6.8072		10.7619		23.2583			25.7147		98.156		25.5026		139.439		245.46		120.164			91.9873		77.6571		6.1693		219.925		99.406		17.6835
	1.54949		30.3409		7.7185		4.9605		0		4.30655			139.36		147.878		9.0294		195.209		150.131		135.536			34.6232		81.0266		43.7071		203.193		24.5802		29.8779
	2.86204		0		15.2558		7.9159		0		18.8867			69.6412		136.702		14.3645		209.294		154.943		160.73			77.5132		121.527		27.8805		75.2619		31.0462		14.7612
	0		5.43057		0		12.4031		10.3801		29.1288			31.8194		95.6897		200.461		251.995		135.775		186.57			72.7053		5.12286		68.8362		62.0457		21.646		14.4635
	10.8174		24.3088		0		7.859		9.4146		17.6499			64.6718		49.8524		55.3521		254.622		11.1597		245.656			102.439		40.7258		74.9163		46.9855		35.0876		50.8053
	1.48094		16.2828		12.7102		1.64769		0		0			44.4575		4.9854		21.7967		45.6619		31.7755		234.933			0		2.14453		39.7478		41.2061		29.6373		30.6628
	9.6027		3.57816		12.0134		6.4473		0		3.18449			142.6		24.8916		67.2951		218.696		38.5232		223.959			21.7154		1.52286		27.1538		48.2508		31.5284		4.86196
	0		18.2918		49.5734		7.5662		5.8765		0			187.188		175.253		106.937		131.94		7.6982		207.202			74.593		28.8267		34.0395		15.7316		26.829		9.3135
	6.0247		0		3.60407		8.064		3.911		0.27012			109.449		131.564		114.66		34.246		54.8852		229.411			23.2625		108.997		17.9375		30.2896		71.6153		33.0432
	0.77003		4.22171		0		0		16.6131		27.7872			33.1016		195.837		55.5688		30.0882		204.454		211.432			67.339		79.6702		37.1794		8.3508		54.0996		14.9674
	0		12.2407		0		4.70627		19.2175		0			15.9291		95.3487		111.392		33.7853		111.13		211.619			6.3995		0		56.8249		48.1688		38.9886		1.33472
	0		36.3869		0		30.1311		11.8518		5.2942			86.8079		103.396		71.4065		164.195		110.049		239.733			23.3472		0		133.802		11.4683		15.6381		49.8444
	0		0		23.0514		0		0		0.60411			93.4065		135.801		80.8927		29.4768		14.1864		210.171			12.1026		118.039		147.335		98.246		15.1666		75.5937
	0		13.334		0		28.2937		22.2308		19.9331			59.6877		145.125		17.7509		118.861		34.3473		233.983			16.2292		53.0542		216.724		69.0805		0		92.4895
	14.253		0		8.2043		18.5591		4.4205		9.9834			64.0352		10.7962		82.8817		22.6401		72.3732		61.745			48.5927		15.6344		119.15		45.6937		65.9472		69.9626
	22.2533		20.3706		7.9534		31.8696		4.2062		0			43.853		47.8797		31.3607		3.04273		54.3958		82.9074			0		0		80.4436		27.96		23.8387		64.0974
	9.908		20.0408		0		5.53573		12.9689		20.7881			58.9229		120.042		97.778		0		56.1912		87.915			13.4325		69.0688		93.0522		87.1847		0		11.6017
	6.4148		11.0915		30.1322		9.4823		32.099		1.01124			52.0776		139.772		90.0428		10.4862		72.5555		136.556			62.506		45.1189		87.3277		63.9265		4.0193		0
	15.5791		5.83552		21.2357		0		0		6.5984			5.06587		105.711		97.5		18.0983		116.613		132.02			48.9232		56.8562		102.822		34.7482		8.5675		52.0718
	1.06942		1.62108		16.4499		14.3669		6.138		0			106.553		180.176		55.7857		92.672		129.8		141.095			19.3285		139.687		13.6093		43.6759		37.892		41.2538
	16.4391		0		0		6.0535		15.7832		0.65308			117.067		63.4628		118.883		121.935		141.232		125.85			73.9366		174.062		82.0952		20.3278		2.98273		31.4532
	23.2894		24.5285		1.30652		9.6144		17.1111		1.83729			45.0654		101.234		210.035		151.084		178.292		150.556			48.4218		100.656		9.3769		17.8878		43.504		32.2574
	28.5953		12.581		29.719		8.5675		3.5394		13.1015			32.9313		49.5054		55.1101		190.303		83.7071		120.375			8.4722		85.0399		87.0854		60.9727		26.6814		61.6285
	2.04323		3.35932		17.748		0		14.3367		0			73.9446		118.19		129.703		101.903		111.699		140.885			21.1608		23.2214		7.8239		7.8042		0		18.9056
	5.7584		8.6167		0		25.1878		12.0277		0			140.846		0		109.613		31.8257		66.5354		159.02			7.7161		9.2981		78.6605		30.4572		13.1558		16.9387
	23.0991		3.15734		4.64101		11.3042		0		0			122.074		66.3985		139.608		51.8438		34.4335		137.24			88.3741		28.5742		37.4132		35.6875		29.0155		0
	15.3006		9.0934		2.26855		6.8452		6.7273		0			88.2552		16.5782		73.8593		140.42		51.756		99.799			18.8131		29.2191		0		22.4526		21.9923		22.9598
	8.0274		11.895		5.40655		0		2.34185		34.1461			76.0814		21.746		25.864		53.8209		30.577		68.7311			23.6754		32.9092		137.069		9.621		0		42.7579
	1.95406		10.9847		0		10.1163		0		0			56.1393		116.801		262.774		126.541		63.0578		41.3941			3.51881		90.7994		88.4242		10.1901		25.8404		14.6001
	19.3822		8.0913		20.2235		0		21.4332		2.50407			31.9673		140.596		17.9622		68.7311		108.375		25.3668			31.5362		125.47		51.2308		53.8918		54.9075		52.7256
	5.70925		12.8746		2.91588		6.8089		1.60303		10.4125			16.3395		91.6714		105.051		68.9697		119.441		31.5545			18.9834		48.6988		273.744		59.604		47.5703		28.9562
	1.27439		3.62966		11.0847		0		1.83668		43.7444			113.813		122.395		106.168		17.8483		45.5561		168.914			78.2766		0		35.0694		92.8032		58.3103		11.9833
	31.5074		24.1261		0		9.64		0		0			63.1216		28.2602		127.064		140.75		3.25176		219.212			68.8909		171.357		42.906		29.5489		38.8135		18.4181
	3.54143		27.9618		21.5882		0		13.3838		0.84768			18.8153		99.13		159.753		32.5767		23.3024		168.536			0.9049		3.83965		33.4715		14.6038		40.3753		36.3022
	9.8693		0		5.07635		40.7211		0		5.1252			0		53.3181		70.1903		113.418		97.572		206.562			13.32		46.6439		33.7994		0		47.4616		19.1986
	6.3388		19.4877		0		19.7228		13.2581		7.1331			21.4488		166.592		57.3137		60.0128		96.171		201.688			1.88044		0.35044		14.0015		3.17104		37.8522		5.2803
	18.5088		0		8.3723		17.9334		0		5.1925			196.908		98.016		0		81.6216		16.3588		212.562			12.939		24.822		31.3173		9.2295		62.4568		0
	21.2094		17.1471		0		9.4438		7.1362		0			156.279		0		15.0335		53.3326		18.7486		212.198			2.138		23.8807		64.3245		41.8733		55.4753		6.6285
	0		0		0		5.39401		0		4.83737			36.1949		90.9444		138.757		70.4769		55.2232		235.508			11.9536		95.8044		0		23.9546		53.8874		17.0696
	0		13.9756		4.4144		5.95		8.5589		0			83.6227		156.57		148.534		38.9579		163.985		181.484			33.5956		4.93626		31.964		70.7627		58.4468		0
	19.2878		6.0193		14.1514		0		0		13.0165			13.0164		80.3756		49.7128		26.4262		146.731		170.791			25.0487		0		40.6957		30.6539		58.2563		19.6412
	23.3866		0.52437		22.1742		3.13063		0		37.1662			11.167		8.5006		29.016		74.7023		147.367		187.582			37.5506		39.334		48.4727		84.9135		27.6263		26.9751
	4.62338		11.4825		2.77419		15.9233		0		18.0633			58.3717		9.7445		188.2		21.9582		177.797		123.069			28.4143		23.7232		25.4482		49.6635		4.6316		39.7504
	0.48145		5.58805		0.97325		20.1254		0		4.22937			51.4744		53.4027		187.142		48.9569		184.48		115.52			13.311		17.0251		33.3038		43.4932		46.0662		34.5992
	9.6175		3.74149		6.5246		1.57184		1.13503		22.7504			193.06		27.691		93.8333		99.001		111.102		162.258			56.6104		50.3428		145.52		74.6598		0.7478		18.0609
	0		4.27991		8.61		18.6264		8.6503		4.31397			58.9414		26.1133		76.9472		151.644		214.695		184.647			60.7097		62.2561		59.3274		84.0012		6.3067		16.7115
	10.3117		33.7231		0		45.1434		0		8.3766			72.3657		17.3907		108.156		111.567		217.447		177.732			9.2915		61.5283		23.5511		70.4457		19.8364		2.6812
	13.701		34.2807		8.7175		31.8975		9.1342		8.3869			139.609		34.8486		94.2859		20.0953		97.714		174.127			50.1541		35.2747		23.5249		83.9698		21.4171		35.5096
	0		0		0		0		0		0			136.355		81.9652		36.0887		46.443		108.555		206.567			0		0		66.3098		67.9873		35.2506		46.939
	5.06587		17.3268		17.7455		0		0		1.81588			135.14		82.184		47.4328		11.643		42.1119		215.089			95.5797		44.1187		24.4712		24.78		22.9274		3.1704
	3.8		10.3495		3.93369		7.2618		0		2.28394			147.929		39.3498		143.671		6.363		95.449		228.463			31.7589		35.0641		71.7922		103.415		46.4324		25.6766
	10.1343		18.9958		16.7583		2.76968		0		3.29662			137.698		31.7805		180.433		42.1445		64.1155		180.391			45.0303		24.7036		41.6297		25.1657		4.2802		0
	21.8891		11.0502		13.0041		5.39545		0		30.6765			144.888		93.1316		95.1423		152.268		69.0814		157.375			10.4674		71.389		67.4284		0		22.1171		56.4802
	1.27564		0.33986		28.4945		0		4.1595		1.67419			139.967		120.183		84.0781		157.594		149.721		156.864			30.6294		21.7713		39.558		14.6292		89.2681		47.5422
	32.8025		4.60565		8.3011		2.31824		0		14.1109			166.8		80.3301		217.911		156.686		103.316		133.019			20.3932		24.7046		0		76.177		68.9991		15.8521
	10.7834		15.2752		10.8532		14.1193		0		0			174.841		95.103		107.181		148.638		108.322		96.082			0.13922		13.4996		41.3093		65.5062		103.716		23.5725
	0		8.0913		0		7.3732		0.83647		25.8101			232.197		87.6179		134.618		56.6719		129.374		50.4199			26.6961		74.342		60.0067		42.3565		64.1914		0
	5.69228		6.9513		14.5987		0		14.779		7.8423			194.559		70.773		102.646		143.764		130.274		48.5887			0.9858		68.7612		94.6167		34.9549		13.1984		20.2115
	22.3714		0		7.6647		0		16.6317		0			105.57		111.817		125.434		110.232		145.178		91.9884			25.6413		72.1642		93.0859		65.9534		19.5177		37.9501
	0		0		16.3089		0		0		4.01686			40.1565		95.4521		86.4895		75.2239		233.29		4.04839			36.9601		15.8673		22.8374		26.1476		24.7224		43.4266
	3.54143		0		21.8235		10.0225		6.2536		0			121.354		101.015		81.9313		42.452		260.485		72.808			0		0		32.5618		37.66		0		30.8491
	2.98973		23.1823		8.8431		0		0		10.901			77.7143		97.333		36.7162		31.9997		247.428		66.9558			1.25726		0		56.5794		67.9851		9.5223		103.13
	4.55627		0		13.2202		3.96354		0		16.7638			143.544		2.92313		39.859		137.239		89.3376		37.2789			58.4001		14.8664		9.1456		70.2777		17.6034		102.67
	0.71274		5.04839		4.93751		3.13254		0		26.7067			132.25		56.3811		187.436		127.164		130.52		18.5264			3.36078		7.8315		94.9839		44.5217		14.2506		41.2988
	2.95634		0		11.7342		10.3788		0		15.1131			184.825		48.311		15.3798		51.284		57.3399		95.874			9.7086		8.511		61.6901		62.9056		11.0394		56.3338
	0		0		16.3411		25.8834		30.3538		9.9483			176.708		112.077		16.3175		95.2793		134.621		44.6954			11.515		22.7884		72.2152		90.0493		22.2934		28.1196
	7.1019		0		6.2381		4.4484		4.5864		0			162.96		228.353		112.528		123.566		132.699		20.9238			48.1759		57.0169		13.4165		0		37.6037		28.369
	7.8484		0.30342		3.28973		17.5305		3.41428		11.4263			242.179		220.401		140.067		48.5369		39.0232		15.4903			86.0948		103.261		27.6829		31.2327		24.9867		0
	11.6565		9.8393		9.6731		16.434		0		18.556			159.44		11.0855		20.63		13.151		33.1239		20.5813			87.6838		32.2072		57.4425		0		82.4167		31.8624
	0		12.7827		16.0618		4.08863		12.0122		0			189.893		31.7054		112.22		54.6575		3.25024		54.903			15.3647		73.527		30.4883		0		89.0431		72.1612
	23.0991		4.11229		4.32919		7.7689		9.0831		6.5622			198.069		81.6205		37.6162		106.631		53.5232		63.4435			20.1948		14.572		60.2707		41.6343		22.0415		83.4681
	16.0703		22.1187		22.7384		20.615		0		6.5845			83.415		149.026		90.3832		62.0208		46.2357		69.8887			56.9856		19.0635		84.149		75.104		29.4065		27.3802
	30.444		12.207		10.2119		4.06318		0		19.4314			102.712		173.257		96.658		41.2184		87.4798		85.1424			30.4747		15.671		27.1266		14.8774		17.3203		38.9816
	20.7548		15.6053		5.2274		28.6567		0		9.7565			168.658		3.41863		96.333		91.2761		204.516		67.7518			63.8258		47.8108		13.8521		85.4712		23.5125		52.8178
	17		0		16.1256		0		12.9689		10.5912			29.2297		8.601		175.037		83.9964		177.298		150.436			14.117		1.19435		25.7335		59.3599		73.6198		18.5273
	0.00915		8.5447		0.40538		0		0		0			89.0661		92.6542		114.117		181.826		169.801		131.683			15.368		12.2229		12.6135		109.929		95.576		19.6683
	7.6189		2.4303		0		0.22051		17.1354		0			28.8595		233.747		115.693		149.737		97.399		95.597			5.12238		25.4867		44.6035		8.4667		118.914		9.2663
	0		4.29662		3.61963		5.9961		9.0671		17.8028			51.1338		45.4568		98.554		235.989		110.554		163.649			128.325		6.8937		31.2187		68.8803		32.7378		34.4959
	56.4609		0		0		13.7844		0		6.5794			81.1376		122.704		117.327		114.661		131.065		171.481			21.4059		9.557		31.4494		62.2601		9.6189		9.2594
	0		0		2.31892		2.19323		5.0845		0.967			175.127		57.0546		55.4479		41.6		0		189.208			44.6452		0		14.9222		3.46279		16.8088		64.439
	17.4261		5.58944		12.307		0.2146		16.3028		1.35183			108.749		50.5853		105.488		125.676		92.6303		183.121			66.0122		48.4585		49.2826		39.7228		23.0138		80.5059
	7.2988		7.2928		12.2277		0		0		0			124.874		60.9232		84.1521		110.21		40.3099		194.277			12.0987		2.78687		18.2628		0		6.8727		0.9754
	44.7314		4.69851		0		15.4561		0		0			110.548		10.7841		144.406		4.52343		42.5503		146.268			17.5978		25.7763		56.7983		77.6395		47.8851		28.1981
	60.3905		0		9.6746		0		0		0			41.2995		80.1667		168.193		91.2376		179.09		162.988			2.79688		27.3786		28.1148		37.3926		48.3982		112.294
	5.31396		27.0365		6.1606		11.3964		0		2.57408			76.4264		94.2641		5.30727		32.4879		141.101		127.745			30.8479		30.8919		16.6093		8.7624		31.7696		84.3863
	0		3.37173		17.0794		14.8906		0		4.59027			58.0683		46.0304		226.239		46.4194		78.3484		149.43			59.1147		34.6333		35.0007		59.4386		25.1219		46.9054
	13.0262		6.0416		13.0137		10.9818		2.37403		12.4878			132.18		63.4673		106.248		133.42		86.504		129.102			0		35.5475		56.6429		43.8043		0		49.1229
	6.4103		2.96158		17.165		1.22185		10.1031		13.6515			56.7733		35.3598		67.2468		23.566		60.2086		151.795			71.1899		52.8855		49.6868		7.789		59.1456		44.8885
	3.30407		0		17.0123		0		1.24149		3.00646			34.5579		26.3954		90.7703		154.057		67.1945		196.48			45.4514		34.3913		12.9807		23.9264		28.9381		9.8878
	14.233		0		2.45327		0		0		11.6401			84.0112		45.7385		172.105		162.833		33.9713		197.47			28.8245		43.0569		63.4276		109.444		19.4219		11.6815
	8.2825		0		4.91786		6.2131		8.6239		0.01481			0.59576		53.4617		206.143		226.857		42.8139		114.796			80.947		42.3958		48.8959		38.1935		8.2455		0.59173
	0		15.7462		0		25.5977		0		0			42.8188		61.2242		5.68213		124.213		84.7919		13.2919			86.7164		59.2363		74.4605		23.8127		17.2485		32.1483
	8.3319		0		31.1409		6.6792		8.3981		8.178			103.494		12.9496		211.932		5.61598		105.853		81.4143			69.0925		29.8793		0		72.0186		39.9996		31.9256
	0		2.29556		7.4744		54.3044		2.20622		15.5453			119.93		0		14.1606		91.8563		147.729		147.812			0		0		9.1969		8.6492		28.7674		37.6154
	1.91548		5.14746		0		28.3445		0		0			20.6628		11.4953		57.7147		109.622		118.524		135.803			73.1669		46.0101		129.499		20.0574		46.0171		66.9002
	0		0		5.6297		0		0		3.25971			124.354		106.009		165.477		151.607		49.7865		121.498			11.6571		32.3414		57.6001		38.4563		31.1808		6.9908
	8.5666		0		2.75665		7.3747		21.6672		0			99.552		178.071		32.165		88.5278		52.4982		98.227			2.04143		42.3848		2.65519		65.982		95.164		16.0901
	0		0		9.1998		12.849		11.4641		28.0874			57.2334		170.806		108.674		132.06		227.557		179.693			6.6182		31.1486		22.73		101.575		78.3165		27.5268
	4.40529		0		0		4.96686		0		0			75.5742		133.15		73.9033		191.32		214.696		185.338			86.7601		52.9532		11.9287		3.87251		66.886		0
	20.1551		0		0		0		0		0			15.4229		170.297		46.9096		69.6123		167.321		94.1303			29.6308		73.6785		43.4301		24.6231		68.6332		16.8854
	7.734		1.52699		28.6446		11.3314		4.5279		10.6577			7.6003		103.163		53.7667		161.214		210.18		166.393			0		87.9493		43.7324		27.8107		56.1081		114.923
	9.8		4.17667		12.1655		0		17.573		23.3539			113.14		81.2849		19.636		161.717		260.14		200.182			3.51563		71.2301		79.9292		38.5784		39.5799		29.5542
	0		12.7695		24.2388		10.4313		30.3566		27.4872			117.983		80.2327		30.6697		23.128		230.382		127.232			32.6486		28.6212		25.2353		70.0006		72.1802		51.5583
	14.9715		3.73138		7.4619		0		0		0			120.034		155.301		25.9546		147.377		206.543		149.606			0.71338		28.7217		0.89868		50.8957		24.5263		58.3991
	0		0		0		54.581		0		19.265			125.056		176.304		69.7568		37.9693		199.383		132.634			38.0472		9.1352		2.75746		8.8693		24.8704		0
	10.0249		0		0		14.5774		0		23.2974			112.143		151.337		35.8055		84.0266		171.699		127.834			8.9281		33.6579		24.8807		87.2146		61.739		4.71519
	0		15.0532		27.5638		17.8584		0		13.7187			56.9384		190.173		17.8287		251.433		118.242		102.007			109.179		65.7939		44.9408		27.1555		0.6554		50.0568
	10.2447		6.1801		15.447		27.3213		0		1.14846			45.6887		15.777		8.8001		115.85		197.482		172.68			10.2371		27.6257		22.9543		77.8758		1.8555		23.3734
	10.1613		6.6914		0		7.8312		0		15.825			104.464		47.4592		13.4305		190.592		63.4604		62.5859			12.2158		9.8814		0		30.3511		0		33.8777
	20.7149		0.02598		0.43576		15.4576		15.1108		18.3187			212.529		0.55614		19.0623		239.449		87.2751		31.6983			100.363		31.2033		4.7054		74.7862		76.6749		29.5821
	15.9924		2.50251		18.0949		7.6899		37.7663		0			172.529		88.6202		4.54612		30.744		14.3096		5.8708			22.3288		43.115		55.5799		85.3679		22.2138		66.3027
	0		1.28898		10.4556		19.0244		0		9.4971			150.876		40.4376		114.142		41.5052		31.4937		25.2515			17.498		8.6742		5.41968		11.915		32.9507		38.4109
	7.7659		0		0		11.6552		0		7.09			160.726		56.4266		114.8		113.837		49.0175		8.4938			28.8408		0		98.796		85.236		41.6847		9.9498
	3.94667		15.3458		4.71873		0.50614		10.701		8.6644			128.816		45.8218		91.8541		165.528		0		0			23.1748		73.717		34.2353		59.3539		19.5498		20.7594
	8.3365		0.91274		3.71578		16.4039		0		0			155.598		50.6532		8.8979		27.1156		70.1157		0			25.1807		0.7228		12.4076		90.1134		31.0522		62.9002
	0		11.2878		4.05672		0.02145		9.96		0			157.726		63.028		59.9277		45.2504		16.8061		28.4297			12.1941		8.5484		0		83.313		47.9052		69.4522
	8.6115		3.46673		3.16211		21.3981		33.7109		6.0329			81.0726		91.251		129.281		86.1255		27.5984		25.8702			4.90749		52.6339		34.8999		46.6629		0		22.1173
	0		0.33986		0		0		1.24143		2.17588			200.569		46.7934		84.7327		108.53		59.1988		49.6504			41.7603		15.2553		16.2446		55.7965		47.4368		37.2911
	16.7403		12.8071		0		0		0		4.21225			56.6958		76.3338		106.35		18.208		101.822		59.555			28.3351		22.0794		60.998		66.3809		14.1044		7.0212
	0		4.35485		10.5784		1.75165		0		5.0684			87.4308		21.7157		19.5974		119.83		106.969		59.5959			2.45743		15.0284		81.2281		20.3358		39.6035		31.5018
	1.62		3.16306		3.12167		12.7101		0		9.6776			43.551		38.0472		247.135		17.6382		77.147		70.9035			25.6769		55.897		59.782		58.1479		44.5494		26.9347
	2.249		0		0		9.0927		0		9.13			47.6571		20.0827		154.84		84.6635		75.4103		243.734			130.607		16.3455		59.071		16.1097		38.6544		9.7053
	0		0.35882		4.54262		11.6984		7.0679		2.1142			1.19042		73.6336		172.795		118.041		78.3411		190.163			58.3171		0.16297		18.8406		55.9579		86.6863		15.1656
	27.5167		0		0		0		15.4444		0			131.802		106.466		201.229		124.152		78.3408		177.593			91.0343		0		41.2881		22.7471		0		37.5768
	8.6029		4.33668		7.6323		5.9693		4.2027		8.6819			125.76		69.962		146.544		105.685		54.1827		157.283			58.8188		17.8166		69.3039		17.3459		6.7216		4.44019
	11.8262		2		13.6492		3.47027		0		30.9676			242.962		13.895		154.311		132.935		86.0564		169.198			78.7685		12.4697		7.0954		16.4745		22.0391		44.4446
	0		19.8136		0.43986		10.4761		0.07859		27.7815			52.9524		1.69349		14.5622		78.8139		15.5574		136.161			27.4907		5.37346		10.7891		12.9911		49.1563		20.5118
	14.5744		0.49539		11.5809		17.5466		0		0			0		30.2822		19.7746		129.813		73.2776		87.2025			66.721		26.5651		15.6723		24.8721		24.3559		42.4719
	17.9311		2.30609		14.5106		19.4147		11.7404		19.696			72.4889		28.8601		23.2516		73.8425		86.608		88.9166			80.0481		11.1956		23.779		16.5587		12.2103		48.2094
	8.8584		2.35004		25.8671		27.2314		0.52167		0			61.8869		15.9711		172.65		70.3415		8.3705		88.004			6.782		14.8222		30.2589		6.8675		20.4493		43.3325
	0		0		0		13.5263		0		8.257			50.2246		73.5759		118.738		137.021		40.9467		44.8			38.8916		0		90.6372		14.9336		35.6561		47.3886
	0		24.759		44.8444		0		0		0			186.038		106.369		11.1444		53.5404		26.5439		47.0595			80.0704		165.145		18.2348		38.697		18.1555		33.5108
	41.2041		4.83078		0		0		12.2369		2.86189			121.421		82.3493		191.002		108.421		0		82.7597			37.1257		4.38102		30.597		33.0407		6.5532		21.4763
	0		3.17588		10.2018		25.4427		4.0162		9.0609			89.4694		176.677		150.003		187.368		6.345		96.057			158.637		211.459		176.486		1.72143		30.9902		27.3916
	4.56056		0		6.0373		4.85204		0		0			94.9441		122.938		58.3683		26.1753		1.96617		1.48468			157.129		197.421		0		49.3762		40.0752		21.9817
	13.8806		0		19.1999		2.59957		23.5344		0			77.3762		59.1217		26.8188		58.5745		18.1667		19.3066			64.6202		152.048		19.7215		9.2481		29.0189		33.5394
	9.9914		35.0473		2.34323		15.5775		14.0688		17.6868			120.359		100.334		37.3125		50.6536		1.45583		16.8733			35.7075		184.091		28.7264		48.0435		9.6606		16.6222
	0		7.218		13.9131		41.5121		0		20.393			48.7526		97.364		112.178		57.349		40.5813		45.9085			99.313		211.792		39.7261		69.7858		13.1749		29.6022
	13.3785		7.387		0		0		0.08832		6.5323			160.688		244.704		52.67		189.451		97.973		38.8671			0		150.701		28.7063		8.8711		4.1483		97.901
	2.45665		11.3252		10.3155		0		7.2993		0			241.671		125.542		111.082		27.9822		102.266		17.5588			37.5183		142.721		13.137		31.6971		1.13698		79.052
	22.7219		3.82788		4.58119		50.5988		0		7.7183			182.267		94.4913		123.91		35.5542		91.8713		40.8473			41.164		145.8		69.3934		41.1765		12.8331		41.8039
	0		11.0335		9.1152		0.5052		16.3445		17.2529			146.091		177.871		30.8534		40.5581		172.819		27.7804			8.6557		214.088		0		17.1394		4.871		59.8798
	0		5.21225		14.6872		0		0		29.5553			223.149		145.497		52.1031		173.457		21.8557		30.5997			19.8554		157.091		91.2083		13.7537		65.5849		13.8306
	0		2.50251		2.01523		7.5345		6.9604		0			225.636		101.951		57.8955		78.2608		37.3565		21.0813			5.32463		203.118		69.5155		2.61098		18.3667		0.29395
	0		19.3562		8.5097		0		24.349		13.6967			10.7699		99.189		91.6693		171.428		4.3862		22.2492			173.321		139.91		35.0897		9.9262		0		261.37
	12.5276		45.5663		0		15.92		12.8557		10.367			65.2469		24.7395		17.2556		101.364		64.9991		10.849			105.972		189.277		32.8865		59.0815		103.802		77.8743
	4.57743		13.8914		0.12598		15.1461		7.5862		14.2316			34.9103		155.053		107.571		65.3232		103.878		23.1953			109.485		251.92		24.2404		75.1877		85.6551		43.1638
	7.573		9.3369		10.6759		4.83481		19.2412		14.7904			22.8938		186.48		138.446		97.997		29.6168		42.335			0		162.386		41.9459		46.5965		107.486		33.099
	26.0668		0.48721		0		0		0		12.5763			63.483		207.312		7.4854		0.68137		232.171		115.461			10.337		134.135		9.4833		24.61		55.268		42.7499
	12.8931		14.4447		18.8986		27.0241		4.515		0			29.4946		22.2129		31.663		97.219		144.284		59.657			3.71508		171.377		49.556		10.8416		32.8399		62.7751
	18.361		25.1315		18.8174		6.0338		0.72712		13.6284			221.75		60.5686		218.021		110.597		74.3573		81.5299			29.1215		150.696		0		18.9769		57.753		26.0534
	19.3067		5.85063		6.7623		2.66649		8.2159		11.845			86.04		94.9955		17.484		61.852		54.0592		89.1561			14.0563		168.514		0		0		33.8362		0
	17.0914		6.4274		5.67262		0		0		0			30.3918		4.24486		149.692		143.262		67.5389		65.1198			62.641		262.824		77.3865		0.70355		23.2522		78.8846
	13.7891		24.032		8.9294		13.6261		0.42313		0			1.01007		114.384		192.637		90.4562		8.7248		142.337			47.1971		230.187		14.874		33.3037		1.05431		18.7711
	31.1445		31.4464		0		2.30183		3.5838		0			43.5951		57.3562		28.4649		227.018		67.8687		6.8709			129.786		66.9454		34.3704		16.9176		23.9083		155.79
	6.5624		0		0		16.9942		0		0			58.8466		100.926		34.2308		225.717		233.406		11.5676			27.016		71.4841		38.4974		52.2586		103.139		266.78
	19.3083		39.4973		3.92967		7.8383		0		10.9677			5.25268		71.4859		87.523		237.339		165.454		38.5277			24.183		63.7932		23.353		54.0748		114.142		13.2424
	13.9847		17.1859		6.685		28.1684		0.4708		1.03851			108.592		64.6634		70.5134		246.075		196.361		17.5961			60.3355		127.163		97.347		19.5237		11.3189		31.7576
	18.6708		10.518		11.097		24.519		0		6.0279			0		19.2353		113.824		24.0474		167.971		49.8146			82.86		58.5895		114.261		96.513		21.5222		3.37311
	6.0253		8.2139		0		0		9.8533		11.2061			102.11		143.535		86.8576		33.1661		77.9426		84.6543			90.0251		86.9948		131.848		90.3988		89.7879		63.3224
	21.9239		0		27.8477		0		12.8733		24.4474			33.4015		166.369		57.9769		47.4657		64.3201		54.5252			7.4973		79.0238		14.3341		12.7298		39.862		0
	24.3847		0		1.3149		2.7929		10.5777		7.9492			77.7555		97.92		150.32		92.1437		93.0155		39.638			190.167		102.701		65.8249		0		47.5656		27.6403
	0		7.5745		14.3108		18.0174		21.1133		3.60822			88.771		182.951		225.099		54.0249		157.161		37.7361			123.507		99.552		104.285		85.4728		11.4091		0
	15.893		0		21.2375		3.04706		0		32.8669			168.229		205.434		261.711		42.9665		92.3616		76.4274			0		0		3.52205		28.63		88.5833		16.2214
	32.0073		12.8981		34.8802		0.8927		2.3802		2.39071			102.636		220.217		228.481		24.165		207.59		127.028			46.9836		103.394		61.7246		27.1692		70.9444		12.9067
	8.5221		22.7287		10.0594		0		0		31.2661			49.3887		75.5776		7.8688		74.0506		60.7924		128.989			2.23234		37.6252		6.6593		67.4105		88.2975		29.5891
	13.2821		17.0624		19.6044		20.1216		0.31968		22.4646			125.246		162.321		6.7103		65.285		45.0642		165.001			0		59.385		42.6056		97.17		48.4303		13.1201
	0		1.2149		19.2607		0		7.2635		8.8592			12.2316		131.462		222.9		49.966		1.45206		149.374			47.03		106.04		16.6932		18.8267		9.3774		31.9426
	0		9.1867		2.13214		0		3.20532		35.6478			151.579		219.212		54.8514		52.2002		17.0107		191.497			22.4811		11.3319		30.6178		78.7892		51.5954		36.5877
	3.03416		42.8197		7.9486		2.59957		16.0108		34.7405			25.9085		222.283		190.203		66.344		76.5043		186.042			15.5245		33.158		25.4611		1.26379		13.0713		10.0826
	9.5908		10.316		7.3338		4.32159		30.8152		1.67151			135.164		101.657		79.359		77.0463		205.827		188.583			0		18.1549		30.9084		0		23.9009		28.3948
	18.9386		4.03488		4.59141		0		44.8778		0.13672			193.511		164.478		152.28		84.1526		195.62		182.29			5.31975		42.7272		85.0431		14.325		10.4792		65.9862
	0		0		2.49533		7.4252		12.5428		15.3927			176.767		18.6816		25.5869		71.4933		156.267		170.832			7.7424		41.9092		21.9011		11.9481		48.4813		1.00928
	9.1681		9.1125		7.0747		0		0		0			183.857		231.419		79.4051		107.816		42.3206		128.483			25.2397		82.5165		36.0824		48.2779		72.9841		30.3933
	32.3877		4.17667		18.5069		0.65739		4.3195		1.36231			81.7137		210.89		25.4967		33.5749		49.9172		185.099			59.4163		44.9364		98.1		26.8929		83.1881		49.09
	6.7747		0		6.9971		18.5719		11.898		6.8189			83.5343		82.6104		82.6494		80.5626		89.4505		164.866			127.126		32.4657		41.308		36.7024		49.4063		16.4467
	0		0.33576		22.2301		36.201		19.5415		5.1595			5.0053		43.5721		27.3562		23.8538		101.154		168.465			28.1106		21.1846		48.52		35.2509		0		7.1582
	5.9112		1.45132		10.9051		12.7988		0		13.436			41.7199		34.2563		35.7738		58.2846		82.8504		187.796			32.4254		65.3845		9.0739		57.0819		0		5.305
	3.97667		19.9066		15.7949		0		0		16.6108			49.5159		28.4967		158.719		8.5622		0		140.44			22.7179		27.5919		95.9766		70.7212		114.283		2.38646
	18.6758		26.9646		12.9773		0.15584		0		16.5541			35.3544		78.8459		78.5743		47.4521		63.9986		149.759			14.26		13.4573		89.0392		101.052		132.66		15.1169
	0.32537		0		0		0		0		42.9425			38.2594		11.7722		0		89.8827		48.1967		175.708			86.6923		14.8775		32.3671		82.0647		80.6348		75.7903
	14.4837		0		4.7219		8.7532		9.1249		52.1783			84.8791		94.3961		39.8316		183.177		65.3462		192.009			36.0339		36.5508		11.0259		80.6819		0		64.3978
	5.61916		11.9821		21.0376		0		13.4519		16.8424			89.5889		4.50804		94.8433		138.557		59.5362		156.2			31.1044		13.9158		38.7442		11.7242		0		47.7229
	6.5624		28.0843		31.0815		7.5912		0.25676		13.4285			12.882		30.8305		69.7871		101.396		81.0184		130.323			15.7035		1.95706		111.096		42.4126		40.7477		63.0087
	9.6189		0		10.259		28.071		0		24.2602			168.051		72.5181		47.3999		257.501		45.0827		115.862			95.1689		47.0038		11.0775		16.2814		83.7198		46.4623
	9.3143		33.8414		17.1187		5.41651		0		26.8347			118.151		69.4344		55.8363		84.639		31.3319		0			123.365		3.63667		26.9655		64.6254		42.3076		0
	0		7.3744		9.401		30.7276		0		0			104.905		156.936		112.022		121.773		0		151.078			41.4398		25.0041		73.7445		25.1849		12.7273		37.4827
			0				1.39602		12.5164		15.1463					203.307				39.6464		0		170.639					59.4631				29.1386		2.81196		17.8938
			0				0		0		29.8972					176.961				223.732		0		194.003					70.0242				16.3625		54.5233		10.0749
			17.9758				19.1046		9.9531		50.9047					98.583				80.449		21.1841		0					47.1527				7.8042		47.8674		4.70099
			24.4469				7.0737		0		47.8356					128.185				33.5389		142.715		144.275					59.8867				6.7794		35.9907		26.2425
			3.14072				20.0214		0		34.2582					168.975				122.509		45.2376		146.215					92.8734				16.8828		69.9524		0
			0				0		5.6215		10.4734					13.2974				95.4896		75.7402		99.019					0				16.4544		30.6684		11.7766
			16.7888				0		0		28.5807					66.9805				41.1723		266.279		168.439					18.04				28.6807		109.612		40.2153
			38.8036				10.1837		24.8338		33.1053					172.155				62.8258		90.6967		233.6					53.4921				17.3704		93.769		50.1465
			13.2163				6.7154		4.3708		24.6008					86.3713				63.2037		96.235		204.368					14.9185				11.8309		102.569		26.861
			11.8502				0.15584		7.4677		0					93.8395				223.529		80.8338		190.241					3.05523				41.1993		48.5812		24.0283
			14.2237				0		23.2294		0					65.649				97.437		0		213.641					14.1351				30.3237		30.7403		5.4218
			32.0837				45.069		0		0					130.494				7.259		73.1505		80.3406					25.5323				5.20655		81.295		89.2595
			17.5692				16.3947		6.3294		14.3617					10.565				104.353		87.2255		197.41					45.4098				2.48307		147.864		49.6041
			14.9989				0		22.3023		0					150.213				146.045		100.039		187.288					3.50525				46.7128		66.1074		25.7173
			8.8475				16.1424		18.8537		0					141.96				86.0954		28.6309		210.151					0.23786				24.0324		72.2943		97.42
			36.6325				6.452		0		0					24.0234				26.6712		41.3164		211.364					21.5631				22.44		61.2294		96.685
			8.9694				2.69007		0		10.735					85.9126				95.5538		47.8024		230.499					38.847				60.6629		88.1441		47.7298
			0				6.9968		9.4822		11.469					108.757				0		35.7418		244.147					26.1783				33.9706		6.6867		55.6948
			0				23.7832		20.4368		3.60684					71.5068				170.305		37.5603		249.168					48.4129				10.5197		28.1382		62.0692
			0				15.7214		9.0536		3.07027					25.868				126.211		33.2458		258.518					76.6058				1.80388		76.0622		20.0026
			0				15.9269		0		0					141.023				0.08733		138.789		258.452					14.3193				47.4609		46.3207		6.7219
			15.6132				26.855		5.2517		22.452					16.9241				50.1586		64.9436		249.612					19.0277				37.0554		6.067		9.3687
			12.8801				0		0		12.7861					63.5294				175.541		93.4986		228.853					0.75224				3.78968		69.7879		0
			26.1759				2.06534		5.3155		8.8463					78.6175				172.619		38.925		263.418					39.1208				11.1751		53.706		79.7583
			4.83078				8.3804		0		19.7146					35.7918				108.19		51.2998		266.546					269.739				4.02872		37.0118		79.0371
			17.4509				0.22051		0		2.53671					103.898				26.703		63.1093		258.388					19.7269				11.8076		10.4279		28.5504
			2.23769				15.1318		18.2739		0.96628					139.145				36.7312		111.133		228.379					9.0199				25.9383		63.6426		24.5578
			1.58076				2.84648		2.48743		0					95.6109				94.4733		119.189		214.195					6.1315				78.0382		53.8351		31.1516
			0				0		9.6882		2.82886					106.362				63.3261		111.052		197.379					43.0199				6.5477		24.7905		22.6804
			10.3127				26.2779		9.1674		0					116.331				230.144		84.0278		169.939					26.0386				17.0709		36.0526		13.4597
			16.9816				9.5115		14.6859		5.2269					77.9146				37.5225		68.4513		124.616					33.81				0		33.7713		31.0289
			7.1148				10.4135		16.163		10.4245					106.973				102.561		99.232		178.846					16.9307				9.6013		20.4864		57.4962
			20.6781				28.377		0		27.4061					121.396				102.014		74.9134		213.504					1.07289				23.4909		75.8918		0.41241
			8.218				5.67153		8.6963		6.748					88.0026				48.6575		113.593		218.339					0				8.1146		50.4644		16.1641
			14.3819				10.2298		1.11223		0.10463					116.811				11.4235		39.1905		210.743					24.6931				24.2566		7.7292		53.0381
			15.0848				6.4461		6.8149		8.395					137.672				24.8524		72.7623		179.397					213.177				35.5121		13.6652		85.4537
			10.4411				7.6603		11.1242		0					60.0647				13.1611		123.967		213.305					182.95				43.9922		50.068		77.7343
			0.51999				11.6668		0		0					7.0098				3.94961		233.175		198.982					229.605				4.99637		38.5814		49.4007
			7.6402				14.6433		0		8.4074					84.5869				77.3395		228.539		188.144					0				21.8958		71.7241		39.972
			31.1693				25.2208		7.8258		29.6396					73.8974				18.5887		127.142		196.448					51.0013				104.599		19.3011		67.3854
			5.94662				0		18.3401		52.4042					70.6469				39.1055		105.368		103.06					197.157				0		128.298		14.7367
			1.47564				7.558		0		0					54.8346				32.4946		48.2631		107.482					3.31373				17.222		192.207		33.4682
			0				3.77967		0		33.6498					104.045				95.6539		75.1602		98.264					5.61041				0		157.899		20.6674
			0				6.2796		11.3738		41.2328					207.213				70.7178		141.324		84.0101					29.8438				22.7647		121.438		37.0469
			13.543				11.7614		1.04034		1.69751					197.76				81.8681		213.694		136.488					102.382				21.1622		96.115		5.7312
			0				15.5453		0		0					118.857				48.3682		207.932		99.761					59.0678				81.7841		32.7143		28.7104
			24.1045				19.4511		2.56617		0					48.8476				45.3984		216.515		85.5645					10.4539				79.6201		1.86136		53.3394
			10.3354				11.2041		0		15.5595					54.4576				35.0151		251.385		11.3384					26.2565				65.6447		15.1352		47.7802
			4.24486				0		0		3.82338					92.545				38.8667		55.5381		18.3782					41.2561				54.3027		3.25276		32.3205
			5.94662				0.49985		38.8322		12.3322					131.347				0		35.3516		17.9085					46.5582				49.3657		43.3191		5.994
			0				10.165		0		3.20591					135.149				3.31286		5.2688		24.8571					34.6954				111.194		12.7134		18.0596
			22.7862				0.66029		0		0.9096					109.676				31.6998		86.188		53.8463					0				19.4067		25.2185		3.70321
			12.599				21.8491		5.4052		12.0881					89.3448				169.62		250.629		24.9435					12.1814				58.5191		54.1577		33.017
			0.49539				14.752		14.2275		11.4754					50.481				14.8073		65.7905		26.7755					107.277				67.6002		154.23		26.6499
			6.344				0		13.1462		13.5872					50.8721				4.96686		116.782		42.844					44.7719				0		110.852		5.6287
			0				0		0		0					52.1283				0		72.3867		14.8861					60.3572				57.3427		103.08		47.8133
			0.87512				14.7403		26.421		0					62.6378				27.9358		96.468		0					7.0235				8.2671		31.55		44.6011
			10.9922				0		6.3475		12.4192					90.5822				95.4736		123.323		0					0.47073				28.2253		38.7458		26.6506
			2.34264				2.57795		0		5.7027					53.325				87.0925		117.121		0.65127					24.5835				32.637		48.7765		18.8297
			2.80714				18.2879		9.1249		9.102					48.7515				78.856		47.7268		74.5893					53.5333				17.8825		8.3249		8.7911
			19.3364				15.2375		17.3331		10.4674					69.8893				13.4782		52.9528		40.7345					15.2551				10.1871		55.9549		22.4589
			12.1227				0		3.7534		12.3567					233.118				46.0413		7.5996		77.4943					31.6359				42.3176		36.3117		20.5153
			12.3611				33.7063		0		0					220.094				74.2655		66.8919		21.3363					0				15.1669		3.5765		59.9719
			0.33986				36.6511		0		16.2472					221.25				33.1184		174.84		31.5053					30.5483				13.384		57.5757		31.0385
			3.95206				7.2312		3.48977		11.2061					237.092				55.7891		140.63		55.7169					59.4874				0		39.3552		34.7338
			0				0		14.779		2.02167					118.245				73.0108		88.2747		85.4066					57.0594				16.1647		7.4414		5.3114
			3.95206				35.1453		0		0					97.06				82.4194		198.914		82.1834					65.0191				33.7743		45.8853		76.4348
			14.2174				13.9528		36.6189		7.901					52.843				41.6494		145.846		136.998					17.4009				57.0719		0		75.246
			7.2612				2.84964		32.0886		15.1981					54.1285				78.188		175.813		82.8171					28.134				34.3776		90.0611		33.5993
			0				5.61614		6.7445		37.2134					96.477				21.8324		10.3382		96.295					50.101				39.2801		28.8141		24.3527
			0				0		0		7.1567					106.765				4.76786		35.9694		102.284					51.9647				14.178		22.6294		32.5679
			15.0279				17.9818		8.2886		9.4447					212.661				13.7759		31.7755		108.119					20.5631				0.11297		90.2322		55.4342
			11.5716				10.3187		13.0122		0					28.5168				104.774		88.7457		161.896					55.3443				98.173		86.7078		5.2857
			11.7412				19.1258		22.6345		30.1429					126.323				89.6243		15.3174		60.9509					40.9064				32.3086		111.326		16.5944
			35.9854				17.7072		0		8.7259					36.6884				11.9812		1.9183		89.8957					0				8.9675		17.7582		26.4721
			27.6496				1.79396		10.5486		3.46546					52.4773				17.4412		32.6588		102.194					0				19.2103		20.4888		3.58172
			0				4.22465		4.6011		1.02324					68.2732				48.2229		80.0854		74.4846					83.1392				31.0528		40.2046		5.5469
			0				12.7175		0		0					12.359				45.5764		127.575		25.6609					145.42				78.4541		55.8084		3.82201
			4.95176				0		0		5.5162					24.4607				29.2013		41.3881		87.68					29.3498				12.0502		73.9571		22.1466
			12.9689				17.814		23.6585		0					19.4117				55.0709		45.0982		82.0427					3.53483				5.54044		119.29		20.5266
			5.21423				17.2347		31.688		1.23769					28.2252				42.0824		68.7189		53.2468					0.24337				33.8107		72.4481		35.2138
			15.9223				11.2957		21.1012		15.7918					43.8905				41.5403		14.9618		70.4985					24.5194				10.8383		20.4563		19.4566
			0				21.3992		0		24.1671					146.315				76.9764		205.666		46.5288					27.204				37.4219		10.7148		39.2716
			0				6.2197		0		11.5332					116.929				68.7129		0		81.9425					52.0543				43.0527		121.733		41.7073
			22.2214				5.36478		0		16.4725					88.0114				144.175		10.7722		95.423					88.8227				3.21771		181.717		23.4637
			22.9608				0		5.9417		6.8056					45.6749				54.0197		8.9243		68.0786					58.7022				0		28.2202		13.9582
			0				25.8716		21.9192		2.41615					149.973				43.5074		37.0983		87.5564					45.4828				57.3398		14.475		66.8219
			30.9062				15.3049		10.8967		2.8861					122.018				54.3501		81.372		95.823					53.3967				31.0933		22.3733		46.2612
			0				24.6208		27.8536		0.39891					158.552				92.0713		51.0276		1.2064					61.572				48.1572		0.9838		21.5977
			5.46275				8.6144		16.6715		20.4143					120.859				69.7377		79.5396		31.1065					33.0209				37.9615		18.1424		8.6463
			24.7981				27.315		4.2057		4.67777					40.7503				1.32589		4.8025		34.9702					56.8443				32.5137		62.3958		0
			25.1798				12.0007		0.21242		0					119.473				30.5197		138.734		68.6143					35.4979				17.1467		99.582		19.3823
			7.0239				18.2108		0.83647		3.75159					10.8609				27.1453		92.9819		87.629					60.5003				30.349		0		31.2426
			6.9513				1.22012		0		9.7479					9.4452				12.6642		11.5828		82.5513					37.9738				41.8003		101.259		35.8061
			0				3.42868		31.7359		38.326					36.1998				71.737		20.937		129.439					0				46.9042		29.1953		77.8337
			9.608				15.1258		33.9448		12.895					112.588				9.2359		87.4255		125.675					36.5814				6.4807		0		74.204
			7.0212				12.0743		14.4817		29.851					79.0767				33.0808		104.839		125.281					22.1821				6.2151		6.8598		102.951
			0				16.4636		22.0636		0					152.23				51.2435		73.0069		41.3677					3.60748				11.9276		83.674		53.4722
			0				5.9084		0		0.47564					168.889				43.5664		50.3671		76.7023					25.2157				41.208		113.359		37.1893
			29.5698				4.7213		6.6146		0.27185					113.436				0		0		86.2097					0				10.3501		20.0491		40.5103
			0				1.08672		15.341		6.4453					148.269				0.53865		47.6787		70.1754					75.443				12.3576		21.5239		56.2235
			20.1106				0		19.2085		0					24.0913				33.0813		73.2513		55.9954					21.6734				10.4255		33.6937		54.1165
			1.26769				3.58503		27.7487		13.7271					62.7711				45.5976		149.218		29.5206					33.8374				35.236		61.559		30.9486
			10.6671				6.1671		0.05693		11.4418					15.9614				74.0946		149.161		0.65308					31.7496				15.7843		51.5785		19.8353
			41.3641				15.6008		13.0433		4.94602					37.035				87.1123		70.958		100.876					41.0257				2.98142		20.1634		12.2362
			0				0		0		3.81786					97.393				117.526		161.034		98.806					36.9563				63.8888		57.8571		81.761
			0				0		0		0					115.141				125.122		164.415		50.8385					79.16				38.1827		164.424		0
			15.2091				0		6.1019		0					59.7505				140.525		162.41		55.1312					87.098				19.1024		156.893		62.8205
			7.6984				14.9608		8.3677		18.25					6.8195				129.723		112.096		26.0749					10.6509				49.1226		35.3146		111.772
			17.5044				18.511		14.5083		24.6342					12.0175				95.5148		61.3319		21.0876					25.0909				8.371		14.6907		138.235
			21.931				22.7784		0		0					133.989				36.4795		82.1354		29.1878					19.7248				46.2924		11.0909		23.5354
			4.3144				1.34891		10.9018		15.8524					60.4135				93.6409		98.27		43.1539					87.5456				47.6636		71.4441		9.6738
			3.70309				5.9693		0		7.9379					80.1301				38.2918		125.171		24.3959					36.6621				56.3948		19.1811		16.4286
			0.07334				0.94001		0		18.8045					142.866				110.843		5.6319		52.0409					40.116				6.6243		27.0082		32.408
			17.7961				8.181		0		17.8445					83.7026				90.3264		124.717		38.0342					10.3751				23.1204		19.8896		30.881
			7.8123				1.79695		0		21.8677					140.439				14.9063		131.585		29.0346					61.054				46.6196		26.0788		14.6319
			0				12.1212		9.8513		14.9769					61.5699				45.0939		127.774		27.9139					14.7712				3.86035		18.0218		253.241
			25.9334				5.79974		7.6174		17.3093					91.8807				58.4142		26.3845		60.6163					23.7327				1.75082		75.5534		93.9636
			17.4115				17.6047		0		7.1567					171.054				47.0211		182.597		53.0495					3.00348				28.3138		30.7604		84.9678
			7.0738				4.95628		0		3.27465					25.1192				23.752		201.278		40.5886					14.6641				13.798		41.9516		11.8437
			1.57744				2.59108		7.458		17.6807					21.5219				50.6085		132.864		0.84461					86.2608				80.9225		14.8241		15.7931
			27.6016				0		9.6563		1.89847					37.2003				109.203		203.219		2.83369					20.7849				59.481		123.062		26.8675
			7.3954				0.94489		3.9298		10.4573					64.4621				121.629		163.908		17.0759					2.39467				40.8785		86.3305		187.333
			14.275				28.6545		14.1265		24.2294					132.595				132.206		166.659		70.7775					41.2182				17.4395		10.1858		3.102
			9.8188				2.58003		17.3826		36.4648					94.2892				100.118		79.9066		24.0374					51.0455				33.8531		8.72		36.4541
			6.6595				0		0		15.3478					111.908				30.8519		38.874		30.2285					41.4801				55.384		66.8374		10.0183
			0				0		18.1083		0					57.5976				76.1472		152.733		29.9802					61.5295				39.1316		0		18.578
			0.7083				7.6285		3.6252		0					57.9669				72.4444		73.2663		46.6452					55.3472				16.8958		3.34601		16.2679
			8.4098				15.5729		10.897		5.5503					35.1554				76.3177		0		1.63123					11.8998				12.7677		27.4955		2.06364
			0				2.16521		0.6369		9.5299					136.752				80.4386		35.3413		41.8836					51.8057				8.6944		2.73092		35.4211
			22.1591				10.956		3.7215		2.69644					131.002				82.369		217.87		114.205					54.8304				8.3097		46.7684		68.6925
			21.5155				13.71		5.0978		0					51.334				124.197		188.065		34.6842					23.2319				15.9106		117.475		33.5171
			4.42606				5.25655		0		0					40.2129				210.315		4.3509		20.6215					0				11.961		46.1658		49.0378
			13.942				15.0684		7.2321		5.5497					160.482				152.999		115.446		11.9968					26.7485				50.8492		30.4092		63.0904
			1.27185				11.35		0		4.94917					136.02				36.3658		79.7866		72.6253					5.73987				13.5452		10.62		18.2515
			14.2338				0		0		0					166.744				62.6586		183.188		40.3479					8.35				21.3047		49.5683		35.2206
			6.2631				1.76408		0		0					127.36				226.248		100.792		92.5957					0				0		8.6737		23.0002
			1.62108				8.8022		7.307		0.21316					60.1589				199.053		27.3061		91.2692					9.9009				0		173.218		68.7652
			11.7145				8.3968		0		15.1698					73.2446				79.1221		50.4748		18.6239					36.1371				39.5761		33.7447		53.068
			2.75891				6.2443		8.5848		0					85.646				164.504		42.1099		25.3904					83.4018				21.4596		96.98		70.1235
			11.9925				4.93377		23.0824		10.2086					61.4603				154.999		63.6278		15.6451					71.7849				43.4642		0		57.4475
			0				0		0		0					6.9026				118.896		25.7348		24.9696					15.7171				28.5563		83.713		9.5792
			18.9011				31.2276		14.3808		7.4406					90.568				112.894		112.198		49.959					18.6578				57.9253		0		80.0665
			17.9492				20.5		5.1162		0					66.5184				80.6876		0		4.49623					0				26.918		25.7766		91.5346
			40.744				7.0364		10.5607		0					51.1148				38.8048		44.5946		33.3184					58.8489				7.1758		105.484		82.2595
			14.7271				9.9447		8.8627		0					46.7829				27.5665		76.0872		26.5824					40.7113				32.8747		52.0352		90.5782
			5.17866				5.31976		6.6165		7.3437					123.314				75.7822		162.601		70.5804					7.6432				31.3904		53.2351		76.1599
			3.54034				3.44233		0.48085		4.84878					117				55.5413		46.0344		100.255					46.1252				16.4104		53.8969		110.373
			15.579				0		0		3.23282					29.1869				156.486		42.8848		109.258					0				17.6625		32.786		85.5759
			2.21892				0		12.7875		1.5071					89.9241				166.672		75.0719		93.733					49.4022				0		65.3943		49.5484
			33.4659				9.4179		0		0.10664					141.585				196.278		165.248		109.336					109.984				25.4299		151.982		49.7081
			0				0		0		0					142.812				205.826		115.817		8.0662					94.8839				46.0399		57.2886		52.8371
			5.19093				0		0		0					194.667				201.057		15.2951		95.45					29.5716				14.7427		188.814		46.1526
			0				1.14175		1.67305		0					228.684				135.101		44.2322		98.674					27.7055				46.3024		264.901		9.5967
			37.5315				10.6194		1.24149		0					80.7607				44.5619		18.0673		107.495					27.1182				50.1682		185.732		72.7429
			19.1796				8.04		21.5281		0					136.785				76.8758		21.9345		118.132					65.0369				48.3259		7.0148		33.9287
			0				31.576		11.8514		0					14.3109				125.746		39.609		117.871					8.4402				48.7872		0		0
			27.3713				9.5521		0		0					30.0732				125.751		18.5891		121.469					38.8865				54.1156		25.7493		4.7371
			0				15.6494		0		1.56566					94.3315				172.959		12.0873		107.443					83.5451				26.8855		248.617		34.4329
			5.22419				42.8598		28.899		10.581					152.798				235.637		59.5129		121.169					66.2051				97.197		31.1246		5.3309
			0				0		15.2308		0					248.121				150.093		62.6934		117.188					37.3642				38.447		29.8195		10.467
			0.71029				16.1675		0		7.4302					150.901				133.394		180.23		180.272					24.1445				67.3803		72.979		24.1857
			11.7438				13.4439		9.5335		5.712					222.127				110.306		134.696		113.143					90.4986				89.264		55.6642		6.1783
			9.9921				4.37231		31.2275		1.6776					59.8318				58.1026		106.498		113.4					101.51				34.9397		32.5641		8.4483
			14.1909				0		8.8444		0					66.5741				62.5259		73.643		99.172					25.4185				0		27.1726		18.7511
			16.3062				10.1615		13.3901		0					84.3646				64.6705		205.682		112.638					31.9599				48.315		30.2534		10.5998
			6.3296				2.84902		0.18641		0					23.7045				217.482		33.3987		130.699					80.1592				6.1786		14.3115		29.9731
			20.2385				2.0086		0		0.27185					101.705				181.391		94.823		111.602					14.5599				100.676		83.5132		47.4598
			12				36.6364		0		10.1647					93.7795				212.675		9.6882		70.8057					10.0738				34.7145		27.3703		55.029
			26.3622				4.00761		0		0					133.314				40.0527		33.8949		61.8401					0				35.6931		30.8457		28.1156
			15.9611				21.8303		0		17.0258					166.526				53.185		63.541		43.3135					53.2695				2.54183		13.9196		32.6127
			15.1432				0		14.499		11.6586					243.399				16.3825		51.6858		43.1249					45.3091				15.7819		0		30.0488
			11.5516				40.2163		18.6861		3.75627					169.992				28.0694		78.8574		18.6675					41.6324				46.9886		0		17.5102
			0				11.331		21.3032		0.91891					99.254				169.236		193.596		11.935					0				55.7515		20.0671		7.4758
			15.2537				0		0		32.673					132.397				128.383		37.2108		33.9319					39.3845				49.5054		32.4722		40.1986
			0.27051				4.24662		10.4496		22.2215					78.4237				35.7064		94.25		52.7993					70.3187				9.0527		46.451		32.8022
			7.8552				0		34.1303		24.0234					121.807				21.5376		69.122		59.4734					84.8249				37.8498		53.4512		44.0474
			10.3916				9.5179		15.6568		4.19548					140.654				12.6832		85.9861		58.0034					18.1326				28.5792		81.7682		30.7398
			16.7636				0		5.4963		20.6484					133.906				54.6481		125.552		54.8017					73.0962				68.3831		70.0014		11.5556
			11.3444				0		0		3.29155					74.9212				106.748		129.084		16.1195					87.2411				36.1121		94.051		18.6139
			2.15406				0		9.527		8.5679					20.772				120.521		115.766		86.2852					57.0796				22.2247		45.1657		1.66206
			18.7799				0		0		25.295					15.1761				106.237		114.535		54.0268					0				59.3944		46.0991		8.574
			2.1656				22.1879		9.7298		0					120.072				164.172		109.511		149.682					79.3648				56.4275		9.3781		19.6429
			9.841				15.6609		0		10.9134					95.1844				124.059		80.7736		167.032					52.2267				86.0913		35.3764		29.7328
			24.0875				0.63145		13.1636		3.60529					103.032				201.667		24.4155		189.077					46.847				0		10.9204		14.9114
			0				22.1088		0		2.65695					157.668				145.625		90.6426		153.249					6.8829				35.3228		38.8725		51.181
			13.5247				16.4495		0.37119		0					125.561				152.889		22.3852		124.022					44.52				28.6284		4.9535		30.7427
			10.385				0		0		12.8816					21.2077				150.709		26.3563		166.835					134.672				35.9379		45.5831		69.0109
			0				0		13.077		13.4451					254.39				66.1762		0.42313		97.644					125.77				0		33.6941		92.7555
			0				14.0655		0		0					118.365				11.0826		39.1026		94.8231					89.9721				260.901		13.171		71.1307
			0				0		1.0751		0					78.0149				0		175.14		86.7084					14.3722				5.37939		19.4717		2.87428
			0				10.5558		2.01803		0					47.8218				76.829		192.793		100.413					24.8694				44.7641		30.0869		2.66889
			9.036				0		3.6135		3.7507					132.542				164.702		223.006		58.0249					15.8376				42.1026		29.8232		10.885
			18.7317				13.4138		0		0					90.5941				81.2906		60.9359		139.953					17.7383				18.5861		42.8167		0
			8.2139				6.0881		8.6629		28.4274					201.17				210.697		38.3111		3.89983					0				13.6426		8.0067		22.6346
			10.7106				36.5164		11.6461		0.24054					137.455				259.402		30.8965		89.3751					39.9242				16.1278		0.09183		53.6425
			1.28553				13.1597		23.2776		0					123.067				245.671		29.2054		91.3811					24.0082				19.4651		0		9.8237
			5.7219				17.6009		0		2.96279					33.6954				217.736		13.1248		175.389					17.0649				56.8965		84.6206		0
			3.28436				15.6566		0		0					47.5569				8.7253		39.5097		98.278					9.2751				20.6055		41.8385		41.6371
			0				2.1156		9.8619		1.98433					97.455				67.2588		80.6023		74.6059					19.12				75.1635		59.2768		0
			0				10.5259		0		18.9757					112.787				40.6942		137.707		17.5589					45.7077				13.1028		88.7817		11.8158
			2.63278				7.8303		3.7351		11.3125					37.2125				119.547		126.496		55.0714					10.3734				7.357		23.3611		0
			0				13.4664		11.9051		8.3238					105.972				56.9233		226.375		167.842					63.3709				17.2888		87.4898		34.8017
			0.06931				33.5234		0		14.4003					6.1381				75.947		228.344		104.744					32.6709				14.4114		36.2686		7.9695
			19.9744				53.2277		0		0					18.3408				36.6395		250.49		69.8377					41.0158				18.3538		66.4026		28.6038
			4.30866				7.0641		0		0					0				89.5975		43.8051		0					16.0481				78.0537		9.2657		12.5517
			14.7258				26.3731		0		3.72548					164.174				91.2969		70.786		23.3849					16.567				71.6		22.345		58.3333
			0				7.2476		0		5.2734					199.857				91.9277		167.5		147.026					14.2453				5.06795		96.173		54.368
			0.33986				32.4888		12.652		31.5685					65.3954				62.5546		258.146		268.736					10.0473				95.7587		31.2963		82.1686
			9.8573				0		0.13003		0					62.9229				47.6671		19.0849		248.077					54.9871				105.394		15.4313		87.4051
			3.95672				21.185		1.36189		0					63.6623				29.8222		3.7373		185.049					3.11974				70.8099		12.5755		86.6843
			9.6602				1.66897		0		16.0306					186.874				14.9754		158.84		238.25					75.1327				83.4095		24.5896		66.3829
			0				12.7808		0		0					60.4158				60.1132		240.865		233.575					23.0816				39.4482		67.2791		78.6556
			0				0		34.7701		0					9.9359				49.6518		223.187		186.528					37.5083				37.3886		28.1509		74.6734
			0				4.00793		0		5.9722					69.7797				28.2645		59.7547		116.634					82.4829				38.9476		27.2231		30.3396
			22.6901				0		9.7824		0					73.5174				186.009		54.5343		108.604					27.4912				0		28.8807		33.9873
			10.7841				0		0		5.0838					61.6218				116.777		91.9483		95.328					5.51189				8.1203		46.6547		13.7532
			2.05702				6.4473		6.3423		14.3733					130.235				17.898		199.115		97.878					23.4234				25.2638		2.21323		17.545
			0				2.18769		2.6412		0					66.326				145.671		114.289		166.083					17.2858				18.1411		0		19.6562
			14.5764				0		0		4.66265					0				124.972		76.2423		54.5449					9.4011				137.053		66.5735		38.2476
			0				18.4051		0		5.8615					57.0427				19.9549		97.34		61.4653					16.8632				59.9021		11.5752		28.5255
			13.5785				3.46201		5.7307		12.0781					160.46				40.0998		49.8943		32.0112					12.6854				52.8358		6.9862		41.7047
			5.00344				0		21.4794		1.73081					178.905				74.9276		40.4325		13.3078					54.2151				64.9531		24.4217		8.8906
			16.3849				0.92003		13.7055		2.69644					156.954				173.883		107.585		59.4405					97.399				22.4788		72.1606		10.5525
			0				0		7.3189		0					80.1347				40.2237		54.9541		10.5007					25.2727				27.5602		77.5342		1.90743
			17.9903				3.18787		10.9522		0					124.496				44.6261		140.891		47.4238					34.7554				18.7937		58.2989		5.8092
			2.5071				7.3045		9.8198		38.1606					99.65				217.042		62.6576		88.9087					4.67835				98.17		30.7588		17.708
			0				0		6.536		4.36879					0.17123				24.6403		109.587		61.9443					45.6025				121.172		5.5633		17.4411
			0				23.7937		5.7384		9.2249					227.068				48.4134		84.1455		54.4618					52.8217				147.506		34.9481		8.4988
			11.9178				29.9344		32.0665		1.54411					251.771				126.73		17.7694		146.267					36.6744				159.101		8.0769		136.353
			0				15.2077		10.8828		15.3447					200.543				128.012		0.85194		154.602					4.93368				9.8697		7.8498		81.035
			51.9296				17.6719		7.0214		0					35.9226				143.949		67.0508		95.737					70.1176				16.1794		40.4227		84.338
			39.8019				37.1743		0		24.1187					6.7518				84.4462		10.9638		115.398					61.7409				43.7872		63.618		49.9548
			11.9207				12.9059		3.675		17.4899					134.812				141.458		3.6381		83.9968					16.7268				88.4771		68.3815		43.4497
			1.28898				4.72488		4.2062		26.0978					117.869				189.368		28.2433		211.729					16.0388				30.0563		55.6341		28.6671
			0				0		11.4636		9.4783					235.005				91.6678		3.675		210.592					87.0821				20.1196		12.2956		102.152
			0.3067				0		0		2.17778					145.285				195.187		0		205.254					70.6083				15.2627		50.4179		109.827
			0.30538				0.01931		5.5465		0					235.053				249.241		182.161		203.508					14.7456				43.3488		5.154		119.119
			9.4365				3.32349		0		9.4136					99.11				141.191		156.122		155.218					38.8924				53.6635		68.4214		144.358
			5.58519				7.591		0		0.21007					66.9998				138.368		14.2571		114.768					0				11.4323		34.8169		24.8148
			0				1.05463		5.9098		10.7238					79.1864				88.0548		88.2119		102.233					6.1526				46.6921		26.8332		27.5325
			4.22399				0		0		18.5064					54.368				3.90068		66.9077		81.2296					75.1579				6.2365		84.2382		46.7907
			0				0		0		0					10.5759				16.9334		202.125		194.369					11.4017				109.995		25.7467		10.6841
			8.1043				0.19221		0		5.8853					103.617				220.046		217.03		173.727					20.2471				62.3553		54.6927		14.6474
			19.9092				0		2.51686		6.218					43.0165				234.325		191.948		181.705					30.7642				0		67.1637		50.0174
			22.6759				3.37611		1.70154		6.64					178.529				226.144		134.033		165.396					45.5997				75.211		29.2343		98.892
			5.84388				12.5202		0		0					122.043				53.1465		86.2378		165.052					26.1849				85.4382		41.5959		93.2379
			23.4632				0		0		0					37.8514				76.5303		104.198		152.019					33.7081				20.3094		39.7772		66.9911
			17.4397				22.6122		18.4436		25.4501					20.3124				60.8968		53.7702		109.389					43.693				63.7242		12.6784		58.3967
			7.0741				0		1.57397		6.641					0.72849				110.681		69.4458		113.526					3.52507				1.40772		21.3306		36.6918
			2.21521				2.09846		1.32967		96.21					32.3442				63.4199		180.334		167.794					11.8287				63.0676		20.1001		35.8129
			21.235				7.8183		1.27826		0					110.541				111.456		148.837		156.952					13.0609				28.0412		11.7589		90.7978
			12.207				6.535		0		15.5354					0				65.7682		122.03		150.673					0.58815				106.025		35.4362		85.3995
			11.1382				20.0723		0		19.9149					204.541				40.941		153.805		169.471					16.184				63.7105		24.3469		58.0534
			3.96279				12.541		0		16.0638					29.1981				158.057		40.3113		160.076					11.7585				83.745		0		84.971
			35.6863				41.4042		0		0					24.4649				75.6872		110.969		170.909					24.2954				160.609		42.5087		76.235
			28.9023				14.0306		11.4594		10.0281					151.706				70.6133		84.18		16.6744					29.1292				12.5088		80.1047		68.1212
			20.5637				2.76968		40.5005		8.9687					28.167				155.856		9.4317		45.8921					28.1103				64.3824		63.2694		36.2771
			12.5831				24.5139		6.6562		4.00718					136.989				119.828		66.5706		16.0879					0				38.1701		61.7836		0
			11.9235				0		9.7834		0					260.444				59.438		32.0566		4.45268					78.1523				78.1607		33.9044		54.2141
			2.34264				26.3295		13.0781		20.3397					157.646				84.5942		59.1096		102.283					51.6815				75.9008		50.2895		59.7616
			7.2685				7.595		15.3309		0					12.4418				38.2142		87.4193		102.872					41.2493				19.5963		47.9781		42.8664
			7.4209				0		16.4643		0					51.6909				37.9917		46.3674		58.3249					93.7314				67.327		32.8161		111.466
			0				29.7025		0.66306		0					123.068				12.5231		51.0157		72.1625					70.7126				45.8966		44.4469		110.487
			0.24221				17.5147		0		7.2289					37.7563				35.6173		22.9784		94.5155					29.7097				105.766		55.4758		97.237
			4.22171				4.43119		10.5286		11.5992					194.078				83.5251		19.7625		14.3671					32.0418				99.243		0		101.507
			9.5746				0		9.2484		0					229.395				0		91.144		39.5848					44.5359				20.6294		71.3584		80.5754
			3.67253				11.2951		13.9396		14.0842					123.728				93.3395		91.4629		267.15					48.6291				10.7341		46.0349		0
			0				21.625		15.3146		7.1792					29.441				62.2008		92.1276		197.308					36.7472				39.0406		21.7861		84.5073
			15.2091				1.99643		0		9.3854					73.8384				38.1103		99.221		30.2803					38.8087				30.7759		29.2077		104.246
			19.0908				0.15584		9.8305		16.2203					32.7743				38.8334		91.887		9.2679					25.2779				37.5151		50.6137		24.1402
			0				0		0		0					144.966				127.977		41.836		19.2367					31.9695				3.0087		17.5264		90.4843
			4				4.92635		24.3933		0					134.752				199.363		13.2721		63.9851					14.3463				39.8234		17.3365		58.887
			28.1929				13.5285		14.6547		0					43.7628				256.224		17.828		127.433					18.6011				57.9609		7.8498		47.6189
			0.75698				6.373		0		0					6.2681				232.955		13.0471		101.655					54.7618				50.7731		24.4549		65.4733
			12.8028				18.4117		13.8722		23.8445					76.0464				60.9825		25.6579		179.002					66.9065				17.4685		1.98179		50.7493
			2.04643				0		2.36838		0					120.597				163.801		21.9979		231.609					10.8843				37.7133		18.9913		90.0006
			27.0556				0		6.1779		23.2458					154.8				0		26.2957		241.382					7.2866				9.1984		39.1534		81.183
			33.9487				0.38136		10.8967		24.0464					53.9859				61.3951		30.3733		216.921					21.8041				80.818		6.9323		80.0351
			16.4493				0		37.3731		7.842					35.8592				192.081		206.092		74.1704					10.9925				91.3228		16.3434		62.7666
			2.97912				0		34.919		0					0				107.897		160.152		102.52					33.9616				20.6358		18.38		21.5565
			5.58805				21.906		27.4859		17.9794					0				24.4888		9.1577		170.106					62.7779				28.1419		24.2944		60.2989
			13.2266				4.89412		10.5398		31.5388					108.24				20.2634		61.2999		171.568					0				36.5981		4.3647		83.5473
			26.5105				7.1659		0		13.1645					160.86				68.6651		20.6679		233.593					10.0679				92.3771		0		74.6974
			3.39071				0		43.989		12.3798					32.9075				127.158		56.6217		210.764					14.5894				196.73		4.972		34.2901
			2.68641				0		23.6397		18.022					95.6485				123.9		43.1896		204.534					38.0227				64.3893		7.0584		64.6428
			6.1112				6.6574		32.0327		7.8701					51.5264				121.898		105.373		247.583					11.0441				10.1827		41.7815		15.9702
			0				13.1623		1.24149		7.7001					112.201				105.168		95.451		113.862					34.5767				61.0919		0		5.8093
			0				0		7.3497		15.1349					19.1752				64.7988		237.055		92.5405					30.5929				14.121		0.3148		7.4109
			13.7703				24.2469		0		19.1195					35.769				101.596		231.924		193.507					19.5669				32.6554		11.7797		40.4634
			18.4057				13.9391		8.506		0					15.6763				15.4478		189.373		188.863					78.4297				21.5729		9.8332		11.8597
			18.4785				0		13.3222		26.3085					5.9584				35.6641		75.2998		146.145					11.8066				128.753		0		59.0975
			16.644				7.5048		5.1282		30.3455					69.8922				44.324		92.0144		198.219					27.8836				17.8626		0.13192		70.3135
			0				19.7204		0		15.0184					63.9825				39.54		93.722		80.2726					96.87				13.625		13.4211		75.639
			36.4353				0		11.7621		11.1277					31.0564				185.443		146.329		94.1851					86.2825				26.2651		171.16		81.8602
			19.3782				0		1.51748		6.5072					29.4515				156.764		169.175		114.269					86.3158				88.5047		209.233		40.5513
			51.2492				0		0		0					23.8854				179.049		31.4526		138.119					29.3929				33.4819		165.576		45.506
			22.1213				17.5316		5.8665		1.81968					68.7249				143.08		30.0937		195.691					0				106.162		129.172		36.5757
			3.51522				23.2632		0		9.7877					135.347				62.922		160.824		53.3053					33.9294				54.351		171.015		6.9143
			23.0185				10.9721		16.774		19.362					70.8553				147.122		102.602		55.6012					13.3544				11.7832		222.987		64.8449
			11.3901				15.0698		32.0514		11.6354					16.8199				199.092		172.68		1.14846					39.4872				109.662		190.227		183.648
			0.7083				0		0		37.2418					39.4213				39.0444		130.612		25.8659					19.8449				36.2603		185.295		152.107
			9.1627				1.08406		19.7908		4.48684					39.6101				45.5083		45.5451		75.2605					72.1793				169.941		158.409		191.871
			0				0		14.1706		0					30.9656				121.185		112.754		86.3126					45.6349				3.16772		224.47		37.263
			0				34.1859		17.6109		35.5227					113.215				6.4902		87.8365		3.08687					8.5516				11.423		92.3128		55.6433
			1.91891				6.4148		0		9.0254					64.5893				141.712		30.8865		57.7719					0				11.1292		165.729		138.762
			6.1925				4.30992		0		38.2498					46.1973				16.0519		225.424		41.4463					65.189				12.3445		174.02		204.874
			0				1.60127		0		0					1.21007				44.7627		174.587		173.169					2.0772				74.1916		232.801		36.8107
			31.7161				23.9631		3.40925		2.73256					0				33.3956		93.1011		159.756					21.4995				0		188.088		58.3597
			44.1462				0		0		0.55287					3.36286				100.21		81.5266		170.442					93.4397				66.6763		183.585		42.7098
			2.03575				2.19323		17.4966		8.6684					18.1821				0		0		219.103					86.2211				216.554		164.383		66.1947
			0				32.6383		0		15.8459					32.9733				22.4749		97.186		210.682					79.8547				49.8751		135.417		28.6137
			8.4577				32.1102		5.145		10.5294					91.6884				95.4319		97.634		197.412					99.297				9.4801		143.687		14.3611
			0				2.10406		0		9.3651					97.411				66.0009		28.2025		234.703					103.572				24.8936		187.024		39.091
			31.6082				13.3524		3.35806		17.4648					30.8073				92.4619		53.2867		228.912					251.82				28.384		171.159		23.2567
			22.0843				0		0.88998		30.2037					60.7035				55.9272		48.1711		173.748					254.232				65.1515		202.813		46.9446
			4.47797				12.1907		0		4.02755					37.7482				0		96.549		180.137					35.9494				1.61196		223.734		65.0356
			6.8889				19.9241		2.22548		0					49.5376				21.2885		163.472		56.5135					10.9122				38.8778		230.159		34.5972
			22.5859				0		0		8.6964					95.1413				23.5861		197.791		90.0231					56.5371				40.9432		161.299		24.569
			10.8248				0		3.44959		6.6159					168.049				49.0217		192.502		84.3643					61.1017				50.5666		183.527		52.252
			0				14.9767		43.7839		20.807					80.3942				77.4356		187.055		66.7175					54.0451				93.7335		220.325		63.1849
			4.98193				0		0		14.0171					40.0748				135.363		194.585		104.561					81.054				67.631		232.372		4.25031
			0				0		11.2683		3.07397					25.1064				92.9954		192.157		101.177					69.4252				66.2051		199.735		25.9503
			0				18.4477		11.9454		11.8352					3.52027				110.31		160.625		105.344					1.20439				56.2703		13.9196		27.2029
			21.2103				11.0415		0		0					19.0963				52.5399		24.4416		108.212					0				90.8801		68.7192		91.7763
			22.1976				0		5.6011		1.06071					44.9288				124.97		67.1864		21.5218					45.7605				0		105.973		120.361
			31.3496				2.53832		7.1307		2.64107					48.0309				238.894		127.756		20.7412					40.8713				5.56981		83.313		94.2575
			6.8175				15.5264		2.09397		16.915					30.0523				171.608		35.336		37.211					48.4306				22.09		45.8447		98.56
			1.24054				36.1977		23.8795		8.2695					75.9083				206.166		150.887		72.0794					60.1134				82.7819		87.9923		46.9808
			26.3007				0.38103		20.8816		0					171.099				209.35		49.0175		56.1406					34.0194				4.31372		97.052		0
			17.6644				42.5034		0		0					55.8629				84.1326		65.4271		61.0708					6.3484				0		53.2865		17.5507
			3.34275				46.6612		12.0036		5.3319					32.9748				0		89.5934		73.7263					0				37.8211		16.854		21.3888
			30.333				12.4105		0		0					71.4908				80.1675		135.113		80.0974					63.597				27.1764		87.5215		70.308
			23.3694				20.1968		0.17151		17.1576					53.4578				31.2264		9.6613		79.1986					54.4357				56.8062		58.9966		47.4763
			13.5923				21.893		24.8751		6.2908					88.8301				204.934		4.2601		97.001					61.3898				54.6257		92.25		18.9299
			0				10.6309		16.0588		16.2753					96.83				11.7583		3.7212		109.731					16.7697				20.1312		25.2004		16.9491
			8.445				10.4735		21.0112		7.7192					16.2125				48.7166		130.016		95.428					12.4417				33.2104		65.1835		75.9932
			16.2309				20.7722		0		3.98782					42.8724				43.1906		205.896		19.3985					4.85745				98.374		17.7828		129.037
			0				35.182		2.59111		10.6469					59.9696				172.611		85.972		15.8813					26.2834				179.101		58.1916		165.613
			3.80386				16.8222		0		22.8581					75.6969				129.923		193.427		0					10.5987				45.1605		67.8373		102.275
			35.943				20.315		0		0					7.006				32.1063		260.532		29.1992					39.7752				123.834		24.7511		0
			36.3362				4.94077		1.07816		20.794					13.855				62.9882		189.74		0					39.0963				15.2162		80.9917		17.9221
			0.2624				31.4507		4.0829		5.0161					4.76056				114.769		154.252		23.0651					14.4011				0.70224		15.2522		0
			34.5603				0		4.6214		1.39192					124.963				118.007		16.4631		20.7202					46.1715				36.1947		66.7115		60.0971
			27.4889				0.08061		0		4.58944					134.697				118.223		54.0675		25.7904					60.8237				23.7242		24.4555		28.1384
			12.9621				10.2037		12.1799		7.1792					128.617				44.0027		3.9424		13.5081					50.1639				4.58407		5.3671		16.5702
			20.2415				37.2831		6.3926		19.7866					158.902				0		2.00804		49.113					55.4329				47.8723		64.003		27.3623
			0				0		0.96856		0.34572					180.647				72.07		51.7148		59.4755					28.1416				67.7735		45.2977		85.1889
			12.1753				9.0665		7.5444		22.189					129.715				64.5371		43.4453		70.3465					23.5014				20.9476		5.9763		42.5491
			11.8558				2.19134		10.9579		0					46.3237				65.1833		228.225		83.8146					27.8976				0.83367		12.3775		16.0677
			0						0		8.1627					76.9161						85.2644		52.5643					89.7624						20.9744		49.2513
			0						0		12.5338					11.4258						76.4897		86.2249					85.6415						9.8431		9.7852
			6.2697						0		0					71.6019						147.024		104.222					3.83965						0.22931		93.581
			0						3.7678		2.86189					40.0735						141.623		123.908					0						2.57289		105.941
			0						20.5929		0					21.5243						135.675		119.584					9.586						35.9574		143.249
			0						11.4911		0					18.2252						35.6097		110.506					92.618						31.0802		26.8237
			3.13606						5.4362		0					57.6722						78.2627		132.48					101.118						39.5096		31.2329
			0						38.9882		0					50.7729						147.221		87.485					35.4889						27.4521		8.6985
			7.351						13.4113		11.4531					28.3649						132.524		53.6624					12.0219						24.5903		34.6971
			7.9872						0		8.598					7.7508						175.306		50.0872					63.7428						41.1613		17.5333
			3.18063						0		10.8871					4.76251						187.279		39.2336					0						62.6573		21.4174
			8.0375						7.8245		4.00718					0						89.7151		46.8803					57.4185						72.4827		9.4729
			23.0504						18.683		0					82.5891						38.4728		36.0803					12.9478						4.0995		4.64797
			25.9277						0		13.9683					65.5922						81.4844		0					50.21						56.7503		98.374
			0.72849						6.6948		4.45268					1.6563						32.808		9.7514					70.0642						59.3468		86.6097
			1.26942						0		0					25.8299						0		31.7003					77.4143						29.2871		46.6143
			0						0		8.4645					0						65.1851		43.0132					82.3576						50.4922		86.2826
			30.4115						6.8552		0					73.2754						161.328		78.8383					150.162						0		68.7957
			0						14.5805		0.69769					100.65						194.526		78.0799					24.4437						45.5722		60.4561
			2.36824						0		18.4679					119.837						46.3004		95.418					30.3933						22.7181		37.5717
			3.06066						8.6482		19.064					124.009						11.2661		24.43					36.3296						34.6045		57.3923
			0						49.456		21.6202					194.211						195.497		11.8352					41.4563						65.9643		84.28
			10.5439						60.1344		6.4344					206.552						185.451		0					0						20.3492		11.4908
			8.0466						26.5988		4.30655					238.179						184.386		27.0653					16.9714						49.8898		26.73
			0						0		0.91422					226.699						148.728		59.5041					16.9009						48.3492		68.1145
			5.81916						0		9.2096					36.029						155.872		106.52					2.65389						94.393		82.4792
			19.3477						20.465		14.1801					2.23886						98.123		112.853					21.4726						38.984		121.005
			12.9381						6.9173		6.4857					1.26942						107.696		60.1619					31.4987						16.6514		0
			32.0751						12.044		15.2258					121.723						128.406		24.523					33.548						12.6335		93.0838
			2.01124						0		24.0715					199.774						65.3402		75.8233					162.249						36.1173		40.0457
			26.9618						0		1.73415					174.048						75.6218		141.736					26.0794						13.5095		109.79
			3.24064						29.1489		0					111.827						141.779		155.544					26.3701						0		86.4419
			15.2536						23.2832		0					54.8155						98.694		154.002					0						7.0691		100.837
			0						0		20.1447					96.325						124.283		89.6977					12.3209						38.1855		181.68
			16.7471						25.8569		5.825					152.3						0		131.002					6.6361						2.34629		252.784
			9.7316						0		48.0716					150.578						66.5144		34.8563					13.8268						9.766		42.0563
			9.1078						32.3598		37.339					166.157						64.66		28.0812					16.6141						0		41.604
			20.1245						0		0					129.157						89.7605		75.803					75.825						4.6738		68.3396
			4.21315						17.0264		6.5845					113.228						78.4801		148.781					26.6735						24.1091		52.5485
			6.0193						6.6876		2.47502					77.1292						80.0325		142.173					28.4791						14.4298		37.105
			7.4716						25.2228		0					48.9759						154.887		140.955					36.0604						12.788		18.9536
			6.2352						10.7268		16.8733					110.831						114.537		119.71					22.1361						91.9682		102.787
			3.6835						0		3.95176					26.6185						100.606		79.4133					35.8275						3.03735		46.1119
			0						11.4891		0					133.882						90.9519		89.8756					25.9216						6.0073		67.6873
			10.13						12.4707		0					115.051						117.477		171.659					8.3186						25.2493		41.5696
			2.92313						23.6369		6.8463					70.4521						0.96272		176.029					16.783						70.1944		1.42963
			0						0		0					109.297						11.8147		199.79					23.4421						46.9431		30.0958
			22.1596						7.1123		0					102.152						168.28		196.081					3.7157						26.6772		21.8689
			12.2066						3.42586		17.0231					203.239						164.119		195.187					0						68.0932		91.495
			2.95895						0		28.0578					175.643						166.275		195.659					2.76509						9.2977		7.5954
			2						0		17.474					113.602						100.505		243.26					55.2486						217.014		109.754
			8.4514						3.7102		16.5335					182.455						4.5887		95.777					2.07612						14.6077		23.5597
			8.8168						0		11.0262					167.309						173.71		65.253					34.8437						23.6841		15.6507
			0						0		5.3979					230.547						28.1844		67.0302					60.9097						0		16.7172
			4.3144						14.6474		0					15.9519						10.2819		125.492					80.1666						17.4507		26.664
			0						18.5922		0					118.368						43.1029		219.66					106.093						10.1183		66.9
			0						10.5464		21.4404					141.446						147.459		157.061					0						93.901		39.5505
			0.87775						0		27.0816					119.153						204.748		158.434					11.6673						6.5624		3.99223
			6.3866						0		28.9844					143.634						29.6522		164.088					23.6857						0.30396		20.4172
			0						17.4267		26.1554					72.5382						58.2364		160.225					21.4878						0		144.745
			0						0		14.1132					92.919						175.616		51.3024					67.4621						48.4398		89.4345
			0						5.5929		4.3169					232.925						168.171		35.4317					34.6809						17.1158		9.4882
			11.3355						0		0					233.236						140.402		234.827					27.4522						186.577		80.9995
			17.279						0.78394		0					137.556						142.54		92.2396					24.5069						61.6661		19.3834
			16.481						0		11.6734					110.039						15.2008		48.4683					64.8292						57.0584		7.624
			21.1193						0.07859		9.1222					151.594						14.8728		34.8082					39.0117						23.5116		34.1229
			3.06211						12.7752		35.2145					118.896						8.536		45.5042					45.575						22.9212		37.5868
			13.8418						7.8219		5.459					60.91						33.1746		94.2002					13.1695						30.0559		44.8925
			10.2862						21.0877		3.48195					230.709						69.3377		123.551					10.5204						19.1716		24.2311
			0.9427						11.2827		13.2527					201.889						89.1307		106.697					17.9615						39.923		27.0123
			24.8504						16.7714		3.89983					200.543						51.4734		82.7439					0						29.6131		24.5146
			0						30.1745		16.1416					54.5503						74.216		64.7711					34.9941						194.663		116.879
			6.8195						34.3283		0					48.7469						73.512		83.379					37.7969						196.572		95.349
			0						19.1322		24.1299					35.6239						52.8682		81.218					20.5795						200.743		0
			0						0		17.7072					56.0232						48.5208		77.2818					17.5604						27.2825		1.68235
			5.09111						8.7593		9.4669					64.4435						35.8558		204.475					19.2458						236.741		51.736
			1.52699						3.20532		1.19212					128.751						41.277		49.4696					54.1106						21.8871		22.4714
			12.337						8.7696		12.7638					165.7						80.9071		31.6927					39.7845						141.624		14.5419
			12.8386						0		0					100.827						209.864		23.0942					62.0161						62.6158		120.779
			0						5.409		6.5947					52.2153						201.255		34.1056					9.8997						50.7458		48.0585
			0						0		0					78.3334						185.965		29.7328					54.3136						0		23.4014
			0						8.8791		0					29.7679						233.142		42.9119					48.5662						27.8396		147.664
			24.1953						0		0					58.38						229.415		49.9774					46.9445						5.3641		90.0494
			0						7.1094		0					1.37589						242.756		17.1381					28.3944						37.8714		100.561
			0						0		0.13406					14.2578						158.687		24.2531					17.3567						84.9479		30.9932
			0						3.5606		0					50.7307						177.368		46.964					15.0011						102.938		38.5711
			10.2869						21.7899		7.6382					22.658						135.179		69.2381					41.8361						6.7556		170.607
			30.1495						9.0003		20.499					34.0509						171.772		90.9657					48.8253						2.54549		21.7629
			28.5617						0		0					53.081						208.85		98.078					24.5297						64.6649		31.0538
			14.3426						0		0.10463					107.289						263.979		73.8111					82.6507						45.2039		13.5331
			8.3424						0		7.72					111.337						1.27679		90.9907					67.0887						3.5525		1.08844
			20.9548						0		8.5761					74.2278						34.6565		93.4973					38.1424						4.4145		33.001
			6.7588						12.9369		5.2498					79.2163						191.57		32.5059					14.8634						0		54.791
			3.54034						0		12.2254					125.537						166.306		0					7.5354						2.33583		0
			12.4302						1.45206		0					137.301						107.241		2.34479					67.5118						0		20.2476
			4.95719						11.9587		14.97					157.393						12.3331		10.8031					18.2173						114.948		4.73421
			40.6282						3.6785		0					149.235						17.0612		9.7568					60.0454						11.3726		27.5721
			47.4438						37.6119		0					150.229						61.042		31.8601					83.77						15.1264		7.6837
			27.6285						18.1937		0					131.868						79.8275		48.4418					33.9562						0.94414		19.1815
			26.3694						13.8494		15.5469					0						62.1492		74.5984					29.4267						24.6925		56.7704
			7.4003						6.2037		0					217.939						19.8831		113.114					12.0705						57.9404		19.7867
			25.8968						0		5.2988					217.368						5.8101		147.038					0						21.1251		57.5368
			0						33.3568		10.1224					226.004						63.5701		131.772					89.7559						4.5235		0
			3.80578						0		9.6496					219.616						14.6172		111.952					60.3828						5.0626		6.986
			14.433						41.3775		0					178.197						144.796		80.672					16.1685						6.6509		201.928
			23.3232						46.9944		0					83.1153						179.567		0					121.414						5.6451		14.6733
			15.1357						48.8071		0					178.078						176.766		46.9257					36.4864						20.193		44.6366
			0						4.4763		0					109.768						160.41		46.0265					23.9391						21.4413		47.8559
			23.1503						1.27826		0					96.448						98.184		42.3197					20.3098						46.1717		25.6914
			19.7142						2.63746		0					63.1128						54.8391		30.1309					10.8349						3.521		31.6535
			36.7044						0		0					55.4301						113.35		30.3319					92.6567						36.7721		16.0427
			4.77488						12.0743		44.1368					0						66.4074		35.4146					43.7365						23.6984		22.9795
			19.9477						0		22.1878					16.5817						92.9721		54.5088					17.5089						14.9009		19.3499
			0						0		21.6622					62.0755						86.2984		40.9718					49.6741						47.6687		33.2826
			8.5319						4.3589		0					29.9278						19.3072		0					89.7855						50.9961		57.064
			4.76251						10.2229		13.7187					7.2235						65.5951		14.6358					48.8015						4.8221		41.0294
			0						13.4803		32.899					78.4943						117.173		25.9615					66.8684						14.7822		39.3822
			11.2086						3.9298		14.9199					55.9936						85.5114		1.03575					59.4874						49.4647		50.159
			22.9875						0.72554		12.652					61.7513						84.4472		38.6953					77.6019						22.8277		52.615
			0						6.323		1.63123					74.9787						60.2402		49.299					0						9.7497		23.4474
			49.2924						28.0412		4.94917					118.674						134.457		20.5942					40.366						35.9245		47.2136
			20.0227						2.55646		21.8057					75.312						145.518		41.5739					26.7205						53.8801		79.7214
			14.4072						21.7475		9.7382					25.0246						104.517		84.2787					46.1533						65.3666		69.1966
			11.9134						0		1.36748					42.7027						16.5567		2.74149					14.7707						39.7852		30.2526
			0						12.6818		14.6902					0						93.724		19.7479					47.9949						96.284		24.8999
			2.87715						8.914		3.17949					90.5502						108.397		10.3237					9.0772						36.8041		14.8736
			5.64658						0		6.4716					47.5288						36.3721		0					28.7104						0		45.714
			0						25.028		5.7654					96.423						127.855		34.6879					30.2016						2.60981		2.52105
			31.4751						3.8943		0					91.1205						11.4985		27.5277					40.0604						0		32.2996
			6.2253						0		11.899					94.7477						15.9748		47.1406					0						0		5.09612
			8.1415						25.2307		1.81968					67.1226						3.34203		66.7914					23.8728						3.941		56.7964
			10.2423						23.2467		23.961					68.8057						61.0832		103.029					0						82.4635		20.4179
			19.8867						14.2171		4.59134					50.5986						96.088		39.668					19.0239						81.5465		23.2188
			0						15.5895		0.75424					21.467						79.8101		29.5638					33.3627						34.9959		4.21847
			9.8195						25.7755		2.35932					26.0931						80.403		156.852					11.5807						47.2969		0
			12.4833						2.25643		6.0242					5.2053						95.696		143.768					16.6837						49.5543		22.0384
			0						15.1128		17.759					24.9884						69.6364		63.6073					50.1334						80.6725		77.9125
			17.8715						0		2.06211					17.1055						87.7009		1.71242					28.6036						46.1579		4.40771
			8.8785						0		31.1806					9.5671						66.0394		141.536					33.8475						69.848		37.2456
			6.0461						21.1893		20.7851					91.7478						70.7592		87.9771					10.6779						6.1978		140.047
			0						0		6.4988					0						63.8118		122.132					58.1267						59.2766		50.9838
			0.07334						27.0698		0					5.9373						46.7441		201.615					14.8597						53.4357		1.77403
			10.4136						22.6384		17.6009					131.569						54.3394		26.0665					86.2276						61.8194		0
			9.0954						19.4424		10.9709					178.831						28.4276		84.2362					32.8486						67.1681		22.7306
			0						0		16.203					168.942						133.409		80.8435					24.2234						18.6048		23.1543
			0						1.29154		7.5906					61.4918						191.749		98.472					43.5755						14.8453		39.0958
			1.16478						0		0					178.272						169.621		100.543					42.4863						23.4882		7.9544
			0						0		18.1957					163.838						0		24.2973					90.1019						29.3477		61.0864
			28.7132						10.0815		22.2514					155.526						92.7531		10.9947					12.1003						7.0301		78.8268
			13.3798						0		21.6324					134.766						89.6065		48.2653					51.0946						23.487		4.64575
			0						0		0					106.378						30.0696		82.596					85.9184						64.8284		0.15298
			36.5227						1.02027		5.595					122.188						30.3291		30.8976					45.1511						77.9994		84.1395
			4.34204						16.0439		30.4834					4.20154						76.2731		128.059					71.73						87.5501		33.8681
			0						18.4406		22.8016					138.341						42.1314		98.679					0.51916						97.009		26.708
			1.65449						13.5615		3.5067					235.448						13.1358		81.9573					1.49328						25.5285		109.906
			15.7421						15.6845		9.3495					72.2594						66.3708		54.9869					12.1335						26.0038		76.7306
			13.5027						0.17492		0					19.1386						84.8671		69.9513					94.6535						62.1572		81.8961
			0						7.5633		0.26769					38.2032						34.2019		87.3302					121.912						53.6717		0.90777
			11.7596						35.971		28.3233					34.4574						88.7544		91.8321					99.839						72.943		7.0338
			0.03477						29.4475		40.4542					33.6224						77.6301		113.931					141.931						32.8997		31.101
			5.34967						0		4.02392					87.2842						48.1905		104.868					125.977						58.0341		77.3371
			22.6202						27.2242		11.933					126.461						123.882		126.509					164.372						31.3374		36.2343
			7.4344						11.2563		31.4751					143.563						161.243		107.723					145.108						50.4478		45.3113
			0						3.23918		9.0232					108.682						90.2964		47.7029					9.9197						29.2496		36.5846
			34.8197						36.0938		3.25248					85.6527						137.939		55.651					31.6661						62.4402		9.4546
			2.3491						6.2694		8.5731					129.285						48.4267		106.151					16.9715						40.5551		30.7364
			20.0569						0		0					114.862						109.572		99.684					86.0053						23.9014		1.07173
			8.8522						1.61492		0					151.069						95.956		8.0849					91.5826						0		45.434
			4.69851						0		7.1011					25.2751						96.206		39.625					90.4325						31.5394		31.0606
			23.6427						0.05663		0					16.0225						62.2709		119.081					39.119						31.887		28.5124
			0						0		4.19457					56.8958						64.3917		85.109					47.3184						10.4168		21.7119
			4.48441						0		12.7126					65.4262						142.248		69.8769					33.9816						71.214		59.6803
			8.2723						0		0					54.2137						0		27.755					26.3404						98.454		7.8934
			6.0378						15.0929		0					95.0708						26.8716		69.8666					15.8513						15.4293		61.1213
			3.82967						26.853		13.7187					11.382						122.923		161.788					8.0618						33.3946		20.8361
			12.3279						12.8787		6.0167					0						18.4171		30.5785					102.078						38.6371		43.7651
			5.19093						8.6263		1.21521					45.2248						35.1406		73.5075					13.3921						42.7802		48.4047
			29.1667						16.9303		7.9161					29.2184						58.1714		94.227					0						48.7131		34.5419
			5.57789						9.6373		4.23867					119.807						43.0578		100.168					91.569						34.0211		24.6372
			0						8.3443		7.8701					114.404						32.8188		24.1236					91.2343						34.1621		44.7011
			0						2.03121		15.8564					52.087						17.9207		35.2459					62.6181						86.3326		16.9466
			9.0584						0		0					16.6954						203.011		32.7092					72.5576						38.9319		52.2658
			16.7361						0		0					32.0835						201.415		31.5831					101.042						46.0372		28.5622
			17.3872						4.2		0					98.455						162.781		127.285					21.3185						52.3261		34.2251
			0.02598						0		3.9854					69.3091						148.071		92.1889					17.3271						22.2705		0
			0						4.0576		18.6459					61.1193						151.863		71.3103					80.7851						20.5222		0
			3.97255						6.801		2.24064					155.002						151.972		96.376					10.0628						6.8727		58.4863
			17.0352						13.2797		0.13672					145.215						124.783		183.04					19.2829						27.6125		34.7862
			4.17949						0		21.7319					14.579						14.1493		240.262					73.46						54.4465		20.6329
			14.054						5.6365		3.18168					115.345						47.9034		244.026					98.096						58.1053		13.5369
			2.69751						10.5792		0					139.693						44.9162		222.766					18.7096						2.3075		4.87525
			35.6679						0		3					98.106						116.619		215.722					16.6358						26.7746		0
			24.5639						8.5863		0					188.721						141.287		172.57					1.579						3.9226		11.2451
			18.9029						0		3.51803					165.088						101.311		166.6					39.5527						22.8081		2.72387
			0						4.9327		0					205.475						78.7372		160.18					24.3632						11.0678		25.1959
			14.3292						3.6747		1.2285					79.1317						32.8478		159.772					100.561						24.7214		37.8305
			0						5.3189		1.45397					64.41						73.7458		168.393					39.3669						0		37.3872
			0						12.9666		0					69.0454						130.608		174.789					91.4472						12.7247		8.0929
			17.1686						11.7488		2.41863					85.3794						134.094		112.199					46.9799						80.8374		41.8686
			26.3795						0.64072		10.4102					95.8639						163.882		111.345					76.3375						16.9982		65.1834
			11.5355						2.27488		4.41655					48.9263						236.649		78.4369					7.9183						66.2524		29.5639
			10.3261						18.3307		11.3095					31.6351						137.194		72.9903					62.8634						15.2635		0
			1.28898						0.39902		0.52596					68.1473						185.472		67.1318					115.123						0		19.6149
			28.6952						14.148		0					20.3082						77.798		88.0714					30.5478						0		48.3979
			0						37.4129		16.469					60.0035						82.8749		74.3398					31.7335						5.85		37.362
			0						3.27735		6.4344					79.3176						11.1417		20.927					70.2523						0		29.3763
			1.74941						2.26368		4.84878					55.9344						97.975		12.6419					75.3813						45.9498		46.7853
			10.6512						21.7437		5.513					95.8181						0		3.60565					2.99688						71.8302		62.735
			0						13.1405		0.16031					109.442						46.5784		0					19.0309						40.6256		52.6371
			0						0		0					58.2392						139.008		62.0493					30.1821						41.09		3.42152
			20.3008						13.8697		18.3699					241.415						0		84.4295					99.099						30.4558		26.1959
			0						0.62983		42.1581					87.9873						72.529		85.2354					29.4823						68.0306		19.6252
			4.97635						14.7914		9.5234					238.129						44.4828		156.443					1.52382						5.0009		67.5557
			11.7508						11.0654		11.7432					146.81						105.556		148.88					19.308						27.1801		76.7206
			11.8758						13.6421		16.1491					89.8985						179.376		168.952					12.7441						41.6882		70.3472
			6.9488						17.4361		16.5647					184.959						158.108		154.629					5.33967						41.3543		45.788
			0.43136						16.3546		11.2264					150.22						120.814		25.8037					61.8509						28.8595		2.38706
			28.1551						0		0					1.44602						195.211		4.41655					61.393						23.5215		7.4038
			10.7869						1.61229		5.102					194.956						117.671		0.44602					27.9529						121.586		32.7353
			9.694						18.2007		21.3323					194.861						91.6411		9.4475					70.281						56.7363		76.0742
			21.597						18.6289		6.0877					78.9222						26.0093		23.4589					20.03						23.053		76.2489
			25.6159						0		3.8339					66.0988						71.8827		6.8418					35.6355						24.6182		82.8539
			0.70739						2.31572		3.4216					125.386						116.176		12.1322					26.5881						18.4174		76.2018
			13.8524						27.8412		8.6644					236.325						145.508		10.5632					57.3756						46.1543		62.663
			43.4607						0.42313		21.2322					116.636						104.157		42.891					52.5727						37.2718		56.8771
			17.8676						4.0893		0					40.0657						99.831		120.337					26.5947						60.618		38.1333
			12.9688						0.19185		0					52.3154						128.943		145.291					55.0389						63.7955		32.8701
			0						18.9208		3.60059					140.815						236.203		163.246					10.2883						63.0263		9.7018
			5.9293						0		2.23416					128.152						99.556		189.777					0						2.77819		21.9833
			11.6942						0		17.2252					9.7015						40.2285		200.338					224.423						71.2582		68.195
			14.0128						0		9.6761					99.155						82.0224		220.854					169.009						0.25476		26.8656
			6.2373						0		0					4.82096						89.6098		151.11					0						5.0303		38.436
			1.67598						0		0					167.124						97.466		199.365					27.3129						41.0625		14.079
			21.2898						0		2.22554					154.848						176.244		176.834					19.1374						28.7327		47.6898
			1.2149						6.6551		9.9774					171.662						169.727		246.555					26.6522						3.6869		71.9799
			5.26759						0		11.9207					169.043						104.26		246.559					34.3109						44.9407		55.9426
			26.8988						11.8529		3.44612					77.4778						122.029		214.612					78.3596						51.894		18.3029
			30.26						11.0367		1.23981					90.2752						68.4721		208.697					48.5161						57.4115		20.6821
			4.90311						0		5.7808					223.624						168.829		218.844					145.428						25.0829		34.1165
			2.38423						0		1.71649					191.931						88.0224		219.144					39.7092						28.1634		43.2403
			0						15.1822		1.39533					102.361						86.1952		251.168					6.3597						89.7224		58.0629
			0						31.1528		0					10.9561						130.97		249.563					56.5722						47.6681		25.5395
			2.9708						9.7027		3.41167					78.3743						119.178		235.889					51.6638						68.416		43.1763
			0						34.748		19.1677					152.655						131.749		199.124					120.26						44.2655		29.6821
			11.4468						20.4651		1.64198					105.086						211.108		253.69					16.7294						41.2124		3.76861
			16.3435						30.9635		0					24.0925						66.3083		221.368					15.8453						23.2993		25.3538
			0						14.4097		3.48119					26.9104						101.216		52.3537					23.8371						91.1754		20.1631
			17.3486						18.5017		0					52.9212						52.3191		45.5861					95.104						72.2362		0.37501
			8.272						3.8206		10.1275					62.862						96.753		89.7232					69.5457						52.8594		5.21785
			18.6226						28.0462		5.8952					90.19						11.5539		58.1024					119.57						12.9535		15.5066
			5.70518						31.8238		3.4183					89.3903						49.2318		38.2684					111.782						27.0425		53.8585
			0.87588						0		0					89.0507						2.09397		0					110.641						31.6016		34.4505
			20.2505						0		5.5503					64.4443						94.862		106.47					57.6007						21.2139		9.7039
			0						9.4968		11.5721					66.1114						138.238		91.9962					22.535						59.2765		1.96886
			6.2802						0		12.7638					142.784						217.612		112.168					93.9843						81.2203		0.76507
			9.9095						22.4074		0					22.5249						198.123		155.029					11.2712						76.0171		43.8747
			3.1142						55.8546		5.8045					123.327						215.515		220.096					12.2408						60.0688		47.7097
			3.93637						55.1746		0.74949					39.5384						177.758		221.665					0						88.1044		0
			24.358						25.3351		0					44.2646						59.7432		203.075					51.2537						69.034		21.8745
			0.68145						17.553		10.4953					37.6533						79.9015		183.434					5.76513						76.3613		2.60986
			24.1998						15.5977		17.9616					158.377						165.927		192.54					180.189						58.3584		41.251
			0						0		10.7508					55.7288						183.798		241.134					203.701						85.6217		27.4057
			0						2.77029		4.14746					188.098						171.635		232.177					90.8597						88.2162		10.8974
			8.22						7.8943		2.24064					154.347						122.715		247.461					7.8207						55.6979		6.7563
			18.67						13.1878		1.97912					182.659						74.3181		144.35					0						137.464		2.0648
			22.7053						6.7882		27.0128					120.459						16.1011		42.8546					4.49113						22.5873		17.3589
			29.8127						0		33.328					80.5128						24.1368		114.256					22.0816						0		15.922
			2.97912						13.1275		27.921					43.2373						2.86291		74.1831					66.4823						8.0866		2.77207
			0.17102						0		24.2131					18.341						55.4721		84.8754					10.1518						10.7638		78.6043
			13.9144						5.9655		0					86.1321						79.0377		61.9419					31.4588						21.3609		178.093
			8.268						0		14.3206					162.916						15.9799		72.8549					33.2992						79.8049		124.925
			8.5522						24.3101		13.6933					205.719						30.6025		81.155					0						0		142.184
			20.3706						37.4584		7.8103					76.3421						75.7835		58.2715					24.0753						11.9804		217.328
			1.55287						7.554		0					57.0707						148.169		62.1526					17.4672						10.3148		193.075
			7.3744						0.59706		6.499					191.076						126.034		63.3755					40.3005						31.8861		165.383
			6.0279						0		0					182.915						71.9184		24.9993					4.63123						16.9029		231.118
			23.426						1.46279		9.8844					0						69.361		34.6415					38.5368						32.65		143.211
			2.58832						21.5825		0					167.124						105.941		30.505					63.7953						14.2598		167.202
			0						7.602		15.6744					116.883						163.49		54.4474					97.913						21.5137		155.113
			6.7074						0		11.7276					32.977						120.863		84.2504					87.3965						11.8153		184.859
			24.1261						12.7011		2.37173					109.217						192.133		133.84					16.2436						0		202.132
			10.9214						0		16.0686					171.941						10.2773		132.72					59.814						22.9693		215.812
			2						0		0					90.4846						114.068		47.8093					87.5301						60.4726		227.072
			20.2302						6.5584		12.0568					60.4177						228.911		36.0803					50.9421						62.4104		164.381
			24.2351						10.7383		13.6918					100.514						182.581		93.1274					0						67.3358		149.267
			0						21.3171		8.7525					85.2216						101.188		216.932					72.4593						30.1153		185.335
			18.6311						14.6787		4.05646					2.23886						119.381		99.638					82.1146						48.9004		191.332
			12.4269						0		18.8203					59.3303						192.203		86.5915					11.22						37.4637		142.988
			4.06217						0		8.3681					30.5625						147.714		93.2563					0						2.0945		172.803
			37.0036						0		0					242.004						106.218		22.0938					55.4182						39.9744		158.636
			11.849						20.6595		0					85.7211						124.063		61.8688					0						25.5993		216.485
			4.05761						6.9913		26.378					227.827						45.3218		106.269					19.2443						25.3545		226.774
			0.75698						0		7.7444					69.6871						78.6101		95.36					83.9241						42.0035		225.136
			11.6788						14.5156		22.9093					1.45132						88.2901		122.95					13.2345						35.4847		211.826
			0						0		11.1504					71.9284						152.802		143.955					17.4266						35.2342		146.575
			20.6219						20.5595		0					147.979						83.4451		122.343					12.5249						19.2169		166.53
			0						3.7269		67.8112					56.3823						105.395		118.114					5.86835						56.4111		231.71
			15.0194						8.0279		41.6357					52.6067						87.7898		57.335					9.004						34.2815		170.627
			29.0521						2.44412		0					18.2954						239.221		88.7045					16.4035						69.0827		233.622
			38.6057						14.4097		0					51.6013						34.3735		5.8045					48.5875						81.1231		209.661
									17.5988		1.63003											137.157		80.432											0		223.432
									9.8619		12.3536											52.2291		130.583											40.3075		160.138
									0		15.3569											113.868		37.3222											19.4847		210.224
									14.1108		21.0215											0		72.7723											7.9985		216.183
									0		6.2812											100.911		52.5708											52.5275		213.501
									0		8.3448											166.051		43.374											0.50378		249.344
									10.7812		13.5803											26.8969		27.076											36.1752		245.355
									18.9131		0											103.968		20.3882											85.5354		201.155
									0		2.69072											213.254		3.82096											11.7343		241.595
									30.4316		6.7068											168.656		18.831											5.9744		5.7004
									16.5404		0											218.753		107.807											20.9804		91.5611
									11.6037		22.6377											145.027		88.8546											22.1565		66.1954
									23.2168		11.8092											146.147		168.268											11.3533		73.9278
									15.1778		17.8292											29.041		252.269											23.384		23.8966
									0		31.6029											240.284		98.448											17.3851		8.5596
									0		0.21007											79.7703		39.8721											4.6003		199.106
									6.9486		13.0487											44.6486		101.567											13.0733		77.5528
									0		13.327											128.037		133.332											8.0073		73.2488
									0		23.7964											55.9526		89.7747											23.4042		32.4818
									1.15996		16.2016											63.3243		46.8571											65.6392		121.362
									0		11.3777											25.3986		52.6054											45.579		127.351
									10.5637		22.3817											20.4397		120.824											0		49.033
									10.992		18.1209											0.56211		233.45											21.0277		62.5584
									19.4645		30.8851											55.9323		187.269											9.3839		87.963
									15.8843		10.8505											11.6524		216.619											32.1848		86.1122
									36.5189		37.9628											175.414		188.51											77.0767		90.6968
									25.013		20.1892											108.752		164.493											38.0501		53.3961
									2.52755		22.0791											21.1943		149.942											94.566		29.7464
									2.40204		24.9233											30.467		61.6981											15.9095		10.9048
									4.7652		14.1715											0		37.4694											10.6799		140.032
									0		23.5387											44.377		10.367											28.038		130.515
									18.0509		0											98.641		18.0463											0		35.0045
									20.1161		25.6485											104.973		18.6569											35.7974		89.2715
									0		15.1131											62.1545		114.266											39.5774		95.569
									11.3277		5.6456											141.6		115.321											59.2981		87.0942
									3.5		19.3911											116.997		126.796											41.0943		35.5046
									0		9.3294											246.414		203.55											108.263		73.4573
									0		1.39192											84.1679		116.855											2.97652		82.5019
									23.558		10.709											57.9158		2.16306											21.0346		94.6227
									0		0											12.6973		5.2498											31.8996		2.1566
									0		11.3533											10.6479		1.5071											25.2546		88.4319
									0		13.608											18.0513		8.1964											16.764		51.8163
									7.6855		16.5643											4.5239		3.4183											35.6054		24.7678
									2.29482		11.8366											29.6854		6.4285											2.37388		108.454
									10.0063		0											70.9852		42.8105											0		21.0922
									11.7743		24.1345											120.426		116.086											5.6901		58.9069
									22.4245		16.4411											135.258		105.607											8.8071		76.3641
									26.8309		0											84.3063		27.0436											14.0453		23.8638
									4.085		0											108.649		46.4609											31.919		21.7558
									0		13.7602											123.098		113.756											54.0695		3.18145
									0		12.7638											64.202		77.3743											50.55		29.8939
									10.5447		1.18363											83.5105		105.758											27.0551		58.8876
									8.698		0											182.55		91.368											82.3803		81.1483
									22.4412		0											53.0817		165.155											83.8212		0
									18.7915		0											120.411		70.1201											22.6236		3.11133
									1.15996		0											130.135		62.6765											28.6222		2.21921
									0		11.9167											125.469		0											149.252		0.89904
									6.0783		0											204.789		42.4301											8.9017		30.8356
									0		7.5585											116.485		9.3613											23.4669		0
									13.247		32.9116											15.8072		13.4201											8.831		25.2544
									2.45176		23.0618											17.9512		139.301											6.9907		36.8303
									0		5.3697											114.661		100.329											21.2422		26.5873
									14.9961		0.40271											170.665		21.8381											16.8055		7.9906
									21.2077		0											103.95		165.475											25.285		0
									21.3221		0											16.8002		171.198											0		10.8817
									0		1.75891											78.3865		44.0263											43.9184		6.1194
									0		21.339											114.103		16.4618											41.051		26.0499
									0		26.9034											75.076		174.332											18.3898		85.8758
									7.2297		9.6246											62.9981		170.135											20.1097		98.222
									9.3565		3.15207											5.3562		151.179											0.39258		36.8929
									0		11.1672											21.8864		38.7173											19.8393		95.869
									9.2438		5.2373											16.1011		0											18.1872		25.926
									15.6625		0.82375											82.0056		49.7402											2.10887		79.3666
									7.4313		0											10.4265		28.0516											7.7877		62.0319
									6.3125		25.4556											80.9311		17.9565											30.617		94.5777
									29.6983		35.4723											146.974		71.2075											46.2744		13.8365
									1.43346		0											164.076		51.0435											32.8004		44.5554
									0		7.2384											125.057		45.7996											3.7069		0.40781
									10.9985		7.7147											119.453		19.1856											39.8794		190.726
									2.44302		21.9969											105.919		60.1766											27.3576		51.504
									11.8095		6.7072											135.506		14.6709											21.5755		5.3608
									0		0											105.68		100.042											12.6641		24.6411
									9.8232		0											237.501		134.795											15.8416		24.7267
									0		14.765											163.307		130.786											30.6137		59.3135
									0		1.9708											223.895		110.432											6.4594		0.92805
									13.7864		8.8922											172.416		122.056											22.5678		0.89922
									0		23.4192											38.7034		33.6707											4.5557		90.7971
									9.0148		12.563											167.109		22.1335											0		39.3899
									0		10.9804											124.925		1.64108											17.1896		13.8614
									5.6319		5.8105											27.2776		62.9253											1.13673		7.7573
									0		0.62108											105.634		63.4394											51.8632		16.4507
									2.50344		1.87819											118.353		91.5291											15.8966		56.7602
									5.2012		8.806											76.9527		86.4305											29.0824		28.1253
									25.4993		8.1808											1.31974		125.211											32.6295		5.4076
									1.09492		19.9532											179.388		65.6116											62.6925		88.2473
									14.953		0											219.069		86.5985											58.2129		23.1253
									0		19.4207											188.374		88.7481											65.7276		76.2116
									0		1.05815											153.738		97.338											14.7598		0
									12.5087		29.26											222.605		45.8096											41.8477		0
									17.5946		28.8982											210.249		52.5276											6.9588		58.4061
									55.3442		12.7197											112.586		55.1847											1.57808		71.4708
									0		18.1663											35.2328		106.187											14.19		0
									0		18.4866											106.694		74.5842											6.0486		0
									63.4998		0											89.7767		72.2941											61.707		5.13537
									0		1.14846											59.8875		113.909											8.2927		181.174
									14.1108		19.3601											31.8145		50.7661											12.7736		3.92835
									7.8495		0											164.077		30.8046											11.7436		15.593
									7.2564		25.2782											149.874		44.3587											10.425		4.69826
									5.8128		54.8684											55.1987		69.793											6.0835		13.7952
									9.7081		46.8995											42.8895		75.9619											46.065		0.05904
									9.5392		6.4344											129.402		58.5004											13.0326		2.01902
									27.7444		0											155.898		0											0		3.79984
									19.9893		9.3556											18.9301		0											0		8.7409
									2.87476		13.9114											64.7284		53.4693											24.2906		8.8799
									0		17.008											0		86.6463											19.6298		37.2758
									0		12.177											6.638		90.318											25.1207		17.7424
									0		0											0.66306		153.207											0		27.1406
									0		3.83825											69.6991		59.7814											22.1875		37.7974
									0		0.21007											49.3163		12.5782											22.6671		82.7926
									9.4356		1.35327											48.7956		4.97557											8.7495		207.891
									9.4677		26.1735											115.246		27.2678											20.3744		23.1216
									5.8765		0											87.4327		66.4527											46.7449		217.2
									5.0976		10.4734											140.931		66.0846											31.6102		29.4271
									28.5547		17.93											161.704		77.6427											33.0621		145.737
									15.1707		8.4915											9.1997		74.1598											24.3062		195.785
									0		0											226.406		18.4609											0		225.536
									0		4.95474											46.9541		19.8634											0		217.894
									0		13.843											154.584		101.545											0		9.7963
									1.13503		20.3649											24.1202		112.726											52.883		160.785
									0		0											15.8563		22.437											15.6406		19.5917
									28.9452		5.6625											120.739		47.1515											15.682		36.2427
									42.1595		13.2623											110.659		49.4109											12.1911		12.8406
									12.4453		9.3127											149.695		39.4941											34.1596		15.6038
									0		5.7292											48.8968		24.8522											58.36		29.5896
									15.5674		6.5976											24.3712		22.6881											62.0187		35.0605
									1.87159		0											79.5352		45.8739											5.8949		55.3155
									0		11.5332											107.12		63.0076											31.9602		87.9409
									1.81799		23.6814											149.769		52.5535											23.4753		99.118
									0		13.8801											127.255		48.1604											16.332		4.60592
									7.1999		29.2405											226.895		47.5239											0		0
									0		32.4897											85.9988		50.8072											56.6827		7.5726
									1.43637		2.38998											58.369		48.7178											29.0658		11.4559
									38.4334		0											142.871		82.351											29.7177		122.372
									22.2513		0											177.908		40.3789											43.016		13.9341
									16.3387		6.2742											45.559		47.2729											69.5648		74.7964
									0		5.8971											63.5525		0											29.9241		2.59975
									3.22228		16.0969											82.0991		0											0		40.404
									0		0.57744											192.503		12.6599											18.9499		25.3828
									3.5425		0											66.4459		67.6835											19.1702		82.612
									20.2392		10.0953											47.4307		34.0149											29.532		11.1339
									3.5		12.5274											71.1055		36.6775											38.2387		19.6926
									0		16.5363											40.3173		60.1499											2.52492		23.9978
									57.5994		4.09111											146.306		59.518											15.8027		18.0655
									11.2126		36.473											80.1314		38.1076											24.2946		55.5097
									35.6293		47.9009											152.3		46.8483											19.3712		20.1777
									9.791		19.2505											171.335		42.4315											83.6203		24.8618
									0		18.3375											19.4762		53.09											17.3449		2.09355
									0		6.0329											43.8586		96.494											104.104		28.3601
									4.9276		7.8475											64.416		115.363											0		4.706
									0.72712		16.841											77.1616		115.529											28.8604		4.26679
									2.00429		7.3101											18.8383		118.519											81.2941		37.5995
									3.675		15.1032											1.24149		114.531											87.0532		19.4633
									0		21.6279											36.338		167.143											34.5287		29.5021
									28.4596		25.0487											22.4162		114.415											94.283		87.6622
									12.7709		21.2043											98.307		73.6125											167.056		37.5977
									2.99623		3.88279											119.01		114.898											18.1139		21.5215
									12.6583		7.338											34.2812		108.393											18.1176		58.7374
									29.9332		0											159.526		104.445											9.9315		17.1878
									32.8182		0.83811											193.212		136.183											8.087		5.05529
									0.73787		3.54653											153.98		164.278											15.7254		9.8773
									0		9.6671											71.5417		139.7											11.8811		29.7572
									14.3808		1.29556											145.018		82.2348											0		18.8715
									39.2683		0											160.735		94.6897											13.093		28.3339
									7.9004		5.0684											11.8232		54.2955											39.2798		30.5818
									9.2806		3.01354											27.1534		121.464											32.1074		39.5172
									15.7748		0											13.3377		50.7141											58.6017		13.9425
									0		14.0722											133.877		43.4128											54.9223		40.0897
									27.1685		0											47.7798		15.7778											52.0844		35.3412
									0		26.2804											51.3176		93.6218											69.4769		85.98
									2.22548		3.38413											30.1006		41.3176											1.43469		91.2339
									0		0											47.803		103.835											124.83		58.1331
									0		16.6744											117.85		80.9897											10.885		88.9489
									20.2409		21.0682											26.2489		34.7256											14.4432		0
									8.8305		0.62108											0		11.4105											9.424		99.088
									11.4734		0											0		182.316											54.6963		66.3948
									0		2.0586											29.2204		197.169											0.36053		108.685
									0		10.6172											33.9573		58.3847											28.1155		48.0584
									15.0419		22.0577											9.2715		23.8916											24.3758		36.3045
									15.9253		0											23.7242		47.2671											37.0437		13.9038
									4.9327		17.8156											79.7105		132.764											23.3512		23.8407
									5.856		10.8723											118.367		112.886											37.6198		0
									13.7711		6.8208											109.426		57.4785											7.2339		4.7341
									0		8.1369											81.1942		3.7713											26.3556		18.5119
									8.0212		0											47.0651		76.2218											31.4081		8.6408
									20.3696		3.59397											40.7208		76.2745											0		24.4986
									29.5052		0											51.7705		106.539											79.0928		27.5746
									6.1367		7.333											121.011		121.306											31.3243		26.454
									0		0											134.399		28.8739											40.1335		30.5929
									0		27.3842											167.213		111.246											9.7419		76.9676
									0.33729		1.14846											0		1.17118											15.8917		44.7783
									7.0168		0											88.1071		112.508											18.8585		84.7795
									11.3329		25.0234											20.6694		108.657											1.84852		68.3611
									12.9946		0											39.2226		146.971											84.7368		58.2883
									22.4622		0											39.1101		51.4658											16.0408		46.552
									5.9474		5.8862											39.2395		1.75891											16.2266		56.0943
									25.0394		15.4362											27.949		65.9345											77.302		76.3184
									0		4.43057											60.8882		21.6421											5.9586		54.8006
									0		1.15406											70.4247		78.5141											39.1212		29.6353
									6.6641		0											75.8125		126.415											37.4253		60.7732
									9.9205		47.1697											54.445		159.82											54.019		61.758
									15.804		2.57408											37.9808		44.9032											0		37.0317
									54.5197		8.2445											18.874		105.012											62.5585		45.9503
									17.2103		18.5003											0.96673		219.366											11.5235		63.9527
									0.68063		27.6864											4.6529		158.163											27.533		38.0319
									7.9783		0											64.3018		143.795											74.1569		6.5763
									2.11268		0											137.731		10.0038											47.644		5.5491
									0		0											150.501		91.9812											69.6645		21.2196
									2.67866		30.165											138.464		119.153											78.8895		33.0335
									8.5832		0											146.174		134.801											3.48991		50.9551
									11.1538		38.4749											0		12.2208											5.2225		68.3246
									26.2082		33.3614											5.7154		158.48											0		69.7457
									0		0											93.3825		78.5887											32.5012		34.0228
									0		0											46.7886		43.5254											56.0577		4.84296
									3.7727		0											5.2984		91.1542											16.9818		8.2712
									0		10.2566											26.489		159.141											0		29.3003
									0		3.99455											93.0236		146.402											0.85578		28.9989
									0		12.9123											71.9461		212.144											83.1402		23.0727
									10.3123		0											81.0501		68.7799											35.2437		47.6135
									13.3015		20.1321											45.8669		89.4846											0		93.3125
									7.8687		0											65.8673		51.1906											24.186		29.6779
									1.92555		0											48.1405		34.8203											27.2163		57.9735
									20.5473		8.3681											91.8798		66.3147											41.2719		43.0493
									0		11.8348											121.858		87.8981											6.4211		58.1877
									10.8729		2.34275											93.3481		90.5854											0		68.1312
									9.4014		23.4335											11.6129		5.2171											31.458		65.1733
									10.4465		21.1984											39.1979		242.096											25.1385		21.594
									11.2281		0											48.1107		120.388											16.6404		72.1448
									0		14.415											73.626		4.05075											78.4851		58.9953
									5.0732		11.2407											88.2451		104.543											32.276		60.6178
									3.5394		22.5396											21.6184		85.838											25.9791		36.8492
									0		0											7.9288		196.056											0		39.3625
									0		35.0309											78.7829		119.292											65.6898		21.5925
									0		0											9.1172		72.8967											19.3344		28.3463
									0		7.4528											51.7099		25.5391											13.4968		51.391
									0		0											44.9061		0											59.3623		72.2036
									6.8517		5.8603											61.9318		27.7519											28.9358		74.3299
									3.27932		10.8212											11.5286		165.389											33.7047		4.03305
									7.9004		0											0		112.892											28.3239		0
									6.4637		37.8796											82.1847		192.96											6.0966		31.932
									0		0.34572											106.405		120.396											14.3465		26.4641
									0		8.5372											73.8421		61.8286											19.0805		1.03023
									4.2624		0											75.7078		66.5979											0		16.7152
									0		15.4521											85.59		0.2149											4.9533		0
									17.6176		0											1.27826		40.196											2.42281		16.6405
									0		1.45622											0.42313		92.4617											5.85		34.0633
									38.7483		0											10.5053		121.659											15.0702		55.9995
									29.2037		8.3281											17.2905		212.708											15.2483		48.9194
									9.3558		0.37589											49.9432		182.107											0.30437		3.60554
									13.6055		5.0593											15.7197		234.235											20.8888		42.401
									48.5503		9.3938											25.0024		36.8275											8.3249		42.3207
									4.8627		62.4582											68.9693		179.261											20.7396		30.0208
									0		10.9563											48.8386		0											42.8612		69.2301
									7.3892		0											43.385		54.5402											90.6655		26.686
									0		3.01744											33.8772		199.677											31.1808		42.3262
									0		31.1854											120.354		194.448											6.286		46.5931
									0		27.3418											73.5304		116.169											0		0
									0		16.1314											14.4695		80.3925											58.5033		58.5266
									0.23081		20.8695											114.767		184.688											44.0851		78.3415
									0		0											54.8204		198.258											5.921		78.4282
									3.2641		10.1382											63.4439		116.216											3.5549		63.8506
									7.5784		19.4354											82.465		16.1295											75.8451		30.1913
									21.3617		24.2047											10.6753		156.294											38.0533		55.8085
									0		38.5735											19.1673		33.6051											0		65.8855
									37.3147		5.7136											35.5583		114.138											11.8526		59.4234
									39.7209		11.909											84.6623		99.586											38.9115		10.7858
									26.8367		0											142.454		205.717											23.7241		63.0446
									33.7607		17.2524											97.176		178.007											10.0454		48.5957
									25.9967		9.2939											51.3503		54.0335											45.9798		2.41592
									0		3.74954											81.3821		107.454											53.9448		39.6054
									14.4028		7.9211											0		159.358											1.58191		82.3215
									0		0											128.717		54.1987											0		20.4622
									6.8133		5.7692											45.4969		23.7299											0		0
									0		0											0.97868		67.7499											0		6.5503
									0		5.1112											17.8776		42.2406											14.8857		17.5241
									0		14.652											11.0399		35.3572											19.9997		80.7026
									0		7.8358											50.5021		136.109											32.8388		0
									0.97868		0											11.3556		230.766											0		0
									0		28.7165											8.161		124.192											22.0069		59.8295
									4.3219		0											66.1657		200.205											45.8953		36.188
									8.2914		0.62108											32.9689		214.027											36.5117		66.8979
									4.1148		42.7363											32.2885		177.432											219.104		34.2899
									13.6318		0											18.4833		164.536											87.7008		26.6964
									1.5		24.8883											8.4768		0											92.1518		45.2598
									0		0											14.0395		36.2624											30.711		15.0259
									22.6779		4.19548											0		0.60411											6.262		11.1024
									20.9989		16.2984											9.3815		118.754											29.9504		23.0552
									14.54		5.3356											35.6156		36.6623											0		36.0751
									0		14.1555											86.5939		124.289											10.6695		29.1552
									0		0											175.494		183.706											6.963		65.271
									10.9691		17.2318											149.235		75.3408											7.665		86.0269
									0		0											112.668		78.9791											10.5975		92.2359
									10.4986		19.5972											111.513		91.4337											33.7345		80.8022
									0		0											36.2445		75.3254											14.0466		47.6468
									7.2342		50.2849											10.6975		56.7149											39.6748		44.8613
									1.59322		3.11156											12.3929		24.5793											82.2141		24.0129
									24.1831		8.6362											46.8456		41.5792											60.0863		23.4138
									25.8874		9.7386											79.6112		16.7885											14.2304		9.77
									0		0											69.9944		87.757											12.0099		37.2751
									7.882		17.8028											59.9553		115.474											42.562		34.065
									0		24.324											100.494		176.222											12.9439		52.5925
									0		0											121.747		36.062											25.8955		70.6389
									4.1688		16.0236											141.682		206.137											14.4458		28.4397
									0		0											222.74		101.365											15.809		94.1339
									0		0											38.2938		67.7038											26.1146		65.8049
									11.6902		0											126.808		165.592											2.65558		35.6426
									1.9183		20.1892											71.8007		37.6094											46.0302		0
									0		0.13406											55.0904		63.144											7.1993		57.6991
									1.01522		0											95.623		126.744											21.7559		111.486
									7.56		0											171.548		120.123											4.3939		72.1339
									7.6018		7.3765											146.821		48.5839											28.7234		46.3943
									13.2438		0											117.496		174.164											24.7716		62.0613
									19.0369		9.6809											75.8058		21.4553											0		61.928
									1.24149		16.4329											72.3096		130.528											7.2667		66.6715
									2.32338		4.36976											59.8536		99.568											36.1058		49.8685
									7.63		27.1504											92.3462		147.626											14.3755		42.1527
									13.7238		31.8364											39.4181		140.198											33.2377		3.46568
									0.45895		0											67.3008		82.036											24.5658		58.3747
									0		15.2567											72.1878		109.534											27.4711		53.5754
									17.7391		0											109.551		48.2728											15.403		40.6061
									0		21.8447											229.929		37.4706											44.2239		21.9001
									0		6.7695											168.448		49.9849											1.78525		77.463
									0		0											56.4063		88.9423											18.979		49.1518
									20.5454		2.62529											99.731		15.4188											18.9968		5.4369
									14.2383		11.0203											9.3476		91.127											14.2684		44.0025
									4.1148		0											8.7388		154.952											4.1133		55.0567
									1.3861		12.1121											102.414		165.22											10.1398		63.7426
									20.2524		15.3315											102.685		253.466											37.6981		7.7087
									6.9645		24.5542											44.2356		111.931											39.5773		50.2232
									12.6651		0											29.9595		63.9962											3.08965		51.7326
									13.4978		3.99077											153.859		157.992											9.4402		114.491
									15.5221		2.82788											144.269		202.836											21.825		19.3091
									0		5.7624											164.222		168.037											14.0996		28.6938
									5.7508		6.9872											188.975		54.0159											1.4704		67.4554
									1.43346		16.5584											184.573		164.101											38.9921		46.5642
									10.9812		14.415											146.172		90.691											1.01563		25.2996
									1.92521		3.97635											119.98		36.1904											19.4824		6.606
									0		17.5628											116.19		136.104											24.7677		95.318
									0		21.5539											159.231		85.9534											11.1961		48.7097
									0		2.0586											229.521		0											22.752		63.2848
									0		5.9165											98.857		0											0		55.5549
									0		1.95895											81.4629		0											16.7756		51.7744
									6.515		16.7145											17.6286		76.153											50.8009		58.6086
									0		0											72.5466		48.0612											21.4171		6.8604
									9.7061		3.4984											25.7979		52.8763											5.1348		35.9695
									0		14.2798											75.0331		149.272											13.2011		86.436
									11.26		21.9											126.999		126.349											14.6885		42.2621
									16.2948		3.01748											137.739		76.9075											46.4324		0
									0		12.2677											100.43		66.5179											5.9999		96.955
									23.2626		15.2122											110.901		125.192											31.9485		54.6836
									12.5309		16.2203											132.41		84.6322											5.3732		46.7913
									17.148		7.1551											166.031		43.3389											32.0364		27.0526
									12.1183		8.806											79.1768		170.092											2.30202		15.2227
									18.4331		33.3428											90.419		165.328											0		71.1806
									2.48782		0											236.237		19.8581											0		47.04
									0.33729		0.55057											232.171		39.378											14.2506		85.4914
									16.5832		4.14746											227.911		30.2285											0.95799		82.4803
									0		0											126.013		19.7963											0		78.1601
									0		0.52699											137.429		65.1592											30.6617		65.7005
									18.7577		7.9522											182.525		73.7208											0		43.9659
									4.5468		36.0036											148.394		87.5427											49.6303		43.315
									0		9.8725											141.104		32.6075											34.5547		0
									0.66306		6.6162											254.675		50.9955											34.6154		0
									3.6925		5.4899											187.584		24.3879											14.061		21.2677
									3.24283		5.2271											228.209		18.868											30.9225		20.6011
									0		0.28553											235.242		10.6425											88.8788		16.9911
									15.4867		0											107.265		29.8454											256.113		28.2701
									0		2.35989											168.142		8.5731											8.1349		51.4767
									0		11.2307											228.707		44.6857											17.6866		46.1274
									0		2.95068											184.819		36.6424											10.9655		75.9653
									0		0											8.8362		4.59027											41.7856		9.514
									15.7694		19.7538											70.2832		16.8518											47.0565		6.5891
									8.4483		23.2291											10.4171		53.2165											26.15		8.8122
									1.46279		13.7101											150.064		56.4533											29.0553		11.1205
									5.2594		2.7309											183.187		48.1137											0.09183		3.66282
									5.0845		30.7606											181.621		32.8888											3.7852		45.2657
									0		0											225.604		58.3708											17.3203		21.3766
									0		0											131.493		30.534											50.9298		21.8143
									0		5.0674											127.09		61.7183											0		20.0515
									4.6615		8.6292											39.137		27.3506											43.9143		17.3051
									12.2352		22.0873											121.298		87.0407											0		10.1934
									21.7974		0											84.9483		139.276											17.8098		98.542
									22.8856		1.35004											80.6305		139.682											25.7301		73.5143
									16.0028		18.1271											25.2339		175.483											69.6102		39.4841
									9.5581		14.0848											23.8104		195.676											80.4297		33.0991
									14.978		0											16.7268		60.2545											16.8246		38.5766
									0		0											153.575		35.508											0		46.7804
									0		2.95068											5.3224		143.842											19.7867		41.4905
									0		37.214											57.3656		132.591											0		40.7206
									28.7214		5.3896											26.4486		140.289											21.9827		4.6538
									8.5855		0											0		218.187											16.2149		14.8738
									15.6454		0.47564											34.2515		225.757											24.4198		19.4763
									6.1963		0.24054											48.8788		99.453											48.7941		3.05578
									2.10822		1.63003											56.4475		103.147											0		30.6307
									15.0344		11.1737											49.0768		70.141											75.5084		0
									34.1478		23.3573											70.536		57.494											66.1067		17.0716
									9.003		15.0742											136.939		79.0475											55.9769		10.0717
									9.9205		6.0741											41.3561		105.348											43.3974		9.3654
									0		1.30837											163.079		64.2927											60.9974		19.3423
									5.3284		0											100.172		3.42575											3.4802		32.3985
									35.0295		20.2069											139.507		15.3508											96.522		20.1419
									10.905		2.50993											187.177		51.2855											17.3306		20.4104
									53.0179		0.4431											190.326		0.13406											33.5251		42.3245
									23.1008		28.5981											183.599		11.8948											1.98977		13.2088
									15.1386		51.6283											158.796		22.8485											35.4868		23.3789
									14.2472		28.6735											146.873		15.2788											40.6713		26.8729
									12.6109		24.6931											145.466		20.0121											2.96803		10.3104
									26.279		21.9643											94.931		13.8135											78.7994		38.2674
									0		12.4593											70.3392		15.242											101.206		0
									0		11.5702											205.568		72.6782											74.7001		70.6433
									0		7.3081											185.996		62.1381											24.3388		89.3255
									0.37715		1.48468											183.508		34.0359											22.0695		78.0388
									1.79662		0											207.956		54.8788											19.9741		76.3725
									14.1411		18.6311											246.386		56.8684											1.27623		42.2066
									0		8.4104											243.139		2.96279											79.9947		44.4845
									0		0											177.445		121.032											24.2205		24.5227
									28.7259		8.8969											185.24		131.898											30.2409		23.0294
									1.45672		2.16306											248.417		54.9916											25.3778		27.4768
									0		1.35327											202.188		67.7608											9.8903		14.7169
									0		4.7219											219.187		5.1381											0		41.9936
									25.8933		0											109.235		42.1883											29.7675		55.7929
									27.8398		0											216.839		25.6561											43.6533		70.1988
									28.7504		2.82967											197.54		19.7979											8.6835		12.5766
									0		0.27012											92.6393		17.8936											18.5861		16.9386
									9.3815		0											75.4651		70.3599											0		11.7636
									0		6.2745											27.4278		80.9584											40.9286		12.6088
									0		7.9103											15.1509		36.5295											9.578		37.1619
									16.2295		7.2724											4.7235		202.473											39.3921		94.0301
									9.5752		16.7724											51.8007		0											38.4953		141.321
									14.0884		35.6407											87.918		38.1697											21.6645		12.1307
									0.96272		5.3431											85.5585		8.6494											8.3957		10.9759
									0		27.6297											119.942		77.6238											11.1954		11.1467
									10.0829		0											162.873		40.0437											63.9614		32.8002
									9.9418		14.4795											93.2949		30.5628											10.6759		105.089
									5.0673		1.89902											55.3338		0											12.7541		93.5545
									19.0891		5.6102											91.0842		1.67492											31.6595		2.22591
									5.3192		0											35.5374		41.0675											6.8589		44.2355
									0		31.5093											23.4497		60.4507											4.6301		14.4836
									16.5492		27.221											37.5231		67.4965											17.8929		16.6733
									20.9043		38.6577											101.833		89.3602											175.39		26.0162
									0		6.7191											120.375		90.8288											44.2406		78.0892
									0		15.608											110.501		112.551											41.9818		14.1094
									3.44917		2.8646											72.5693		73.7168											56.0623		0
									0		0											38.9516		80.8321											38.8758		36.072
									8.9766		0.84768											33.8854		48.1536											0		34.2368
									0		4.09111											11.7619		74.8377											91.3626		21.656
									0		3.60452											34.6826		64.4685											81.5396		70.943
									0		9.0898											71.7553		64.6885											32.0534		20.7151
									36.5427		4.22567											0		126.881											48.0288		50.6546
									0.86932		1.17672											61.7644		113.619											58.6952		109.675
									2.10898		33.2807											94.294		118.458											0		11.8994
									0		0											149.75		139.605											103.802		11.9192
									9.1379		12.5212											137.027		129.202											98.607		21.0897
									0		27.0396											111.22		78.5105											102.944		0
									23.3488		3.82028											5.8163		101.177											48.427		10.9847
									32.7878		0											36.9301		108.244											86.1485		29.8001
									24.7099		17.8433											44.9713		71.6009											112.513		30.5783
									9.1128		7.8909											130.771		104.855											34.3011		25.6721
									13.6209		22.2067											90.7622		129.328											29.3643		79.5612
									12.2323		0											38.4281		104.064											2.95612		71.1648
									17.5018		17.0886											119.688		80.2803											8.8025		43.4021
									0		4.46218											103.636		35.6871											100.215		39.0345
									0.0071		15.4703											199.657		41.7762											116.668		27.0791
									0		1.74007											41.436		42.6662											116.315		2.19856
									0		0											27.4617		0											70.2189		23.9089
									0		0											15.502		20.1538											7.9706		0
									18.9626		12.0725											14.3283		47.4204											140.495		0
									1.17521		3.20154											106.005		184.883											99.704		52.1037
									0		0											146.285		83.5788											175.824		50.7882
									2.22548		0											84.7842		109.868											154.227		38.3877
									1.27679		0											97.44		78.6271											258.315		12.5352
									3.7926		0											178.301		90.4647											0		7.5409
									0		13.4326											151.362		64.9524											13.0795		9.5997
									23.0461		0											107.889		67.3904											21.5944		20.44
									0.23415		0											154.683		23.8852											14.2712		13.4026
									22.6187		33.5842											102.989		76.5654											43.8132		36.9971
									4.7165		35.1619											106.208		62.7924											22.8807		109.699
									2.99218		30.9031											256.259		0											9.5688		188.205
									1.61229		2.7309											139.299		19.0152											105.251		35.001
									16.7681		22.2094											0		15.0634											21.2034		10.5473
									12.6629		0											246.791		59.1466											17.1498		0
									0		27.1552											98.629		58.8034											80.2679		21.097
									0		4.84531											64.0976		58.9781											68.7578		46.2868
									6.1987		16.1683											75.6717		139.248											21.7889		23.106
									1.87924		0											55.3132		191.799											43.5931		0
									9.4014		25.792											17.0679		182.155											27.0046		8.8808
									0.04411		12.0144											53.9544		234.984											53.6474		51.6214
									0		21.2049											95.691		241.388											0		68.6845
[truncated: 3,404 more rows]

## Sheet: ED Fig. 4c
Distance to closest bone (µm)
LT-HSC	Rd	ST-HSC	Rd	MPP2e	Rd	MPP3e	Rd	MkP	Rd	Pre MegE	Rd
42.87	0	64.8	9.6318	128.95	82.9607	63.94	29.7069	47.62	21.6932	64.56	11.5446
51.91	7.4448	64.26	0	71.37	2.4491	68.82	0	44.67	42.0833	34.28	14.6444
43.95	0	32.37	20.9857	26.13	48.7157	139.28	0	87.65	41.4558	48.08	5.5541
112.46	0	56.5	17.2842		55.7729	128.95	0	50.86	0	121.87	40.4751
	0	115.68	24.6677	10.94	125.394	15.16	25.903	83.8	31.2713	7.74	1.25
0	0	41.1	0		60.9466	10.96	33.1521	178.69	10.064	102.56	0
96.9	0.79489	87.63	0	33.42	41.8997	39.24	25.0641	14.52	34.7356	0	26.1158
4.17	15.8628	142.63	0	27.79	226.201		0	29.65	0	124.54	2.41207
85.22	49.3695	87.14	31.0431		187.878	166.51	0	19.43	0	42.24	24.7943
	29.8351	83.34	4.60317	218.51	103.813	97.27	17.4633	65.73	4.7603	161.89	22.6297
79.15	31.8812	93.65	10.1598	99.92	113.451	27.04	0		0	45.64	0
28.18	66.4493	16.42	44.4629	59	158.981	126.53	0	250.26	5.4468		0
93.18	91.7897	103.68	32.8229		35.3742	49.17	65.7555	117.55	3.6851	54.29	3.71617
44.89	0	96.01	130.459		26.7156	138.89	71.0303	39.38	0	14.69	39.1156
37.33	0	41.94	0		26.2453		72.6461	46.87	1.45646		43.0224
	92.1004		13.405		219.889	16.45	134.31	4.83	38.0752	41.47	10.3415
41.73	12.8427	108.02	12.3775		9.4762	135.86	1.6063	163.21	36.6037	0	82.1107
39.12	64.2842	53.15	29.3527		0	65.96	0	27.83	0	68.82	165.401
336.44	22.7684	0	12.9381		155.58	71.35	40.3937		20.7746	44.81	0
0	1.81124	28.22	27.7173		238.215	74.11	7.2498	21.09	130.687	47.64	0
0	102.051	123.84	7.218		98.801	58.44	55.1671	50.6	94.36	52.01	41.8027
187.55	27.3871	178.6	0		44.8633	0	57.5354	0	128.099	0	0.94349
	38.527	86.57	0		28.3118	44.42	54.2873	18.66	124.794	85.85	12.1667
	168.433	266.96	0		166.995		29.1542	10.38	128.534	60.26	7.3915
	48.5799		14.9385		122.671	29.61	14.8902	146.04	35.6019		7.0805
	92.3975	120.56	49.5105		83.1097	20.21	18.1774	124.76	0	6.04	0
	171.924	113	54.7406		155.908	16.59	69.0838	73.77	0	270.58	67.1874
	24.61	88.29	68.4134		23.3313	80.67	73.564		14.6045	97.18	77.9732
	21.3029	125.12	18.4785		110.654	230.17	66.8956	89.19	26.9337	183.99	43.4705
	93.9169	25.07	0.35882		87.6286	23.66	107.396	305.78	1.25386	44.67	7.6917
	144.41	34.89	38.9591		2.06628		65.3276	33.28	16.4323	72.69	56.4419
	121.199	114.86	111.19		175.614		75.3122	60.74	11.9971	214.86	7.5379
	72.9098	0	86.9748		203.008		11.6793	69.72	40.0925	10	40.2881
	215.878	23.9	103.511		44.8122		45.8756	235.1	24.0447	100.29	74.2255
	161.675	0	51.8509		188.779		15.7574	115.79	1.67753	240.92	96.467
	137.355	0	16.042		100.053		29.7069	104.47	102.093	362.8	57.7811
	177.435	4.97	4.86207		202.027		107.321	81.6	91.4726	1.07	76.4699
	8.4274	16.94	4.75643		91.9785		138.859		63.9527	53.78	45.1756
	5.34504	104.43	15.4946		6.4943		0		27.5839		164.868
	33.7176	64.55	0		199.631		0		106.01		94.7301
	54.909	51.2	9.3776		92.7018		13.1235		86.7964		88.7999
	46.9952	117.6	0.20915		20.851		57.0139		109.324		98.805
	72.389	133.08	58.7029		44.7683		35.2556		174.175		89.1323
	7.6578		77.5066		10.8368		107.343		17.0171		75.9758
	7.5072	0	58.4211		0		63.4402		2.74345		149.344
	3.7283	56	42.9727		71.3222		122.663		0		82.3176
	155.609	56.45	17.7912		24.8813		147.862		31.2731		124.103
	179.66	3.68	72.8127		55.0265		122.648		27.5938		126.906
	229.439	237.01	2.97901		37.7778		145.722		28.8684		129.503
	34.4941	273.03	33.3443		132.574		167.682		25.6818		158.617
	141.572	238.57	11.0855		100.474		99.534		17.8101		80.3294
	231.827	154.9	56.6244		91.2252		78.1705		135.613		0
	52.1785	219.42	89.5683		62.9339		174.233		71.8374		9.5298
	91.2693		12.8766		29.2698		57.3236		169.991		8.9797
	126.98		25.2145		180.112		203.22		150.299		21.239
	97.575		29.7015		41.439		62.1819		132.384		0
	78.0265		114.376		87.8091		58.7902		100.379		89.9089
	87.4962		42.3654		73.8962		122.257		121.596		90.5836
	98.728		78.4053		210.762		162.339		89.0656		120.685
	177.88		100.397		24.8833		132.85		145.423		167.863
	40.0355		56.2529		56.0002		32.4083		187.053		107.487
	65.3776		89.4077		40.7282		119.977		213.946		92.0748
	142.602		107.422		91.474		7.5196		215.377		68.8874
	82.8745		63.2495		93.9929		15.372		154.219		78.9421
	34.8364		114.223		8.4776		66.5079		49.2859		83.761
	53.1485		150.539		148.545		53.3376		54.0918		36.4063
	121.365		161.871		188.955		55.8557		81.4339		58.6895
	149.544		6.965		139.341		53.0468		0		70.7063
	157.12		0		2.549		0		7.0741		188.952
	63.1296		0		132.703		23.7544		40.5865		107.973
	154.89		0		125.399		21.4172		24.7455		34.9702
	5.33246		0		104.831		115.927		32.9374		172.163
	0		0		143.276		91.5972		46.2852		84.1066
	141.511		0		114.319		214.726		63.2392		0
	141.188		11.7921		34.6876		231.606		16.8616		33.0351
	87.4353		37.1913		9.4982		224.283		5.339		82.2499
	168.204		0		41.2178		198.549		58.138		132.592
	53.8743		21.8991		85.4696		222.85		62.1972		41.2004
	33.8507		94.1061		56.9898		221.381		3.9473		43.4485
	69.4387		57.0639		218.392		14.2655		16.8958		68.6611
	15.8706		121.435		86.8871		7.7153		3.39685		0
	29.4863		148.6		30.6045		33.9847		13.0542		0
	60.1333		65.7561		119.619		53.3771		3.963		3.94851
	71.8681		158.749		4.70822		21.163		26.8337		27.9442
	0		153.018		74.2403		78.8049		14.2871		13.2245
	3.37408		182.7		53.6151		69.6184		23.3191		16.0871
	14.6789		123.976		147.441		42.8146		67.34		0.72564
	175.314		172.029		134.396		36.3668		141.55		88.5046
	64.4129		71.4563		29.9064		98.763		192.824		88.153
	0		54.3641		62.874		96.415		191.908		60.7282
	47.5806		242.268		38.4635		8.2824		116.931		194.678
	217.653		219.008		27.0159		60.1845		201.318		175.254
	91.2261		187.061		23.867		22.6236		176.374		206.66
	31.7438		187.778		227.914		207.357		248.886		206.694
	59.3998		155.971		169.349		160.484		32.1917		219.151
	2.18356		137.843		52.9091		185.472		55.0657		180.413
	0		98.352		112.476		94.204		20.4357		202.922
	33.9363		210.899		195.247		153.648		16.3758		165.464
	157.773		227.153		41.2597		52.4333		131.655		198.57
	210.651		82.4922		36.7653		61.7132		134.481		194.018
	190.02		132.9		212.11		29.8294		143.449		125.623
	208.111		113.351		187.052		68.975		142.169		0
	202.611		101.28		36.7633		37.0034		74.6903		137.229
	207.767		44.5479		0		80.5588		30.056		233.939
	224.246		115.724		216.398		68.4017		4.4968		247.796
	181.25		20.6408		171.446		113.647		1.39593		8.9074
	122.358		4		0		53.2614		0		65.6922
	116.948		32.4532		2.13851		12.7319		43.2824		43.4472
	102.187		58.7161		9.2558		29.8709		9.8705		22.47
	85.4899		68.0634		0		29.9472		22.4423		99.81
	90.5757		36.5891		20.943		43.2918		149.814		126.3
	33.453		66.5579		0		10.6158		58.5717		134.233
	18.8273		60.9163		16.1195		56.9921		194.177		120.781
	53.2566		49.089		30.3793		186.824		172.095		79.614
	0.0406		7.6475		90.6141		148.939		176.038		113.068
	133.641		4.69851		0		96.759		0		0
	9.0224		9.984		63.5951		92.4694		47.3999		0
	121.227		11.6804		24.0159		33.8658		34.3013		17.2315
	58.3164		7.4276		78.0133		16.1257		47.4521		127.799
	162.584		0.71029		171.175		153.13		63.0276		110.667
	55.5089		23.0833		151.068		115.127		126.904		193.505
	24.1378		30.3554		100.713		40.9769		157.776		22.951
	42.622		78.6229		137.382		33.729		198.975		186.025
	56.4811		59.6088		0.46274		27.5227		9.1248		212.3
	170.89		77.9514		0		51.2651		77.2207		194.323
	63.6124		101.467		35.9524		52.6232		21.2187		145.28
	95.6481		195.459		186.939		141.841		105.105		164.072
	0.81889		171.276		168.315		1.69941		99.926		155.139
	32.3573		250.055		46.7334		2.82715		112.312		112.794
	27.1265		243.677		175.778		21.1366		124.732		3.52485
	72.7048		181.177		240.61		72.3918		38.7881		90.6681
	62.9526		153.093		130.725		36.7618		67.2833		19.1686
	59.4908		203.968		70.7865		68.5368		0.85728		34.1794
	65.9503		203.003		72.7994		69.0916		25.2175		108.864
	79.6218		197.404		65.5479		90.8243		15.8796		13.4773
	176.83		173.373		47.2024		82.5288		40.4864		83.129
	122.112		158.543		125.4		77.7929		3.30972		53.3615
	91.2393		176.492		55.2289		0		0		55.6113
	13.8337		191.495		92.4718		9.6144		40.1214		24.4324
	100.449		235.259		71.6695		0		21.4539		100.624
	126.614		208.701		102.718		39.0786		0		72.8663
	48.0391		141.772		167.712		9.7112		25.7424		34.9244
	72.5743		93.3253		180.175		25.6249		50.9244		2.43063
	24.5502		18.2576		105.239		15.7307		118.329		29.2472
	36.018		63.5693		203.316		46.343		90.1299		13.3103
	60.7166		113.966		165.157		61.5593		93.1349		8.1254
	7.014		113.333		3.25634		60.3115		76.3033		5.5227
	21.9054		60.8271		92.3542		44.9948		40.1808		5.3612
	152.47		29.197		8.0983		1.98851		60.7796		0
	69.2991		126.201		155.299		43.702		24.2741		26.5041
	93.6929		126.047		0		161.486		39.0316		194.509
	66.9262		141.715		22.0387		12.885		33.7471		13.8226
	7.5072		60.5968		41.4429		70.4613		81.8244		40.3889
	12.2018		31.3023		4.70529		10.0398		13.0041		166.145
	55.1039		4.27428		127.973		155.657		64.3183		129.445
	22.4142		68.2538		112.931		178.936		28.6084		68.2728
	39.3682		69.2263		61.4718		101.597		188.533		118.622
	50.4795		120.919		88.5784		75.7734		173.852		51.8609
	124.092		109.495		0		41.2491		72.967		252.483
	187.271		103.279		79.5572		32.6223		128.159		162.811
	104.921		81.467		1.3149		56.049		108.189		170.805
	1.83214		99.108		175.236		88.0561		59.7585		175.937
	206.488		86.8946		49.4904		113.27		136.171		74.0427
	124.586		31.0201		63.7724		178.101		212.732		116.961
	74.4323		0		81.6264		139.369		103.234		75.1116
	75.2128		0		0		0		127.147		139.077
	72.3196		4.35485		19.931		59.7575		0		0
	99.363		44.6683		0		60.3146		2.12973		68.1471
	75.7385		6.2247		11.4627		3.29946		2.70858		0
	94.0975		28.3075		23.4873		74.9892		95.771		74.2091
	131.377		0		129.274		133.159		110.515		149.789
	128.595		86.8488		189.942		215.516		44.4577		22.1868
	87.7398		87.8089		52.807		162.877		33.4126		166.343
	67.2754		91.4375		159.654		216.018		79.6558		203.358
	106.185		5.12213		14.5883		184.335		61.7892		173.144
	53.1352		136.462		44.8082		198.644		42.0945		0
	233.597		137.39		34.8699		156.968		80.0137		86.8853
	142.618		125.758		133.827		139.237		94.962		81.3669
	1.48094		159.989		0		47.9743		80.0147		147.482
	0		114.476		20.7299		30.874		78.0684		0
	17.0645		149.91		65.7828		99.328		4.2818		4.50858
	85.2207		168.294		128.741		3.11207		0		104.631
	92.9485		189.827		78.2795		12.4208		3.5196		64.6822
	28.2407		202.729		15.367		136.644		9.8996		92.0712
	56.1417		97.806		86.6555		86.7949		7.9135		52.7437
	185.373		47.8533		7.8549		87.014		0		79.1076
	106.545		56.7447		40.613		62.8106		22.1539		30.9682
	218.964		114.372		63.2531		53.0128		35.4907		16.1282
	124.242		141.641		13.301		12.3315		53.2993		6.1498
	139.686		117.467		41.9468		35.9873		1.58863		55.2888
	147.666		93.3825		25.7801		21.21		34.1834		13.7682
	61.7893		235.651		30.4899		23.0617		50.4898		42.8599
	0.59513		211.194		102.967		19.8804		26.9902		1.21628
	26.5641		126.224		43.3907		5.66886		170.232		34.8212
	160.381		102.476		159.807		65.0098		182.521		51.813
	120.464		128.813		38.3991		136.606		174.287		71.4292
	43.523		121.329		4.06279		125.785		64.233		39.2047
	26.8765		64.119		102.949		52.1197		21.2475		0
	26.5148		8.8088		44.2365		65.0358		94.652		60.235
	135.061		33.6293		19.1315		52.7362		182.04		51.3124
	44.2841		2.449				51.8602		192.207		13.1501
	51.0089		38.5864				92.4643		229.765		28.3941
	215.127		17.1581				210.062		232.326		79.8375
	34.4166		8.1645				107.76		201.103		65.1263
	84.9801		16.5465				102.427		210.655		175.316
	127.177		19.5722				54.5625		55.9235		218.067
	109.353		12.0641				57.7896		0.4197		163.276
	137.871		7.7166				24.6801		31.1021		72.3752
	11.2906		0				107.179		80.2183		0
	71.2228		7.4232				59.499		159.622		12.8857
	138.871		110.392				32.5073		61.0187		0.65271
	36.3011		173.607				10.2439		178.413		0
	35.7873		0				13.5568		124.496		169.156
	10.9232		157.932				102.815		16.6586		191.237
	188.565		141.558				0		34.8849		197.456
	86.535		0.12986				1.39602		33.7692		201.9
	229.137		54.1651				126.123		9.2614		236.159
	45.8195		79.8499				75.3778		107.831		238.697
	40.7246		197.093				48.8092		48.9986		211.439
	19.7267		146.616				116.759		1.12817		204.605
	70.7576		172.875				144.576		22.7759		216.337
	127.345		98.904				68.3028		6.8228		174.973
	53.3987		104.644				66.516		54.5733		81.2357
	41.3847		13.8082				69.9707		0		0
	64.1826		60.5834				172.449		182.537		55.1754
	90.1824		85.4179				17.9367		220.452		142.859
	18.0485		18.0838				48.7648		150.231		57.4165
	53.3778		73.2067				0.44792		243.773		86.2198
	76.8305		16.7382				18.0852		210.682		225.465
	55.1857		155.808				10.5112		157.718		180.524
	71.2193		176.275				0		231.204		153.913
	134.429		177.802				69.5934		75.7947		13.9723
	55.0573		149.726				6.0184		86.0895		92.1737
	50.907		120.743				164.723		207.107		0
	1.19891		125.611				18.8146		194.127		84.1624
	15.4132		97.557				10.7458		32.9748		49.8689
	26.1615		143.24				139.858		51.2304		30.8968
	10.461		105.022				175.129		10.4139		53.2387
	63.3476		142.807				72.7243		22.4734		0.70132
	172.03		121.301				58.9844		35.8278		15.2888
	128.894		12.2933				80.4244		0		52.3943
	0		15.6414				161.018		113.938		206.798
	80.6268		25.6698				39.3313		93.0028		196.768
	142.89		0				14.1745		123.397		195.985
	77.8999		0				51.0596		89.2982		228.061
	6.2966		48.5231				60.212		0		221.74
	117.577		142.779				0		0		245.966
	71.2695		169.593				46.4488		19.4221		228.343
	16.3947		19.4035				108.492		44.6822		210.438
	148.025		23.3733				9.5594		43.1594		47.6633
	17.4744		59.0285				65.5924		19.8116		99.411
	115.715		67.1359				109.022		10.9899		248.433
	98.068		196.813				131.795		30.5827		59.5209
	130.14		120.601				202.957		32.0168		15.8188
	0		59.8554				27.1053		27.3386		38.2458
	193.188		84.7724				0		12.232		40.3204
	72.2164		49.1474				0		187.935		5.3664
	196.234		155.215				93.8914		102.273		24.9621
	152.032		39.8317				108.439		43.3038		48.426
	13.4599		51.7107				159.107		40.5213		8.9102
	31.4553		80.8827				179.53		119.076		53.4868
	92.985		98.577				13.2535		23.3009		86.6291
	70.8292		0				11.9762		129.107		111.737
	194.688		18.0387				34.8902		91.2883		98.867
	134.838		36.0333				6.4911		79.1345		172.52
	47.387		34.7031				52.169		62.8026		59.7254
	42.5435		90.8578				29.3803		71.9245		71.4458
	43.9994		18.2318				80.804		67.1058		8.0086
	226.045		8.8872				110.894		26.2202		24.0313
	31.304		7.8453				170.826		64.7339		31.5184
	91.8486		51.8563				64.3975		23.7483		36.2954
	0		67.8886				113.214		22.4379		4.38325
	32.1759		75.4519				97.365		9.0314		36.9629
	18.3352		44.6445				100.62		167.108		7.1107
	14.5691		46.3235				172.545		154.159		36.5539
	78.2473		172.819				196.771		38.789		94.804
	161.123		9.9911				137.265		0		181.976
	17.6329		7.5947				116.537		71.5306		160.452
	32.3879		14.4742				99.915		55.3213		179.021
	4.63825		8.4894				87.62		130.657		40.1681
	0		0				83.439		104.562		35.2667
	27.4335		11.5304				52.7118		27.3997		60.3208
	4.55081		2.2064				23.8922		52.235		64.0013
	8.6606		29.5645				53.2302		128.69		71.0597
	0		70.9686				71.5733		73.6116		9.3492
	0		42.0708				172.146		18.9474		32.1822
	0		38.9993				150.705		74.3206		36.982
	21.5235		10.2814				119.954		97.502		43.9829
	169.058		160.581				53.4767		59.0723		196.157
	44.5374		179.796				96.722		76.8946		181.928
	13.1798		47.4799				125.479		0.62778		212.192
	30.3355		13.0663				55.5286		65.9353		107.691
	14.8842		31.3191				90.8662		0		143.705
	16.354		0.3067				13.7219		93.661		130.451
	11.9947		0				25.1254		111.575		93.8254
	0		14.5828				19.826		45.6891		63.0624
	157.909		55.3836				0		166.721		57.0061
	0.77003		36.7836				199.584		162.007		37.7094
	3.0363		206.548				163.719		145.479		66.6982
	0		239.532				142.271		109.152		19.3896
	1.19548		222.19				112.2		52.8124		30.6507
	37.3324		126.112				24.9734		43.1465		9.0112
	157.175		195.308				40.7968		78.6002		11.9086
	222.116		210.532				86.2835		70.3725		0
	122.434		162.163				91.9308		68.9847		8.4901
	110.886		139.619				0		180.773		169.917
	0		186.545				0		54.0623		145.796
	19.5611		184.939				43.7167		154.882		34.6081
	62.6945		109.153				0		64.5762		37.4068
	33.7586		67.1793				171.841		0		32.87
	76.2907		20.0194				159.697		149.299		14.826
	0		114.111				201.94		139.069		87.1154
	51.0879		171.265				24.8912		104.386		79.978
	232.244		164.105				44.2759		147.765		77.6098
	192.159		0				69.6445		8.7036		80.268
	229.106		60.1072				81.668		82.7422		59.281
	104.224		64.6511				110.861		48.1683		33.446
	110.059		73.7162				96.534		169.648		47.039
	103.667		157.35				69.4924		163.365		45.9162
	149.916		133.895				5.54134		219.111		30.7172
	89.4664		151.745				138.021		74.1294		30.8465
	24.3878		137.389				9.1454		37.2801		27.0821
	53.26		33.3448				140.242		67.9716		99.812
	43.3892		22.7158				111.507		56.4421		84.2073
	34.6912		6.0616				43.6516		33.6857		83.6643
	38.4761		130.652				0		27.0921		107.809
	50.0831		42.0685				19.6083		129.002		1.82859
	144.917		9.9235				19.1547		122.271		20.1054
	15.6729		50.7406				177.55		46.5227		12.7867
[truncated: 921 more rows]
