# Supplementary material for: Resilient anatomy and local plasticity of naive and stress haematopoiesis
Source: Nature. 2024 Mar 20;627(8005):839–46. doi: 10.1038/s41586-024-07186-6 (PMC10972750; doi:10.1038/s41586-024-07186-6)
Supplement: Supplementary file 25 — Source Data Extended Data Fig. 5 [file 41586_2024_7186_MOESM25_ESM.xlsx]

## Sheet: ED Fig.5a
Distance to the closest arteriole (µm)
Pre Meg-E		Pre CFU-E		CFU-E
Ob	Rd	Ob	Rd	Ob	Rd
448.322	68.9685	153.791	48.7956	255.193	88.4579
452.668	28.1727	238.69	119.178	240.978	103.449
311.367	4.55024	268.523	87.2886	204.618	93.396
123.092	43.5205	272.876	17.9638	217.946	72.2524
198.23	44.7405	417.158	42.0205	201.317	63.7089
340.437	98.936	113.18	97.436	200.605	45.8915
321.735	81.1393	181.46	117.85	194.927	46.1579
172.277	89.7243	59.9686	105.6	223.626	94.851
135.962	133.96	36.0354	84.211	233.021	95.416
89.1746	97.43	71.8312	87.9816	248.672	105.078
26.1584	88.4818	430.104	67.0607	247.976	56.6741
45.2423	74.2118	50.06	67.0618	255.147	42.0866
380.65	60.1916	42.02	63.3422	259.605	41.6408
435.908	82.4974	254.22	80.9974	178.781	22.1116
429.535	61.3933	111.17	76.7195	170.344	24.1888
42.4582	27.9457	45.52	36.6461	188.735	29.0133
54.9517	47.4439	111.7	48.584	157.097	26.6727
86.836	48.7111	190.12	16.6752	147.663	47.833
57.4456	50.084		6.8113	145.521	43.791
39.1592	68.5812		9.5849	151.076	47.7798
0	42.654		39.3043	126.747	51.3176
31.2939	18.1752		33.7317	132.988	35.575
20.5794	26.2945		46.7508	128.344	63.5978
492.473	69.4057		66.5288	80.3941	61.001
244.214	15.5308		51.7855	85.138	61.9685
310.589	13.1994		68.6235	76.0142	31.7755
153.256	9.064		26.1102	122.361	25.0485
7.3902	4.21225		0	61.3713	68.1786
17.9799	16.8147		15.3439	55.2903	22.2951
180.767	35.2317		0	21.751	27.6144
174.282	18.4255		3.34878	26.6036	42.0205
176.655	16.6644		34.647	15.7371	43.2405
105.126	1.2064		43.834	256.001	82.7264
481.455	20.4112		2.95367	255.225	88.8138
378.359	8.7564		38.0047	380.514	102.298
7.0556	35.7888		30.2807	335.892	79.8105
66.8429	68.9046		53.6622	341.717	79.6393
59.7487	34.4748		120.279	454.016	88.2243
162.087	0		106.668	468.967	117.85
124.618	4.45268		85.0157	319.485	128.294
111.465	15.2431		60.2706	310.908	110.074
23.46	36.2848		37.8756	286.775	126.881
17.04	15.9806		78.4237	146.646	106.876
234.98	20.2469		65.7783	145.691	103.13
51.67	9.7869		16.3373	137.609	93.3588
71.69	44.8972		4.0576	146.338	93.393
70.82	46.455		24.7224	149.51	83.9988
170.01	10.5355		52.8324	218.812	79.3459
147.37	15.9818		7.8225	180.412	73.6067
91.39	60.499		14.4213	161.503	74.2331
100.24	86.9635		36.6244	160.537	72.0551
90.93	63.8638		73.1583	177.287	67.4165
3.53	87.0126		121.011	66.4655	52.5663
39.41	108.168		117.044	43.791	46.7828
24.69	85.8309		159.75	27.079	55.4335
156.05	104.294		77.1614	45.498	47.1568
205.92	71.2057		96.146	26.1047	51.5792
116.59	39.874		105.103	27.0309	65.7081
146.82	86.2017		167.213	24.4857	58.7109
81.15	32.1837		177.157	10.5122	56.7594
171.15	30.0564		91.7723	49.8825	80.9974
51.17	8.793		101.468	61.2378	36.6461
193.02	48.5474		93.4112	91.3288	34.3816
149.79	8.3343		89.8265	99.211	21.7954
63.08	28.4515		134.943	101.729	39.3894
62.88	74.9464		39.9324	105.311	31.7451
31.74	116.12		40.063	110.1	27.1185
79.99	122.578		22.6218	116.916	3.9966
125.28	107.666		6.5822	112.347	47.2111
240.64	125.958		53.2724	120.843	48.584
197.46	95.333		78.7056	100.603	67.0812
327.02	132.495		69.1681	23.0949	71.5636
165.49	161.25		68.3553	16.2686	67.0681
215.02	67.7667		55.3402	11.5902	71.1706
190.13	79.1081		19.2251	114.827	39.0178
67.27	68.6359		14.4091	129.992	16.6752
70.88	87.2737		0	110.871	14.8376
81.83	52.588		57.7602	97.786	85.8812
49.95	100.822		49.4996	112.404	4.3714
116.9	133.603		52.7715	227.925	2.3339
132.13	140.802		118.866	214.898	19.0241
60.18	156.158		18.3476	230.493	2.69548
66.6	165.862		16.3758	173.969	2.77029
49.58	95.86		41.1218	130.854	11.6994
11.98	74.3881		45.3517	158.127	13.6528
82.36	68.8813		34.1252	141.981	15.3403
220.05	84.1351		47.2093	168.451	0
109.4	136.443		76.239	160.246	15.3552
233.44	81.4159		61.9946	217.32	30.3368
86.5	69.8553		50.8095	236.198	22.069
77.89	53.9757		138.145	220.952	26.5091
84.57	59.555		127.032	262.707	3.4584
46.69	17.1275		107.754	253.304	0
0.67	9.3056		20.7047	240.188	37.5777
94.23	0		63.7083	270.822	31.1353
96.09	51.3188		70.6258	313.146	38.9488
251.41	62.8273		126.809	329.745	36.34
58.03	129.292		24.9577	306.228	46.4082
102.85	0		43.6973	175.881	50.5878
63.55	13.2404		32.396	183.641	39.9387
145.77	32.3268		6.7224	250.379	26.2489
108.14	71.5721		23.9301	232.574	0
2.73	78.6539		0	216.557	27.9748
73.67	151.779		1.32788	213.945	31.9987
3.28	139.253		16.8122	258.251	25.0426
7.8	43.5577		40.8275	287.156	17.1448
222.22	116.649		15.9054	234.37	0
37	186.977		9.8513	177.516	0
69.23	47.976		16.6647	168.928	2.10059
157.05	163.979		32.2579	162.226	2.26679
206.11	121.943		94.039	451.162	15.6297
	119.695		163.821	450.215	11.2238
	94.3789		155.821	448.547	0
	72.2308		148.76	480.483	0
	53.2136		150.501	465.979	7.2564
	62.0684		176.18	483.136	17.7753
	55.945		126.39	488.624	56.308
	57.1707		105.617	475.865	75.6218
	82.0323		74.3436	472.526	76.4623
	53.8303		52.2215	345.493	48.7825
	75.4156		42.1575	303.374	67.6224
	40.8113		25.191	315.426	64.8967
	42.0491		24.1349	290.226	68.0038
	39.4808		39.1574	69.3849	59.4891
	34.1214		1.55793	142.505	56.6685
	41.0538		4.2076	13.7666	82.4071
	14.1692		19.7049	75.0983	53.1016
	2.46673		35.6267	73.8355	57.7758
	0		0	71.6123	64.419
	0		61.6858	52.1922	69.9086
	53.5652		89.1884	81.7208	68.5913
	24.3551		66.0567	87.4587	35.8031
	15.2317		59.841	82.6613	33.269
	11.5829		46.0709	55.4665	6.5684
	110.791		8.6503	45.2539	28.7696
	42.3275		54.5824	31.4821	46.0384
	64.8583		16.1746	16.6064	1.94612
	24.5884		25.404	68.953	0.17419
	172.399		28.3073	32.5487	0
	126.946		22.5918	13.673	0
	153.657		28.2334	90.3557	0
	119.804		5.5241	87.357	0
	110.157		73.4863	81.2904	13.7431
	65.99		87.0186	132.247	0
	41.0347		100.285	168.555	19.2571
	27.534		63.7575	277.234	15.0699
	8.4938		90.2385	345.663	29.2204
	0		72.8145	345.872	31.4232
	30.2138		67.4914	335.631	40.5681
	17.325		74.6037	344.787	38.4256
	40.6574		101.735	392.467	35.0148
	52.6253		45.5451	461.675	19.3984
	57.2295		39.1098	295.272	7.8839
	5.7716		24.7321	306.189	7.1342
	52.8011		43.5913	322.538	55.4539
	7.2154		4.1623	329.826	54.2289
	15.1603		107.063	115.521	39.5446
	0		50.1732	124.601	73.2329
	0		32.0552	233.677	72.2022
	70.2191		2.68689	122.712	46.8092
	68.6124		73.2532	126.683	18.7469
	29.7128		70.102	129.803	32.3746
	39.2337		32.2886	86.6145	37.6242
	27.972		110.303	38.495	7.1569
	26.904		127	38.9114	15.3439
	36.2835		148.081	47.316	9.2715
	9.3362		93.3481	461.645	0
	2.95583		44.1104	462.213	57.8799
	27.2282		36.7881	448.359	9.5398
	47.022		24.9027	451.205	2.48193
	81.2269		22.3066	450.874	3.12679
	76.2389		8.0117	340.787	1.49961
	97.452		17.6336	323.73	5.0133
	78.8938		33.3969	321.777	0
	84.7518		31.8035	324.33	43.834
	105.039		51.8643	339.496	24.9349
	88.288		54.9441	232.897	12.7237
	68.9914		45.794	159.072	14.4818
	58.9563		42.4773	57.75	13.2507
	36.9636		29.2548	155.86	64.9878
	45.3632		25.0125	151.98	37.6096
	26.2321		25.7833	163.31	58.1973
	107.574		38.7042	169.01	47.7624
	111.309		79.2674	239.06	0
	0		67.0737	184.75	0
	83.7072		67.0931	191.48	21.5924
	35.6653		97.322	187.75	30.2807
	7.8125		69.1165	84.12	65.1307
	54.1658		51.3089	72.77	76.7056
	93.063		25.1781	116.22	53.6622
	58.8167		25.0148	92.97	48.2332
	48.5376		15.3556	82.93	67.5968
	109.027		71.6644	33.85	71.5218
	94.7175		67.4167	133.28	78.7887
	91.5254		78.8648	100.75	78.5335
	87.4885		64.5068	4.09	117.825
	171.652		19.0286	71.55	69.4339
	186.388		39.2197	76.77	84.1908
	117.996		39.1691	80.03	100.406
	53.378		49.333	131.26	107.961
	53.7773		41.5436	248.05	98.818
	44.7917		24.5507	244.38	89.9731
	46.8289		14.8503	218.02	99.523
	9.5117		40.0444	204.93	111.147
	55.8305		86.6648	193.9	108.072
	33.3035		26.8803	190.42	85.0157
	63.5332		56.0258	226.63	106.431
	56.6526		60.8707	233.67	105.892
	39.0748		29.3137	241.93	105.705
	41.9207		35.854	234.78	103.249
	26.5125		3.03161	220.08	88.573
	13.2461		58.1965	38.2	87.1574
	30.7057		100.62	47.62	63.1535
	32.2078		114.662	67.94	68.2556
	16.8528		127.009	142.15	81.1942
	72.0461		142.858	206.02	64.2693
	77.238		172.91	200.92	56.4925
	10.5631		62.6182	148.08	60.2706
	21.1678		109.528	145.42	48.6746
	27.9313		141.725	74.34	38.374
	12.8259		155.853	99.25	53.6688
	88.6743		188.155	87.23	37.093
	88.0587		184.179	250.53	51.6708
	78.0098		192.95	153.12	42.6717
	23.6841		145.731	153.16	32.9036
	45.6966		50.4414	141.35	16.1387
	60.447		51.5697	140.45	21.1367
	13.7272		51.7708	123.72	65.7783
	70.3274		46.2413	127.4	51.874
	47.0309		94.56	113.64	30.6837
	115.96		69.1047	118.6	28.5564
	67.5136		63.7602	124.76	8.1379
	54.1209		60.2155	74.83	0
	19.9908		11.553	239.98	33.0807
	52.7109		35.9055	244.44	22.054
	56.5227		30.4748	235.87	23.793
	3.4216		105.861	248.96	46.7127
	0		81.8423	191.4	49.1538
	0		58.5832	199.46	40.9904
	167.72		93.588	202.35	7.8225
	179.867		39.4034	248.74	14.4213
	64.1182		76.9278	254.51	19.3503
	84.558		87.8609	161.71	4.8025
	185.613		32.4622	77.27	4.7663
	194.373		47.5021	68.2	0
	190.318		32.9805	124.58	14.1245
	176.745		31.5838	116.84	16.3204
	162.726		182.785	138.36	58.5383
	0		16.236	158.02	68.001
	35.9609		10.8322	103.42	73.4464
	34.7926		53.2604	69.85	82.1982
	25.3954		54.1154	146.45	85.7891
	34.4049		11.3825	142.41	119.864
	51.3285		105.822	200.48	126.79
	88.0246		125.142	204.39	145.398
	63.1997		109.389	188	121.011
	74.6636		86.3374	180.6	119.898
	90.3625		55.6313	157.02	117.815
	107.995		57.8674	159.79	123.864
	57.0435		9.2664	156.37	112.89
	112.966		38.4563	29.51	117.044
	0		84.6546	3.77	116.654
	0.37589		99.042	4.85	125.725
	1.53823		123.083	0	123.419
	11.2932		114.293	20.07	106.166
	27.3839		55.7157	138.45	88.4267
	29.0656		95.621	136.38	109.705
	0		59.5075	137.09	127.148
	31.0625		39.2994	203.15	93.833
	22.2901		15.7218	219.09	88.5552
	18.6979		4.8619	230.1	103.773
	45.003		7.5	246.34	109.043
	95.128		0	299.76	117.738
	63.3529		8.9981	306.35	130.995
	64.351		14.6465	287.76	117.187
	97.208		15.1665	302.23	74.0103
	139.573		16.1166	228.93	87.9328
	2.39071		7.4441	175.72	90.2538
	22.8627		0	184.88	90.4626
	37.4411		8.2687	182.92	115.837
	59.3894		57.4632	188.68	116.311
	37.3303		55.4379	77.62	136.094
	33.439		30.6313	71.08	140.218
	113.216		47.3439	76.57	124.099
	97.168		43.2715	14.76	56.4425
	71.4907		19.2962	11.3	55.5967
	69.084		70.1686	13.42	66.0055
	64.9588		64.1416	48.94	77.2997
	52.5667		78.9424	50.82	109.089
	57.6007		88.9964	40.34	129.609
	13.6831		54.177	69.2	166.954
	2.38998		83.9285	65.91	128.51
	4.83737		81.5629	112.76	129.695
	25.6368		114.335	162	136.491
	27.8618		122.672	144.25	184.628
	24.8546		142.454	169.52	139.302
	28.8315		126.5	189.3	118.891
	110.688		138.123	192.89	124.878
	104.986		156.402	209.78	149.3
	119.809		120.431	74.36	130.188
	116.066		141.474	67.57	182.974
	64.9439		119.548	47.59	187.724
	52.2546		123.533	276.19	171.501
	70.5396		172.355	239.51	164.362
	69.244		184.028	241.21	93.0884
	83.2283		127.215	23.04	90.4586
	99.957		109.156	29.43	87.8293
	101.285		95.321	57.55	99.787
	6.613		83.3043	129.43	79.4181
	8.4173		67.8426	193.62	89.8265
	35.2748		70.7672	227.22	60.4681
	3.76056		71.8964	230.8	44.4666
	11.7601		75.3604	234.1	45.9182
	16.1465		8.9258	178.17	47.0174
	3.59874		23.1159	174.14	53.4847
	12.1659		13.6083	166.73	52.0218
	26.9879		13.0541	43.57	31.9451
	19.8123		1.71315	39.79	39.5309
	80.4424		4.2954	47.25	37.4887
	82.2974		2.92869	71.04	22.6218
	61.6605		113.706	64.3	0
	79.6577		142.45	158.82	4.9202
	124.829		17.2849	89.78	17.3017
	93.9138		15.2287	164.65	31.8757
	124.029		36.023	158.83	37.9938
	139.921		47.0959	149.71	48.3958
	155.69		8.068	35.56	25.2863
	124.61		66.978	0	32.7765
	111.133		98.125	4.65	91.9966
	161.87		73.1138	55.53	88.1071
	136.41		65.3684	55.66	79.9159
	112.789		108.393	57.86	74.9359
	172.534		82.8666	190.26	65.1004
	156.731		84.7892	202.27	53.7211
	124.775		75.0708	142.22	65.0692
	130.055		53.6533	105.13	72.8521
	147.915		57.1679	109.67	98.01
	158.843		69.1019	109	91.081
	185.528		60.1099	114.59	41.6783
	100.438		41.0086	19.33	52.4757
	100.557		33.8632	15.76	38.8197
	98.676		41.7516	183.91	38.3215
	108.715		43.8677	64.95	42.7761
	102.363		29.8944	128.06	30.6844
	86.692		31.2225	39.91	33.32
	81.9583		29.8729	26.6	42.2516
	65.1987		30.9426	121.92	51.9354
	85.2195		27.6314	124.56	22.7452
	57.7457		42.2972	125.76	26.081
	3.21315		43.6533	239.4	5.4885
	4.42869		0	114.67	0.45895
	127.939		64.5603	123.3	36.623
	12.9708		59.2738	153.35	33.903
	69.3243		0	141.27	14.6007
	88.8535		50.8415	147.19	12.3034
	109.893		92.5315	210.83	4.851
	81.6992		93.0151	212.67	24.0843
	86.2892		84.6518	207.06	19.2251
	71.1811		67.7554	218.97	39.2226
	40.9738		50.7327	225.69	34.7836
	50.5129		55.1722	223.01	35.024
	69.6234		64.026	220.97	32.1172
	97.34		72.3365	212.72	30.5673
	50.9618		66.1657	247.15	24.159
	45.3677		55.7711	146.66	15.6275
	39.6473		38.0823	143.75	14.4091
	38.8843		25.8651	171.09	32.5004
	25.6613		38.5577	162.41	31.9261
	32.1385		19.8238	171.16	31.0205
	20.5243		29.5723	263.09	0
	29.675		3.08944	212.52	2.49077
	8.218		28.5207	1.99	6.3701
	0		8.5485	6.62	10.7962
	48.1649		0	0	15.4326
	44.1439		20.8792	163.11	1.07816
	64.7335		16.9112	87.85	1.45395
	53.3473		8.6012	81.64	5.2072
	48.3036		3.8436	82.15	34.8114
	27.3365		0	91.17	25.2005
	26.1923		0	176.83	22.7542
	56.8042		59.4473	176.63	23.762
	96.726		53.4472	173.34	58.9194
	84.6841		53.7482	231.37	62.4472
	82.567		50.4995	223.93	44.6733
	34.7706		57.3583	199.94	70.5299
	29.7878		25.9301	195.16	59.7281
	46.0711		101.581	65.14	50.8207
	31.0723		114.254	62.09	18.3673
	29.8853		88.5796	83.22	28.4744
	33.4656		130.374	21.13	28.4656
	31.3282		186.801	41.41	61.3273
	17.9477		172.948	134.88	67.3987
	20.473		204.719	156.59	78.25
	10.0891		197.075	67.99	114.214
	26.3392		116.875	227.96	94.788
	0.65449		148.623	225.81	75.1433
	18.3756		153.688	325.52	96.194
	9.5551		143.987	369.34	117.026
	8.5942		181.698	326.41	118.866
	1.30465		179.875	211.83	149.602
	12.3978		175.186	215.38	93.0227
	0		177.481	225.02	128.354
	12.404		69.2653	183.95	13.0587
	0		11.7794	54.95	43.7551
	0		0	93.75	11.7404
	6.64		23.2586	83.86	0
	41.0774		37.282	36.94	1.24501
	59.754		108.18	47.27	16.3758
	53.0424		147.92	44.12	0
	71.6244		74.4721	0	0
	81.1889		4.2292	92.99	43.1639
	92.5961		0	71.17	41.1218
	195.508		0	18.98	70.9299
	158.619		9.7066	15.61	67.5197
	162.333		0	15.86	47.5651
	174.238		0	16.66	45.3517
	178.701		13.8058	35.32	48.0195
	176.994		0	51.35	15.8666
	199.344		67.1906	46.69	26.5013
	119.12		70.1118	35.91	34.1252
	131.234		73.6969	24.13	50.184
	142.197		11.3882	28.9	62.6702
	118.984		0	6.85	47.2215
	99.123		8.2437	60.99	65.0616
	89.8674		29.8548	72.86	77.8538
	92.4741		33.3219	82.27	79.721
	64.8222		13.7462	328.71	79.1464
	47.5965		20.5209	320.07	105.81
	19.4021		11.9794	174.16	61.9946
	25.3318		29.6864	164.25	43.8427
	102.348		46.2869	27.57	37.1453
	103.328		37.7469	46.73	78.6988
	174.971		82.9754	47.33	127.758
	70.6274		68.8998	166.38	118.422
	73.7427		118.524	176.82	114.3
	18.0982		74.5324	173.53	135.817
	0		66.8228	179.43	90.9655
	0		91.298	178.85	89.8747
	0		69.9944	91.69	70.4247
	15.5885		59.9553	59.68	64.9856
	18.7997		84.8187	79.29	62.0155
	17.8461		95.379	110.71	46.476
	35.976		76.0145	107.44	164.854
	33.1844		147.534	93.06	153.918
	23.2725		176.644	133.05	150.092
	12.8775		223.137	120.92	112.592
	9.7235		206.714	184.14	108.9
	69.6575		223.067	195.54	118.195
	87.1235		154.986	193.16	115.947
	84.4754		127.755	295.5	96.509
	114.593		98.802	289.88	56.9743
	67.9005		95.894	278.38	30.3599
	93.1964		213.186	284.81	135.758
	82.733		203.017	273.02	79.1176
	71.7403		241.098	274.62	14.2571
	42.7409		214.987	268.79	7.9067
	79.5915		220.395	152.64	20.7047
	108.186		215.692	162.28	36.029
	178.309		163.918	195.25	29.2718
	213.267		166.64	224	25.1977
	226.064		144.902	217.06	17.4863
	223.633		125.268	13.25	21.7405
	158.682		31.884	19.64	132.496
	140.509		39.2787	107.88	63.7083
	100.624		33.8949	75.42	66.2385
	200.847		71.3072	83.04	77.1812
	206.97		66.2096	72.75	24.774
	194.42		239.272	78.78	29.637
	120.647		140.029	67.71	44.5045
	158.934		77.8351	77.91	47.5656
	59.7621		54.2744	56.52	24.9577
	226.605		81.0772	38.34	30.4845
	217.107		89.9201	19.56	33.2564
	216.86		89.606	26.49	30.1576
	128.308		85.0812	27.83	37.9808
	118.154		86.4829	72.03	16.171
	103.943		195.759	49.38	21.166
	133.656		196.624	25.02	7.3599
	76.1693		191.483	55.41	41.1427
	70.812		194.249	43.27	38.0408
	68.8065		37.0521	41.49	39.5824
	83.2995		0	131.26	31.6188
	86.5812		1.24149	31.29	45.2802
	198.124		11.1597	74.35	41.2699
	3.56012		11.3559	72.84	33.2564
	12.8559		16.671	30.41	28.2694
	6.608		21.7512	31.12	42.6193
	32.4585		21.1462	23.63	49.2414
	65.1172		16.8651	34.77	57.5581
	52.0237		64.2107	25.69	84.807
	58.7162		90.2652	26.59	30.295
	36.079		57.051	41.28	32.396
	5.2351		61.2122	134.04	25.7317
	81.4865		67.9728	127.3	18.874
	86.5792		49.1744	128.75	18.5729
	62.7122		124.451	137.34	16.0927
	73.0545		141.63	135.22	9.0536
	49.7387		135.872	114.44	0
	43.8974		141.895	79.43	5.4659
	131.81		190.76	117.91	3.7288
	149.715		190.88	32.55	27.62
	146.861		214.38	55.83	22.4927
	175.298		220.789	26.42	0.96673
	157.38		178.341	228.72	5.236
	188.759		195.279	193.91	13.727
	167.18		202.15	205.56	11.7108
	146.356		165.622	222.46	11.4339
	127.51		110.056	207.37	10.3922
	120.564		86.2062	204.59	17.9471
	106.374		86.4548	308.67	8.1512
	57.6685		93.825	313.61	3.9899
	71.9349		92.0727	307.91	13.3992
	111.318		83.6755	270.4	0
	99.073		59.8536	277.01	0
	149.876		132.489	296.99	0
	129.333		136.019	212.13	1.23796
	15.6864		122.883	242.11	0
	58.1915		99.94	250.02	0
	82.5571		126.186	124.71	0
	81.4814		35.9454	151.11	0
	48.1077		27.9019	188.53	0
	112.242		62.893	157.52	0
	83.7424		51.1891	180.36	1.32788
	112.937		70.0657		0
	117.141		97.634		0.21242
	126.407		97.37		0
	101.869		86.4009		16.9211
	111.116		120.692		4.6529
	101.585		100.046		13.7636
	133.06		93.3127		3.862
	150.849		109.551		0
	129.275		109.382		0
	145.792		138.693		22.6583
	156.419		143.265		6.0432
	148.574		148.078		16.8122
	158.278		145.399		23.7698
	157.808		149.639		2.64746
	179.792		139.481		29.2498
	155.532		130.264		18.3042
	163.17		131.812		37.629
	156.135		163.657		101.733
	96.757		187.914		57.8335
	65.1218		184.122		12.0873
	52.1595		189.027		54.6886
	111.932		188.771		35.8012
	144.651		136.315		40.8275
	146.433		117.236		59.4606
	96.277		104.807		0
	142.611		124.389		0
	78.7686		95.257		29.1272
	93.3105		50.6595		23.4147
	133.108		125.779		17.5152
	67.7612		147.877		48.7567
	85.6675		168.448		28.2985
	72.4903		208.594		32.747
	97.352		211.612		37.9981
	108.603		208.915		14.6551
	62.0811		142.685		64.5266
	169.307		127.668		37.2741
	157.579		112.364		31.8704
	112.022		88.4811		45.0377
	95.987		95.863		161.75
	85.5012		107.756		170.22
	87.3018		121.296		144.915
	84.0443		128.859		154.911
	66.0588		131.843		156.72
	60.1777		144.151		129.343
	91.9171		142.42		125.446
	41.071		76.335		140.163
	77.0914		92.9979		165.386
	99.731		70.2231		167.379
	26.0453		91.798		167.605
	36.4533		60.8763		152.157
	57.0469		133.842		148.76
	138.312		156.079		162.067
	140.722		77.5747		162.847
	30.9267		53.5538		184.352
	25.6185		24.5453		159.823
	0		137.549		197.788
	55.5188		29.0987		177.726
	43.4744		9.7946		147.885
	99.207		24.1185		142.316
	112.981		3.44505		140.421
	69.5114		0		125.466
	88.7415		0		126.39
	138.276		82.2926		133.036
	134.468		116.992		115.998
	42.0654		147.337		87.1753
	4.75176		129.492		100.189
	7.315		68.0114		104.083
	38.0875		80.7816		107.181
	45.8805		137.667		112.456
	68.97		125.673		118.682
	103.086		0		75.898
	78.2019		1.44405		85.4582
	110.773		29.4303		90.5288
	102.673		41.8455		94.323
	116.279		60.6368		105.617
	130.99		109.273		74.3436
	44.8811		102.685		64.8599
	55.9135		99.652		131.947
	164.66		41.6791		64.8184
	165.93		153.915		44.5524
	139.441		125.813		56.726
	136.348		144.313		26.034
	119.642		147.605		74.4155
	159.105		139.909		29.1773
	133.798		126.964		30.4547
	145.264		170.096		0
	198.229		205.168		29.0008
	145.854		119.62		12.3573
	170.405		165.154		0
	122.637		134.616		74.4836
	204.876		132.654		0
	181.455		211.895		7.9074
	196.725		233.758		46.6962
	223.553		194.902		15.6821
	225.075		194.052		17.158
	126.713		154.882		11.9467
	194.601		241.825		24.8338
	174.041		240.492		31.0075
	230.76		222.933		19.4659
	248.647		214.196		10.3316
	256.554		241.503		13.9126
	249.845		251.801		5.273
	216.691		232.749		0.96272
	218.947		241.115		1.72223
	254.731		263.424		0
	180.953		267.348		34.8997
	139.925		231.115		25.869
	81.7934		146.542		11.0164
	81.8863		95.918		23.7938
	93.0207		53.9846		29.2174
	96.949		10.9921		8.8814
	119.691		28.2178		43.7477
	36.8775		38.5183		3.5754
	29.7178		149.679		0
	29.4494		109.744		42.2656
	118.106		93.242		15.825
	108.607		78.6477		21.2088
	41.2526		99.961		37.7817
	14.9519		97.526		45.8628
	40.6027		71.2174		28.671
	69.1702		73.6798		51.1253
	73.7364		61.2884		47.836
	84.4039		75.4143		67.2743
	89.3408		130.766		55.2766
	84.0861		143.122		49.8057
	120.592		143.046		5.5918
	147.106		105.526		5.8746
	152.694		106.693		4.2716
	61.7293		107.032		1.55793
	127.46		125.458		4.2076
	124.632		141.317		0
	147.95		158.841		0
	98.343		80.4432		19.4051
	93.7227		156.765		0
	112.589		18.8931		5.3102
	109.611		81.2609		0
	147.223		115.868		12.8448
	32.931		130.159		28.3026
	29.6042		152.191		2.50718
	54.7476		154.16		5.3155
	120.164		103.992		11.4985
	135.536		73.7031		0
	160.73		90.419		23.2232
	186.57		104.343		32.4269
	245.656		129.95		10.7682
	234.933		90.3342		0
	223.959		177.606		89.1884
	207.202		167.393		116.406
	229.411		160.119		94.911
	211.432		212.101		68.7191
	211.619		164.696		66.0567
	239.733		242.899		59.841
	210.171		248.37		72.002
	233.983		245.7		75.9113
	61.745		244.535		77.8765
	82.9074		237.494		46.0709
	87.915		232.483		50.1819
	136.556		202.301		67.1124
	132.02		229.019		64.6832
	141.095		60.245		27.6831
	125.85		97.473		40.3099
	150.556		94.479		61.0946
	120.375		123.243		44.691
	140.885		145.159		40.4689
	159.02		147.212		14.0701
	137.24		145.51		8.2514
	99.799		135.056		4.8744
	68.7311		148.963		3.8826
	41.3941		105.635		4.0987
	25.3668		165.652		15.5505
	31.5545		176.218		7.8759
	168.914		147.101		16.2631
	219.212		148.394		33.3426
	168.536		116.541		34.8754
	206.562		115.046		26.472
	201.688		142.664		29.565
	212.562		135.74		26.4597
	212.198		126.325		29.0748
	235.508		98.299		45.3041
	181.484		70.8342		23.9324
	170.791		28.8285		7.8362
	187.582		50.1718		71.4713
	123.069		88.0369		22.3575
	115.52		101.843		28.2334
	162.258		114.551		41.062
	184.647		115.277		42.6968
	177.732		212.508		50.0457
	174.127		197.537		39.6898
	206.567		223.413		46.5232
	215.089		178.272		33.6653
	228.463		224.673		50.8438
	180.391		201.222		52.0903
	157.375		222.349		79.7269
	156.864		183.576		60.2048
	133.019		230.425		74.4613
	96.082		233.865		76.5858
	50.4199		240.785		75.602
	48.5887		228.615		97.049
	91.9884		142.581		101.907
	4.04839		114.02		64.1834
	72.808		196.05		78.3583
	66.9558		186.323		74.7389
	37.2789		186.498		89.051
	18.5264		213.369		80.5806
	95.874		204.668		98.144
	44.6954		178.891		95.952
	20.9238		147.323		101.061
	15.4903		134.116		76.406
	20.5813		131.519		72.167
	54.903		107.432		96.401
	63.4435		129.886		101.665
	69.8887		79.4671		102.88
	85.1424		80.321		75.8947
	67.7518		22.5454		45.7941
	150.436		40.0961		57.8217
	131.683		58.2346		66.8797
	95.597		57.5799		68.6483
	163.649		6.2694		77.9797
	171.481		70.3948		103.539
	189.208		43.3542		79.5433
	183.121		33.1239		84.935
	194.277		54.396		71.9461
	146.268		46.5646		72.9647
	162.988		72.6818		72.0654
	127.745		43.1954		65.3868
	149.43		55.9555		68.1934
	129.102		43.6365		80.0862
	151.795		64.6254		90.5026
	196.48		33.2297		98.878
	197.47		66.969		91.2662
	114.796		36.6667		53.7578
	13.2919		87.4798		89.5869
	81.4143		109.159		51.7131
	147.812		94.555		5.2549
	135.803		131.265		15.6378
	121.498		192.878		10.7682
	98.227		202.696		8.1605
	179.693		178.926		17.7182
	185.338		219.459		25.8199
	94.1303		142.041		0
	166.393		126.245		11.0282
	200.182		205.491		0
	127.232		209.421		32.4655
	149.606		154.505		31.0583
	132.634		139.877		8.2514
	127.834		163.2		40.118
	102.007		197.66		24.4715
	172.68		87.9543		49.7697
	62.5859		95.048		43.8632
	31.6983		56.0152		37.8519
	5.8708		11.7919		72.8889
	25.2515		42.8779		111.29
	8.4938		79.1617		100.9
	0		115.968		70.2192
	0		128.512		90.1244
	28.4297		152.957		65.8673
	25.8702		132.044		54.3248
	49.6504		153.076		89.3938
	59.555		144.241		65.2829
	59.5959		193.192		77.9394
	70.9035		127.732		69.6958
	243.734		229.454		46.2027
	190.163		84.9483		20.4909
	177.593		66.113		139.844
	157.283		33.2301		88.1627
	169.198		45.0816		99.588
	136.161		109.745		65.1128
	87.2025		4.3708		34.1653
	88.9166		33.9441		18.7235
	88.004		28.9568		20.703
	44.8		0		45.81
	47.0595		39.6888		25.9515
	82.7597		59.1503		6.3125
	96.057		34.0518		39.7883
	1.48468		194.258		32.0552
	19.3066		199.411		54.5457
	16.8733		175.631		8.0515
	45.9085		160.207		64.8859
	38.8671		154.762		59.2449
	17.5588		155.783		45.675
	40.8473		113.971		2.68689
	27.7804		134.661		53.3383
	30.5997		86.9818		79.0443
	21.0813		26.7502		106.84
	22.2492		45.5595		91.563
	10.849		68.0935		25.0579
	23.1953		31.48		71.8155
	42.335		5.718		57.3167
	115.461		16.0588		2.48193
	59.657		55.1662		76.459
	81.5299		27.6366		80.5955
	89.1561		8.942		10.3746
	65.1198		26.3278		45.1758
	142.337		19.5025		29.6866
	6.8709		75.6097		101.979
	11.5676		113.961		100.239
	38.5277		81.4571		107.284
	17.5961		70.536		38.0221
	49.8146		80.0299		11.175
	84.6543		40.6412		107.527
	54.5252		71.479		104.531
	39.638		37.0616		87.9838
	37.7361		0		110.303
	76.4274		108.85		72.8599
	127.028		106.276		85.3089
	128.989		77.8545		90.0254
	165.001		158.73		93.974
	149.374		141.828		121.858
	191.497		121.586		93.54
	186.042		40.0647		163.703
	188.583		20.2456		149.588
	182.29		32.6969		170.152
	170.832		14.872		172.015
	128.483		27.8029		97.337
	185.099		58.0397		105.383
	164.866		1.55195		96.216
	168.465		22.8258		78.217
	187.796		63.3354		30.6684
	140.44		44.6403		47.729
	149.759		115.182		52.0944
	175.708		103.787		83.1104
	192.009		104.656		53.73
	156.2		114.909		36.7881
	130.323		128.113		27.5928
	115.862		129.676		98.081
	0		139.507		102.267
	151.078		176.149		107.149
	170.639		178.851		43.2917
	194.003		156.25		35.4545
	0		169.332		22.3066
	144.275		151.381		12.7298
	146.215		131.909		7.8261
	99.019		141.265		30.7379
	168.439		163.366		22.1961
	233.6		166.205		27.3312
	204.368		177.279		30.8016
	190.241		140.557		28.6663
	213.641		200.709		25.2308
	80.3406		86.3553		44.6617
	197.41		0		54.7543
	187.288		3.31916		54.3305
	210.151		98.046		64.9787
	211.364		10.213		48.5255
	230.499		23.3225		56.7419
	244.147		20.9294		57.0727
	249.168		83.5896		70.6413
	258.518		127.366		75.3605
	258.452		197.783		68.404
	249.612		214.868		53.0034
	228.853		236.788		62.0647
	263.418		213.128		50.1721
	266.546		192.599		55.5402
	258.388		219.546		66.6177
	228.379		232.605		54.9441
	214.195		259.235		46.6678
	197.379		242.756		39.1994
	169.939		179.229		39.6356
	124.616		175.235		40.0625
	178.846		180.741		34.1653
	213.504		130.656		32.5028
	218.339		93.1316		29.2548
	210.743		163.231		13.6291
	179.397		201.14		27.5117
	213.305		201.45		24.8515
	198.982		169.346		26.2689
	188.144		186.793		70.9658
	196.448		212.844		140.81
	103.06		241.476		106.804
	107.482		246.366		109.417
	98.264		249.58		112.053
	84.0101		260.14		68.7277
	136.488		260.707		65.4378
	99.761		264.138		92.1416
	85.5645		250.574		84.0351
	11.3384		142.177		80.0819
	18.3782		231.201		67.0737
	17.9085		239.669		67.0931
	24.8571		247.621		85.3093
	53.8463		206.022		93.3003
	24.9435		233.95		50.0948
	26.7755		254.087		81.0692
	42.844		248.417		60.8934
	14.8861		242.279		52.7741
	0		200.867		51.3089
	0		195.879		42.2326
	0.65127		209.656		37.661
	74.5893		232.065		38.6356
	40.7345		221.013		21.5685
	77.4943		175.576		89.921
	21.3363		150.338		88.0254
	31.5053		130.527		35.1591
	55.7169		154.706		17.7226
	85.4066		173.186		19.6678
	82.1834		171.699		6.7761
	136.998		168.172		26.4313
	82.8171		119.166		32.5012
	96.295		121.785		11.3673
	102.284		212.392		7.9201
	108.119		217.851		17.9436
	161.896		211.805		12.0282
	60.9509		193.447		78.311
	89.8957		210.419		78.8648
	102.194		111.78		92.7622
	74.4846		94.713		85.2678
	25.6609		85.6015		92.877
	87.68		81.0939		75.2548
	82.0427		61.4425		79.3202
	53.2468		76.8416		87.1743
	70.4985		81.787		80.132
	46.5288		59.9485		111.283
	81.9425		49.1983		108.177
	95.423		52.8332		20.1401
	68.0786		9.2715		44.1966
	87.5564		16.8782		36.305
	95.823		18.7676		0
	1.2064		62.3109		9.5312
	31.1065		65.5709		3.11776
	34.9702		5.389		32.3533
	68.6143		0		22.7802
	87.629		25.2755		55.5577
	82.5513		18.6997		66.3779
	129.439		24.3735		48.5974
	125.675		39.9123		58.8922
	125.281		49.0175		55.7368
	41.3677		24.3486		7.9288
	76.7023		0		20.7993
	86.2097		0		39.2197
	70.1754		0.56211		0
	55.9954		9.0282		0
	29.5206		36.5454		1.43346
	0.65308		0		13.8871
	100.876		28.7969		39.1691
	98.806		22.3562		47.1326
	50.8385		3.5616		72.2852
	55.1312		0		49.333
	26.0749		37.7911		40.1355
	21.0876		51.8007		45.554
	29.1878		45.1265		39.8911
	43.1539		43.001		40.6625
	24.3959		1.46826		24.5507
	52.0409		24.1066		31.7949
	38.0342		49.4057		29.4101
	29.0346		72.0094		41.8139
	27.9139		109.578		43.2748
	60.6163		87.4701		43.1264
	53.0495		175.423		103.007
	40.5886		149.977		109.606
	0.84461		105.972		94.882
	2.83369		118.949		92.4307
	17.0759		72.9895		27.5523
	70.7775		73.4784		17.6686
	24.0374		73.7131		9.1172
	30.2285		58.26		6.1274
	29.9802		37.701		26.7513
	46.6452		99.795		24.9716
	1.63123		74.0101		56.0258
	41.8836		12.5501		51.4309
	114.205		26.8457		61.0961
	34.6842		87.3952		60.8707
	20.6215		78.3408		59.2336
	11.9968		63.1732		42.1695
	72.6253		51.278		29.3137
	40.3479		74.8343		63.2221
	92.5957		77.6877		65.2406
	91.2692		79.2027		18.4908
	18.6239		93.982		2.62291
	25.3904		59.9015		0
	15.6451		47.031		0
	24.9696		61.1226		0.19343
	49.959		46.2226		1.06908
	4.49623		44.3957		9.0413
	33.3184		0		18.6961
	26.5824		0		25.801
	70.5804		29.9475		21.5823
	100.255		31.9198		21.166
	109.258		81.0513		12.6452
	93.733		70.407		7.9683
	109.336		61.1616		0
	8.0662		125.053		14.6283
	95.45		123.083		0.21242
	98.674		136.41		0
	107.495		134.072		33.8531
	118.132		127.42		78.6384
	117.871		118.98		102.937
	121.469		112.928		126.796
	107.443		127.302		111.723
	121.169		58.2108		127.009
	117.188		105.549		154.223
	180.272		76.7515		166.383
	113.143		62.6244		160.777
	113.4		59.104		160.977
	99.172		54.3425		167.2
	112.638		66.0153		154.796
	130.699		77.9598		157.359
	111.602		4.8019		161.956
	70.8057		30.8349		130.805
	61.8401		71.4907		51.1667
	43.3135		110.501		65.9314
	43.1249		122.757		61.5549
	18.6675		53.9179		66.9369
	11.935		6.2586		70.3029
	33.9319		15.5347		44.2937
	52.7993		34.6826		68.8623
	59.4734		72.8202		72.5399
	58.0034		62.689		69.2764
	54.8017		46.1161		66.2629
	16.1195		34.4868		143.979
	86.2852		56.9566		173.967
	54.0268		48.3402		184.996
	149.682		41.5619		199.693
	167.032		34.6385		192.873
	189.077		22.2238		203.899
	153.249		24.0248		195.128
	124.022		3.6672		201.299
	166.835		0		181.337
	97.644		15.5759		186.293
	94.8231		35.8516		174.74
	86.7084		24.3238		163.651
	100.413		0.56204		168.599
	58.0249		7.2323		170.59
	139.953		57.2986		160.922
	3.89983		21.5814		162.395
	89.3751		52.0483		159.959
	91.3811		38.5847		192.02
	175.389		24.6715		197.863
	98.278		108.617		193.658
	74.6059		91.3753		187.614
	17.5589		55.8676		156.748
	55.0714		5.4098		161.226
	167.842		19.1101		148.717
	104.744		32.3948		0
	69.8377		31.6685		0
	0		3.4373		2.36097
	23.3849		51.5927		7.0898
	147.026		86.2901		41.8486
	268.736		89.7692		51.9932
	248.077		7.1602		53.1606
	185.049		3.514		30.9687
	238.25		16.6391		73.4701
	233.575		22.2388		75.281
	186.528		22.1687		76.9618
	116.634		40.646		59.046
	108.604		34.5474		48.5566
	95.328		44.4974		45.9195
	97.878		15.7931		60.4743
	166.083		46.9861		49.8285
	54.5449		11.4492		65.2775
	61.4653		44.79		51.7708
	32.0112		97.666		44.2046
	13.3078		110.788		55.1156
	59.4405		107.539		54.5187
	10.5007		97.98		62.3866
	47.4238		119.969		60.3288
	88.9087		78.0158		91.9974
	61.9443		114.778		95.824
	54.4618		96.566		101.746
	146.267		126.828		88.9609
	154.602		105.782		63.7602
	95.737		175.358		58.4552
	115.398		165.859		49.7776
	83.9968		169.844		45.719
	211.729		129.582		55.4916
	210.592		182.311		13.9542
	205.254		119.175		24.4904
	203.508		108.744		40.6157
	155.218		162.977		35.8993
	114.768		123.157		68.9908
	102.233		94.008		65.9402
	81.2296		66.2369		78.0672
	194.369		42.6224		72.6344
	173.727		2.06544		88.8625
	181.705		4.9912		77.3307
	165.396		0		100.366
	165.052		0		114.479
	152.019		57.3509		113.788
	109.389		64.4484		89.4794
	113.526		56.5034		92.2617
	167.794		45.1957		66.2587
	156.952		39.5551		72.223
	150.673		53.8918		81.8423
	169.471		60.4717		77.1513
	160.076		109.485		57.1979
	170.909		149.584		59.8695
	16.6744		120.608		51.4606
	45.8921		87.7875		57.3029
	16.0879		101.601		58.5832
	4.45268		172.138		63.8918
	102.283		118.215		50.7638
	102.872		170.572		70.5645
	58.3249		152.896		75.7078
	72.1625		183.044		79.7803
	94.5155		143.27		59.4007
	14.3671		70.9034		30.2267
	39.5848		89.8811		27.19
	267.15		85.6376		15.3664
	197.308		178.861		14.6863
	30.2803		153.026		67.2877
	9.2679		117.596		70.6461
	19.2367		73.6334		91.1831
	63.9851		49.8468		104.578
	127.433		4.3862		105.15
	101.655		56.5912		103.442
	179.002		34.6399		28.0697
	231.609		53.5714		0
	241.382		152.305		0.42313
	216.921		110.914		10.0156
	74.1704		79.1403		28.6475
	102.52		72.1968		18.0596
	170.106		28.8545		11.919
	171.568		42.1761		28.4573
	233.593		35.3497		25.651
	210.764		90.5033		27.5656
	204.534		135.67		41.0021
	247.583		200.556		33.7266
	113.862		152.085		22.6978
	92.5405		259.667		29.3419
	193.507		246.577		31.0911
	188.863		203.969		1.17253
	146.145		258.798		0
	198.219		206.969		0
	80.2726		200.602		0
	94.1851		187.011		4.5242
	114.269		143.995		46.6128
	138.119		119.913		40.5436
	195.691		69.599		40.4608
	53.3053		108.758		50.0425
	55.6012		38.5234		53.385
	1.14846		30.3462		83.8234
	25.8659		15.3528		84.7223
	75.2605		15.502		88.5581
	86.3126		12.044		86.3301
	3.08687		51.577		87.8609
	57.7719		26.9374		87.6314
	41.4463		49.9423		83.5036
	173.169		30.2102		86.2722
	159.756		39.4118		73.5526
	170.442		73.822		65.3684
	219.103		31.9574		31.1296
	210.682		31.1224		27.2177
	197.412		82.852		50.8797
	234.703		97.4		73.1522
	228.912		108.549		81.4023
	173.748		130.463		77.4272
	180.137		140.146		94.33
	56.5135		145.349		84.8343
	90.0231		109.521		86.9722
	84.3643		125.562		100.22
	66.7175		136.272		138.073
	104.561		114.658		127.585
	101.177		179.582		155.121
	105.344		197.089		168.704
	108.212		265.075		188.084
	21.5218		239.124		120.633
	20.7412		178.648		50.6524
	37.211		121.832		0.89071
	72.0794		182.295		5.5575
	56.1406		95.724		16.236
	61.0708		94.349		0
	73.7263		104.172		2.76587
	80.0974		65.9705		6.7859
	79.1986		165.454		8.9464
	97.001		148.275		16.5778
	109.731		146.189		16.228
	95.428		169.018		35.9411
	19.3985		109.695		44.6045
	15.8813		166.85		40.3724
	0		159.093		60.2282
	29.1992		162.2		66.2587
	0		133.642		62.5498
	23.0651		170.75		46.6016
	20.7202		115.771		35.8303
	25.7904		141.063		31.939
	13.5081		176.457		15.9251
	49.113		17.4935		73.4919
	59.4755		44.3921		73.6965
	70.3465		16.3569		77.6423
	83.8146		43.5372		94.085
	52.5643		167.034		106.965
	86.2249		64.3201		113.733
	104.222		222.851		105.149
	123.908		169.944		114.328
	119.584		61.1513		116.883
	110.506		59.0772		129.161
	132.48		6.5113		126.193
	87.485		196.629		130.218
	53.6624		195.808		119.67
	50.0872		146.262		121.693
	39.2336		79.8874		120.354
	46.8803		136.574		125.524
	36.0803		103.979		81.8441
	0		125.933		88.1042
	9.7514		126.968		87.8326
	31.7003		99.998		73.9092
	43.0132		162.445		78.7012
	78.8383		186.918		67.584
	78.0799		103.624		61.5413
	95.418		89.2178		51.4701
	24.43		100.155		49.8849
	11.8352		180.762		63.4588
	0		215.421		65.5484
	27.0653		187.447		55.6313
	59.5041		42.6596		57.8674
	106.52		17.2388		14.4695
	112.853		124.327		12.1831
	60.1619		101.02		1.49733
	24.523		136.126		8.8815
	75.8233		207.745		0
	141.736		218.078		0
	155.544		174.475		9.2664
	154.002		225.112		5.502
	89.6977		33.1678		3.33737
	131.002		159.494		24.1368
	34.8563		58.5895		26.6576
	28.0812		78.7726		20.5695
	75.803		93.588		33.3572
	148.781		56.4679		87.8526
	142.173		100.766		70.7925
	140.955		75.7119		118.309
	119.71		80.4809		114.767
	79.4133		60.7924		107.401
	89.8756		40.8315		121.84
	171.659		26.7395		133.162
	176.029		5.5918		134.196
	199.79		17.0679		111.67
	196.081		35.4094		68.1293
	195.187		86.7342		58.0399
	195.659		101.593		66.2052
	243.26		155.264		67.7654
	95.777		182.293		53.158
	65.253		209.182		51.0255
	67.0302		230.023		47.1867
	125.492		233.309		59.0539
	219.66		162.382		55.7157
	157.061		173.596		52.4802
	158.434		174.835		46.0394
	164.088		173.726		78.3948
	160.225		43.2796		75.454
	51.3024		101.25		86.3735
	35.4317		79.7196		85.9567
	234.827		153.918		83.0504
	92.2396		106.712		100.18
	48.4683		107.061		104.289
	34.8082		112.575		97.143
	45.5042		112.964		89.0295
	94.2002		133.294		86.9985
	123.551		18.5324		98.457
	106.697		6.0755		99.785
	82.7439		0		95.42
	64.7711		30.803		82.9492
	83.379		63.7089		74.5939
	81.218		101.529		90.6138
	77.2818		68.4422		76.0925
	204.475		78.5974		74.1208
	49.4696		74.4951		80.5464
	31.6927		102.043		80.9439
	23.0942		108.774		67.1523
	34.1056		93.928		63.9975
	29.7328		91.1114		60.5765
	42.9119		83.501		36.3888
	49.9774		81.7699		49.1983
	17.1381		71.1193		46.4066
	24.2531		6.2745		49.7741
	46.964		10.8476		30.7149
	69.2381		0		19.9045
	90.9657		26.0722		13.6924
	98.078		35.4358		29.5671
	73.8111		38.8016		15.7218
	90.9907		41.4548		13.6708
	93.4973		52.857		8.7049
	32.5059		38.4638		13.1364
	0		30.4008		12.8032
	2.34479		20.8404		30.2857
	10.8031		28.9223		27.3315
	9.7568		32.9535		37.7966
	31.8601		26.2217		33.7748
	48.4418		28.9475		9.0065
	74.5984		68.7458		0
	113.114		62.0657		17.6817
	147.038		126.021		11.355
	131.772		124.024		0
	111.952		131.758		0
	80.672		123.415		0
	0		121.976		0
	46.9257		43.4463		11.5155
	46.0265		59.5362		7.5
	42.3197		86.5992		14.6465
	30.1309		81.0184		4.002
	30.3319		77.1248		0
	35.4146		91.0769		0
	54.5088		94.754		0.19185
	40.9718		94.258		15.1665
	0		37.9301		13.3967
	14.6358		5.3793		8.9829
	25.9615		0		18.4311
	1.03575		11.5478		23.3152
	38.6953		30.2003		8.7536
	49.299		49.5339		8.2687
	20.5942		60.8294		23.6753
	41.5739		88.8668		15.9245
	84.2787		85.5174		36.9787
	2.74149		10.3352		47.9864
	19.7479		0		20.6705
	10.3237		0		25.4879
	0		5.8746		25.3176
	34.6879		23.6764		18.3123
	27.5277		52.0363		48.4976
	47.1406		73.3314		76.0031
	66.7914		60.3925		89.0828
	103.029		26.8527		93.2727
	39.668		32.6092		65.0703
	29.5638		77.0547		60.1605
	156.852		90.3724		80.6467
	143.768		61.8533		78.1577
	63.6073		133.857		102.589
	1.71242		160.604		102.336
	141.536		155.817		97.876
	87.9771		143.235		105.358
	122.132		106.74		114.335
	201.615		188.644		119.103
	26.0665		39.1314		121.267
	84.2362		20.1105		120.503
	80.8435		73.1287		97.46
	98.472		68.1633		100.478
	100.543		87.6054		94.247
	24.2973		147.83		119.275
	10.9947		139.455		116.534
	48.2653		147.092		142.366
	82.596		77.9133		156.441
	30.8976		195.157		150.729
	128.059		196.619		148.954
	98.679		207.924		153.205
	81.9573		209.144		134.551
	54.9869		195.025		129.76
	69.9513		249.121		122.446
	87.3302		187.551		109.633
	91.8321		142.027		126.75
	113.931		85.5538		126.5
	104.868		105.194		131.021
	126.509		95.606		116.431
	107.723		155.716		117.115
	47.7029		155.521		162.092
	55.651		219.075		156.402
	106.151		169.786		160.092
	99.684		155.561		111.289
	8.0849		148.583		115.804
	39.625		64.701		120.431
	119.081		50.8494		132.676
	85.109		219.948		141.474
	69.8769		198.39		145.374
	27.755		203.797		145.889
	69.8666		172.597		156.172
	161.788		149.294		171.034
	30.5785		124.807		178.147
	73.5075		128.221		168.423
	94.227		46.9683		159.706
	100.168		41.5579		156.119
	24.1236		57.3893		149.926
	35.2459		91.3349		148.735
	32.7092		79.718		141.245
	31.5831		130.939		136.281
	127.285		84.923		133.812
	92.1889		9.3654		138.603
	71.3103		2.6289		135.675
	96.376		15.7869		132.712
	183.04		10.9621		127.794
	240.262		24.4764		123.533
	244.026		29.2856		123.275
	222.766		45.464		128.555
	215.722		79.3252		130.805
	172.57		86.0631		124.192
	166.6		71.9425		131.725
	160.18		89.932		141.454
	159.772		96.314		157.343
	168.393		2.31379		172.355
	174.789		21.1126		103.404
	112.199		62.414		101.429
	111.345		62.922		95.321
	78.4369		34.6649		93.0648
	72.9903		33.2637		100.379
	67.1318		38.9209		106.79
	88.0714		53.9166		107.215
	74.3398		76.7401		98.489
	20.927		25.9294		90.366
	12.6419		68.2527		73.1077
	3.60565		83.3763		77.6892
	0		93.895		72.0618
	62.0493		66.882		62.3478
	84.4295		131.911		59.3285
	85.2354		118.783		67.8426
	156.443		122.648		72.6598
	148.88		69.17		43.2425
	168.952		46.4263		49.547
	154.629		0		53.0281
	25.8037		50.8629		63.734
	4.41655		0		59.2127
	0.44602		22.7845		56.4667
	9.4475		30.3147		59.9517
	23.4589		46.6463		66.6192
	6.8418		48.3743		64.6828
	12.1322		35.0148		41.6452
	10.5632		31.6727		29.1409
	42.891		28.8319		44.3826
	120.337		59.4368		51.5809
	145.291		43.885		69.3634
	163.246		48.9444		80.9393
	189.777		0		56.6535
	200.338		26.6287		59.9682
	220.854		10.8337		56.2457
	151.11		16.4186		47.8164
	199.365		27.9973		45.1298
	176.834		37.0394		39.0123
	246.555		20.2607		38.888
	246.559		65.6473		34.0295
	214.612		63.6884		26.0361
	208.697		64.4221		20.511
	218.844		87.1343		13.2179
	219.144		57.4403		12.6791
	251.168		46.4308		35.0994
	249.563		28.0336		13.6528
	235.889		40.8016		11.355
	199.124		34.8621		0
	253.69		85.7354		1.07408
	221.368		50.5168		5.3534
	52.3537		28.7925		4.2954
	45.5861		68.7493		2.92869
	89.7232		79.0322		0
	58.1024		49.2105		8.0261
	38.2684		38.7266		15.8162
	0		34.2018		40.7756
	106.47		80.7085		0
	91.9962		34.5327		0
	112.168		76.8176		0
	155.029		90.3403		35.6978
	220.096		89.1719		33.9954
	221.665		31.0086		94.588
	203.075		42.5115		96.729
	183.434		10.0512		126.439
	192.54		53.4937		15.8282
	241.134		81.3274		19.2767
	232.177		93.676		12.7039
	247.461		103.623		10.4492
	144.35		101.28		42.1576
	42.8546		105.702		35.8418
	114.256		144.153		11.3443
	74.1831		200.983		14.1805
	84.8754		154.883		20.8522
	61.9419		51.3116		53.3669
	72.8549		96.972		40.8698
	81.155		97.643		58.7925
	58.2715		107.958		49.8287
	62.1526		100.225		104.353
	63.3755		34.1163		101.302
	24.9993		48.4035		102.37
	34.6415		78.8801		72.3172
	30.505		110.178		77.9904
	54.4474		126.559		66.0854
	84.2504		134.73		73.1138
	133.84		77.5535		51.5308
	132.72		90.5551		99.891
	47.8093		106.223		89.9581
	36.0803		110.546		99.133
	93.1274		103.902		76.2981
	216.932		45.9177		65.3684
	99.638		74.6068		101.084
	86.5915		41.8144		111.338
	93.2563		54.8685		85.0486
	22.0938		33.243		77.5321
	61.8688		40.6013		77.1062
	106.269		51.631		86.0192
	95.36		22.1915		79.5221
	122.95		97.83		80.1992
	143.955		129.675		92.3852
	122.343		5.4435		75.0708
	118.114		31.0695		68.4247
	57.335		160.288		62.357
	88.7045		180.454		47.3378
	5.8045		47.9457		56.8385
	80.432		48.6903		63.6627
	130.583		57.6045		60.6289
	37.3222		113.593		50.1592
	72.7723		73.9405		52.0006
	52.5708		102.499		61.8897
	43.374		39.2226		51.0398
	27.076		121.584		64.0543
	20.3882		29.0434		68.1234
	3.82096		39.1905		64.7711
	18.831		150.204		95.84
	107.807		137.542		43.8981
	88.8546		132.944		34.8064
	168.268		129.638		37.9153
	252.269		131.751		35.59
	98.448		165.346		41.7516
	39.8721		170.505		49.141
	101.567		204.493		48.4091
	133.332		247.337		58.3843
	89.7747		230.505		45.6304
	46.8571		165.1		45.2227
	52.6054		122.21		37.263
	120.824		110.371		39.0567
	233.45		135.366		19.2235
	187.269		147.755		25.7185
	216.619		93.1607		31.2225
	188.51		105.368		37.4922
	164.493		69.2525		38.1473
	149.942		43.3429		21.4332
	61.6981		2.69093		26.1297
	37.4694		35.3497		0
	10.367		80.3905		8.1649
	18.0463		111.591		10.8816
	18.6569		182.299		13.5634
	114.266		161.006		26.5381
	115.321		156.077		37.5735
	126.796		126.865		31.4553
	203.55		139.701		28.4056
	116.855		96.082		30.9426
	2.16306		20.4544		27.6314
	5.2498		26.0463		24.7684
	1.5071		14.7124		17.7352
	8.1964		1.94612		23.0188
	3.4183		69.9285		10.5018
	6.4285		85.4679		34.3868
	42.8105		118.837		35.8745
	116.086		114.23		40.4901
	105.607		161.746		43.8611
	27.0436		187.052		39.5411
	46.4609		169.204		23.3181
	113.756		206.44		25.3243
	77.3743		228.408		7.3142
	105.758		175.986		11.0399
	91.368		188.384		9.7982
	165.155		202.397		42.2972
	70.1201		195.707		43.6776
	62.6765		243.62		52.8688
	0		213.112		98.32
	42.4301		210.574		73.9537
	9.3613		259.669		63.9907
	13.4201		221.021		50.5021
	139.301		30.4398		47.8984
	100.329		44.0861		44.0608
	21.8381		12.6753		40.4392
	165.475		15.8724		46.5144
	171.198		25.3301		41.3053
	44.0263		104.97		33.4491
	16.4618		132.926		31.8807
	174.332		143.98		27.6995
	170.135		119.167		23.8044
	151.179		117.601		20.4446
	38.7173		211.805		14.5879
	0		272.517		0
	49.7402		273.718		0.25716
	28.0516		208.971		0
	17.9565		64.1531		0
	71.2075		54.0277		4.8103
	51.0435		126.226		13.2915
	45.7996		119.127		18.0628
	19.1856		117.164		19.8583
	60.1766		65.7502		23.3886
	14.6709		56.12		89.1637
	100.042		34.5275		71.2626
	134.795		31.7571		67.7124
	130.786		44.5742		67.7554
	110.432		49.9721		63.5039
	122.056		52.5087		52.0706
	33.6707		59.9249		55.1722
	22.1335		15.3514		64.026
	1.64108		35.1263		70.2031
	62.9253		5.2653		64.2814
	63.4394		4.1103		87.3168
	91.5291		8.7701		81.067
	86.4305		87.3248		66.1657
	125.211		70.367		47.8482
	65.6116		66.0604		43.0711
	86.5985		115.375		44.6964
	88.7481		25.6764		48.2626
	97.338		96.283		53.9278
	45.8096		114.123		55.7711
	52.5276		108.838		48.2729
	55.1847		221.827		35.2859
	106.187		108.78		36.6733
	74.5842		85.0915		38.0823
	72.2941		88.0722		42.9123
	113.909		80.2982		45.1462
	50.7661		91.7563		29.6673
	30.8046		49.8154		25.7342
	44.3587		98.711		21.9346
	69.793		121.45		37.2966
	75.9619		102.718		47.823
	58.5004		145.499		44.688
	0		98.219		42.8006
	0		72.8813		47.7135
	53.4693		0		38.2133
	86.6463		6.5371		41.971
	90.318		36.9769		44.0248
	153.207		35.8222		41.6104
	59.7814		66.3891		47.2602
	12.5782		81.2258		15.702
	4.97557		49.8453		26.4447
	27.2678		0		28.7039
	66.4527		10.1801		29.7498
	66.0846		15.2243		31.369
	77.6427		6.3475		25.0583
	74.1598		58.4072		1.32788
	18.4609		97.997		32.2885
	19.8634		3.5416		35.1676
	101.545		16.128		31.8616
	112.726		8.943		18.4833
	22.437		78.1507		20.4307
	47.1515		44.7696		10.3836
	49.4109		160.616		4.3972
	39.4941		163.864		8.5485
	24.8522		166.7		8.522
	22.6881		152.895		19.9277
	45.8739		147.622		16.051
	63.0076		60.4793		11.0782
	52.5535		117.292		6.6116
	48.1604		103.864		7.5186
	47.5239		77.0271		2.24694
	50.8072		62.3465		0
	48.7178		216.298		7.0568
	82.351		215.119		4.3589
	40.3789		210.556		3.8436
	47.2729		149.242		0
	0		145.846		5.2594
	0		141.206		6.9248
	12.6599		155.088		7.0942
	67.6835		155.49		13.8826
	34.0149		132.938		12.7185
	36.6775		121.762		4.7996
	60.1499		114.99		1.16526
	59.518		143.033		4.0759
	38.1076		0		10.8978
	46.8483		6.8691		0
	42.4315		66.1985		0
	53.09		32.6012		16.4921
	96.494		51.2647		10.5462
	115.363		21.992		9.1826
	115.529		0		2.92239
	118.519		99.702		9.5948
	114.531		113.821		10.8305
	167.143		121.854		2.49455
	114.415		197.517		0
	73.6125		108.696		0
	114.898		99.155		7.2484
	108.393		0		15.3104
	104.445		9.6383		19.4743
	136.183		2.39594		15.8179
	164.278		34.5412		5.14
	139.7		1.9183		5.3224
	82.2348		15.5656		16.0072
	94.6897		41.3105		15.4977
	54.2955		94.978		0
	121.464		25.5436		0
	50.7141		47.7485		0
	43.4128		105.018		71.9507
	15.7778		106.266		59.469
	93.6218		98.454		57.4299
	41.3176		145.009		53.3542
	103.835		68.6201		60.6421
	80.9897		46.7896		53.7482
	34.7256		61.1765		45.1714
	11.4105		15.0816		35.6156
	182.316		9.3493		38.9078
	197.169		88.3669		24.1831
	58.3847		62.5321		47.4499
	23.8916		9.9525		50.4995
	47.2671		28.7704		51.5424
	132.764		68.7189		44.3709
	112.886		25.3799		32.5545
	57.4785		47.7915		23.774
	3.7713		0.15665		24.7972
	76.2218		32.7786		34.4962
	76.2745		11.7212		21.1204
	106.539		172.832		18.1889
	121.306		187.831		18.3634
	28.8739		44.8678		70.8598
	111.246		60.6744		80.3629
	1.17118		58.9507		87.4877
	112.508		3.40716		83.266
	108.657		24.4955		97.146
	146.971		45.5332		99.38
	51.4658		48.2402		87.6929
	1.75891		43.0486		101.676
	65.9345		46.5667		109.512
	21.6421		8.3719		116.931
	78.5141		10.7722		92.054
	126.415		22.5554		86.8098
	159.82		13.2708		83.3218
	44.9032		6.3532		70.1244
	105.012		58.6766		84.6376
	219.366		20.2151		85.7099
	158.163		0		87.9331
	143.795		63.6312		91.0961
	10.0038		116.951		93.673
	91.9812		115.35		103.995
	119.153		69.7806		123.945
	134.801		97.76		127.185
	12.2208		12.9516		130.374
	158.48		53.6817		139.149
	78.5887		17.7343		141.47
	43.5254		24.0131		135.594
	91.1542		39.6752		146.121
	159.141		76.9757		147.138
	146.402		81.5805		186.801
	212.144		86.8903		194.008
	68.7799		75.5538		187.242
	89.4846		84.5876		159.697
	51.1906		92.3633		165.955
	34.8203		62.5678		160.833
	66.3147		88.6943		154.534
	87.8981		65.5716		169.78
	90.5854		88.8784		168.681
	5.2171		68.9559		174.319
	242.096		93.787		179.201
	120.388		22.8967		188.166
	4.05075		0		193.982
	104.543		16.7804		197.844
	85.838		21.9335		201.903
	196.056		0		138.521
	119.292		3.4632		137.127
	72.8967		0.27299		117.002
	25.5391		71.1261		115.742
	0		126.922		122.92
	27.7519		81.9725		140.697
	165.389		16.5873		163.547
	112.892		25.7678		153.688
	192.96		88.4195		146.751
	120.396		78.9127		162.527
	61.8286		18.3634		172.347
	66.5979		35.9523		171.259
	0.2149		47.9109		175.711
	40.196		39.2422		180.661
	92.4617		28.6304		184.268
	121.659		51.0535		170.648
	212.708		45.3509		174.112
	182.107		81.5896		182.958
	234.235		53.5658		189.07
	36.8275		36.6106		181.698
	179.261		34.3631		179.875
	0		119.449		101.176
	54.5402		129.543		97.668
	199.677		69.9404		97.623
	194.448		35.0145		88.3674
	116.169		45.7729		101.803
	80.3925		28.307		76.1547
	184.688		2.49253		86.2887
	198.258		88.955		89.6277
	116.216		64.7455		85.0903
	16.1295		35.1775		69.5097
	156.294		18.8542		60.6824
	33.6051		47.5899		46.0965
	114.138		63.017		34.4259
	99.586		108.848		41.2282
	205.717		117.28		29.2805
	178.007		86.5007		23.691
	54.0335		95.858		11.7794
	107.454		117.019		17.6747
	159.358		149.218		19.7197
	54.1987		150.681		23.8318
	23.7299		150.895		10.3282
	67.7499		165.929		7.6689
	42.2406		113.398		27.5094
	35.3572		111.096		30.385
	136.109		46.3408		56.897
	230.766		41.3394		64.621
	124.192		46.5717		76.7946
	200.205		95.656		81.142
	214.027		92.3324		91.4525
	177.432		158.919		90.0052
	164.536		156.291		84.7416
	0		177.123		87.675
	36.2624		185.598		106.648
	0.60411		148.623		102.428
	118.754		162.573		128.313
	36.6623		165.658		87.4123
	124.289		182.828		124.39
	183.706		119.957		155.059
	75.3408		84.8908		147.92
	78.9791		67.088		147.827
	91.4337		58.0775		162.665
	75.3254		86.5495		158.041
	56.7149		47.0887		63.8691
	24.5793		58.7032		72.6434
	41.5792		81.9437		74.9746
	16.7885		87.4326		61.7921
	87.757		68.9064		55.4962
	115.474		31.6654		56.7886
	176.222		8.9329		46.6464
	36.062		0		41.9897
	206.137		81.7392		0
	101.365		52.7225		3.08213
	67.7038		22.3262		10.4305
	165.592		32.3317		0
	37.6094		65.405		0
	63.144		7.9104		0
	126.744		3.0471		0
	120.123		127.969		8.1406
	48.5839		185.731		0
	174.164		0		62.6067
	21.4553		2.38279		58.2526
	130.528		228.488		53.6034
	99.568		0		46.4939
	147.626		8.0201		24.513
	140.198		45.7671		49.3645
	82.036		124.587		50.6777
	109.534		18.8947		22.6772
	48.2728		43.3087		10.4492
	37.4706		119.806		16.5982
	49.9849		61.6818		26.3842
	88.9423		81.9894		0.96673
	15.4188		109.746		2.96218
	91.127		77.9328		0
	154.952		50.3465		1.24143
	165.22		56.9996		35.7591
	253.466		20.5302		45.2577
	111.931		145.471		47.0475
	63.9962		44.6577		42.1643
	157.992		2.6289		61.9363
	202.836		5.0976		13.5345
	168.037		0		4.5791
	54.0159		126.894		8.3609
	164.101		0		34.436
	90.691		66.3105		9.5948
	36.1904		46.4308		8.8812
	136.104		157.485		0
	85.9534		114.713		0
	0		210.07		0
	0		221.445		5.4659
	0		241.288		0.39351
	76.153		165.633		2.85544
	48.0612		142.295		0
	52.8763		15.5367		0
	149.272		96.626		0.42313
	126.349		73.8421		0
	76.9075		63.7311		0
	66.5179		179.429		0
	125.192		107.617		0
	84.6322		116.053		12.7488
	43.3389		78.5686		60.3701
	170.092		90.2784		45.2988
	165.328		75.5291		49.5241
	19.8581		118.541		46.8456
	39.378		30.477		16.8072
	30.2285		98.823		17.2997
	19.7963		138.672		26.0184
	65.1592		139.622		21.9172
	73.7208		99.681		16.4823
	87.5427		214.56		16.3461
	32.6075		194.913		16.337
	50.9955		176.55		33.3219
	24.3879		182.103		16.4623
	18.868		119.2		21.9598
	10.6425		47.214		31.7553
	29.8454		53.7446		0
	8.5731		109.022		0
	44.6857		60.4559		0
	36.6424		3.7171		3.08213
	4.59027		142.462		12.1353
	16.8518		224.951		38.887
	53.2165		75.3954		30.8905
	56.4533		81.2343		17.1313
	48.1137		38.1567		11.5286
	32.8888		61.337		31.6844
	58.3708		132.916		28.5741
	30.534		181.272		28.5951
	61.7183		107.286		33.8795
	27.3506		116.461		13.3983
	87.0407		88.236		18.3115
	139.276		85.9504		8.2235
	139.682		156.747		18.119
	175.483		104.07		5.14
	195.676		70.3614		34.6778
	60.2545		0		32.2156
	35.508		31.7985		31.3758
	143.842		39.4199		35.0858
	132.591		13.1587		50.9757
	140.289		32.2816		50.2684
	218.187		163.889		49.5749
	225.757		137.272		46.3631
	99.453		130.972		48.7668
	103.147		121.176		37.7469
	70.141		32.443		47.042
	57.494		182.212		54.9714
	79.0475		72.1878		60.2494
	105.348		91.2619		65.5353
	64.2927		76.5037		70.6969
	3.42575		72.9634		90.9154
	15.3508		60.3286		85.6235
	51.2855		18.6159		98.472
	0.13406		29.4489		97.544
	11.8948		70.017		79.6112
	22.8485		10.5318		82.9754
	15.2788		109.572		87.3619
	20.0121		120.398		88.9374
	13.8135		136.434		79.2656
	15.242		53.6913		82.7351
	72.6782		55.1225		69.1967
	62.1381		28.3756		84.494
	34.0359		114.519		97.16
	54.8788		182.757		109.362
	56.8684		40.0457		112.949
	2.96279		119.279		114.348
	121.032		162.948		118.524
	131.898		104.11		87.4223
	54.9916		69.5288		74.5324
	67.7608		55.0649		66.4005
	5.1381		56.6059		67.992
	42.1883		4.3509		93.2381
	25.6561		115.446		89.4709
	19.7979		79.7866		93.1907
	17.8936		111.36		77.495
	70.3599		84.1775		69.9944
	80.9584		104.565		59.9553
	36.5295		104.547		42.7041
	202.473		43.873		45.7559
	0		145.575		55.2011
	38.1697		114.443		58.5134
	8.6494		7.6873		66.2741
	77.6238		95.874		65.7318
	40.0437		160.931		66.1326
	30.5628		129.224		70.2403
	0		130.014		34.486
	1.67492		22.5909		55.5042
	41.0675		71.9584		56.3494
	60.4507		124.969		41.2409
	67.4965		28.3213		75.3352
	89.3602		206.384		75.5211
	90.8288		188.324		78.3096
	112.551		57.5385		83.7244
	73.7168		65.7833		90.5721
	80.8321		37.2984		76.4234
	48.1536		175.088		99.083
	74.8377		55.8251		101.337
	64.4685		64.2833		100.494
	64.6885		123.231		121.513
	126.881		149.398		117.337
	113.619		173.777		123.479
	118.458		101.794		79.0164
	139.605		64.996		103.007
	129.202		51.8034		91.7857
	78.5105		119.895		135.522
	101.177		109.829		127.003
	108.244		31.565		190.905
	71.6009		60.8945		176.809
	104.855		53.5776		166.22
	129.328		107.572		177.447
	104.064		98.344		140.802
	80.2803		247.184		201.387
	35.6871		96.106		202.778
	41.7762		167.034		211.767
	42.6662		27.5152		192.36
	0		95.87		222.794
	20.1538		225.885		223.067
	47.4204		81.2381		235.679
	184.883		47.8737		207.865
	83.5788		159.707		204.515
	109.868		19.9553		191.786
	78.6271		113.282		186.978
	90.4647		120.923		152.051
	64.9524		99.082		120.856
	67.3904		84.4021		146.568
	23.8852		99.496		157.182
	76.5654		115.851		141.682
	62.7924		97.07		135.86
	0		107.406		127.755
	19.0152		120.862		149.3
	15.0634		171.321		170.29
	59.1466		164.12		98.802
	58.8034		87.4423		117.376
	58.9781		106.387		213.186
	139.248		13.9188		199.578
	191.799		41.5527		227.56
	182.155		0.63989		221.177
	234.984		61.5188		214.914
	241.388		226.429		206.74
[truncated: 15,803 more rows]

## Sheet: ED Fig. 5b
Distance to the closest bone (µm)
Pre Meg-E	Random	Pre CFU-E	Random	CFU-E	Random
102.211	0	9.2341	0	47.3426	0
84.1148	10.5545	42.8602	0	26.026	0
67.0206	0	60.322	19.3293	22.9747	14.0192
7.4199	0	59.9897	11.7772	16.0176	0
37.3886	2.41846	51.9358	5.4023	14.636	0
85.1561	10.9096	0	6.5577	21.78	21.3033
0	0	0	20.511	56.5108	22.3788
17.2653	9.3854	3.9381	2.7944	27.4131	19.3293
1.76808	0	44.1252	0	19.8021	0.31968
33.3956	21.4717	4.8631	4.3908	86.1304	0
32.5722	14.6053	51.5028	32.396	95.455	0
32.3635	1.65665	53.95	37.5769	103.525	0.17492
0	0	180.57	91.0078	94.259	0
130.329	14.8529	254.69	85.1863	58.453	1.31015
119.727	32.3498	0.07	58.4641	58.6693	0
57.8364	25.5869	1.06	45.6308	46.334	0
40.4615	43.4496	43.89	64.0938	30.3873	0
45.8427	52.3703	144.52	19.5166	22.896	0
30.1598	39.7106		23.9305	31.294	0.21649
58.7814	46.0996		0	40.7832	0
25.9029	69.1856		19.3735	5.9244	15.5041
27.3111	91.8903		22.2096	18.9101	14.6743
41.7298	77.9543		21.4612	23.0682	15.7883
114.828	29.5079		51.0781	2.64724	13.5925
34.1707	47.5381		43.3552	18.0751	16.1033
84.0376	29.6016		8.0261	19.8024	7.8854
36.5842	37.1967		38.7978	0	0
18.3163	5.1754		37.3253	18.9039	0
9.9235	14.9769		43.5909	6.6789	14.7454
38.239	36.9242		22.6659	9.9585	16.5459
31.2032	23.727		18.1277	2.46436	6.1123
31.5286	47.7538		44.5045	9.5397	18.1223
32.0399	39.4082		50.9375	30.7771	8.2965
107.729	14.5272		52.9446	37.0983	10.2162
91.3939	54.4446		10.4635	47.9389	19.2253
12.7774	49.766		45.6549	88.2551	13.1053
47.1916	40.5737		38.4389	101.084	0
53.8869	34.8604		18.414	8.8824	6.4829
43.5709	50.295		15.7379	0	17.8502
31.24	17.3797		12.2691	53.2158	5.2989
46.18	5.8254		27.5708	60.9561	0
122.84	34.8368		56.2298	76.7009	0.15665
48.95	28.5739		59.4014	17.5993	0
78.43	63.7713		0	2.62444	14.9892
82.47	54.1811		51.5853	0	8.8812
184.9	35.0072		35.8358	32.6304	22.8928
235.34	23.5959		62.2713	29.5845	32.396
232.93	12.3362		64.5643	81.6805	37.7459
19.3	60.4707		16.6717	61.0651	38.7714
47.83	144.112		39.085	25.2892	79.8681
178.71	91.3187		76.1353	20.957	37.943
48.22	129.611		91.8178	44.7845	78.9848
33.11	159.83		117.429	6.4602	83.7557
170.93	115.568		112.623	18.6395	38.2106
241.82	119.781		96.806	44.4157	44.5996
122.7	74.2313		133.273	4.0796	55.0035
31.35	47.6507		125.84	29.2527	67.6856
41.32	49.6501		126.957	17.7544	87.6065
43.86	25.3624		121.201	12.1647	91.0078
20.7	85.5784		115.046	39.3924	91.3699
118.14	0		132.449	2.69831	85.1863
60.35	10.9079		118.758	0	79.8452
36.33	10.1629		115.904	65.8369	76.6684
36.59	0		95.172	77.3918	78.272
39.68	0		72.469	78.8206	76.4543
17.56	37.047		54.3977	86.0882	85.7474
29.22	2.81974		72.0571	57.0777	52.9395
99.59	12.3828		143.24	55.1164	82.4119
225.32	1.91963		1.68449	51.7967	51.3836
88.68	16.6927		0	55.4058	52.6495
121.71	20.5849		0	25.5196	45.6308
19.52	36.5975		0	9.8478	88.9712
102.89	31.6823		0	17.0192	91.9765
54.67	7.4655		0	41.2311	55.5334
28.72	14.152		0	0	52.0164
52.04	5.7716		6.7445	0	94.84
54.96	0		26.7935	1.74965	58.9151
89.67	35.962		28.4725	0	62.9407
25.72	14.6358		14.6406	0	64.0938
193.59	0		29.8907	3.27048	51.3382
105.19	40.943		24.0458	20.9503	31.431
124.18	19.2247		15.9796	15.8548	81.1966
55.5	0		53.2136	1.96293	38.6358
134.86	26.6335		30.5348	7.1896	0
46.04	0		32.8636	43.0406	1.01673
116.42	0		2.33825	0	46.0381
3.94	0		22.0019	19.4503	37.0742
16.4	0		4.6611	27.4157	19.5166
80.49	0		34.806	44.5035	13.4519
138.5	9.2939		20.91	24.2033	30.1862
61.73	1.9708		15.0176	25.972	81.7564
50.74	6.8578		20.8368	1.97115	87.1726
132.15	11.8366		33.9843	10.7555	93.3908
0	13.4572		0	17.7262	10.1704
253.66	6.0741		41.9233	25.2012	21.6638
179.72	21.7882		22.3984	54.6799	25.8835
4.95	14.9306		51.5191	7.9379	3.44505
125.49	16.1479		0.96673	57.6945	15.364
237.6	17.3675		7.7865	114.991	27.6594
86.4	20.4074		0	112.78	15.4706
104.24	0		7.6391	84.0318	14.278
0	18.8826		0	68.3368	19.6646
120.57	0		0	134.448	13.2761
55.32	9.6694		4.0464	138.133	9.9359
127.07	14.3445		0	87.1184	0
40.05	20.0532		0	119.597	5.6766
153.79	6.309		2.76592	103.272	5.0984
161.63	24.0445		0	104.07	22.2096
185.98	40.2726		0	106.868	32.3007
	31.5793		0	71.2851	44.9167
	51.1645		0	29.4441	21.324
	35.2915		0	34.7064	21.1894
	34.3821		0	46.1385	44.0789
	44.7863		0	0.0225601	22.4663
	45.941		0	6.7805	25.7316
	0		0.98233	134.116	51.0781
	0		7.7939	131.98	16.5273
	0		0	132.109	18.0785
	0		11.043	135.74	45.4563
	7.4982		0	88.9321	25.6999
	9.4036		0.19751	118.986	16.0352
	23.157		0	124.911	32.9252
	60.0349		0	78.3344	46.2898
	22.8732		0	0	22.227
	48.9902		0	4.2912	35.2345
	73.0469		33.6263	13.3291	32.6511
	83.0649		32.4149	56.9138	24.2253
	90.7685		0	53.6066	37.3253
	139.536		3.34974	37.5306	43.493
	104.973		0	15.6229	28.8803
	115.815		0	42.6971	30.2207
	64.3898		0	50.6584	9.0631
	97.066		0	40.3915	17.8447
	1.23886		24.9426	33.3021	36.9708
	25.7786		44.7875	41.1377	8.8457
	4.34967		21.6156	37.9535	15.6877
	0.91891		21.3732	67.1014	22.6659
	7.3195		27.661	8.5519	30.8715
	22.4162		71.9903	72.5732	16.9935
	0		71.5469	90.0411	18.1277
	0		85.7912	33.5323	13.0272
	0		77.7651	35.2926	26.2941
	0		121.964	0	39.6802
	0		28.5401	0	41.6415
	17.7445		0	17.5246	47.8755
	1.65665		0.67778	35.7829	52.7809
	0		59.8717	152.725	58.4651
	50.0896		29.422	157.428	52.9446
	64.5088		0	149.695	61.1966
	191.387		7.1342	143.226	70.2115
	182.079		0	90.0122	60.8965
	143.122		0	35.6665	50.3793
	140.104		0	68.2017	49.8119
	120.673		0	82.3445	10.4635
	123.208		7.4496	109.05	27.6988
	107.418		0	134.415	18.3816
	85.1842		58.7175	19.2685	21.0518
	107.793		71.4505	26.0187	22.8374
	72.5463		183.662	118.226	22.5264
	107.48		196.343	30.4644	33.7222
	152.982		191.491	0	37.0836
	168.258		182.193	0	42.7061
	76.3675		138.16	17.3624	42.4074
	88.8045		125.235	0	51.2927
	32.3885		108.614	3.30151	41.3459
	10.7011		58.8735	1.10776	44.9378
	53.9945		63.1804	109.53	43.6125
	35.6424		61.6299	117.855	44.0691
	142.992		27.1142	106.45	19.6256
	151.966		20.6609	135.114	15.6888
	171.473		29.0152	140.107	14.108
	76.6375		112.203	79.7803	51.1688
	95.359		119.688	80.6668	53.7542
	6.0174		74.8675	81.5715	44.6626
	17.0324		47.8658	84.7655	38.7875
	0		27.9474	99.803	39.0941
	4.43627		56.694	0	32.4657
	0		0	12.2396	23.2864
	22.2617		52.904	200.17	15.8797
	20.5875		70.0908	190.63	18.414
	34.0322		81.1031	201.31	7.2398
	22.8386		36.4369	170.07	18.5992
	35.9717		26.8478	183.04	4.3254
	16.4368		0	185.72	12.2691
	10.8624		0	173.78	18.5451
	16.4185		4.4068	213.3	32.6654
	11.9997		0	224.31	56.2298
	4.83525		0	238.24	54.6647
	23.9074		0	13.26	59.4014
	2.40728		0	25.18	28.0218
	15.2076		10.5039	54.5	31.5961
	55.6527		25.8386	113.59	8.982
	52.7596		30.6224	134.28	25.6899
	48.4603		41.6471	102.53	27.0196
	21.0934		1.56915	90.98	26.1921
	9.5201		10.0932	69.97	21.1914
	48.9925		14.9185	151.3	0
	16.3054		8.2565	161.31	29.6871
	29.5355		11.1468	173.42	46.0752
	31.4132		34.2286	162.33	37.2776
	36.0906		36.0583	145.53	32.5686
	35.4016		55.6017	171.43	37.5185
	47.8612		8.7429	67.35	35.8358
	33.1282		78.8628	69.72	65.1875
	12.2962		8.0201	22.96	68.3346
	10.737		0	23.71	72.74
	17.6897		21.3627	17.88	81.5287
	112.253		38.665	25.71	103.095
	84.1868		36.6843	55.57	109.512
	47.4527		27.9798	75.84	66.757
	34.4939		14.8054	71.36	80.5716
	9.7886		50.7084	77.87	43.8355
	16.7506		11.9985	69.71	33.5072
	12.9891		0	98.75	16.2257
	11.9309		26.5834	80.56	21.1873
	19.893		2.17382	106	31.2023
	68.9981		12.5842	66.34	22.0959
	7.2721		0	63.3	16.0062
	0		8.917	325.82	14.5763
	7.5447		35.7822	335.18	14.9856
	3.27428		33.0625	175.5	0
	0		31.2022	169.19	31.1904
	3.99583		25.8766	46.62	39.085
	0		27.2873	61.84	43.5701
	19.6892		2.59111	62.11	58.9707
	7.1585		86.6296	62.17	65.4421
	5.7654		53.6751	65.94	73.981
	107.983		68.7545	76.15	80.3153
	121.812		12.2794	105.44	76.1353
	147.284		0	92.32	89.0739
	138.287		6.0711	87.51	97.44
	125.99		14.9391	103.94	94.221
	142.277		10.7646	120.73	117.429
	133.987		4.0987	34.23	118.148
	167.324		14.5457	28.03	64.8732
	114.384		52.6298	25.95	67.9702
	125.782		55.0685	125.35	124.596
	104.222		20.1993	147.6	142.047
	157.625		65.6203	46.13	97.473
	187.402		6.0933	34.68	99.974
	162.97		5.7721	38.56	123.251
	123.642		9.6947	319.44	125.84
	104.328		0	314.75	148.774
	109.776		9.3727	302.94	157.287
	76.7731		0	309.88	155.06
	47.5736		0	297.65	154.531
	124.968		0	295.86	112.723
	150.833		0	289.09	121.201
	62.3953		5.8201	155.8	115.046
	43.3525		13.1913	165.68	158.33
	99.91		28.7405	197.31	98.46
	33.2615		34.4259	227.37	105.207
	4.06466		101.829	220.3	109.411
	5.2102		131.068	173.82	110.439
	0		149.949	146.62	117.734
	3.67152		189.055	73.27	126.283
	0		194.189	87.48	120.914
	0		172.091	116.8	90.441
	0		160.119	139.91	95.119
	0		119.254	110.94	154.705
	0		105.553	114.41	123.556
	5.6101		112.113	102.14	127.144
	0		104.386	115.22	118.758
	9.8667		70.5459	161.55	123.502
	20.6963		75.2731	145.11	113.883
	0		149.62	151.08	112.372
	9.9819		129.259	161.22	94.397
	8.0664		155.81	115.7	98.493
	24.8837		106.779	130.65	98.01
	0		74.0415	45.49	76.6871
	0		96.492	48.47	65.5989
	0		22.112	63.25	63.1883
	0		28.1314	61.68	72.7313
	0		36.0014	0	81.9019
	1.92313		28.3005	39.63	64.9081
	0.80165		0	25.29	52.7206
	31.2417		0	28.33	48.6398
	38.2955		0	25.19	43.7701
	20.1865		0	4.17	57.7318
	0		0	11.54	59.2105
	0		0	17.1	53.31
	0		0	22.15	57.2804
	33.2972		3.22579	20.86	69.6294
	16.5974		5.1172	5.8	86.0594
	5.0527		14.4817	100.5	92.0294
	24.7425		5.8195	127.01	102.201
	67.3645		11.7175	128.31	109.165
	51.9587		0	149.24	30.588
	33.7656		0	135.7	39.1225
	26.8043		0	161.71	51.1303
	34.3601		0	204.1	46.1507
	65.1471		0	119.27	45.5443
	64.5895		0	236.29	48.2181
	79.7026		0	237.81	50.912
	95.055		0	204.07	143.24
	88.656		17.1313	228.64	141.761
	70.9281		10.8729	229.19	157.277
	48.199		17.124	225.53	143.828
	38.9306		4.7663	211.86	1.68449
	32.9524		6.9583	232.85	8.6629
	37.4337		26.1276	262.53	5.9982
	33.9172		26.6193	137.55	0
	25.9937		20.2354	163.02	0
	62.2291		18.4201	114.51	0
	45.3246		20.5568	149.03	0
	54.2388		9.507	139.19	0
	52.0499		0	126.72	0
	63.2942		0	196.79	0
	65.3901		59.6649	163.33	0
	71.582		58.9201	150.05	0
	109.67		50.4587	17.97	0
	120.324		30.3873	41.29	15.8096
	123.714		33.4145	161.1	0
	162.162		33.9094	169.12	17.6224
	149.968		69.1865	155.43	25.8352
	171.005		85.0367		28.7081
	184.593		94.871		34.2129
	187.232		100.651		25.7833
	189.994		87.9373		28.8541
	189.762		87.156		29.8907
	188.31		65.8103		35.8814
	212.855		44.8889		35.3543
	192.801		0.39351		25.8621
	185.227		8.6659		29.5048
	172.404		24.8268		30.7649
	197.561		32.0166		15.7044
	222.083		49.9526		2.47635
	147.989		3.10296		1.31974
	138.614		0		0
	128.102		24.1368		25.9489
	92.029		51.2565		30.0879
	107.377		58.5853		37.5686
	98.15		61.1979		40.8207
	128.865		52.4079		45.0888
	130.401		55.5699		36.9356
	105.288		118.483		39.6896
	92.8715		124.785		25.6013
	89.9763		118.824		35.0721
	101.027		170.155		22.6827
	117.428		165.643		24.4887
	68.7877		182.616		36.2496
	74.8813		206.669		11.7297
	128.406		220.538		19.5992
	140.724		173.965		29.5244
	0		170.609		32.8636
	0		189.627		0
	13.8124		204.293		10.496
	29.5947		142.904		12.6192
	25.7933		131.184		12.9375
	5.585		120.434		3.44005
	0.69769		118.987		19.8624
	0		101.46		26.8419
	18.3568		105.788		30.9551
	28.7752		127.365		11.0742
	56.7146		120.134		12.3323
	71.208		98.586		17.0754
	48.4382		112.66		15.0805
	32.9586		100.231		21.0434
	68.7841		108.586		29.6432
	115.691		78.4002		8.4774
	136.252		73.4198		21.6552
	90.0123		95.061		15.4323
	134.362		0		32.5649
	137.304		0		33.1805
	124.652		0		33.8458
	128.389		2.59111		24.2423
	151.952		0		17.3562
	157.371		4.2692		36.9382
	0		15.2837		13.4769
	0.75424		26.8927		15.1307
	28.474		27.9072		31.4183
	0		38.5007		37.5816
	34.2827		27.821		0
	21.6052		19.447		2.25081
	51.9582		23.2012		10.4323
	67.5262		4.7895		28.9864
	29.0288		75.0528		33.9843
	77.0657		56.8561		33.9144
	66.2916		61.2979		4.2716
	76.4314		41.1602		20.0539
	77.7973		38.1074		2.75858
	78.6031		58.0401		0
	110.788		73.4458		22.3984
	124.876		73.7039		51.5191
	143.675		120.689		31.1572
	124.115		107.307		22.0107
	153.175		101.5		3.44917
	149.909		119.312		16.8002
	157.02		42.2533		25.4784
	169.552		41.1444		29.6627
	187.575		126.317		23.6557
	185.699		136.74		10.6355
	185.672		139.547		5.434
	193.11		150.944		14.0514
	212.095		141.279		12.2615
	199.869		144.369		0
	196.298		123.152		39.443
	199.747		99.336		0
	197.612		116.402		3.7373
	171.237		141.767		15.0333
	120.407		145.068		17.1942
	176.276		155.871		40.2279
	161.513		20.6074		34.8788
	177.406		0		26.4575
	182.169		0		0.97502
	47.8174		26.974		0
	39.285		49.1562		0
	49.4977		50.4582		0
	15.8377		57.3089		1.91167
	0		34.2697		0
	26.4782		61.1027		1.19072
	82.9377		74.9314		0
	93.3475		81.1753		0
	92.0968		100.087		16.6186
	61.8598		101.593		0
	67.4104		119.917		6.6911
	88.1095		108.885		0
	104.038		111.586		0
	166.488		107.759		9.4176
	106.503		131.062		0
	25.3856		134.33		6.6558
	0		141.639		0
	0		161.241		25.1335
	0		164.319		40.7382
	0		151.699		0
	8.1583		159.647		0
	42.7184		162.339		0
	39.6874		186.075		7.3463
	95.879		186.306		0
	15.3267		190.915		0
	108.644		182.428		0
	110.417		210.595		0
	158.608		210.728		0
	170.33		203.532		0
	175.727		199.841		1.88413
	200.549		175.791		5.1531
	179.691		168.311		4.1595
	206.563		169.646		0
	230.074		163.231		0
	243.214		190.61		0
	210.295		213.377		0
	236.977		200.334		0
	234.017		203.836		0
	175.92		199.651		0
	143.512		168.797		5.5423
	211.822		178.508		0
	237.718		182.315		0
	223.572		92.0041		0
	225.776		34.1573		0
	192.442		35.6861		0
	129.625		34.6162		0
	138.562		1.04034		0
	124.961		0		0
	132.422		0		0.92611
	116.168		63.6692		0
	94.6346		81.4377		0
	89.5357		63.2463		0
	80.8816		173.715		0
	33.9926		143.212		0
	86.779		152.032		0
	71.0056		105.003		4.013
	71.6079		91.2784		4.3209
	109.026		0		7.7939
	98.4		10.834		5.6026
	74.2629		1.5		7.8601
	95.95		0		0.36855
	97.328		0		0
	32.8648		8.5461		2.6274
	46.2041		7.7939		15.5041
	24.1258		17.8382		15.4385
	12.1327		58.3468		19.6438
	87.2092		52.7927		24.4123
	96.502		85.7352		13.1364
	130.202		0		5.4968
	116.523		50.3621		11.9572
	146.581		59.3527		3.5686
	174.947		102.131		18.8687
	152.171		210.124		15.1943
	142.979		182.214		14.1346
	123.467		213.467		1.5
	122.517		249.555		0
	75.3942		229.936		1.80866
	135.674		235.967		22.078
	159.259		216.038		9.3917
	89.9439		211.478		4.3254
	127.645		221.299		6.3606
	153.79		138.302		0
	114.499		229.616		1.47255
	72.6198		160.748		0
	39.6928		242.66		1.4585
	74.2087		225.366		0
	74.4107		207.927		1.80866
	38.5167		204.347		1.24501
	29.2528		156.699		0
	84.7409		128.064		0.85194
	2.35194		127.146		17.3826
	0		97.388		24.2083
	13.623		109.568		4.2057
	0		86.5908		0
	22.5391		133.12		4.3952
	9.7121		143.029		0
	13.7223		101.035		0.36855
	77.8221		96.678		4.0455
	12.4238		6.3115		12.8603
	46.062		174.521		18.0737
	136.976		79.5359		27.3334
	151.737		153.203		24.8771
	198.54		85.7419		41.9337
	229.168		92.058		27.5656
	227.577		78.5738		29.0659
	242.394		59.7678		13.5961
	219.155		54.1361		4.809
	183.719		42.7835		21.166
	178.607		0		33.6263
	190.145		0		3.42242
	150.18		19.3148		28.1264
	138.614		79.562		52.16
	50.5582		189.476		55.9102
	191.986		168.263		42.5706
	117.137		155.654		49.9518
	89.2099		162.949		55.7816
	140.387		150.671		42.5471
	178.387		113.44		9.7254
	189.77		101.367		7.608
	167.784		73.9539		33.917
	189.511		53.9266		50.3974
	202.605		93.1225		49.6645
	233.492		82.3445		34.3438
	63.2506		73.8942		57.7681
	5.2498		69.6029		45.5659
	10.0081		188.51		51.6499
	44.8851		145.314		42.1611
	63.5442		171.083		29.2263
	219.231		175.064		0
	206.597		138.187		0
	192.656		72.4683		0
	163.029		50.063		0
	65.4154		47.3378		0
	19.1181		24.8911		0
	70.246		76.3373		0
	65.7067		34.2858		0
	43.5447		85.7917		0
	25.8887		44.345		0
	44.2461		141.854		0
	38.0815		201.692		0
	34.8627		9.8095		0
	13.9928		0		0
	43.2774		41.1164		0
	2.37349		60.7682		0
	13.9009		78.4679		0
	92.9737		76.3782		0
	145.931		125.596		0
	148.694		161.488		1.38321
	157.933		169.003		15.865
	116.788		196.329		0
	32.9101		199.819		0
	21.3316		231.993		0
	3.62306		215.753		0
	7.5745		243.947		0
	0		212.655		0
	0		153.169		0
	1.96158		119.406		5.7317
	59.2002		103.685		0
	65.6639		135.985		13.1878
	28.8649		46.9662		22.274
	109.887		33.588		0
	133.179		47.5044		32.1173
	121.825		67.3062		30.7832
	213.851		69.8634		32.3817
	103.507		81.2571		16.819
	83.0803		166.041		17.2944
	118.001		198.782		9.5079
	24.9402		215.963		16.5755
	39.8809		217.113		0
	43.7175		236.867		0
	70.0079		5.5322		0
	0		34.5409		0
	10.9835		36.6799		0
	55.4515		237.304		15.1819
	51.2162		208.973		13.1732
	67.1906		202.059		42.0972
	81.419		179.73		35.7922
	81.9597		139.443		38.8697
	81.311		124.977		52.6127
	79.4479		78.913		44.7582
	113.502		54.9783		62.9135
	157.442		66.4179		0
	206.239		57.6994		0
	214.656		43.2529		58.9831
	221.721		37.4228		60.3179
	226.881		46.7991		71.9903
	155.896		15.0387		85.7912
	145.862		33.9138		68.0846
	77.1884		62.0983		71.2676
	95.912		46.2878		68.2338
	29.4322		0		138.036
	22.6315		10.9621		84.6793
	0		1.49961		101.447
	0		22.1906		115.075
	17.5134		23.9836		112.319
	12.9605		32.5587		100.506
	14.4857		84.3723		125.823
	8.0639		159.138		8.6239
	58.36		144.601		45.1586
	60.5326		141.098		34.5696
	79.7765		122.473		62.9897
	74.7418		113.403		62.4249
	81.6664		102.253		56.2614
	109.757		7.2484		61.3573
	132.559		4.4747		77.6423
	125.043		34.0469		74.0975
	200.915		45.51		114.117
	150.229		60.8014		113.508
	130.485		73.5177		102.582
	128.294		109.957		97.403
	101.618		127.907		95.566
	118.256		112.815		74.4552
	90.845		195.371		66.1014
	131.069		205.013		6.5794
	74.9878		111.854		0.19751
	54.3799		102.282		0
	25.2569		0		10.1066
	45.2999		6.7453		1.32967
	7.8656		13.1248		25.9132
	0.16478		52.6289		38.2822
	49.0909		77.9479		34.574
	52.8036		80.0988		50.5998
	72.2943		137.653		62.2029
	72.6105		214.122		42.4328
	76.4715		147.512		0
	37.4648		100.943		24.2786
	12.6059		92.4082		0
	5.9278		75.6884		5.14
	42.5131		84.5536		0
	47.474		104.111		67.9453
	84.3085		0		115.178
	81.7294		16.0134		99.764
	105.062		17.168		100.352
	141.745		19.1287		48.8416
	157.482		30.1165		73.3346
	217.052		53.9264		19.4299
	197.701		67.7567		20.3179
	21.5164		92.5928		19.2235
	123.536		74.1896		20.2908
	138.737		93.992		10.9712
	155.626		82.1181		8.5917
	106.285		94.575		0
	145.959		75.2087		0
	117.8		69.0695		0
	104.625		184.715		0
	133.543		206.326		0
	74.7286		185.576		0
	121.192		179.451		0
	144.706		169.84		0
	140.055		176.713		0
	47.3008		137.548		0
	97.708		145.041		3.09089
	131.202		98.707		0
	135.182		53.1972		0
	116.017		44.005		0.52167
	154.371		31.929		8.9329
	0		38.867		0
	20.234		71.3705		0
	69.1522		8.5328		0
	76.1885		36.8182		16.2445
	5.4379		47.5909		16.7019
	47.544		30.4615		21.603
	60.1596		56.5438		29.4774
	93.8504		84.4988		4.687
	128.459		63.9187		38.6705
	161.669		47.8692		3.8889
	193.734		25.0624		0
	221.659		20.6148		13.4999
	230.395		30.6375		8.2861
	231.528		68.7857		22.48
	232.033		6.0432		21.6608
	160.36		0		4.5279
	110.508		0		11.0896
	87.7792		31.4128		18.4367
	84.9968		61.199		15.6059
	53.9602		62.9685		35.2476
	33.333		70.3559		28.1846
	0		12.7018		35.9695
	6.8803		70.7133		47.69
	27.2335		33.9241		58.7175
	17.8403		60.1461		63.0088
	27.5643		87.1421		36.7067
	51.3512		80.2294		55.8768
	20.9088		140.245		47.8057
	74.99		154		115.635
	6.3672		158.271		143.468
	11.1967		218.149		165.954
	29.0484		205.527		178.849
	0		209.34		183.889
	23.9691		143.126		178.536
	54.189		40.646		176.993
	70.1066		18.9458		145.337
	79.58		133.832		143.667
	84.9527		24.8373		153.812
	65.5329		109.014		148.769
	123.368		141.724		151.298
	132.98		147.296		119.146
	155.68		179.016		85.1429
	208.888		94.621		83.6842
	200.559		95.03		97.223
	215.858		93.1114		109.78
	194.054		104.785		94.282
	206.283		151.464		87.3252
	237.958		137.367		86.5896
	237		157.504		71.0463
	225.608		112.223		66.0332
	177.003		126.706		61.212
	186.985		102.595		63.1804
	148.492		123.819		61.6299
	137.904		132.709		27.1142
	113.489		122.063		10.5486
	107.355		57.7368		6.718
	161.185		39.4303		9.9071
	148.58		68.1908		97.311
	211.333		102.043		105.98
	219.361		96.208		142.902
	236.016		50.3268		151.482
	246.179		4.3193		143.693
	193.535		18.115		75.9364
	217.274		57.2879		83.9344
	240.186		107.318		29.0152
	207.271		144.893		112.203
	162.331		148.082		131.123
	70.9341		57.5697		202.806
	40.6333		10.2332		168.204
	66.4861		14.4981		27.4376
	12.9707		96.59		30.8885
	2.36842		79.9985		24.9833
	0		133.793		36.97
	92.709		162.216		37.3799
	97.053		178.386		27.9474
	64.0353		48.9911		32.6331
	141.849		6.7273		56.694
	209.703		14.4311		44.0788
	163.193		12.8436		141.492
	191.072		0		150.664
	189.502		20.7881		106.688
	201.622		4.6683		119.528
	198.531		12.652		4.3658
	191.889		101.255		17.7103
	162.94		200.44		0
	144.076		226.147		10.4986
	170.822		177.489		3.02364
	135.682		89.2526		0
	181.49		85.655		0
	164.045		76.0849		26.6355
	169.6		57.0132		29.9942
	157.129		50.2567		9.6864
	150.234		3.923		44.6483
	144.686		0		24.3118
	131.912		7.4687		0
	119.165		5.3803		17.0958
	89.9904		2.63896		75.3248
	65.6656		16.3295		88.7501
	72.4515		15.5548		89.7895
	53.3883		20.3587		3.2219
	29.8301		23.5281		7.9258
	0		59.5203		37.3459
	26.8553		80.43		42.1701
	0		73.49		75.1375
	62.014		27.5484		108.44
	150.359		0		24.7584
	139.225		15.8601		69.3632
	164.353		62.0888		98.628
	194.751		68.7135		160.976
	164.207		51.8923		125.182
	113.732		112.104		93.859
	76.8489		109.47		64.6781
	64.3173		81.3244		81.1031
	8.4895		133.034		48.5746
	8.0849		143.655		30.8375
	10.1959		209.766		25.526
	21.6003		215.342		28.7985
	38.2994		221.217		5.1185
	13.0581		206.539		26.1411
	106.443		237.143		29.0773
	42.7445		235.026		27.5924
	48.8458		226.88		19.8445
	77.2058		222.635		11.4001
	33.673		201.333		6.2666
	24.9286		213.982		0
	50.592		227.478		0
	0		227.08		0
	78.8844		216.822		0
	103.441		207.683		0
	117.357		151.699		16.6752
	106.016		194.664		9.0355
	126.358		145.546		0.83647
	112.758		136.404		4.4068
	113.248		128.916		16.2531
	132.502		130.825		13.6441
	103.685		119.9		5.3578
	92.8914		111.989		6.9713
	86.9439		128.514		10.1801
	78.9894		114.72		0
	10.5171		159.685		0
	20.1028		185.952		9.7005
	135.269		211.705		5.1172
	140.045		214.848		0
	112.835		185.411		0
	111.835		120.596		0
	118.956		205.1		0
	127.547		209.833		21.669
	110.833		119.1		6.8076
	99.741		222.915		13.5813
	97.983		250.059		4.059
	122.433		217.861		32.5463
	3.53121		244.53		3.864
	15.8663		170.689		40.4727
	0		227.881		52.7813
	7.3776		250.06		39.1623
	114.258		223.195		32.5322
	175.834		173.938		21.3386
	2.50993		160.831		32.7878
	131.185		38.3706		23.0386
	187.173		31.559		0
	42.4452		0.86842		0
	5.8318		0		4.515
	15.2175		0		29.725
	20.1364		26.2872		38.073
	0		21.8454		32.179
	109.582		6.5954		38.3918
	118.042		9.6882		42.285
	41.9398		59.6271		39.8812
	47.5748		90.7929		47.6323
	12.9488		89.6207		37.5381
	2.39071		149.716		37.2906
	57.4205		224.526		32.9498
	69.1442		180.849		41.6471
	120.848		201.097		20.8285
	64.4245		171.158		14.3048
	136.713		141.668		26.3772
	103.059		206.44		28.5201
	94.9841		165.18		15.3357
	55.3276		217.849		28.2019
	65.0682		178.518		14.6479
	135.881		118.896		11.7337
	101.545		188.312		3.5
	66.7771		193.578		0.91846
	1.03455		201.092		7.5282
	14.789		168.766		9.3624
	24.4047		175.735		4.7159
	0		161.185		7.7554
	93.1188		148.734		6.3855
	110.858		127.839		21.9404
	90.6288		127.568		17.2453
	92.9984		79.122		8.2565
	91.3416		64.0907		11.7415
	71.1243		8.8527		80.492
	63.0432		9.9751		3.33525
	0.26769		0		17.2904
	6.0791		0		41.8189
	24.1129		1.98195		42.2374
	71.8597		4.8954		49.7999
	73.6367		106.586		34.8064
	70.1038		108.385		31.5292
	54.4025		166.851		27.4416
	33.3772		162.839		22.4074
	33.005		133.496		26.862
	9.8401		136.488		23.8603
	6.2338		160.385		18.6028
	11.6734		98.908		16.7173
	39.3062		75.3489		17.852
	10.8727		38.0598		88.7515
	30.0908		11.5581		84.0921
	46.9268		78.5265		74.4157
	48.1971		81.3283		86.5689
	20.5551		89.4893		79.1766
	43.8764		82.6599		82.0492
	11.5661		11.0426		61.3666
	45.3815		90.2258		4.6611
	11.2549		68.3877		77.4258
	36.324		41.6118		19.5934
	49.4349		50.9519		24.3073
	50.2879		27.5795		19.8999
	30.4491		59.2811		0
	2.40728		110.312		0
	49.8427		114.948		0
	51.8671		94.977		19.093
	0.21316		74.4042		14.0708
	32.6646		77.4657		21.1615
	12.5586		90.6623		31.1607
	21.5862		84.6015		47.7133
	14.7438		109.125		35.2621
	16.756		150.24		37.0448
	0		150.221		32.6616
	61.0536		155.856		26.8837
	61.3652		138.148		33.8097
	14.6125		130.221		40.4532
	27.0885		120.596		43.2702
	0		112.126		45.1758
	4.58213		51.5036		28.0598
	23.7981		84.5768		45.8493
	45.098		41.5164		43.8199
	62.9657		0		18.787
	84.6152		23.4304		20.3324
	28.3966		1.00993		15.7788
	17.9476		224.423		9.5926
	8.6639		183.069		0
	64.0755		109.083		10.8798
	61.698		103.088		15.7337
	78.9811		9.1723		17.7496
	132.43		52.7072		8.5679
	5.4506		40.4398		14.7053
	41.7542		46.9094		22.5066
	0		7.098		10.2262
	6.8305		32.018		28.0355
	18.9455		47.215		35.2462
	0		86.0884		28.5926
	33.6237		55.9065		25.4919
	89.1524		28.6687		19.8238
	104.676		152.241		26.6698
	98.79		158.135		28.205
	113.158		127.062		12.4898
	97.624		101.559		19.5742
	125.031		91.8963		1.68168
	149.591		108.618		46.2664
	156.985		126.958		51.667
	108.846		93.4202		40.5114
	153.527		100.402		43.7798
	82.7043		41.9551		40.1674
	100.758		51.9284		38.67
	72.6108		82.9352		36.1345
	159.415		0.24007		6.8654
	170.555		0		40.1966
	180.691		10.5584		33.9016
	173.106		27.4368		25.4286
	174.208		0		18.0342
	175.848		5.4983		32.719
	142.439		27.8407		15.3888
	11.2231		112.997		52.6202
	29.3183		109.358		47.6254
	68.3316		90.0671		31.7031
	31.3428		102.276		5.6163
	0		29.2068		0
	56.7563		65.269		0
	154.533		142.633		1.33467
	142.336		136.361		26.9139
	100.535		127.671		3.03246
	116.751		148.401		0
	146.145		118.714		1.45068
	128.081		79.2371		1.4312
	50.1681		83.2584		16.1897
	19.021		67.1943		3.5173
	30.564		52.3929		46.9123
	44.2165		9.5849		44.8891
	70.5357		0		15.8256
	157.634		0		32.4701
	160.759		0		22.6863
	106.425		0		25.0151
	159.57		48.3196		25.8766
	115.409		71.6537		7.2484
	110.81		83.8779		42.0196
	106.596		98.808		47.0182
	116.878		96.774		91.2639
	67.5272		9.9525		92.404
	72.2785		14.0654		92.0681
	37.8884		14.1401		86.6296
	67.1161		13.9559		67.1817
	32.2663		32.3219		89.3723
	113.541		27.8217		8.2886
	59.5412		40.6112		8.1572
	62.8612		19.0385		16.9597
	29.156		41.0139		1.87924
	66.2071		26.6142		14.9322
	25.3572		35.5072		12.0853
	27.2887		48.6024		6.7273
	49.5149		43.9102		7.3229
	74.8914		19.3148		0
	62.0022		44.0338		3.9929
	39.409		17.4696		9.7151
	15.1527		32.8481		6.4829
	48.0069		48.3486		17.553
	0		43.8815		30.5404
	7.5585		16.4471		0
	22.7162		21.3073		3.08213
	33.3002		34.3956		0
	29.0061		43.427		3.02364
	75.586		15.0966		0
	89.2396		40.2087		10.7646
	83.7003		9.034		0
	77.9491		15.8518		0
	91.2091		20.8499		2.85544
	77.3852		18.9742		7.4847
	68.6144		23.7357		13.5151
	79.9367		24.2147		35.6446
	77.0016		58.4202		41.4082
	62.4653		11.656		55.181
	96.357		13.674		63.9324
	79.9842		16.3006		57.9619
	95.139		0		51.1467
	68.4717		67.5346		39.2813
	17.9474		24.5566		55.0685
	0		64.8512		32.9109
	105.797		21.4658		9.0018
	93.0242		15.2069		12.685
	97.9		37.3063		6.0447
	85.3681		82.9371		1.72654
	80.2074		53.9234		0
	78.925		72.7669		1.75248
	104.149		95.326		0
	0		77.2428		12.2223
	53.8414		92.3865		1.77428
	4.7447		98.504		0
	4.74572		96.697		0
	2.02167		31.894		0
	16.2618		33.6065		0
	31.3874		69.737		9.3727
	23.9142		79.7958		12.8806
	92.0033		82.2098		6.7882
	77.1807		147.392		13.9576
	75.2788		150.817		0
	72.6236		56.8977		6.4211
	109.212		111.658		0
	90.0342		98.14		0
	134.035		109.69		0
	184.286		143.868		2.62291
	186.25		141.091		5.7969
	205.335		198.819		0
	36.6119		162.814		2.62452
	30.6201		79.3329		5.8201
	33.3742		149.336		11.0211
	16.0415		150.181		0
	13.4697		179.191		18.4608
	5.2678		52.751		11.4954
	0		55.5497		4.002
	16.6562		62.2948		4.7688
	188.838		94.794		0.38973
	29.7946		71.2221		24.9784
	0		108.226		27.8054
	1.65665		86.5886		9.488
	2.51963		131.242		23.6453
	1.01124		126.4		25.6283
	24.1799		117.7		0
	44.94		70.0382		89.8975
	5.1925		20.6097		86.7897
	22.6629		129.467		101.829
	16.5966		104.925		119.852
	9.6924		90.8327		145.784
	13.481		86.3888		149.558
	0		139.646		143.572
	50.3432		119.48		132.993
	20.1925		109.31		129.91
	61.6756		52.3861		131.402
	65.5679		64.68		136.193
	11.9381		70.7785		132.487
	18.8203		58.1177		169.903
	51.644		45.2774		173.823
	42.236		28.6881		162.012
	0		54.7833		173.183
	0		65.6161		152.588
	35.7211		76.636		121.578
	0		97.345		116.356
	9.3245		93.875		120.781
	46.2944		79.6836		124.744
	21.7553		83.2671		111.256
	21.644		57.7962		103.34
	32.1966		55.8869		102.722
	27.1806		36.328		139.816
	34.6876		43.8046		171.49
	26.109		26.9022		154.284
	32.7114		63.9342		167.788
	39.1348		33.2594		164.034
	35.355		48.0149		194.189
	8.1236		65.3571		196.25
	51.6004		35.7674		185.902
	68.5286		24.5336		172.104
	63.2954		44.4493		177.088
	97.554		33.0541		174.447
	124.8		27.1889		180.505
	28.4845		56.5294		183.078
	121.563		0		99.14
	105.828		35.6568		119.254
	123.067		50.8212		117.467
	23.4051		65.3524		111.875
	26.6778		37.6572		99.025
	82.2801		28.0856		109.368
	6.0684		54.3784		102.828
	36.2511		77.4937		108.276
	42.048		62.6532		112.69
	94.9745		75.4564		110.669
	144.178		67.1144		124.172
	176.613		75.5016		100.483
	201.331		58.2556		71.3905
	122.917		20.2121		64.6313
	149.018		38.2252		64.68
	113.331		93.639		61.7678
	86.865		84.5023		79.2327
	52.3114		111.885		79.9376
	24.074		55.6938		90.8302
	213.965		21.307		46.0736
	197.236		19.6882		107.801
	132.712		38.2143		98.737
	103.546		83.2115		94.441
	88.5694		69.5219		104.996
	113.1		59.7853		137.316
	58.9793		65.0562		128.018
	74.4153		70.09		149.333
	88.699		0		155.609
	54.4305		0		155.81
	50.9676		8.6701		91.7152
	0		12.5364		66.3305
	9.1598		11.7066		64.6366
	13.2212		30.4848		42.2393
	67.2156		34.4194		27.222
	47.2108		37.7109		21.5582
	75.5758		0		11.9572
	73.4904		33.2967		49.2117
	108.229		34.6802		68.2815
	86.0629		18.617		79.0389
	127.763		30.6719		95.929
	167.358		43.6604		98.41
	3.25248		4.4858		103.306
	6.1683		12.9422		100.819
	38.6171		16.834		106.154
	102.778		22.7881		0
	126.607		7.2784		0
	115.788		19.2881		0
	210.846		2.00804		15.2847
	125.597		61.0368		22.8892
	183.719		75.1073		14.9867
	230.644		45.8636		27.2547
	212.687		117.221		0
	163.656		108.367		0
	6.054		203.835		0
	2.57408		151.77		0
	80.8728		114.581		0
	64.9133		26.9138		0
	133.998		31.8742		0
	125.162		56.5257		0
	68.5022		49.181		0
	100.212		12.9699		0
	65.9968		0		0
	22.9913		221.39		0
	12.5966		47.0449		0
	28.3913		30.6984		0
	14.0629		53.0586		0
	68.283		11.4978		0
	47.3604		0.15665		0
	60.1849		5.0984		0
	69.4369		16.735		0
	111.038		38.7851		0
	137.995		47.9559		0
	163.619		22.3473		0
	189.627		19.0809		0
	164.857		29.6882		0.7363
	187.56		16.3427		0
	181.602		28.8742		0
	90.9111		29.6378		0
	53.4351		36.3479		0
	93.1142		23.7721		0
	80.2304		0		0
	44.4842		5.4968		7.6282
	9.1689		3.8421		0.15665
	20.8206		0		0
	53.114		52.9437		4.3998
	29.7076		0		8.9478
	44.6614		0		19.1963
	18.6496		0		15.2945
	44.2624		0		0
	32.0598		21.0564		0
	33.7687		9.3565		0
	22.535		0		0
	54.1944		17.467		0
	87.1484		25.258		0
	59.3669		6.3981		0
	70.5981		51.5681		0
	61.3637		17.8131		4.6637
	98.242		29.5751		1.97323
	107.58		6.2336		16.3461
	137.472		22.9869		21.7794
	62.5864		5.297		3.20284
	76.4863		0		11.7208
	95.816		0		4.325
	71.3858		26.9524		11.4502
	7.0117		47.2908		3.38541
	54.4086		0		0
	48.316		0		5.1172
	47.4529		6.2231		0
	20.1743		30.7065		0
	22.2218		30.6966		0
	51.5409		25.6806		0
	99.393		33.1876		0
	63.8595		34.6028		0
	27.8271		31.2838		0
	23.537		27.6795		8.0789
	50.9594		37.8473		14.4817
	49.4174		39.8947		17.1743
	52.6194		89.6828		9.6705
	94.2021		81.1352		3.8296
	131.392		72.7817		7.1123
	121.411		79.8433		8.4819
	106.75		137.561		1.27826
	108.602		77.5848		0
	99.522		130.749		0
	104.068		143.183		23.3837
	92.565		48.0672		18.4882
	76.1646		21.2644		0
	98.044		28.2085		0
	100.535		53.2761		0
	93.854		80.7801		0
	99.334		34.2267		0
	105.132		25.6781		0
	110.646		30.1628		0
	19.9511		39.4707		0
	4.98977		0		0
	0		57.8115		0
	118.721		34.7511		0
	41.139		27.8905		0
	40.8622		64.37		12.4251
	3.67973		89.5188		10.0007
	34.761		83.3588		29.7417
	28.4381		0		24.5709
	40.9604		0		26.9329
	95.274		139.094		18.6865
	81.9486		179.844		0
	16.6883		184.051		0
	34.5044		93.85		0
	7.2995		107.197		15.0171
	8.7665		65.9995		0
	24.0733		57.4793		0
	20.4325		63.3288		8.4713
	2.95583		82.7682		13.6508
	0		42.1855		18.3925
	0		45.427		24.526
	0		47.6199		26.1276
	0		19.3371		22.1558
	22.2777		11.9642		28.5377
	48.7863		11.6046		19.4424
	58.8265		42.5312		20.647
	68.7979		30.4314		27.35
	66.9021		51.9499		25.7554
	69.0884		60.3643		15.0974
	66.7411		1.72919		25.6928
	50.9917		65.2048		24.1891
	98.11		86.403		18.6159
	89.0305		126.263		17.8619
	0		161.886		12.5495
	0		24.1873		14.1616
	6.2998		9.1577		18.5669
	3.25248		12.4387		3.5527
	13.7676		28.6171		0
	16.0726		19.7306		2.10059
	16.3268		58.2665		0
	0.27185		109.18		0
	50.99		130.747		0
	14.9614		136.983		0
	8.5184		165.619		0
	17.4913		154.845		0
	5.2727		172.636		41.6016
	0		218.778		43.9369
	2.23504		200.328		48.9612
	1.23886		0		46.0587
	0		178.938		51.7369
	96.409		211.187		53.6029
	75.0298		162.156		57.3272
	40.7394		40.0198		50.6487
	83.3136		53.2316		59.6649
	35.0462		91.7242		62.936
	45.4419		72.5407		63.1909
	20.7508		29.6126		37.5684
	3.30211		32.8901		50.4587
	13.4201		49.3072		58.9045
	0.87436		23.9845		44.9092
	15.7507		12.5629		31.9358
	37.8491		58.8215		30.3873
	48.1073		33.5723		33.5942
	30.5247		147.871		38.5172
	44.94		90.7913		39.7165
	45.7815		128.008		43.4959
	49.7123		161.39		43.1713
	41.2504		169.285		43.3516
	13.3514		175.779		39.0307
	43.0316		211.952		37.0214
	40.4481		195.071		30.3624
	7.3324		180.371		25.3043
	0		186.06		32.4255
	45.9244		177.741		33.9094
	5.2498		180.384		36.826
	0		89.4111		44.8853
	0		30.7819		47.0807
	0		83.689		49.1777
	0		69.9943		64.313
	0		41.3225		68.0204
	22.1843		31.3877		71.5147
	31.9596		23.9005		66.7176
	2.96998		25.8434		63.6471
	32.4573		23.3492		50.1133
	45.9577		31.5226		82.3874
	61.3928		43.7364		85.0167
	53.3347		42.8652		80.3696
	51.0219		95.679		70.6527
	37.375		83.1487		78.2026
	15.7099		52.5727		85.0367
	7.8855		44.7488		83.8393
	38.9469		52.984		87.6814
	0		39.1225		93.505
	9.5632		63.4398		90.4528
	1.77147		92.1295		96.003
	13.3757		65.9632		106.457
	2.93637		96.644		111.878
	0		140.478		105.879
	68.6984		52.5826		103.078
	45.8544		81.0278		100.958
	5.2133		80.3324		87.156
	42.7605		66.6746		80.8981
	55.3225		51.1002		69.4281
	50.2327		69.9352		79.113
	151.735		5.5117		71.2657
	144.687		60.8813		82.5023
	97.211		39.6612		88.8006
	142.656		48.1124		73.2696
	131.531		19.627		53.3515
	131.655		0		49.1814
	41.5676		4.9941		46.699
	119.049		15.9137		53.1931
	101.347		107.158		53.8091
	82.4761		109.835		37.3007
	87.9541		96.637		39.8148
	96.453		112.959		17.0966
	59.2186		109.316		24.0223
	13.3085		104.445		24.8268
	99.081		75.8683		26.7617
	122.668		26.3271		29.7458
	95.527		23.5985		37.4482
	99.67		35.9802		48.4419
	47.4892		136.555		48.3195
	92.265		132.604		60.5156
	50.8263		122.327		45.5983
	20.6791		107.961		37.5451
	45.0063		96.658		14.7502
	46.2037		101.536		18.0844
	18.6469		73.8115		10.9825
	49.9763		61.1832		6.3331
	140.406		100.684		0
	20.367		98.555		32.4172
	0		70.8013		36.7258
	0		80.0804		21.8995
	61.5124		104.207		16.2037
	0		98.409		41.0394
	123.762		103.632		43.8246
	125.862		112.691		40.1125
	58.8912		150.563		46.4665
	52.7572		52.1589		64.8102
	42.7007		53.617		58.2995
	60.3992		10.8978		61.1979
	85.7708		0		51.3048
	86.9673		0		52.4079
	52.3983		36.3595		73.6017
	53.4683		142.496		61.6487
	25.694		136.301		82.7631
	71.8847		134.201		78.7906
	94.137		168.113		70.8841
	58.0188		37.6695		83.3368
	41.9778		44.4074		78.3948
	32.9264		39.1343		71.2089
	39.8037		66.171		91.2941
	12.5753		0		90.8247
	51.4697		4.7676		102.29
	157.608		82.5931		102.213
	161.773		13.2624		109.328
	166.473		17.0692		110.872
	169.214		20.0123		115.985
	173.401		0		125.022
	186.354		0		138.449
	156.819		0		152.806
	132.795		0		158.073
	157.954		0		178.921
	154.963		0		168.575
	125.598		26.1357		164.079
	66.6288		133.305		159.609
	64.3882		67.5884		162.638
	67.5753		25.7388		151.14
	16.22		0.90728		147.364
	15.459		0		162.537
	44.1698		0		184.793
	39.3756		7.2231		185.732
	52.1384		66.1564		182.289
	114.53		50.6508		199.437
	198.906		39.7074		192.623
	197.898		93.3158		183.195
	205.91		15.3871		190.029
	216.812		17.8392		191.11
	229.078		0		213.277
	229.296		4.7745		214.386
	233.126		0		184.67
	233.816		1.96546		177.25
	222.192		1.72919		183.727
	190.79		5.2688		190.275
	192.285		10.8995		178.169
	204.318		5.7779		173.965
	208.132		5.4983		164.981
	156.575		20.7087		160.037
	176.849		42.2775		172.673
	226.237		20.4663		181.536
	215.179		35.6354		184.969
	137.411		45.4132		182.204
	192.121		46.5147		175.686
	135.256		25.8189		179.148
	125.002		0		182.269
	109.908		18.9699		196.061
	51.6366		23.9608		193.796
	21.2584		35.2981		204.862
	34.2769		0		194.551
	24.43		0		166.892
	83.9497		0		169.105
	107.44		0		159.22
	93.0496		0		151.1
	42.8196		22.1024		151.362
	12.7861		30.5909		149.768
	15.2329		81.8343		144.707
	3.86207		70.7202		138.825
	23.4968		37.9834		141.894
	9.5529		44.6048		139.956
	0		48.914		144.7
	22.5112		18.9968		142.654
	2.46856		27.1273		140.406
	2.16306		0		126.602
	1.73081		0		120.162
	10.0405		17.9706		118.806
	19.1993		33.0301		131.184
	50.0998		0		120.434
	59.2039		33.2135		110.813
	40.7344		52.0206		95.324
	41.3127		29.0247		89.103
	2.40728		0		104.754
	37.2578		0		88.2994
	13.9428		38.2087		84.1443
	93.4944		30.6832		79.0749
	107.177		3.9379		79.0396
	140.952		0		91.6028
	133.573		0		94.422
	133.525		0		100.619
	157.178		0		107.883
	134.282		20.6843		84.9438
	134.226		15.684		96.65
	103.489		7.5261		117.999
	106.463		49.1748		131.282
	122.542		70.9544		136.205
	150.867		65.0101		147.722
	85.4407		0		131.173
	67.7169		0		128.901
	59.6579		32.2599		125.747
	0		20.5103		128.361
	0		34.273		93.836
	48.1022		1.20309		96.838
	12.7009		32.2161		92.2306
	0		50.1318		91.3715
	0		4.0818		117.679
	52.2587		44.0262		123.691
	47.3569		3.7133		77.6675
	56.943		78.2925		71.5093
	39.951		79.9585		74.3233
	35.6274		38.7164		68.2135
	1.64198		150.235		72.6042
	2.4986		139.208		66.1077
	9.3776		134.623		79.8269
	17.6863		143.007		82.604
	8.9309		85.1444		59.0515
	95.162		160.077		22.6799
	19.6177		106.425		93.3553
	40.7171		36.4945		98.306
	46.853		69.3253		88.6907
	19.4359		128.121		109.988
	19.0482		32.116		143.09
	24.357		16.3752		6.678
	19.5732		122.806		0
	3.48441		50.9635		0
	0		24.067		0
	52.0357		67.1639		0
	2.9585		49.3263		0
	6.2998		55.993		0
	24.3658		93.2733		0
	62.0923		36.2866		0
	76.0404		64.1108		0
	61.4453		139.003		0
	72.6199		153.982		0
	94.9199		18.867		0
	122.237		23.2673		0
	113.058		71.9864		0
	98.633		37.3828		0
	54.9621		0		7.9345
	61.7526		8.9888		0
	175.98		8.2106		0
	51.4752		110.008		0
	89.7872		44.4528		0
	96.612		28.5746		0
	93.6012		26.1666		0
	70.4604		55.0574		0
	31.9286		60.7048		0
	156.822		28.3606		0
	165.366		5.2501		0
	128.401		0		0
	118.792		137.072		0
	89.9693		136.872		0
	124.171		169.443		1.68449
	177.901		170.6		0
	160.981		157.69		15.2837
	217.472		158.889		10.2819
	163.265		135.019		20.7429
	0		130.274		20.0862
	5.9726		68.642		21.4925
	23.2855		70.3912		27.9072
	6.866		79.092		47.7417
	0		67.515		45.829
	4.0997		27.784		28.0947
	30.7145		20.5482		37.1741
	23.6123		46.7576		29.5493
	1.71649		50.6384		27.821
	38.4899		49.604		16.4039
	91.1591		73.4441		11.5999
	119.302		61.6265		12.0182
	51.1706		121.176		13.9995
	73.7851		215.312		6.9713
	115.103		219.458		10.4639
	47.3018		226.845		14.6758
	21.1815		205.77		24.2493
	15.8423		203.186		0
	138.105		200.604		7.2564
	98.741		159.428		7.235
	120.941		202.538		0
	115.511		204.136		0
	117.887		169.811		0
	158.808		124.226		0
	57.9281		99.214		0
	31.8922		110.954		0
	43.6051		87.358		8.7816
	17.3675		57.208		17.8892
	38.3022		21.8453		22.6
	48.0636		41.7447		34.6028
	120.888		87.4024		27.2752
	31.669		69.8712		55.2146
	28.6975		49.4647		57.5355
	9.3281		129.597		50.9717
	11.2858		129.692		65.733
	37.1156		50.1296		69.708
	1.65049		112.065		75.0528
	58.7585		41.2856		78.6081
	57.8408		10.4156		77.9983
	59.0489		13.0433		56.8561
	43.7662		28.4772		50.1505
	52.4597		20.8285		61.2979
	14.1912		18.4642		54.5592
	45.4362		6.6405		38.1074
	28.3279		20.0843		57.5288
	5.5987		7.7096		59.3878
	39.6483		0		44.3487
	36.4407		0		53.6034
	41.3526		23.0323		42.5942
	180.65		58.6766		36.282
	165.568		84.0214		73.4458
	72.7886		71.5017		69.3045
	113.401		0		54.5312
	107.537		0		96.772
	58.4257		59.8769		89.2821
	46.3246		35.3294		85.5254
	54.8361		48.6445		68.6576
	25.2429		0		73.7039
	58.0309		24.8206		120.689
	135.706		29.5676		119.736
	120.526		113.552		117.001
	111.54		142.044		121.201
	89.0681		132.073		122.789
	83.0312		160.84		127.457
	81.1469		150.808		128.323
	45.0947		131.227		134.752
	65.5449		121.446		135.771
	33.8746		130.767		133.727
	49.2816		169.878		123.728
	58.878		130.788		108.778
	77.8437		191.864		101.5
	55.9381		119.429		103.631
	0		114.133		108.284
	49.8759		106.789		101.078
	49.461		112.575		105.883
	101.151		123.923		114.021
	112.952		131.038		88.5123
	152.545		10.3249		40.9489
	152.305		0		41.878
	138.665		6.3358		116.306
	132.878		28.0165		145.848
	107.25		51.5278		151.174
	118.105		18.6422		143.488
	119.763		0		145.054
	71.3847		0		138.853
	28.6475		79.4158		132.217
	24.9435		93.662		134.464
	32.3268		67.3211		132.862
	21.7134		51.344		141.279
	32.0665		2.24694		151.079
	4.73138		47.8564		134.868
	46.8899		15.6916		134.951
	116.901		37.1406		129.439
	106.447		26.915		123.152
	171.857		25.9202		116.934
	0		50.5357		95.047
	72.4237		29.1908		103.65
	67.6935		37.4557		126.889
	53.5795		28.6024		138.644
	84.4841		16.9502		141.767
	117.79		45.3396		137.882
	115.285		49.5054		18.7666
	36.5696		47.8517		30.7078
	79.4999		135.464		35.8447
	178.567		98.615		0
	119.148		95.864		0
	137.972		85.6042		6.7559
	148.179		100.43		0
	177.375		95.173		0
	138.376		84.0877		0
	203.475		177.324		0
	114.815		161.854		0
	78.8905		180.998		0
	40.8025		161.178		0
	11.9914		72.7186		0
	33.2525		58.6145		0
	77.0708		80.0282		26.0421
	52.2954		144.637		21.5868
	56.2765		173.58		2.77201
	51.5293		160.769		0.13278
	37.444		162.548		0
	28.2071		92.1012		0
	4.74572		30.4286		11.4824
	4.23867		186.093		24.9865
	22.3716		55.4469		8.4863
	18.5525		99.865		6.2092
	137.083		61.8923		0
	120.958		79.7076		0
	82.0961		74.8675		35.0994
	64.2		25.6339		26.5351
	31.5682		81.6851		20.7777
	59.0271		228.186		14.8411
	27.2855		188.468		17.6025
	32.1415		161.834		36.5676
	20.5082		194.243		49.1562
	0		169.844		54.7765
	12.201		140.459		50.4582
	38.5093		149.994		55.1118
	43.6471		0		57.3089
	172.473		0		60.3523
	100.815		25.8386		66.7486
	24.4056		31.8302		42.2972
	26.8445		0.72554		42.2001
	48.4426		0		20.002
	40.8468		8.6808		51.2239
	213.222		8.4647		73.4037
	198.648		26.2772		75.5657
	158.175		9.0671		74.383
	102.947		41.1427		70.1109
	36.6395		29.2049		55.6092
	0.2149		52.7036		76.2973
	1.11534		116.421		81.1753
	24.8404		99.431		79.8438
	24.7121		58.2683		75.8423
	103.641		113.603		87.0619
	101.032		48.2631		86.4176
	97.045		156.389		92.6929
	143.745		117.451		79.9829
	119.723		1.96546		99.876
	86.3453		20.4837		100.087
	118.129		148.882		114.568
	26.357		111.73		118.263
	68.642		109.499		117.217
	18.8091		111.264		111.586
	67.0922		107.164		107.759
	26.3243		67.8487		123.267
	3.69851		56.3864		123.376
	49.9288		56.7534		136.761
	86.8451		21.9846		129.188
	87.4576		0		139.514
	78.3892		38.7851		137.435
	71.4161		69.3631		141.647
	7.8828		57.3293		143.428
	0		102.849		131.141
	37.375		0		110.451
	22.9612		34.3241		125.111
	171.695		0		112.521
	223.612		5.4968		138.693
	223.661		39.191		146.219
	190.174		0		147.155
	182.461		0		151.675
	199.209		26.4988		143.828
	157.781		18.1389		144.447
	58.4201		60.7331		153.851
	17.6063		20.369		162.038
	48.9289		12.7716		161.694
	177.218		21.8197		157.002
	153.566		28.3663		151.898
	8.9911		32.2547		158.277
	230.385		57.4617		159.647
	30.8309		79.3832		152.237
	0		50.8629		148.538
	32.8217		70.5136		155.818
	70.9051		140.679		159.985
	110.447		109.395		159.165
	243.693		73.7495		162.038
	91.1675		44.8246		170.965
	22.1714		28.5411		168.893
	108.183		62.1435		182.901
	40.3702		70.0393		186.982
	34.35		67.3807		191.803
	66.268		132.25		193.539
	0		147.273		193.835
	12.4368		126.424		186.306
	122.419		76.6925		181.951
	61.5362		65.055		185.181
	141.745		21.889		177.475
	53.5911		38.5388		187.077
	14.0511		37.0236		191.61
	45.7349		37.0084		200.79
	74.7964		47.7816		212.546
	118.309		15.6038		210.728
	81.5226		24.0794		203.532
	52.8948		28.7227		205.241
	12.0631		114.09		198.866
	109.467		127.738		199.841
	207.344		51.1476		198.369
	206.756		0		175.791
	76.5143		0		179.171
	172.112		0		174.754
	144.032		0		165.481
	131.546		47.5662		165.506
	59.4907		14.1805		185.173
	47.302		56.005		192.649
	29.4629		49.0968		203.85
	59.0135		99.651		194.965
	102.679		136.044		190.61
	98.994		151.045		202.863
	75.3098		141.403		210.523
	58.6382		102.786		213.853
	229.253		118.263		216.748
	29.6682		40.48		208.786
	209.007		64.0312		207.434
	45.6292		67.9168		218.9
	55.1662		0		219.177
	127.715		0		224.739
	150.349		38.013		225.871
	142.751		6.3981		223.285
	185.952		13.011		207.734
	189.941		57.3638		192.784
	0		134.228		207.224
	83.0533		133.827		197.195
	131.895		141.327		185.538
	228.726		175.574		171.433
	37.8597		111.19		168.797
	0		12.3893		215.921
	0		24.5627		214.229
	30.4311		55.6845		184.167
	195.384		33.955		180.639
	110.101		75.1957		195.09
	68.7943		82.1835		191.871
	31.1809		68.7603		198.138
	101.454		83.2902		186.833
	101.849		0		193.998
	0		125.413		118.907
	15.9311		132.028		166.302
	0.10463		165.782		169.302
	39.7581		118.414		179.124
	124.663		172.668		182.437
	0		188.598		189.112
	40.4124		167.654		169.897
	16.1975		163.052		191.099
	18.9006		152.718		87.4475
	40.1451		113.315		79.0803
	63.8738		77.3905		79.1561
	220.791		41.7766		34.1573
	173.135		48.476		37.6693
	45.3318		25.2187		46.3174
	103.988		60.0328		37.785
	42.7229		9.0753		47.7257
	84.7009		141.428		32.3095
	0		72.0572		47.9977
	65.652		78.5168		29.1149
	172.291		42.511		26.2957
	257.121		52.368		12.1134
	65.5875		6.1367		6.2147
	51.2757		5.9923		0
	74.304		0		0
	71.6583		0		0
	30.1932		3.08213		1.32788
	40.8078		95.482		3.44273
	215.586		107.237		0
	120.004		138.123		0
	26.0812		1.19644		1.04034
	0		69.0813		0
	38.9827		0		0.13003
	14.8771		0		4.002
	73.9131		0		0
	109.098		3.7634		20.0849
	66.3867		0		15.6205
	76.5891		56.1582		11.5085
	76.5937		1.17253		18.867
	45.0112		62.8643		40.7385
	71.0294		89.2731		58.347
	184.794		87.8069		63.6692
	121.552		77.231		65.3879
	214.547		107.451		83.0919
	130.384		94.061		81.4377
	138.682		125.389		88.477
	232.487		117.762		81.1021
	136.447		6.3125		60.3598
	14.0878		56.0019		63.6735
	19.0307		69.041		83.2189
	54.855		0		89.0218
	22.2771		88.2799		103.825
	10.7921		228.345		72.2674
	4.29015		243.195		62.8792
	40.7764		240.822		68.5188
	0		186.569		139.747
	0		161.688		147.13
	0		100.216		209.25
	0		97.988		207.114
	0		50.1362		199.933
	0		48.432		199.33
	0		0.84027		205.379
	0		23.5693		223.659
	0.55287		9.3917		228.171
	0		139.942		188.765
	6.2895		173.768		149.545
	0		150.484		159.404
	9.1587		144.18		164.988
	3.68725		143.129		150.119
	0		170.736		143.212
	0		90.142		129.479
	0		29.1282		79.164
	0		0		97.448
	0		8.5192		91.2784
	0.24102		5.1033		97.425
	19.6989		228.885		96.759
	32.2021		226.554		0
	15.9441		220.696		0
	32.3942		46.4476		0
	46.5196		58.9391		0
	46.9292		206.244		0
	53.3877		42.9662		0
	7.0491		108.947		4.5329
	14.4731		12.376		0
	14.2676		35.0013		8.2568
	10.1326		89.6675		24.458
	37.4743		0		9.8245
	0		153.627		5.0732
	4.09111		49.1171		1.5
	16.4559		55.6355		20.9835
	0		46.5272		0
	0		62.806		0
	0		66.178		16.8717
	0		84.2878		8.5461
	0		30.3665		12.9806
	11.5546		27.0244		21.8555
	0		30.335		41.4157
	0		7.9757		58.3468
	3.94034		13.2952		57.8028
	12.4648		24.4075		52.983
	27.2147		14.415		44.5077
	5.8209		59.2621		63.6053
	7.0535		76.193		62.392
	16.8556		64.0289		62.9801
	25.0637		58.7496		83.5495
	4.30713		41.3425		72.0794
	11.6905		148.195		90.8585
	49.7207		209.43		26.0215
	53.907		59.9979		59.9408
	15.5469		84.1719		0
	60.8572		116.849		0
	15.7658		97.494		0
	54.4785		217.648		0
	64.6564		0.3429		0
	0		209.687		0
	10.5631		4.7631		0
	11.6765		56.5718		0
	0		228.047		0
	0		228.211		0
	12.05		81.3471		5.6371
	18.5651		141.044		20.4814
	16.6731		158.114		17.6084
	24.4939		188.441		49.5359
	0		141.412		51.8599
	28.8425		93.749		58.0048
	0		209.83		89.9976
	13.7679		36.2256		98.88
	2.40728		45.6985		85.2937
	49.6532		28.9311		96.721
	4.91428		93.687		107.144
	38.9373		134.687		102.131
	10.6975		86.3649		108.917
	35.2919		99.916		112.478
	32.1242		0		118.279
	7.0349		0		157.108
	13.5317		0		193.998
	8.9847		14.4311		160.771
	44.6367		0		200.673
	50.4458		40.5244		209.232
	70.8833		9.1786		184.284
	58.6854		11.4464		199.049
	0		38.6461		204.475
	2.77826		166.431		210.124
	19.5902		88.2218		187.598
	0		74.4208		180.707
	0		211.974		169.2
	0		172.047		212.447
	0		73.4984		207.995
	108.028		76.2281		207.588
	90.4556		101.48		213.467
	108.523		64.152		229.793
	56.5048		39.9476		222.125
	63.8067		184.293		226.365
	94.5202		171.971		216.226
	78.6877		40.6598		224.639
	43.8766		188.247		247.187
	85.0997		67.1998		247.837
	78.2533		27.3683		245.611
	87.7308		0		235.365
	82.1754		37.4827		248.58
	121.681		61.9019		229.936
	100.424		131.117		238.533
	145.059		81.9829		246.081
	188.965		13.4769		243.758
	163.494		75.0937		226.292
	12.3252		118.093		242.196
	0		135.023		240.208
	0		19.6616		244.768
	0		0		219.535
	0		31.6445		223.287
	1.30812		1.9183		216.038
	11.1529		108.769		208.287
	0		79.639		193.877
	0		133.451		233.868
	28.6149		34.6589		240.9
	0		46.2945		244.279
	0		18.5736		223.215
	1.19212		0		237.123
	0		4.4026		240.788
	0		0		228.608
	0		27.2569		237.09
	10.8097		9.2921		239.869
	23.8272		0		227.253
	51.3879		0		219.666
	81.9846		0		208.735
	45.4022		0		223.871
	54.7157		0		175.463
	83.7193		3.06683		142.012
	79.5004		3.8041		163.882
	66.0247		28.1873		211.543
	25.379		37.4039		201.712
	63.4842		0		210.322
	47.8957		0		194.97
	63.7094		0		225.877
	16.7912		0		238.797
	38.2891		0		229.616
	77.0253		5.8437		164.609
	22.8843		0.19185		181.135
	2.37173		12.1933		230.101
	0		40.7587		217.971
	17.8261		40.0462		241.301
	15.6993		30.6464		223.816
	20.7644		30.935		235.868
	7.2879		0		210.227
	16.9386		3.5616		221.903
	19.3025		21.5131		223.014
	32.8915		20.4723		238.366
	10.1482		20.8916		240.383
	0		18.4205		221.443
	2.46856		0.56211		234.981
	47.4639		4.4741		230.288
	68.1338		0		227.997
	119.789		36.1824		222.65
	143.647		150.637		202.896
	135.034		18.2917		201.882
	122.174		0		190.638
	71.7866		0.92611		188.327
	74.556		0		194.436
	106.174		0		186.932
	77.4942		0		187.343
	52.553		0		191.624
	89.76		2.58387		163.043
	66.7234		4.1175		175.078
	92.0601		0		173.976
	57.5311		0		162.797
	93.6119		11.5606		169.476
	118.051		0		173.327
	50.4908		9.3212		161.197
	26.6865		15.3556		149.155
	64.4968		6.6116		151.888
	71.8449		13.3197		107.454
	56.8202		2.18696		120.771
	3.22753		0		116.474
	39.0239		57.6455		149.467
	14.4746		16.1078		153.263
	38.973		34.8334		215.386
	60.1168		31.2834		212.745
	21.1118		0		124.714
	27.1825		9.1425		121.586
	15.68		0		109.435
[truncated: 15,802 more rows]

## Sheet: ED Fig.5c
Distance from CD71+ erythroblasts to closest cell (µm)
to Pre Meg-E		to Pre CFU-E
Ob	Rd	Ob	Rd
53.6562	144.441	0	332.563
55.9333	109.766	0	295.627
47.1432	94.9604	0	280.779
35.5527	139.203	0	328.697
32.8765	113.967	2.70821	301.149
32.6694	91.9069	5.13687	276.302
41.3551	79.3917	5.8127	265.707
36.8254	116.571	5.95594	308.753
32.7777	108.493	7.17751	301.344
27.0152	112.949	7.25236	306.297
29.679	73.8002	8.44192	263.256
39.7649	81.4849	8.79093	275.223
35.4508	68.2296	9.16168	260.509
39.0858	139.869	10.1635	308.036
36.1636	150.123	10.1751	339.521
35.3921	150.949	10.254	330.043
35.4944	83.6212	10.4235	260.005
43.5661	75.7976	11.328	252.63
48.2565	76.4761	11.8327	245.081
52.4543	92.2646	11.9586	262.937
29.5193	122.601	12.1858	292.281
34.09	140.899	12.5887	285.447
34.1233	135.787	12.7098	286.698
32.9152	86.7225	13.2991	275.444
33.2557	144.819	13.3608	335.217
30.0387	142.984	13.3628	332.7
28.3299	145.534	13.4999	336.832
27.6206	132.161	13.8897	319.469
21.1302	81.8105	14.6313	260.502
17.8144	133.237	15.134	326.57
11.9551	56.3431	15.7983	354.667
16.1482	71.7596	16.0741	246.678
14.799	49.9469	16.9357	223.151
15.0215	50.2688	17.1278	183.071
8.40965	50.6607	17.1836	191.99
4.12442	71.2446	17.3255	253.548
6.18356	61.7964	17.7321	243.078
8.15318	65.7127	17.9024	259.106
4.38188	59.1008	18.0201	252.322
8.66063	42.9031	19.052	237.576
24.1964	95.696	19.7972	289.728
29.4744	102.267	20.0966	295.155
36.5188	72.5524	20.1114	265.792
29.2385	65.9452	20.5905	426.913
25.8149	64.2455	20.7202	443.882
42.8882	54.4596	20.8115	433.732
28.5928	76.8762	20.8478	457.863
29.585	67.6189	20.924	448.682
17.371	76.0809	20.9853	412.364
23.6322	71.4825	21.3311	408.593
26.1919	141.39	21.5642	355.694
25.7014	157.152	21.6521	325.79
23.2471	142.705	21.9639	316.144
23.7218	143.385	22.0949	306.536
46.2148	151.757	22.6442	325.515
47.1971	81.6663	23.1159	373.416
49.8078	47.9117	23.2412	396.392
41.0822	87.6389	23.8495	381.683
48.3201	2.9907	25.2768	376.952
51.2439	54.5967	25.3063	439.38
45.162	65.8222	26.3483	326.829
24.9043	67.4503	26.4455	355.332
19.3238	52.2178	26.559	368.06
16.7148	57.1865	26.8129	336.959
17.6591	28.8447	27.0384	367.846
17.7914	103.082	27.1481	298.697
13.9039	100.695	27.49	329.727
20.4178	140.547	28.0969	311.656
9.60308	141.762	28.1126	311.06
13.8176	103.157	28.2806	274.16
16.6998	134.935	28.314	276.086
14.5815	94.2399	28.3477	254.513
15.1339	100.364	28.3594	236.557
11.5454	105.628	28.7472	236.845
5.65975	124.925	28.8669	260.85
7.54652	112.311	29.3862	248.833
5.71503	104.299	29.4187	224.697
5.55717	96.4952	29.6434	242.534
0	90.9459	30.0489	229.929
10.2618	127.365	30.4108	285.762
5.89418	101.171	30.8947	241.03
8.6237	75.5494	31.4119	243.535
12.8926	102.327	31.4278	260.354
7.63332	106.139	31.5175	234.926
5.63426	119.191	33.254	273.374
3.80982	119.178	33.3125	257.135
5.51771	96.6616	33.7668	230.339
12.2468	110.703	34.6841	260.164
16.8519	138.256	34.7927	324.218
30.7078	144.382	34.9912	333.064
25.8763	110.946	35.0229	282.463
29.7389	126.118	35.0712	291.029
24.6347	126.928	35.0994	283.668
22.5599	113.352	35.3965	343.219
36.858	81.4171	35.5308	375.728
42.006	61.3251	35.7185	388.485
48.0174	117.056	35.8705	334.164
45.1133	97.0934	36.2835	347.23
49.13	111.243	36.338	330.382
51.8291	53.1587	36.3751	373.794
56.2929	46.7659	36.4325	352.184
57.5627	60.3841	36.4536	356.777
50.5181	42.3067	36.4725	378.124
43.8135	56.6905	36.605	379.013
49.5877	26.3986	36.6268	355.633
52.3069	38.4258	36.65	346.955
56.3001	24.2612	36.7416	361.61
58.4954	48.9469	37.4108	387.264
52.3638	61.1719	37.4473	338.122
49.6835	46.2241	37.5821	340.766
45.5928	66.093	37.6104	312.841
42.2825	30.4427	37.6688	349.06
45.9334	53.1242	37.7247	325.106
52.451	77.09	38.4591	300.695
51.5479	21.983	38.4731	355.664
44.2791	68.111	38.6022	311.429
42.2165	19.5429	38.6805	355.059
47.1358	88.948	38.7654	293.427
35.7763	124.125	39.1277	271.759
36.6075	89.73	39.5373	297.075
32.9131	107.937	39.7577	283.261
30.2103	108.999	39.7708	258.411
28.2771	80.8303	40.1728	302.013
26.0704	95.3702	40.3919	277.906
23.6342	84.3298	40.5397	226.723
20.169	93.2957	40.6653	298.688
20.5302	105.406	40.7109	278.071
21.0445	90.1031	40.8954	251.867
17.0023	34.9356	41.0754	197.123
13.1267	80.4499	41.1399	193.015
9.23147	75.4867	41.1975	197.2
3.79729	82.0868	41.2169	214.415
12.1622	64.2549	41.2221	197.316
13.5187	72.121	41.3173	199.513
14.9145	57.0062	41.3703	176.73
13.2101	51.6812	41.7871	158.424
10.5141	39.3006	42.1759	177.248
14.3333	21.7153	42.3608	188.257
17.2463	87.2263	42.3648	219.614
24.2158	73.1552	42.6469	202.87
28.2241	36.5284	43.0705	182.672
28.2973	28.8244	43.1074	176.446
32.6834	37.6362	43.1539	171.132
35.2657	66.504	43.311	162.265
32.8743	75.9525	43.3424	187.379
26.494	29.374	43.4256	177.263
32.181	69.7061	43.5956	216.89
29.8172	66.5538	43.7058	212.207
21.4629	61.0591	43.9004	202.909
18.9753	21.3492	44.0406	202.449
25.8616	10.4634	44.1908	194.285
30.6782	83.5103	44.2674	272.406
24.6568	85.933	44.7736	259.451
25.7422	110.273	44.8025	279.763
41.7629	108.533	44.8573	265.35
47.5092	97.2115	45.0417	239.355
52.0629	76.3478	45.0506	305.607
49.4398	15.9839	45.0747	215.789
53.772	65.9582	45.4524	178.695
59.3802	71.2169	45.4918	175.025
60.5435	71.1806	45.7225	149.279
71.6621	61.3181	45.7552	134.407
75.0662	80.1906	45.7936	127.506
74.9889	36.8059	46.2045	143.021
74.8124	61.352	46.3699	117.658
65.8776	5.78425	46.5982	181.207
68.3894	58.6752	46.6195	137.92
54.3578	59.2172	46.6519	132.66
56.2211	56.3996	46.8288	143.936
58.1104	50.7924	46.8386	215.077
60.0039	9.70089	46.9528	174.754
60.3706	24.1954	47.158	178.22
64.4449	8.52572	47.4498	200.459
68.0789	43.7675	47.5459	207.308
67.2672	53.2093	48.0846	204.675
71.6163	30.101	48.1569	179.481
70.5642	39.0243	48.2588	201.938
72.5756	24.303	48.2916	205.251
69.2773	48.5053	48.5493	211.391
73.5693	71.0936	48.6871	229.924
70.4832	58.1097	48.7038	228.648
67.0229	52.5684	48.7711	221.602
85.3159	23.5028	48.9178	252.463
78.5655	34.7115	49.1843	196.555
87.8913	18.0577	49.555	221.224
92.719	10.8225	49.9801	234.366
89.1186	18.445	50.0663	211.889
88.7553	10.972	50.068	221.764
85.629	15.2032	50.1021	211.605
79.8205	16.1323	50.612	218.835
72.4262	138.546	50.7617	95.4265
75.9783	103.235	51.0029	84.7824
98.3956	83.5694	51.0276	437.66
94.009	113.061	51.2432	398.232
93.6666	62.0777	51.3999	165.704
100.305	65.2571	51.5496	152.833
103.541	66.1489	51.5987	172.021
101.917	60.0715	51.6503	178.134
97.0326	53.9425	51.8255	157.979
92.5151	75.1774	51.8323	141.652
93.1758	69.8206	52.2218	127.376
89.723	154.642	52.3175	173.809
88.987	165.736	52.7565	162.799
89.4591	129.818	52.8766	218.113
88.3413	153.062	52.9285	196.241
81.2381	123.846	53.2123	216.54
80.1375	160.181	53.3615	183.247
75.3658	50.4031	53.3883	264.037
74.8378	66.3239	53.5872	280.864
84.4699	57.742	53.7027	253.922
82.868	95.4252	53.7927	250.998
76.8686	56.1477	53.8466	258.179
87.2879	57.9202	54.3207	261.924
94.647	83.3705	54.8357	253.33
103.18	60.2389	54.8919	251.693
95.3555	54.545	54.935	299.821
95.9751	31.5202	54.9672	270.24
100.817	37.1692	55.3118	283.368
101.899	31.8059	55.4804	275.175
95.6532	64.3137	55.7518	309.893
89.9336	55.9392	55.8736	300.132
108.592	79.45	55.8919	315.001
108.783	93.7822	55.9059	324.465
115.71	83.5528	55.9978	319.01
109.784	37.2558	56.9228	281.151
54.8961	124.051	56.928	359.29
56.525	116.218	57.0736	349.591
55.1025	132.531	57.0743	341.112
62.5395	113.421	57.0985	342.293
43.2878	106.559	57.3913	336.917
48.1031	127.242	57.686	360.158
25.1147	109.504	58.0571	312.734
19.6522	113.832	58.0577	353.5
38.0721	131.565	58.2232	351.188
39.9809	116.223	58.2664	332.022
44.9513	130.906	58.3134	338.999
45.022	110.752	58.4105	316.079
49.6621	100.615	58.724	306.606
52.1434	103.213	58.9962	330.726
54.6485	125.802	58.9968	344.088
57.2158	116.37	59.1569	325.319
51.8135	60.3466	59.1812	390.696
49.4298	81.9514	59.2395	368.334
56.1275	105.74	59.2729	361.761
59.1145	49.0076	59.4357	393.286
63.0579	91.3481	59.566	399.207
68.569	78.2475	59.7079	398.511
69.5692	62.0083	59.7542	396.791
74.2842	109.803	59.8212	362.116
76.9371	104.783	60.0873	353.846
80.9262	0	60.2216	382.014
76.653	0.579088	60.2292	389.94
82.4627	22.1582	60.3588	395.109
77.5364	17.1695	60.3752	387.985
85.1889	32.1478	60.4747	411.208
80.1082	33.9699	60.683	400.982
78.1631	37.9844	60.687	411.906
76.4523	29.7188	60.8014	406.204
71.8512	32.6461	60.837	391.445
36.2678	37.596	60.856	368.88
34.4074	23.6862	60.9268	361.252
24.3843	14.1841	60.9803	369.284
38.8947	69.4725	61.0595	376.242
24.4998	70.7091	61.1178	346.121
43.1391	20.4934	61.2766	374.25
44.258	52.2393	61.357	378.466
39.4738	110.431	61.4709	329.894
43.1624	86.5445	61.5238	342.705
36.2184	105.604	61.6783	327.043
33.653	103.111	61.826	322.484
30.5921	99.0736	61.8949	306.771
34.4554	96.6374	62.0873	329.556
40.2021	101.46	62.5856	295.293
40.1317	149.504	62.7509	315.856
42.8029	104.131	62.8717	325.117
45.3909	123.624	62.9077	276.889
41.2863	114.938	63.0406	331.412
41.7493	145.635	63.1728	310.851
44.245	77.7346	63.2266	248.569
44.8184	108.993	63.5833	278.231
52.6827	97.1061	63.6161	265.631
56.1024	102.014	63.6592	272.096
49.9567	109.014	63.6619	270.098
51.8218	131.031	63.8229	294.263
52.6708	99.062	63.8449	268.819
51.6667	113.758	63.8483	267.508
56.6121	127.122	64.3283	294.624
65.0704	107.92	64.4513	276.274
63.7434	108.653	64.5449	269.939
58.4248	111.544	64.7585	261.578
52.1845	99.2544	64.8532	260.091
47.1893	77.6177	65.0519	240.54
46.0641	74.2923	65.0632	239.066
46.5471	83.2096	65.1553	255.621
49.5082	65.2547	65.339	237.307
57.1587	75.7714	65.3498	243.653
60.3798	71.115	65.3718	236.965
81.5836	79.5372	65.4025	241.126
82.1524	78.8942	65.42	250.773
77.7997	66.3985	65.5079	227.371
73.8957	52.4401	65.6945	224.166
82.0458	80.8	65.8832	251.645
78.7415	69.6963	66.387	240.324
83.32	60.795	66.3978	225.79
84.1547	76.7746	66.8894	245.049
81.96	66.2507	66.9534	222.525
75.2778	73.5212	66.9662	226.14
76.3126	60.561	67.1331	213.362
80.322	137.48	67.3436	286.493
86.0866	146.958	67.3905	281.334
89.8436	166.801	67.5164	293.943
92.8181	159.71	67.544	281.337
89.0308	165.929	67.6365	306.318
85.8399	180.44	67.6411	306.451
87.3615	89.7125	67.7004	90.8076
62.514	70.7146	67.7975	66.7066
71.952	55.79	67.8375	68.4833
76.6516	96.2786	68.0656	57.9852
67.111	140.962	68.2831	187.05
69.526	136.763	68.5009	199.13
69.1816	119.339	68.5216	210.769
64.9455	114.206	68.6136	209.703
69.9098	149.246	68.6325	193.642
74.3668	124.036	68.7203	200.702
45.9494	122.657	68.7917	166.324
74.2775	128.914	68.8806	167.444
57.7954	128.129	69.451	174.387
70.9421	72.2192	69.9051	239.464
73.9677	55.941	70.1143	227.395
76.7004	64.3919	70.3736	236.67
75.0272	77.4014	70.3758	236.068
69.6692	86.2846	70.412	243.632
70.6984	103.171	70.414	209.249
74.9679	95.6291	70.4177	195.681
77.2008	41.6821	70.4683	226.268
73.1862	89.8013	70.518	241.423
66.3605	43.8142	70.5182	223.457
64.026	43.8779	70.6843	216.208
66.4922	53.2489	70.7896	212.149
61.3134	60.9732	71.0943	204.155
56.8836	39.1865	71.1919	216.336
66.9225	37.6885	71.2258	220.915
69.9491	48.8233	71.394	206.372
49.0883	33.1857	71.4555	243.232
49.3753	37.5427	71.459	223.02
42.9391	34.5409	71.6184	218.041
43.3598	43.5396	71.9177	206.833
47.5052	12.7869	72.0052	248.231
56.8697	30.8121	72.1999	253.877
56.8256	53.2996	72.2188	279.373
56.5914	32.5382	72.2794	268.227
55.059	26.6863	72.3528	256.242
56.9766	76.3856	72.3585	268.247
60.8829	87.9277	72.424	257.286
64.945	76.8599	72.8438	246.782
61.8677	82.4977	72.8992	265.819
60.3187	49.0666	73.0395	237.565
61.423	57.6158	73.1104	243.76
68.0548	25.2579	73.4759	256.247
67.9614	67.2646	73.5296	253.016
69.8748	122.657	73.6279	320.148
72.0964	126.8	73.7216	322.825
70.645	127.549	73.9248	317.299
72.7095	111.23	74.105	295.406
87.4479	89.2865	74.1131	266.557
85.5117	108.096	74.1311	287.592
79.2025	97.3428	74.141	286.967
73.6264	105.56	74.2402	287.42
76.3315	88.9604	74.4196	342.522
73.0667	101.167	74.6042	331.398
73.9085	21.4419	74.6194	357.069
73.7875	70.3858	74.6544	372.072
67.8232	79.4847	74.8403	361.617
70.0212	67.7631	74.9755	356.877
65.3705	55.4415	75.0501	319.479
66.6562	71.4612	75.3137	303.178
69.9864	43.7001	75.332	334.625
69.6618	35.5304	75.4734	339.415
74.5001	108.238	75.5668	255.349
65.8347	98.6355	75.6706	252.297
61.5159	89.4173	75.7312	246.824
58.0052	79.3313	76.1611	224.266
75.998	102.124	76.5947	262.75
71.628	71.2195	76.6069	249.002
76.8204	111.352	76.7285	261.095
83.1866	80.3103	76.9011	233.03
83.2745	116.598	76.9501	266.606
78.8777	125.437	77.2754	273.538
76.0939	100.592	77.3391	239.016
72.6156	92.6385	77.3551	240.537
68.7102	87.1066	77.4504	237.25
67.2084	63.2026	77.4951	199.507
62.3008	43.9929	77.5045	183.787
62.4107	44.6682	77.7311	199.654
76.2223	69.4037	77.7465	231.714
79.0562	89.7174	77.7737	234.198
70.9775	49.68	77.9473	207.566
71.8808	59.4686	77.9839	212.201
65.2979	41.9462	78.0438	181.204
65.6433	61.7455	78.1018	223.63
61.0828	87.2938	78.13	237.482
58.2639	26.5524	78.2926	199.892
54.9819	38.9438	78.3741	212.504
51.4631	45.2974	78.4786	211.034
54.5602	3.39652	78.6044	174.025
46.8787	38.5393	78.6169	210.39
47.6167	8.81131	78.9406	165.733
42.2718	12.2004	79.099	179.411
81.6044	18.0322	79.2212	183.897
78.837	30.1876	79.3374	178.983
84.1833	86.8089	79.5099	211.714
87.2754	69.9618	79.6348	166.423
82.225	62.1795	79.829	204.701
77.7497	146.357	80.1528	259.08
89.5925	133.881	80.2107	232.519
88.4611	82.4195	80.2762	191.174
71.0427	77.6631	80.4634	186.394
67.7014	88.4075	80.4652	190.653
65.8214	86.9513	80.6283	189.728
69.5187	81.9104	80.6648	187.436
69.9324	87.3389	80.7129	190.621
67.522	81.1559	80.7637	183.878
63.3065	53.009	80.7799	161.384
61.5638	55.2045	81.0986	211.381
76.066	59.9889	81.1538	202.675
85.3108	74.7318	81.1955	179.556
88.0684	82.1274	81.228	234.794
91.3142	79.1987	81.2715	220.676
86.1402	78.3787	81.5847	229.279
83.1684	63.2547	81.6663	212.142
84.1771	101.013	81.7046	320.834
78.6969	96.0652	81.7706	314.406
74.8335	96.3351	81.8535	339.881
79.5524	75.7742	81.9649	285.449
76.5	103.615	82.0001	320.875
76.8386	104.594	82.162	313.247
74.7239	107.225	82.3637	323.772
74.6677	78.7134	82.489	297.642
77.8577	99.0046	82.9297	312.435
80.952	82.324	82.9467	287.843
83.12	111.221	82.9504	352.62
81.9745	108.733	83.0692	348.507
88.7318	123.972	83.1899	345.881
87.4583	85.6984	83.3224	362.866
91.3732	89.3703	83.3901	323.345
85.9162	76.8469	83.4377	310.327
94.8484	82.5338	83.4616	348.941
94.1246	92.0259	83.5603	342.036
92.1382	76.3296	84.0206	308.139
99.2978	28.7413	84.0526	259.745
94.2636	13.9078	84.2589	246.974
102.233	31.5678	84.4128	265.789
92.2018	63.8538	84.4704	297.018
94.4591	40.736	84.5022	275.605
91.9577	48.4775	84.584	284.063
86.2182	44.0668	84.6445	277.639
86.7898	55.3427	84.9313	262.686
87.3183	18.6531	85.1208	240.522
85.0234	53.5037	85.2178	207.087
79.9515	37.4248	85.3022	222.711
72.2869	4.91186	85.349	240.02
76.0932	44.8803	85.3495	247.268
76.0331	49.2716	85.3886	218.588
70.1699	32.9886	85.5445	194.503
72.4302	27.3862	85.5751	226.825
64.838	43.5529	85.7434	184.854
64.4848	0	85.7806	226.189
74.6653	27.8191	86.0992	236.769
80.274	27.8948	86.1277	234.131
79.0344	54.8649	86.1946	172.412
78.96	78.2748	86.2427	179.669
83.986	81.7365	86.445	166.707
88.4407	12.1206	86.5286	161.202
95.395	30.6462	86.5503	128.905
98.8631	41.2662	86.5833	117.639
96.1013	37.2403	86.7028	134.864
98.9864	55.7785	86.7036	139.149
105.74	82.5664	86.7144	100.492
103.22	60.8656	86.7193	194.711
100.226	80.8485	86.8543	173.844
101.276	72.0103	86.9343	197.66
99.5828	98.8747	86.9679	317.483
102.878	109.171	87.0335	328.632
106.426	95.3244	87.283	311.806
110.048	105.752	87.3379	321.105
113.914	109.285	87.4891	306.346
111.338	100.361	87.5668	300.721
106.487	120.422	87.7811	338.13
104.769	93.5877	87.7923	315.502
112.762	94.4115	87.8618	320.904
109.19	115.6	87.9793	327.971
106.902	91.8756	88.19	320.392
104.418	96.9114	88.1941	324.257
100.715	93.6768	88.3817	321.541
95.9883	76.5057	88.4077	308.355
99.1714	96.7294	88.4128	327.099
102.232	81.9789	88.6904	313.816
105.955	109.513	88.8733	310.845
109.824	111.152	89.1652	328.565
110.775	46.6006	89.258	257.724
114.463	53.2393	89.4941	272.501
118.651	60.8285	89.5079	288.291
118.352	14.8107	89.516	231.226
123.747	58.623	89.5793	275.149
122.11	68.4889	89.6915	285.941
120.539	73.8466	89.8489	289.657
123.548	69.061	89.9196	295.623
118.841	37.776	89.9632	251.607
120.33	75.1053	89.9786	290.699
114.561	53.4682	89.9972	282.584
108.624	34.1929	90.0934	228.907
109.692	56.8392	90.2514	271.5
112.206	54.7099	90.2901	279.627
114.666	29.8779	90.3512	252.961
116.676	73.8662	90.4163	290.882
109.321	43.479	90.5271	264.037
110.349	42.4235	90.6304	267.125
116.376	45.4565	90.747	239.177
105.335	13.0805	90.7812	229.243
127.744	28.4175	90.868	192.79
129.54	8.60046	91.0173	219.324
130.08	46.2929	91.1206	180.019
129.416	63.2076	91.2461	182.08
129.656	38.0619	91.34	199.35
127.053	41.6996	91.4507	214.082
122.377	47.3828	91.5163	176.179
122.905	41.576	91.5912	222.965
117.556	30.6784	91.6149	191.435
111.724	24.1508	91.7048	202.408
110.642	38.854	91.7695	206.792
114.98	46.4937	91.8978	215.24
111.218	35.074	91.957	220.98
110.989	59.3468	92.006	170.768
105.735	42.596	92.1126	215.238
101.543	87.3749	92.1298	137.423
93.9995	106.48	92.1363	118.349
92.3625	126.226	92.1931	98.7899
92.0703	58.8989	92.2926	161.636
87.7818	96.488	92.5237	126.302
87.3876	55.2401	92.632	164.418
84.9861	63.2976	92.6338	158.741
89.922	99.7409	92.6445	125.463
94.07	92.8378	92.9575	130.948
92.7865	81.1779	93.0102	140.68
108.571	109.153	93.1418	110.485
103.19	88.5511	93.3454	132.892
95.2869	80.1328	93.3494	85.1843
104.036	105.071	93.4492	64.2851
94.1011	81.3093	93.6376	89.5114
91.3039	117.75	93.6591	94.7539
88.1971	93.1453	93.7089	79.9456
83.8333	85.7696	93.7142	63.2024
79.6475	104.791	93.7209	76.802
75.9281	69.6263	93.8149	112.656
73.6665	83.567	94.0504	112.172
66.5173	77.6271	94.0754	139.928
67.9292	115.633	94.117	302.001
67.2939	72.0694	94.3346	289.592
65.5437	63.4567	94.4606	283.445
63.1293	69.1031	94.4794	296.22
59.9253	102.757	94.5764	305.334
69.7054	56.0586	94.9057	283.879
69.9566	82.6622	94.9185	303.701
76.1411	76.1364	95.0482	293.182
79.0614	31.0129	95.1018	258.665
78.5545	30.1208	95.3097	251.763
73.4821	31.455	95.4882	221.417
88.2081	49.9149	95.5462	278.932
88.2507	30.6562	95.6101	259.731
117.159	41.5843	95.7274	273.355
120.716	43.7838	95.7736	264.376
122.628	23.0959	95.9471	227.243
120.948	39.9469	95.9749	213.794
120.918	41.4942	96.0624	204.764
123.971	29.6873	96.0908	217.255
120.635	76.3607	96.1523	161.952
83.0018	67.7451	96.1684	167.621
57.936	52.2146	96.2477	184.802
50.3757	50.4427	96.2963	185.182
47.5898	26.224	96.3873	212.675
43.7397	57.3615	96.3932	176.207
56.6059	140.197	96.4124	100.587
45.2856	127.204	96.5989	109.369
42.0821	112.883	96.949	126.003
54.8369	140.164	97.03	93.5092
55.6324	130.025	97.0477	102.133
59.7862	123.922	97.2192	104.627
64.671	136.005	97.249	88.8275
59.2388	130.763	97.3126	90.709
40.4422	112.174	97.4007	121.232
47.7171	92.7533	97.5075	140.718
48.5515	90.081	97.7197	144.276
44.6357	131.431	97.7478	75.7275
42.1454	126.364	97.8878	92.0456
47.6458	92.0133	98.0405	67.8016
45.3105	112.22	98.1474	55.1756
37.8525	109.901	98.1805	68.5751
36.6744	100.205	98.7425	76.6229
44.7295	112.516	98.787	55.2769
44.7877	82.2399	98.8653	60.7643
46.1212	80.0758	98.8771	52.4192
45.5404	58.907	99.0758	25.1684
40.5873	69.1578	99.1027	11.9127
35.7123	75.3938	99.153	19.0395
142.798	46.5281	99.1788	32.0369
142.052	60.5729	99.1884	15.9847
147.797	45.2055	99.3622	31.0582
149.696	48.6163	99.452	37.4523
155.269	138.373	99.5007	119.419
155.338	125.431	99.5928	105.961
156.236	90.6691	99.6121	75.6918
158.293	84.9515	99.6436	80.7214
154.776	78.973	99.7603	65.5029
157.811	66.333	99.9609	72.5391
147.696	67.0162	100.191	81.0249
141.231	55.6985	100.193	61.0017
139.075	60.6799	100.606	54.131
136.926	145.493	100.619	170.056
138.864	124.649	100.71	148.785
138.068	115.556	100.749	139.788
136.132	121.443	100.815	147.519
134.478	105.054	100.841	128.845
138.655	110.686	100.914	136.115
139.634	113.466	101.076	140.346
135.918	105.03	101.097	130.218
135.272	106.505	101.205	133.496
131.448	84.9183	101.281	104.911
129.709	107.193	101.581	131.854
134.001	118.496	101.66	145.815
130.304	112.923	101.755	139.067
127.82	87.4581	101.785	109.13
134.726	111.501	102.016	138.695
128.856	179.78	102.075	314.123
122.248	171.997	102.274	306.047
121.72	131.882	102.347	161.287
126.17	99.3887	102.391	150.028
130.302	115.101	102.637	148.51
138.373	118.39	102.668	147.652
144.767	154.299	102.831	117.175
146.934	100.138	102.886	201.621
172.734	78.3568	102.991	155.764
174.141	108.769	103.011	180.58
167.449	108.233	103.219	158.425
184.353	86.29	103.328	179.938
171.367	101.793	103.353	155.585
164.671	85.5232	103.533	162.599
159.698	153.507	103.535	200.888
171.561	159.185	103.672	209.091
169.208	146.044	103.809	217.922
165.307	149.68	103.881	192.694
161.522	126.948	103.917	173.57
164.141	121.999	103.922	198.481
160.463	121.607	103.944	159.305
180.954	138.05	103.964	215.001
185.405	101.612	104.332	174.568
244.406	103.428	104.378	179.464
243.355	111.507	104.382	158.926
240.633	89.6629	104.522	180.192
237.983	95.3809	104.695	147.73
234.546	110.325	104.711	168.263
232.597	95.8888	104.843	145.989
239.393	92.3136	104.959	141.89
239.796	85.8516	104.966	146.149
236.642	64.9952	105.073	126.678
235.435	113.406	105.099	178.325
232.163	106.773	105.225	170.394
231.615	106.05	105.314	169.366
235.664	92.1589	105.349	153.856
232.176	100.625	105.409	163.203
234.413	110.523	105.585	174.483
237.539	86.4063	105.627	149.671
234.215	78.2587	105.696	139.836
229.613	61.3812	105.756	122.254
225.134	115.566	105.801	179.173
225.294	75.909	105.83	139.178
229.993	90.3653	105.899	154.574
224.135	82.5219	106.17	146.708
222.093	69.4756	106.339	133.193
221.941	70.1714	106.397	134.255
224.137	77.4701	106.417	139.034
228.134	84.4956	106.445	148.471
225.147	66.8576	106.571	131.517
222.378	84.2057	106.611	147.772
217.832	92.136	107.103	198.24
216.15	80.4112	107.237	197.526
217.345	75.5531	107.265	195.812
221.811	94.5173	107.272	187.89
211.674	87.405	107.287	190.977
218.853	73.5991	107.446	183.467
213.183	75.2521	107.528	155.52
213.101	100.854	107.584	187.211
211.188	109.853	107.676	186.635
207.001	86.0663	107.787	195.413
202.738	59.4504	107.79	163.652
214.925	85.1624	107.829	153.823
218.277	61.7004	107.867	170.468
211.764	53.3241	107.908	176.588
207.275	43.1533	107.952	165.21
203.261	52.3572	108.047	174.462
200.051	50.4293	108.261	138.853
193.599	38.2397	108.267	161.201
188.458	37.7329	108.276	135.455
190.68	56.9546	108.286	146.409
192.609	31.3298	108.311	152.407
200.859	25.6722	108.321	136.27
196.496	46.4155	108.329	151.28
206.267	37.1326	108.385	155.022
199.983	28.4088	108.58	148.363
195.239	40.5234	108.587	145.557
202.109	39.4774	108.823	162.603
207.433	29.6883	108.971	153.8
209.387	66.2181	109.054	135.975
212.668	102.945	109.205	132.51
214.349	64.515	109.222	116.254
211.559	85.2747	109.261	132.431
207.388	95.314	109.379	109.069
206.784	70.6657	109.456	127.101
207.727	79.8533	109.611	107.413
196.858	63.8389	109.641	106.891
200.428	136.729	109.684	139.88
203.932	119.599	109.753	111.416
201.243	129.4	109.851	138.433
197.643	120.962	109.897	118.702
196.936	145.298	110.041	134.984
194.523	145.757	110.065	125.214
187.991	118.541	110.222	109.119
185.273	143.437	110.346	124.94
191.541	135.39	110.377	113.293
205.741	133.071	110.415	108.331
202.827	157.543	110.466	156.599
198.747	142.287	110.49	136.339
196.362	155.109	110.52	148.931
194.042	152.741	110.569	144.978
192.734	138.893	110.917	135.455
188.61	115.742	110.956	228.177
182.86	134.455	110.971	206.141
186.224	150.901	111.073	192.431
186.34	75.4905	111.144	254.614
183.808	90.2198	111.291	252.7
180.12	81.8775	111.532	254.08
184.502	56.5777	111.569	257.179
213.392	68.076	111.678	289.309
210.706	41.5479	111.748	272.394
212.243	98.4409	111.812	305.552
202.492	111.417	111.828	328.403
204.863	53.3	111.838	403.684
200.142	177.234	111.893	294.069
197.826	173.702	111.992	265.948
192.504	67.4713	112.097	161.991
188.793	70.4234	112.159	187.463
191.061	75.5454	112.179	174.468
184.946	101.374	112.186	135.326
190.685	92.4616	112.213	115.626
185.123	94.9657	112.348	125.271
178.916	88.4263	112.642	154.018
178.761	70.3968	112.672	156.576
180.521	79.9118	112.744	102.672
171.546	91.5153	112.878	101.371
178.946	89.9181	112.889	167.75
177.086	100.895	112.931	132.543
172.224	85.5867	113.045	115.289
176.007	66.5466	113.059	118.141
174.902	79.5773	113.249	116.73
174.805	42.844	113.381	86.6585
182.426	78.647	113.427	119.506
189.84	87.098	113.599	123.7
178.464	77.9453	113.602	98.3019
177.254	56.1037	113.735	75.7962
182.402	43.7865	113.754	76.9156
175.716	78.4944	113.798	104.596
167.553	61.8689	113.889	87.3107
170.602	80.566	113.918	125.859
164.027	67.2281	113.932	100.081
165.365	35.7688	113.962	81.5149
168.587	53.8596	113.968	97.6343
160.07	23.1859	114.133	80.3722
160.898	22.7972	114.165	68.9499
157.041	73.388	114.167	131.895
153.026	34.2749	114.777	93.4631
161.583	27.5167	114.914	85.6418
160.264	58.5085	115.078	113.849
156.203	34.6848	115.101	96.453
156.828	48.0348	115.102	97.7067
154.693	9.21069	115.105	68.925
149.818	46.1433	115.163	109.484
147.588	16.8988	115.281	140.238
147.536	34.1684	115.305	139.299
151.154	71.3013	115.358	127.05
144.864	62.2628	115.383	110.602
144.068	62.1223	115.423	103.823
140.86	22.0515	115.472	132.181
143.55	49.2409	115.485	91.531
145.89	20.6905	115.488	144.273
148.355	52.3795	115.692	86.9391
149.581	22.2611	115.722	141.045
151.57	64.4834	115.731	96.9696
145.119	48.2085	115.733	126.02
140.969	41.3362	115.741	128.665
136.518	35.4898	115.761	157.178
138.396	47.5969	115.765	131.288
144.878	43.0346	115.875	128.688
141.431	39.9671	116.034	161.629
140.237	39.2904	116.04	114.431
144.357	24.6187	116.189	120.971
148.567	1.53709	116.305	125.656
155.323	0	116.332	114.391
160.735	11.3912	116.474	99.2027
164.345	37.6465	116.525	73.5169
163.759	22.3734	116.617	148.366
166.226	3.77089	116.646	125.949
152.922	6.31133	116.884	106.97
156.057	10.7672	117.007	125.411
157.206	30.2762	117.009	80.0672
157.946	36.4411	117.029	103.589
160.257	10.8424	117.584	122.459
163.087	36.7019	117.689	74.0866
153.557	24.0011	117.765	126.948
153.313	38.2455	117.909	72.3555
149.853	28.6987	117.943	98.2025
146.213	13.3741	118.04	126.333
150.054	31.7799	118.063	82.8849
151.02	52.7642	118.072	110.069
150.915	42.7605	118.118	101.853
131.809	46.8176	118.126	92.4744
136.41	87.7637	118.153	40.0455
137.988	79.1531	118.248	91.0011
136.337	83.0176	118.318	40.4419
133.864	79.5071	118.39	73.131
132.119	70.3273	118.451	71.0297
127.981	85.1133	118.617	65.5175
124.91	93.4198	119.03	51.6552
123.129	72.2195	119.052	54.4044
124.919	92.8987	119.056	42.9634
113.814	83.8073	119.153	95.9431
112.813	66.0276	119.253	96.9992
110.785	71.7506	119.263	47.6813
122.425	100.357	119.344	88.0156
120.5	59.0106	119.438	52.4719
118.778	68.7442	119.562	95.1926
123.094	89.0537	119.568	85.341
127.959	60.9285	119.65	102.463
117.1	79.6663	119.869	77.1841
114.765	39.7832	119.911	86.4852
114.058	69.7603	120.061	58.1692
108.733	63.6792	120.335	74.3448
111.398	69.4324	120.363	44.0865
102.956	87.5574	120.509	53.6343
106.22	84.964	120.698	64.2239
106.669	130.724	120.892	120.151
104.645	111.36	120.899	83.5073
106.685	119.135	121	91.7363
101.081	120.576	121.028	104.253
98.1235	108.447	121.254	94.7453
93.4382	104.817	121.271	101.747
101.979	120.624	121.296	95.8792
96.2712	112.266	121.32	73.729
98.7444	124.562	121.349	96.065
102.864	122.324	121.349	97.6723
97.4286	70.9355	121.365	66.8246
93.3556	70.9885	121.548	57.2775
95.932	91.9683	121.934	73.4336
98.5966	67.5118	121.968	68.0554
100.37	124.828	121.992	122.998
97.6033	129.287	122.005	148.169
102.016	100.053	122.032	109.266
99.7955	87.5893	122.076	95.8787
103.102	97.3958	122.103	110.358
106.017	109.129	122.175	128.088
110.014	97.9959	122.208	122.273
115.091	105.385	122.229	112.697
112.042	113.841	122.388	135.764
108.927	94.4606	122.463	128.453
106.888	73.0982	122.607	89.8629
105.58	120.15	122.667	145.767
96.5323	80.0121	122.684	110.037
90.1374	110.02	122.771	136.731
93.9089	123.775	123.123	143.982
91.5029	100.577	123.224	119.931
83.6861	99.7572	123.259	138.667
88.9132	115.32	123.441	123.545
87.5027	102.085	123.485	195.936
83.3067	135.089	123.5	166.013
80.629	133.545	123.554	174.091
89.4074	114.504	123.75	216.674
78.1177	140.179	123.82	172.465
75.174	120.102	123.871	155.627
75.7793	127.336	123.941	172.81
77.8307	134.594	123.951	168.34
82.4687	118.813	124.089	160.352
95.0345	106.409	124.159	187.488
124.844	110.655	124.355	186.726
126.394	100.115	124.357	198.176
130.178	79.4736	124.432	239.07
130.55	66.0457	124.535	189.652
132.182	100.239	124.594	213.065
137.387	102.82	124.643	225.641
133.64	103.77	124.815	219.079
140.062	6.85863	124.82	234.581
138.696	14.9554	125.304	223.289
135.892	5.03936	125.342	236.203
139.943	30.6094	125.394	259.88
138.824	81.8355	125.581	264.038
135.811	82.3766	125.614	254.315
134.628	80.3526	125.78	283.829
146.37	130.36	125.785	302.32
143.674	88.5277	125.835	263.773
152.524	103.77	126.088	268.446
149.545	92.3142	126.17	249.415
154.172	69.2922	126.308	219.449
148.328	25.4457	126.455	185.936
143.907	46.8347	126.624	181.753
146.484	133.289	126.699	223.21
143.238	118.977	126.724	214.376
139.984	132.296	126.834	182.268
140.161	55.4775	126.892	126.411
142.367	24.663	126.917	38.3726
139.281	29.52	126.945	45.8211
135.835	17.9134	127.123	41.625
134.927	15.9922	127.15	45.5493
158.459	31.347	127.291	21.0531
161.952	30.0314	127.412	24.4749
168.645	38.2555	127.865	14.1106
169.429	32.4734	127.949	3.43114
172.635	28.9913	128.056	61.783
171.7	25.4272	128.107	52.5081
159.725	16.0622	128.238	44.5807
165.01	32.6451	128.308	39.543
158.596	5.94493	128.311	33.6767
154.61	68.6216	128.56	118.603
151.196	82.2278	128.602	114.692
153.379	50.3583	128.608	124.817
158.258	71.1543	128.626	94.2311
155.242	73.8243	128.631	103.194
150.625	52.1472	128.888	75.0534
147.27	71.3181	129.032	103
142.999	55.3718	129.12	80.3771
145.117	54.6935	129.23	84.7327
142.554	76.9405	129.34	111.188
144.169	62.5587	129.461	96.5253
144.389	40.5076	129.467	73.38
149.221	57.3303	129.48	90.4269
147.876	72.9621	129.493	118.612
141.662	62.161	129.507	87.5754
138.748	53.1343	129.525	88.6512
137.09	43.9031	129.572	75.9626
138.929	57.0162	129.61	57.5288
135.995	46.8903	129.636	72.7554
132.996	49.9256	129.668	62.8021
124.901	45.3638	129.826	71.3398
122.328	53.1167	129.836	96.3371
121.7	62.7811	129.95	81.7588
118.887	37.1579	129.976	67.2095
120.856	58.4485	130.16	113.782
118.099	62.6473	130.274	94.5723
118.24	73.8023	130.305	113.203
122.608	66.1775	130.398	67.3503
124.63	71.8482	130.407	104.694
125.256	59.6351	130.517	89.1688
117.774	49.0497	130.6	97.2122
113.034	75.6852	130.686	40.8125
111.745	76.8682	130.946	34.5079
107.001	74.332	131.056	8.51964
107.792	68.0533	131.06	3.78481
100.687	68.6609	131.074	3.85675
99.2238	66.6476	131.357	23.8175
107.149	77.4658	131.436	14.4185
110.86	76.6915	131.672	6.98067
112.349	73.4316	131.69	0
103.969	58.6717	131.774	8.44395
94.591	87.4034	131.837	31.0627
97.9564	73.2947	131.876	15.1169
104.742	55.7721	132.257	56.4262
91.7883	80.9214	132.298	27.4114
89.8035	74.3461	132.394	27.5813
84.2577	76.4596	132.458	6.37593
89.441	68.1137	132.717	34.1564
88.251	69.1527	132.732	17.3359
85.3608	69.6566	132.838	26.1764
89.825	35.8275	132.86	32.6591
83.4379	71.7197	132.911	25.3768
76.8123	64.4371	133.012	38.0959
73.7111	65.703	133.023	13.5064
74.2601	14.6092	133.095	64.5284
77.8526	36.6084	133.11	25.2042
80.8674	55.7204	133.115	42.2761
87.6719	50.2809	133.333	23.3699
93.5054	56.9472	133.348	6.61801
76.7242	71.9553	133.514	36.2865
72.294	65.1455	133.61	16.0869
74.6046	52.411	133.661	45.5833
79.9394	14.6559	133.908	43.9681
71.4664	4.39475	134.21	55.9128
74.7339	56.3837	134.316	75.2846
72.4321	14.8935	134.434	52.0891
68.5025	24.5962	134.658	58.8243
66.4925	9.05391	134.681	74.92
77.7933	101.899	134.976	175.112
78.3206	77.2394	134.992	171.672
74.3422	81.8185	135.106	173.417
72.9575	81.5739	135.199	171.38
71.5495	114.512	135.276	164.531
73.7583	84.9079	135.332	169.193
68.9765	64.9577	135.381	154.528
69.5904	79.794	135.405	159.022
65.0053	101.697	135.44	167.739
60.3156	91.0866	135.478	167.696
61.7231	59.4896	135.561	143.985
56.1461	74.2534	135.657	144.311
56.1259	60.0564	135.661	162.999
51.3449	46.0284	135.687	153.49
54.2413	42.9276	135.709	151.816
52.4202	49.6633	135.83	157.002
51.8293	77.7409	135.881	175.404
56.4224	46.3659	135.927	152.101
59.8792	37.5701	135.945	144.219
64.3198	41.3629	135.947	146.737
64.8855	47.5135	136.052	139.282
67.2587	30.2668	136.096	137.252
70.1632	34.1616	136.151	138.925
66.7012	36.5522	136.207	139.493
70.5446	49.9431	136.211	141.967
73.6494	24.3192	136.459	131.658
72.9373	19.9497	136.462	126.824
79.1169	18.1385	136.477	121.103
82.0153	73.3085	136.738	179.48
78.1616	65.4415	137.023	192.209
81.608	65.1407	137.057	166.484
83.8769	68.8557	137.073	167.002
87.0294	77.837	137.094	168.197
84.8409	56.4623	137.106	157.355
82.6818	53.1056	137.27	150.389
75.5001	46.1455	137.314	143.409
72.0793	51.6044	137.315	141.347
72.164	77.0422	137.524	163.22
68.965	69.2497	137.533	226.664
66.737	85.5544	137.804	241.117
62.3469	82.5705	138.04	225.804
62.944	79.3091	138.105	217.701
56.7049	74.1503	138.229	202.687
61.0847	54.8856	138.301	222.184
52.8572	88.4874	138.449	179.773
50.424	71.3228	138.468	201.94
46.8245	77.1322	138.531	174.028
44.8359	75.1889	138.609	231.427
49.5855	85.518	138.665	181.612
47.7445	81.7304	138.887	166.969
47.1693	79.0187	138.913	180.607
40.7195	40.6752	139.028	198.61
40.2206	56.5771	139.183	177.507
37.6796	42.9202	139.367	249.964
33.7655	45.4646	139.423	231.204
34.9058	36.2604	139.43	252.286
29.617	39.0755	139.442	247.845
29.3313	35.8278	139.458	248.744
26.9428	59.7381	139.475	262.829
24.4481	57.0844	139.771	266.936
23.9012	29.4154	139.819	214.221
33.0851	55.2595	139.82	253.313
31.1394	39.0951	139.832	212.715
32.085	111.919	139.847	324.841
34.2991	66.4701	139.902	277.921
39.304	110.031	140.057	333.455
38.4359	83.858	140.131	298.029
37.2413	87.9275	140.316	293.932
31.2551	64.7656	140.473	280.36
28.555	109.516	140.493	312.935
25.5094	104.294	140.84	312.542
19.6023	75.1466	140.906	283.733
18.3306	78.4525	141.098	284.621
16.6913	40.1409	141.297	195.259
11.8695	81.4981	141.455	111.872
9.80253	61.4985	141.635	144.894
17.2626	64.2899	141.673	142.073
13.9384	8.5867	141.757	38.1431
12.4656	66.898	141.816	115.494
18.7601	62.3954	141.981	97.688
15.7844	71.3653	142.022	117.826
20.0868	32.7383	142.077	68.469
20.6472	66.9633	142.173	109.32
21.0618	49.9172	142.19	98.3853
28.0472	40.4894	142.237	93.6437
27.3287	21.9381	142.282	74.3338
32.2473	41.5583	142.431	96.2271
36.4369	11.229	142.433	65.026
40.9042	23.089	142.546	69.6305
42.0409	11.3059	142.556	65.6469
45.5652	44.9042	142.586	88.1489
44.9949	32.2306	142.737	73.8329
47.4779	52.9855	142.899	93.6031
52.9717	45.9771	142.959	27.7286
50.7479	52.3948	142.96	24.9674
57.6496	25.4881	143.247	45.7254
60.6854	45.3229	143.439	24.1249
64.5764	44.0211	143.532	21.7296
65.9688	55.9263	143.619	24.0705
67.4106	35.5234	143.785	32.0959
73.0777	57.3719	143.867	29.139
74.6841	52.0516	144.124	8.58438
72.4381	58.1631	144.168	17.2272
77.1434	22.4446	144.233	17.7806
59.5284	47.5814	144.283	14.1513
52.7803	38.9828	144.405	0.658011
57.3917	39.6043	144.454	31.5458
53.6271	7.78767	144.571	33.9505
48.8781	48.4582	144.733	0
48.7823	32.3679	144.739	41.272
48.0228	6.10048	145.259	57.1263
53.363	11.5515	145.457	59.72
49.2468	9.94524	145.461	68.6711
54.508	13.3016	145.489	70.2971
55.6832	26.7979	145.509	86.9293
48.5073	44.0552	145.585	40.7814
45.0305	52.1334	145.756	40.7029
43.6031	32.047	145.829	56.2701
40.5958	32.1059	146.15	63.7131
44.6426	25.5958	146.423	77.3088
47.0108	20.7635	146.447	48.2168
41.5021	30.2285	146.532	52.8314
36.5504	29.4336	146.564	69.7474
32.6064	28.6896	146.648	59.721
49.2454	12.9211	146.75	71.6469
69.9238	5.08968	146.83	75.5048
67.6663	32.4383	146.921	105.128
64.949	9.96189	147.04	82.2451
61.3059	30.5606	147.094	96.3807
62.914	46.7959	147.123	130.422
85.1899	37.939	147.125	131.621
89.5513	22.0242	147.185	125.519
89.792	16.7943	147.191	123.168
91.6821	16.1369	147.439	108.356
93.616	22.6369	147.557	111.389
93.1342	1.39154	147.564	105.352
90.7148	5.24234	147.564	101.715
86.8122	44.9145	147.598	133.083
88.2507	38.9472	147.754	123.064
96.6206	63.3558	147.772	131.254
104.076	34.9956	147.816	112.397
97.1428	54.1373	147.875	180.235
97.3638	21.8838	148.053	191.859
96.1449	35.5266	148.249	177.652
102.6	40.435	148.269	173.269
89.2202	45.4803	148.293	167.876
90.2106	25.2517	148.304	181.521
85.1426	32.519	148.374	175.41
81.1322	57.6448	148.462	155.693
83.5811	64.2597	148.494	147.445
47.7884	50.2829	148.586	170.666
13.4244	7.69045	148.601	207.533
18.2122	21.5822	148.611	241.859
27.1224	12.1398	148.621	211.199
52.1679	9.62822	148.759	216.03
54.92	24.5647	148.898	241.436
52.3743	15.2274	149.02	193.456
78.2599	11.3533	149.463	195.06
73.0587	0.314962	149.475	210.671
84.1989	27.8527	149.603	237.38
81.0142	26.5391	149.635	234.169
87.3061	50.2732	149.715	238.452
95.5447	43.7406	149.782	238.146
96.5375	34.7403	149.885	212.117
94.1162	32.085	149.956	183.429
100.534	50.1393	150.064	269.533
96.1745	100.713	150.395	310.481
91.5183	48.2066	150.451	266.537
87.5251	66.4335	150.657	283.359
89.5853	54.3248	150.668	266.615
97.607	86.7347	150.689	294.426
96.9105	53.8003	151.053	255.455
98.3908	76.0759	151.086	283.692
108.76	53.6341	151.162	256.947
103.547	72.0671	151.27	271.878
106.693	43.5205	151.328	252.099
102.287	77.5036	151.364	278.797
106.285	63.9938	151.367	262.376
111.415	85.4089	151.512	277.358
117.072	78.668	151.662	298.958
114.003	112.881	151.792	324.738
110.941	30.1864	151.81	254.257
117.304	48.6323	151.817	269.108
113.051	41.7828	151.835	235.01
119.047	44.9865	151.894	232.897
120.938	72.409	152.057	150.888
123.19	102.111	152.166	126.795
124.058	110.989	152.19	110.771
127.475	99.2768	152.414	113.278
127.084	81.6779	152.554	79.4736
125.027	120.412	152.588	85.7644
129.671	83.9619	152.667	98.6081
130.65	90.5103	152.736	101.234
130.66	101.853	152.804	108.69
129.17	67.9669	152.811	86.7126
128.803	84.3294	152.822	97.589
126.903	84.7041	152.869	93.2455
119.579	76.9573	152.914	103.163
120.058	71.4479	152.918	99.8263
114.519	62.5278	153.04	132.748
109.412	62.9608	153.109	126.835
115.638	43.9891	153.208	141.827
119.85	38.9265	153.219	139.899
117.209	54.8726	153.274	0
111.233	58.684	153.327	1.65056
105.905	59.821	153.662	18.0485
102.138	34.3734	153.755	40.0633
97.3634	90.4499	153.946	113.41
100.201	81.6543	153.959	102.717
98.0496	82.8879	154.011	111.284
102.542	95.26	154.037	98.4316
101.475	72.4529	154.133	198.761
105.06	79.6851	154.189	194.902
105.197	88.7102	154.459	265.76
102.513	99.4839	154.511	253.745
99.7217	89.7066	154.563	257.89
99.8485	85.6192	154.728	253.541
110.009	110.99	154.983	245.096
114.262	69.4867	155.115	296.15
119.665	97.9213	155.197	301.205
125.667	55.4932	155.321	277.468
127.946	65.3041	155.376	283.377
117.846	75.8608	155.485	278.299
115.822	90.8026	155.493	285.766
117.378	65.5426	155.537	268.205
111.235	73.6922	155.585	272.468
115.405	79.0942	155.668	293.985
115.816	69.4533	155.799	266.657
119.369	56.2844	155.866	252.851
122.967	91.6519	155.911	298.34
125.298	81.1006	155.922	284.601
126.534	99.6039	155.938	268.594
129.794	99.8572	155.941	255.105
129.468	77.0162	156.127	277.469
134.098	21.3848	156.298	254.712
130.707	11.6751	156.531	238.77
122.288	12.2704	156.554	222.52
125.115	6.69975	156.97	216.577
116.32	27.1641	157.011	245.586
106.747	1.42942	157.198	232.801
112.407	16.4246	157.217	236.91
111.66	7.33798	157.315	213.675
116.528	13.9179	157.344	218.953
115.763	9.5641	157.513	238.064
120.915	17.6904	157.513	229.351
118.457	25.3958	157.536	220.982
109.446	52.3215	157.602	236.379
111.635	59.4818	157.641	171.252
107.55	59.7629	157.726	169.927
112.585	53.1646	157.817	176.801
105.338	57.055	158.09	176.049
108.644	74.7802	158.11	159.361
96.5759	34.3742	158.114	183.93
94.125	90.4021	158.259	148.752
93.2079	96.0337	158.553	144.819
89.1861	98.2976	158.783	45.6997
83.1896	76.6689	158.832	37.0423
89.3357	93.0809	158.945	36.5314
88.1331	57.8458	159.104	20.5315
91.6926	47.8683	159.17	20.3753
87.4779	33.9062	159.26	32.7375
88.1162	16.1616	159.35	47.0801
85.7421	90.7159	159.412	109.909
86.022	148.357	159.487	195.926
91.1474	43.7786	159.506	199.495
92.0743	58.4418	159.59	161.902
84.6497	50.6438	159.606	168.415
85.9266	80.5656	159.641	149.236
96.2712	61.9252	159.701	157.553
93.4616	67.8916	159.812	152.475
91.6878	85.3693	159.832	133.407
102.33	53.2944	159.879	164.993
93.2926	129.536	159.896	122.319
79.3434	122.108	159.91	95.2855
86.5508	101.217	159.941	141.074
80.0015	114.56	159.973	131.133
79.9671	119.065	159.985	117.032
76.185	108.98	159.987	119.98
73.3293	122.57	160.176	118.825
77.8487	136.452	160.309	112.586
79.5937	126.16	160.37	91.369
69.6943	97.4194	160.381	91.0059
74.5226	102.937	160.455	81.9584
75.3788	82.842	160.624	90.9548
63.3972	36.0271	160.662	55.8151
72.6263	39.8767	160.769	62.1718
46.532	37.284	160.844	63.7908
49.5645	34.104	160.876	59.0335
35.5664	30.9378	160.985	73.6032
36.2118	19.2686	160.988	85.1728
43.3924	22.0169	161.022	83.8838
47.386	28.5374	161.27	92.9901
39.2674	15.2109	161.445	77.1345
35.2221	120.101	161.512	203.999
31.5346	92.8803	161.52	104.26
29.0177	67.4543	161.595	88.8052
28.048	129.231	161.857	72.0524
31.0517	129.276	161.985	71.247
27.8231	116.109	162.108	67.824
24.7258	100.201	162.109	73.4792
25.638	104.88	162.118	67.8287
25.1612	26.9975	162.214	99.9806
27.2895	36.661	162.231	76.2268
32.5651	76.2141	162.238	102.023
35.9641	125.821	162.247	155.883
39.6547	93.0506	162.27	122.228
41.5696	143.01	162.416	175.838
43.6816	144.064	162.594	177.859
47.395	138.866	162.634	172.793
48.0127	115.877	162.641	143.376
54.5893	98.1146	163.21	124.951
55.682	113.281	163.38	139.493
59.694	96.1134	163.388	123.07
54.8509	95.1383	163.426	121.377
36.4288	79.4135	163.451	103.962
29.6146	124.087	163.463	155.868
27.5154	96.1869	163.579	122.8
22.6205	79.4028	163.716	106.901
18.5207	136.845	163.779	168.134
18.5461	159.754	164.071	68.6276
34.5568	153.24	164.076	48.5765
31.2304	95.0529	164.135	72.8662
27.5875	64.9203	164.139	65.2431
25.9151	71.7513	164.253	74.7349
21.5274	48.9854	164.413	62.0969
25.8372	74.5629	164.446	95.0041
22.871	97.5118	164.544	82.7613
29.3623	79.7926	164.62	78.2842
22.789	67.429	164.653	96.3702
23.5966	129.125	164.715	89.0754
29.0626	42.4587	164.81	85.3089
18.0561	37.1513	164.811	77.4047
12.99	80.2218	164.86	51.0605
17.521	55.9548	164.989	72.6912
10.3517	72.993	165.063	53.8201
11.1982	74.4504	165.075	40.1478
13.6075	49.9171	165.094	55.7536
7.68797	87.5375	165.187	45.4988
9.72905	58.4623	165.217	38.5247
12.6347	73.7101	165.364	17.6917
7.34667	87.9581	165.594	27.5333
10.9937	61.779	165.679	31.7139
14.0095	36.5658	165.707	38.0504
10.1057	79.379	165.993	15.8324
13.3275	144.97	166.121	85.8567
13.3367	142.878	166.153	81.0214
14.414	146.936	166.242	81.7464
17.4224	106.223	166.315	72.5653
15.05	119.62	166.512	63.5185
37.4224	125.409	166.668	59.6099
42.4292	103.835	166.708	59.3108
43.4743	136.742	166.748	87.3444
31.3894	111.339	166.791	69.1449
27.8709	146.592	166.831	80.5121
52.2408	129.118	167.162	73.1381
46.4346	129.56	167.221	57.9218
38.0534	113.296	167.238	49.5986
20.3543	133.219	167.299	57.3515
12.9506	93.058	167.305	132.999
7.10046	109.865	167.343	111.035
8.21605	94.9099	167.601	112.582
3.54177	153.14	167.607	113.863
12.5764	108.472	167.639	104.922
3.16052	111.895	167.662	96.8697
12.7983	94.752	167.835	103.006
3.56791	125.26	167.928	92.6239
8.73809	96.5757	167.982	104.626
7.92509	105.322	168.036	102.732
16.4332	91.2401	168.052	188.767
21.4653	76.1522	168.06	167.875
17.5679	118.237	168.266	162.763
20.8191	105.52	168.389	159.237
15.371	78.4065	168.398	143.577
4.19392	96.4318	168.46	137.804
6.56354	77.2705	168.599	2.50733
5.70121	80.8376	168.601	0
12.1977	48.5821	168.619	22.03
12.7064	78.9843	168.739	0
19.0772	104.115	168.753	16.9671
24.3258	129.488	168.815	44.0346
22.1549	121.671	168.852	54.4923
30.1258	118.049	168.872	30.0807
27.3002	115.27	169.017	50.8592
30.8287	91.2964	169.031	72.9068
37.7555	98.3948	169.184	65.0465
37.2884	90.1643	169.231	72.6178
4.46653	102.913	169.254	63.0851
8.38238	85.6025	169.285	78.9487
4.77489	123.953	169.44	44.3875
10.7805	122.074	169.552	30.937
13.5099	104.608	169.791	70.622
17.1512	104.365	169.814	16.7058
18.3441	111.27	169.816	51.4716
15.2424	96.1002	169.906	13.2579
26.4816	110.143	170.003	24.2828
25.317	125.813	170.126	44.2076
19.4651	103.253	170.149	60.4578
30.7351	77.1685	170.25	107.477
32.065	84.9944	170.288	94.0997
28.4415	51.5968	170.739	139.091
31.6628	87.8796	170.859	103.274
30.8794	75.8497	170.878	124.118
35.8476	60.2868	170.887	109.36
34.2301	74.2308	170.893	92.0185
41.4581	40.7859	170.894	125.147
36.113	80.955	170.946	105.634
44.516	98.575	171.009	74.3393
44.5711	62.1867	171.132	102.827
44.3023	74.3059	171.234	89.2564
38.8916	54.8654	171.267	109.262
44.1479	28.8492	171.409	134.181
35.1607	61.1286	171.552	107.368
39.4436	82.573	171.565	87.4458
43.9885	41.1682	171.678	123.976
53.2911	77.015	171.682	184.263
46.9106	61.7592	171.788	176.651
51.5253	36.5191	171.895	170.713
58.1359	13.43	172.022	176.805
52.8527	20.2141	172.163	167.835
48.9852	65.2709	172.256	169.59
50.3049	47.3591	172.363	155.611
51.4748	60.6081	172.428	167.057
58.4029	57.9989	172.429	184.476
48.652	50.0114	172.516	170.78
57.4109	37.0546	172.529	144.302
58.2064	29.3348	172.635	161.062
59.6919	20.3966	172.716	175.975
54.879	66.4108	172.744	178.247
51.4368	15.1307	172.785	176.687
53.6554	28.2762	172.811	157.582
57.9149	9.30789	172.816	164.58
59.752	79.2485	173.005	169.867
64.1393	67.3112	173.122	155.993
68.4719	61.9296	173.21	150.495
68.5987	53.8217	173.223	136.876
75.842	53.7372	173.325	142.743
74.1724	73.2167	173.434	114.581
69.0892	90.8424	173.444	137.45
63.9707	62.9819	173.571	145.386
60.9629	48.9826	173.614	134.353
64.0624	44.36	173.63	141.541
60.0374	27.0617	173.765	58.6004
60.4733	58.2301	173.804	92.7729
56.9207	0	173.838	60.7125
52.761	31.374	173.993	145.344
64.6835	56.2818	174.143	119.038
46.5611	66.3359	174.351	75.8848
43.2642	127.76	174.443	140.12
38.4009	100.058	174.479	123.878
35.1676	99.7592	174.564	129.438
35.7405	110.13	174.598	124.059
53.2978	110.989	174.609	140.16
58.3577	115.5	174.62	136.591
59.6267	85.3732	174.721	115.701
57.126	78.8501	175.053	91.3648
53.1003	96.0924	175.224	79.0259
54.9781	105.218	175.249	86.3979
61.8333	35.1532	175.282	167.149
63.6899	27.1794	175.289	153.939
197.468	61.501	175.366	132.753
195.714	68.8136	175.397	116.02
191.251	73.0085	175.47	113.458
190.568	64.4468	175.71	120.615
182.656	41.8735	175.801	123.121
193.741	28.7383	175.958	143.834
199.018	71.104	175.992	106.997
191.738	51.8983	176.042	144.045
192.585	42.5949	176.153	144.731
186.563	64.0288	176.178	135.668
189.52	53.7475	176.298	138.428
181.572	58.6138	176.411	168.966
178.161	18.7324	176.433	159.538
176.508	40.284	176.457	135.863
182.041	7.77499	176.539	159.135
188.164	52.5788	176.571	138.907
183.939	9.04868	176.668	162.254
181.163	35.9509	176.821	142.165
178.691	45.0071	176.85	132.586
176.486	4.73817	176.943	172.755
176.5	42.7135	177.02	142.271
173.545	0	177.143	169.836
172.688	2.18473	177.165	165.794
171.405	7.39463	177.198	156.488
168.838	26.3965	177.278	152.242
174.135	9.97704	177.342	166.377
174.568	58.3803	177.37	135.781
177.161	4.70702	177.46	177.056
172.71	37.4723	177.54	145.067
168.506	19.3552	177.587	178.214
168.27	51.2573	177.655	185.16
167.978	61.6156	177.694	119.457
159.387	72.9233	177.773	105.219
160.53	83.8618	177.792	99.4316
162.037	76.6536	177.854	105.572
156.734	94.8891	177.902	81.8107
150.815	73.4741	178.07	102.251
161.336	48.1872	178.138	131.393
171.022	86.2506	178.279	69.5008
180.526	99.0562	178.374	83.5681
179.563	80.8428	178.625	109.515
173.367	83.7507	178.682	77.644
174.468	50.1282	178.71	125.664
180.929	66.4492	178.761	110.003
183.556	65.5899	179.016	123.9
164.472	108.956	179.04	71.6578
157.962	77.777	179.277	105.717
156.203	84.012	179.309	104.959
155.086	51.1818	179.496	126.868
152.991	96.6016	179.538	74.1365
156.018	102.021	179.575	84.9794
155.851	90.7562	179.597	68.1938
157.458	101.338	179.627	63.7643
152.558	79.5201	179.714	100.683
148.774	17.8411	179.742	46.5697
120.816	29.9874	179.776	23.5473
128.212	47.237	179.805	16.8795
131.871	51.1578	179.836	11.5926
124.34	88.0518	179.937	60.7393
132.32	66.6519	179.985	63.3714
131.367	35.5622	179.996	29.4045
133.237	78.5036	180.191	37.9685
135.494	49.541	180.345	26.8336
143.56	72.9062	180.402	35.0359
145.183	12.0433	180.432	38.8377
145.772	24.4568	180.445	23.8533
147.393	21.2134	180.471	34.394
144.435	9.10392	180.507	45.6559
140.738	15.955	180.558	9.74589
137.038	35.7712	180.61	1.69881
132.792	73.6141	180.774	105.45
137.552	76.4432	180.825	115.52
140.334	74.0083	181.053	110.061
143.671	70.83	181.264	98.7013
150.507	27.7047	181.29	63.083
155.529	43.2449	181.389	79.6309
161.651	44.6668	181.464	63.1966
160.683	58.2137	181.515	71.2146
157.443	53.7288	181.718	112.043
152.792	68.6707	181.821	106.642
152.502	70.5165	181.824	86.9913
162.28	39.6968	181.832	48.4002
161.953	47.7502	182.006	47.8639
167.618	52.2799	182.013	83.2645
170.661	33.0053	182.035	98.9014
167.021	93.9887	182.095	139.788
171.17	78.4432	182.196	117.484
175.714	85.4218	182.226	132.447
175.239	18.4939	182.253	85.0989
175.101	62.876	182.493	126.844
166.674	40.5253	182.654	108.888
162.022	81.1992	182.668	129.959
172.061	61.3107	182.821	112.824
172.034	68.4494	182.961	122.148
171.356	34.0924	183.07	99.6295
166.381	31.7882	183.187	87.7213
171.981	76.8594	183.554	124.136
174.287	33.5091	183.576	95.8795
172.162	76.5	183.699	139.464
166.259	65.8026	183.828	112.969
163.508	86.8024	183.873	133.901
162.053	74.3926	183.915	121.376
162.207	101.915	183.979	150.192
159.681	64.8214	184.118	142.71
155.739	105.742	184.132	164.07
152.81	89.1369	184.16	146.34
158.591	75.8132	184.211	144.458
155.517	76.1433	184.279	132.182
158.329	92.9524	184.374	145.197
164.385	89.5895	184.467	133.017
163.121	77.5712	184.685	147.246
159.206	25.2957	184.73	97.375
160.95	129.872	184.767	176.994
162.006	113.667	184.926	157.253
167.879	196.26	184.953	135.246
170.468	168.121	185.011	65.783
173.325	61.9227	185.059	184.513
172.745	54.0672	185.176	179.852
172.412	67.1496	185.505	149.188
171.867	89.9914	185.559	140.054
171.41	59.1092	185.608	163.635
175.022	87.5022	185.794	149.644
171.304	113.665	185.875	145.145
166.503	67.3783	186.034	139.077
168.289	75.6612	186.072	175.132
168.214	82.6175	186.157	142.474
165.491	100.415	186.329	168.602
162.643	111.712	186.374	162.012
162.799	101.412	186.471	151.139
151.73	107.778	186.655	165.543
148.112	111.465	186.692	154.816
149.33	76.5194	186.79	163.317
154.286	84.1459	186.865	168.169
148.336	102.267	186.882	87.9698
143.656	113.095	187.265	76.4337
148.449	109.049	187.27	69.9596
147.036	116.889	187.275	79.803
152.544	114.869	187.338	93.167
140.829	128.742	187.344	125.736
140.015	87.7669	187.399	127.108
143.336	77.2361	187.574	115.679
140.223	129.873	187.631	95.5688
139.126	117.102	187.659	80.4573
131.993	119.775	187.727	94.98
134.903	132.81	187.737	105.149
129.644	124.627	187.754	93.6168
130.097	118.781	187.832	86.074
129.307	119.433	187.886	86.6568
122.802	98.9075	188.008	136.287
120.391	125.994	188.098	94.6573
117.928	122.7	188.216	122.498
124.628	65.1701	188.394	24.1835
123.428	66.3709	188.656	29.7283
127.243	44.2468	188.749	21.5038
126.538	67.6719	188.764	36.1281
123.581	48.4032	188.993	10.0482
130.899	91.1374	189.013	55.9849
124.651	97.5221	189.109	59.169
134.175	90.9492	189.133	54.696
132.894	46.9961	189.333	27.6134
129.404	74.4125	189.338	48.5201
135.348	107.483	189.377	75.5837
139.483	70.4418	189.414	35.6515
141.81	74.7323	189.455	52.5955
130.847	70.1135	189.459	55.385
120.487	72.9959	189.677	68.3757
121.467	103.414	189.696	69.7474
120.856	102.915	189.716	74.4874
115.637	92.5542	189.944	67.2321
115.019	88.2976	189.971	65.2964
109.955	107.855	190.029	80.167
161.723	108.848	190.09	77.5422
166.319	81.5154	190.191	64.0012
171.379	3.11465	190.332	27.7953
167.458	22.6492	190.333	54.7307
168.921	23.7836	190.375	12.5835
175.61	13.9674	190.447	9.08083
166.582	33.7969	190.452	61.4518
163.674	26.1186	190.512	61.2855
159.958	44.9635	190.927	43.0185
156.804	36.8556	191.011	52.1608
152.668	48.2467	191.226	64.2974
157.386	46.3691	191.599	75.4638
150.013	0	191.721	29.7596
148.913	35.0828	191.768	58.6316
152.801	17.2255	191.901	28.9594
150.05	39.2434	191.925	45.1182
153.008	28.9875	192.272	61.0044
150.791	48.5391	192.383	68.0136
145.531	53.3872	192.402	79.2093
142.987	47.2111	192.906	43.6573
140.401	43.9254	192.928	74.0696
134.347	52.2464	192.985	70.5681
135.317	70.5033	193.084	104.526
139.141	70.4845	193.19	107.099
141.757	59.2467	193.243	92.3755
143.72	73.5456	193.385	111.076
148.311	80.6098	193.387	118.736
155.101	60.5807	193.538	90.8333
176.438	49.7762	193.679	87.599
173.827	67.4956	193.696	104.993
173.542	39.8273	193.79	71.0907
170.205	58.2994	193.851	91.2867
166.616	25.0536	193.87	63.3085
164.843	65.954	193.965	118.803
168.294	59.9774	194.203	110.277
161.339	59.1124	194.592	97.1732
163.346	35.8289	194.634	73.6701
169.731	49.0656	194.747	87.0901
165.542	24.7085	195.025	62.0088
163.167	31.0005	195.493	66.7207
154.231	52.9674	195.533	103.46
151.314	68.0653	195.541	103.824
154.911	18.8888	195.678	73.5763
152.157	25.3529	195.709	66.9282
153.204	16.465	195.902	71.449
158.006	2.22161	195.993	55.033
162.802	13.6384	196.064	66.2647
164.289	18.8806	196.182	51.4826
171.085	45.5606	196.304	83.2049
180.729	31.9693	196.517	65.3276
181.68	44.8952	196.52	98.072
183.851	57.2595	196.561	109.189
180.771	16.8385	196.626	62.7238
175.681	60.2569	196.682	99.071
176.561	3.98285	196.744	49.2241
172.823	52.3184	196.751	95.6329
168.162	54.2889	196.926	92.1145
171.912	27.6545	196.97	47.0104
164.465	54.45	197.054	22.0065
162.889	21.6895	197.069	51.0257
169.507	29.9103	197.069	37.2178
168.039	5.26528	197.197	54.106
173.647	23.5413	197.297	44.1594
179.383	60.9303	197.622	14.9324
183.458	0	197.695	40.2969
180.457	7.31395	197.742	31.9492
178.486	47.7204	197.749	17.2899
177.034	60.536	197.792	12.2483
171.41	17.2501	197.859	27.6732
171.767	27.4296	198.081	27.0546
167.805	31.0006	198.147	61.834
190.51	26.3142	198.198	77.338
191.381	38.2205	198.421	38.5117
191.318	26.1436	198.537	56.047
188.198	39.1147	198.538	110.777
184.996	6.91943	198.56	77.9835
184.573	46.1264	198.592	116.519
180.471	31.3332	198.605	102.169
185.661	24.066	198.67	94.7052
191.039	30.0729	198.703	99.676
181.505	21.2825	198.757	90.5716
183.25	70.5748	198.847	138.312
191.607	64.5619	198.861	129.38
193.055	48.5199	199.064	113.718
196.545	61.2485	199.346	117.241
199.895	70.5614	199.55	123.013
202.856	49.0759	199.627	107.466
200.905	56.4223	199.857	109.2
196.275	68.7089	199.86	108.212
196.862	88.2972	199.969	126.313
200.855	53.7936	199.991	98.5285
204.868	70.7538	200.016	104.123
160.995	70.6541	200.051	84.2315
165.106	85.9857	200.086	88.7447
170.152	82.2484	200.092	89.8364
177.911	11.6161	200.102	103.404
175.579	7.90468	200.371	98.6017
178.915	17.5562	200.397	96.0924
170.004	18.943	200.478	91.0509
163.985	8.5693	200.497	101.391
171.834	35.6139	200.53	96.9952
174.847	17.9291	200.617	80.1701
179.044	68.1306	200.667	110.45
184.305	74.4489	200.779	136.983
181.593	35.5484	200.811	93.9923
182.211	58.282	201.232	101.359
190.733	58.189	201.246	98.2723
192.968	67.0741	201.306	129.309
191.764	84.8733	201.458	110.429
193.987	81.6077	201.587	121
186.433	27.2142	201.594	84.4638
192.97	39.6917	201.718	84.27
184.173	34.6723	201.899	80.8229
188.427	67.2241	201.933	144.976
186.851	31.9258	202.104	177.1
186.921	68.789	202.325	139.32
186.625	85.0727	202.4	147.433
195.988	61.7581	202.491	145.02
209.65	76.053	202.512	136.199
213.347	83.9223	202.527	123.43
195.596	73.2402	202.543	135.86
201.842	83.2992	202.571	123.777
197.181	77.6461	202.702	128.224
193.147	31.9773	202.817	181.168
187.171	42.0141	202.855	73.3165
179.727	32.4659	202.889	67.3819
173.659	28.3537	202.929	44.4596
174.109	63.851	203.086	97.7624
176.4	60.6509	203.098	95.4383
180.195	65.0575	203.206	82.3641
170.008	51.8514	203.304	105.769
169.178	63.9147	203.351	90.1226
163.36	58.1434	203.588	98.3274
163.753	36.6246	203.602	136.534
166.55	49.7477	203.816	119.034
166.607	40.3434	203.86	132.295
169.287	35.2924	203.898	121.065
162.33	38.8084	203.934	128.53
165.453	19.5446	203.999	116.114
157.272	11.8627	204.016	110.78
159.384	36.5383	204.031	123.031
157.107	27.1246	204.275	112.419
153.809	23.0787	204.311	107.267
153.436	44.0857	204.355	104.144
150.283	21.3077	204.384	97.541
152.034	120.568	204.556	104.575
152.583	117.392	204.576	113.21
149.318	125.622	204.608	119.87
151.785	113.668	204.63	124.59
147.028	55.1347	204.719	76.9887
152.127	104.941	204.72	90.1792
159.156	100.857	204.747	93.9847
161.769	69.6502	204.779	71.3493
159.774	57.6026	204.828	78.4353
162.232	98.218	204.865	99.6569
168.123	47.9814	204.978	86.8422
166.449	68.2134	204.994	79.2511
156.778	50.4927	205.088	79.5509
158.559	35.0672	205.123	97.7159
158.032	38.3781	205.27	85.2643
172.028	36.3383	205.421	84.6806
153.048	39.2361	205.454	88.7543
159.43	49.7371	205.568	78.9117
157.502	24.551	205.724	99.8896
152.636	22.2601	205.743	105.5
153.29	1.3331	206.222	126.828
174.282	66.6553	206.336	112.523
178.239	55.4544	206.345	122.439
163.693	50.5265	206.359	104.83
158.279	60.55	206.365	118.072
148.23	31.4377	206.404	119.913
144.562	33.2657	206.603	142.72
143.13	67.9104	206.606	111.093
140.906	46.9377	206.626	130.657
138.544	54.0037	206.777	121.067
143.094	35.8085	206.794	141.606
141.153	47.2526	206.921	131.682
137.712	68.8768	206.974	111.974
133.968	68.3809	206.977	107.503
137.302	17.7305	207.207	122.3
134.615	24.505	207.278	137.313
130.685	6.3939	207.475	128.578
139.488	28.8653	207.49	139.522
142.323	57.6884	207.524	117.562
147.021	60.4869	207.567	117.67
147.329	62.8315	207.78	90.302
148.911	28.2475	207.845	35.07
151.847	56.9412	207.931	87.8701
152.138	78.05	207.944	88.6974
148	30.141	208.025	49.6224
149.365	65.4845	208.151	95.1342
154.083	63.2736	208.281	82.2028
156.432	51.4093	208.536	51.4352
156.63	56.7815	208.605	65.3692
153.046	69.4042	208.654	93.9863
151.003	77.2793	208.684	93.9656
145.364	64.1216	208.784	69.4461
142.332	55.2723	209.008	45.1353
136.909	63.8232	209.199	57.7795
135.518	86.1146	209.262	89.2166
131.342	64.3624	209.518	114.723
138.268	51.8275	209.521	80.9599
136.483	71.1354	209.552	98.6495
140.654	75.3248	209.553	64.0753
150.067	67.0326	209.651	109.882
146.516	81.6223	209.731	104.673
141.838	66.1808	209.853	73.0428
141.21	83.9554	210.221	67.0323
149.178	69.8497	210.252	105.746
150.456	60.7533	210.271	2.73217
153.902	30.8571	210.506	13.1938
146.512	41.1544	210.537	13.3021
138.776	51.8079	210.633	31.9637
139.564	58.2327	210.74	25.9774
136.625	69.0397	210.744	17.3649
133.774	80.0333	210.929	34.3331
137.905	36.1529	211.008	17.0455
135.068	60.2815	211.063	30.3138
128.636	87.3332	211.127	42.7851
124.803	93.7013	211.302	51.3179
124.387	61.3372	211.39	39.2452
128.19	80.0366	211.487	43.4421
131.438	54.3132	211.605	34.2544
126.629	75.81	211.69	24.3958
122.266	69.5774	211.795	45.1203
116.891	88.4544	211.806	43.5862
115.52	64.1196	211.831	44.5492
116.449	97.8352	211.894	54.6117
120.038	63.6913	212.288	65.884
127.341	46.3173	212.323	62.0665
126.511	53.5593	212.361	20.445
133.943	23.1489	212.416	56.8376
139.254	6.67511	212.43	70.8716
138.662	78.4491	212.597	56.4327
142.142	0.456213	212.781	73.8168
132.648	23.1828	212.855	53.4494
134.31	12.4161	212.878	75.4203
129.378	20.2982	213.173	65.2887
129.435	38.083	213.454	59.2469
126.562	50.2784	213.767	49.0839
122.388	49.9362	213.865	80.1915
124.646	31.1995	213.879	65.1974
119.265	25.183	213.885	85.4432
116.257	17.7276	213.986	127.998
114.844	75.9285	214.049	109.093
109.733	89.7481	214.329	96.9385
128.654	79.5995	214.385	98.1792
124.379	73.7703	214.576	101.86
131.69	75.32	214.577	101.167
130.456	61.4323	214.677	107.826
130.107	68.4688	214.755	96.1065
126.471	27.4925	214.792	122.232
131.019	53.4192	214.998	96.8004
121.895	98.1817	214.999	97.265
122.547	91.5532	215.23	68.2609
119.122	58.2599	215.298	170.228
116.097	69.6295	215.344	169.468
109.76	61.4241	215.436	155.659
110.028	52.4358	215.801	167.884
113.395	89.5036	215.857	153.422
117.957	75.233	215.952	156.074
116.38	86.9043	215.979	156.776
118.677	102.429	216.02	143.078
116.339	98.3743	216.084	168.171
112.885	88.466	216.179	127.854
110.796	96.2516	216.259	111.244
108.022	98.7575	216.571	125.022
110.525	107.466	216.678	126.257
104.988	101.747	216.688	119.761
105.688	110.997	216.935	134.189
103.796	55.3006	217.005	234.701
105.658	48.1485	217.1	212.014
101.861	57.1711	217.111	203.83
100.63	88.5645	217.17	196.157
96.7899	53.8241	217.223	201.897
96.6527	63.8889	217.239	176.389
93.6336	92.9235	217.345	197.227
96.7582	97.816	217.503	203.177
88.4468	61.0208	217.74	209.755
85.9352	100.042	217.825	194.773
89.2323	56.8248	217.901	186.948
84.1651	80.0632	218.353	186.909
81.7681	63.1843	218.354	198.954
83.381	100.052	218.436	199.01
86.7029	83.7803	218.497	213.291
88.4695	71.3319	218.592	182.815
88.8142	90.3251	218.612	205.282
92.6997	84.6212	218.628	196.347
91.3638	103.864	218.631	186.986
96.1607	80.1068	218.706	170.093
93.0412	103.785	218.72	255.988
102.818	116.534	218.94	253.157
105.827	103.577	219.015	220.767
102.432	125.659	219.088	230.75
104.126	119.89	219.105	236.232
103.228	71.7482	219.32	235.189
99.8179	89.7814	219.387	221.906
104.327	112.222	219.414	196.459
108.319	83.3112	219.429	244.44
107.8	122.047	219.542	215.524
106.525	118.014	219.595	209.245
109.245	107.788	219.667	195.612
108.683	125.678	219.847	214.705
110.682	113.786	219.863	204.341
104.542	20.151	219.912	201.148
98.0621	14.8159	220.047	85.074
102.718	60.9962	220.12	94.4208
98.9656	194.444	220.128	163.142
94.8887	190.29	220.225	164.142
101.029	63.225	220.39	140.944
98.1308	102.272	220.48	92.4546
94.2462	81.5393	220.562	124.787
88.5638	76.3174	220.599	134.563
93.029	100.311	220.617	63.9489
90.6547	122.266	220.671	91.2314
89.9929	132.275	220.842	102.682
93.7903	69.4567	220.945	73.8844
94.0198	62.5832	221.209	104.219
98.3747	54.0277	221.486	90.999
94.9942	86.2031	221.499	82.5309
98.8267	61.2532	221.58	76.9568
98.4723	82.585	221.754	111.319
99.9304	63.876	222.277	115.204
94.1822	79.1614	222.324	86.1706
95.0035	72.9627	222.354	92.6179
96.9025	92.0698	222.639	87.2423
93.333	44.2474	222.783	116.722
91.1631	104.317	223	104.87
88.589	83.5063	223.007	80.9886
86.6292	63.1684	223.047	94.9865
84.8774	97.5721	223.185	110.055
85.1346	81.4014	223.215	135.468
90.187	67.4995	223.428	111.383
78.6648	35.0672	223.462	143.47
79.8612	25.7894	223.548	129.448
76.6842	6.94675	223.65	139.578
75.179	20.0755	223.653	135.93
77.4227	70.795	223.795	117.021
79.8441	54.5506	223.921	118.502
88.8895	33.4333	224.031	125.341
87.8598	58.3964	224.359	105.695
84.4652	50.7114	224.362	117.393
81.3757	53.0789	224.463	105.126
85.6466	36.6623	224.71	117.829
89.8859	93.9872	224.726	95.0481
89.0738	123.549	224.78	164.915
92.8418	118.216	224.857	166.5
111.859	112.246	224.886	160.083
113.237	117.674	224.949	149.802
114.395	134.507	224.997	146.168
113.269	103.362	225.013	130.389
114.363	111.044	225.014	169.507
120.966	117.811	225.062	177.716
120.971	125.007	225.191	167.352
122.393	119.022	225.208	162.548
127.88	117.063	225.244	171.006
124.479	142.998	225.292	183.393
119.96	133.277	225.375	208.298
121.225	134.666	225.407	187.064
127.512	155.778	225.43	189.953
122.935	147.971	225.468	147.514
120.504	135.14	225.502	176.821
115.91	142.825	225.519	174.28
112.988	147.004	225.558	162.793
120.33	143.682	225.595	206.241
111.178	157.805	225.949	161.198
115.493	155.792	226.02	176.898
119.855	144.468	226.045	175.786
121.118	164.506	226.12	164.103
123.256	131.57	226.176	210.698
125.208	85.568	226.228	247.976
[truncated: 98,003 more rows]

## Sheet: ED Fig.5f
CFU-E to closest CFU-E labeled in the same color (µm)
Ob	Rd
1.84292	52.0994
1.84292	4.11839
181.016	4.11839
14.168	107.332
14.168	52.0994
11.7853
11.7853	4.11839
0	4.11839
0	11.8294
0	101.718
0	13.1223
0
33.5508	30.4744
0	73.9932
4.6467	73.9932
4.6467	0
8.68505	0
58.1125
62.1113	20.4396
43.6109	30.4744
93.9443	20.4396
43.6109	30.8842
275.819	30.4744
0
0	64.635
0	161.115
0	47.8229
11.5994	47.8229
11.5994	52.5211
53.5394
4.30705	57.946
53.5394	37.1402
1.25536	37.1402
1.25536	66.5446
24.2003	118.031
67.6677
67.6677	14.3355
4.30705	14.3355
	44.0091
	44.0091
	124.388
	18.4298
	99.9955
	79.5657
	18.4298
	79.5657
	54.6283
	54.6283
	38.5922
	38.5922
	64.635
	48.8326
	0
	64.635
	0
	149.894
	130.498
	23.44
	58.8993
	58.8993
	23.44
	97.981
	77.5092
	55.4678
	58.9194
	92.9217
	52.8029
	48.064
	18.4203
	18.4203
	79.902
	64.4683
	98.8662
	52.8029
	11.1883
	11.1883
	47.8799
	71.0619
	1.60831
	1.60831
	0
	26.492
	0
	22.6561
	22.6561
	60.7453
	54.6128
	45.0107
	45.0107
	33.5508
	59.3217
	33.5508
	11.1883
	11.1883
	71.0619
	23.44
	65.8976
	23.44
	41.3688
	41.3688
	126.145
	23.8587
	23.8587
	48.8025
	13.2673
	13.2673
	48.8025
	59.5289
	97.981
	59.5289
	66.1896
	51.1553
	79.3993
	59.8671
	0
	0
	77.5092
	79.1157
	51.1553
	21.4961
	2.10244
	2.10244
	89.8057
	81.5084
	36.0344
	36.0344
	120.954
	119.264
	59.8671
	28.348
	0
	0
	63.3501
	63.3501
	28.348
	48.4057
	108.775
	60.3529
	55.9493
	55.9493
	2.08878
	2.08878
	0
	26.492
	114.653
	0
	39.7892
	59.2385
	39.7892
	59.2385
	59.5289
	0
	34.3132
	84.5026
	0
	78.3236
	5.53371
	5.53371
	44.1079
	13.2818
	13.2818
	72.9737
	87.1743
	126.97
	43.2983
	43.2983
	44.1079
	59.7835
	44.1079
	99.2986
	76.2237
	115.917
	166.088
	11.1414
	11.1414
	14.6243
	72.4259
	80.152
	51.2727
	216.029
	58.1125
	5.53371
	4.49033
	4.49033
	39.8261
	48.0335
	39.8261
	82.3466
	141.262
	52.7565
	13.6676
	13.6676
	31.713
	31.713
	17.3916
	77.3087
	109.47
	28.6836
	0
	0
	32.0267
	69.8105
	60.1298
	133.81
	120.279
	58.666
	21.6593
	21.6593
	133.81
	136.316
	71.772
	103.765
	87.2603
	71.772
	2.18228
	2.18228
	13.2818
	13.2818
	71.772
	118.389
	87.2603
	87.2603
	56.3413
	44.1079
	46.8068
	44.1079
	62.0095
	99.2501
	4.6467
	4.6467
	23.2449
	51.8938
	0
	0
	23.2449
	23.641
	23.641
	193.859
	138.107
	9.80494
	9.80494
	462.801
	201.114
	201.114
	107.346
	107.346
	177.488
	149.116
	149.116
	193.148
	52.0066
	52.0066
	387.83
	333.2
	205.018
	131.681
	2.68407
	2.68407
	5.45535
	231.007
	149.681
	149.681
	74.1126
	74.1126
	192.662
	59.3014
	74.2378
	59.3014
	33.642
	33.642
	67.2471
	71.537
	71.537
	221.073
	456.011
	71.348
	0
	0
	25.3634
	25.3634
	21.2628
	21.2628
	193.448
	5.91104
	5.91104
	48.0202
	48.0202
	239.661
	239.661
	67.4651
	67.4651
	98.7835
	450.962
	25.0467
	25.0467
	48.8143
	48.8143
	70.0148
	137.393
	70.3485
	63.5958
	63.5958
	254.822
	68.6833
	68.6833
	41.3762
	41.3762
	289.649
	259.205
	151.989
	151.989
	0
	0
	129.645
	20.5118
	20.5118
	337.395
	247.832
	4.10245
	4.10245
	207.739
	29.2714
	29.2714
	95.3679
	95.3679
	70.4113
	58.7723
	71.972
	80.9986
	40.5647
	40.5647
	42.3886
	42.3886
	53.9439
	53.5394
	53.5394
	86.639
	24.2003
	24.2003
	49.2046
	50.5416
	49.2046
	79.6522
	48.2211
	8.19887
	8.19887
	11.978
	27.4161
	73.6613
	57.3903
	0
	0
	124.724
	27.4161
	27.4161
	3.07276
	3.07276
	95.3264
	21.7198
	21.7198
	74.8352
	83.5933
	29.6308
	29.6308
	46.443
	2.39698
	2.39698
	49.2046
	82.7833
	83.5933
	48.2211
	48.2211
	73.6613
	113.479
	8.49266
	5.7584
	5.7584
	35.5728
	50.884
	62.9337
	25.4538
	25.4538
	81.5293
	81.9393
	129.764
	35.5728
	35.5728
	62.9337
	53.4776
	53.4776
	20.2522
	7.31152
	7.31152
	59.1571
	76.6791
	8.49266
	8.49266
	63.0715
	69.4053
	63.0715
	84.8189
	69.4053
	58.1308
	58.1308
	64.4902
	90.3946
	0
	15.1134
	15.1134
	22.2467
	65.3647
	65.3647
	5.7584
	5.7584
	0

## Sheet: ED Fig.5g
Erythroblast to closest erythroblast in the same color (µm)
Ob	Rd
4.61787	10.8933
2.06846	10.8933
0	0
0	0
1.16665	11.3666
0	1.95049
0	19.8476
0	23.949
2.29948	6.61374
0	6.61374
0	28.572
0	7.48486
0	17.197
0	31.5739
0	5.78305
0	21.467
2.06846	28.2481
0	24.9475
0	4.62673
0	0
0	0
0	1.49455
0	1.49455
0	8.98978
1.25462	7.37752
1.78469	14.9947
4.75367	7.63017
1.37871	0.436382
5.37084	8.35
0	9.50744
0	27.5879
0	8.5064
0.545132	8.5064
1.51229	28.4876
0	23.2685
2.90306	5.78305
3.50343	12.5614
3.37801	3.64468
5.82203	19.3479
6.08759	12.5614
0.554782	4.99106
3.37801	4.99106
0	7.57704
1.10859	9.07369
0.037002	5.50016
7.81506	1.34292
0	0.436382
2.04991	1.34292
1.37871	5.41102
0.554782	7.51343
26.5647	8.40669
0	5.50016
0	7.57704
0	13.644
0	15.9065
0.288023	4.9431
1.34428	4.9431
0	7.3909
0	42.9618
0.584516	18.4907
7.50152	10.1029
3.66553	17.2592
0	3.13463
0	3.13463
0	2.9022
0	0.509104
3.40232	0.509104
11.0647	7.3909
0	5.29411
0	0
0	0
0.311176	11.7411
0.311176	6.4988
1.78989	6.4988
8.77159	17.4117
8.77159	17.4117
10.537	22.6073
0.889145	22.9102
0.889145	17.3874
0	2.53832
0	2.53832
0.664452	6.06361
0	6.06361
0	0
0.172115	0
3.73801	14.8448
0	3.37005
3.06699	6.16327
0	3.37005
0	8.7447
0	22.1816
0	14.4846
0	2.12987
0	2.12987
0	0.482191
0	10.1207
0.042268	8.9746
0	0.482191
0	5.09899
0	6.31839
12.2644	3.62877
0	3.62877
0	4.20279
0.170776	0
0.047986	0
0	4.19787
0	14.2117
0	8.7447
0	7.04474
0	7.27398
8.48477	7.27398
2.80786	4.58362
0	4.58362
0	8.40669
8.47604	8.81681
1.83018	13.9562
1.83018	14.9655
6.15275	13.9562
0	14.6027
0	8.53204
0	14.3895
17.251	14.9655
0	31.7188
0	4.73119
0	4.73119
0.639654	10.081
3.42379	1.95049
1.78989	19.1603
5.49197	7.48486
0.285513	15.6936
0.285513	8.35
0	17.6745
0	8.53204
0	7.97173
23.9597	7.04474
0
2.21802	6.28814
6.38294	0
1.68788	5.99086
1.70777	15.1944
1.68788	4.70202
3.89631	3.39384
4.61968	22.0877
17.2195	15.405
9.18177	14.1404
9.18177	17.9242
23.5096	11.2125
28.4866	6.28814
0	11.6744
3.20782	0
2.43254	15.5129
6.34729	6.49547
2.43254	12.3957
28.4866	2.33556
2.85727	11.0466
2.21802	16.44
0	7.7306
0	18.7133
6.77247	0
4.86275	7.20443
0	4.90479
0	42.7165
51.7662	1.02001
6.10676	8.19763
6.10676	19.2723
4.40111	10.586
2.66599	2.33556
2.66599	4.08752
0	4.21504
0	0.91204
0	2.682
8.96457	26.6255
7.32162	7.8387
7.10545	5.64328
6.77247	12.5035
55.6185	1.28895
10.2083	36.3505
0	0
0	0
0.13041	4.99644
0	11.9388
0	6.49547
0	1.42009
0	1.42009
0	10.586
6.99034	3.00212
0.464805	29.1011
0.31446	3.26468
0	14.9713
0	6.75569
0	21.797
2.70968	0
2.30469	0
2.30469	5.80458
5.71576	14.9713
5.41348	0
1.17595	16.44
7.67565	0
6.69815	8.62937
0.334501	1.93225
0	5.64328
0	0
0	4.66242
0.173988	12.43
0.173988	8.4661
7.90687	3.14749
0	13.2298
0	4.68559
9.04962	4.68559
3.75697	3.00212
1.42582	30.8481
0.03161	12.7787
0.03161	19.6602
0.581129	13.0073
0.147886	8.93738
6.50507	4.92108
0.863633	0
0	17.1036
0	7.7306
0.998199	4.99644
0	0
0	14.1953
0.688129	20.0723
0	8.19763
0.508431	0.745496
0	0
5.89591	0
4.18477	7.06155
7.42499	9.49584
4.18477	11.1782
5.89591	11.6744
25.4619	8.32367
5.85967	13.064
5.85967	12.3205
11.6866	0
0.650786	0
0.650786	4.70202
2.13725	17.5387
27.8177	8.26036
0	1.02001
0	4.66242
2.63068	8.81145
0.732285	10.5922
0.732285	8.26036
1.61267	13.064
10.109	2.73678
5.31493	4.21504
7.49333	0
0.762258	34.379
0.584295	0.91204
0.584295	1.63425
13.1181	7.20443
13.1181	1.28895
20.7151	11.0466
20.7151	6.39818
45.1651	1.07523
7.2658	8.93738
7.2658	1.16957
11.9718	0
27.7386	1.07523
23.9065	13.0073
23.9065	19.8665
8.93581	14.4882
8.93581	14.1404
5.22854	3.39384
27.4279	1.63425
17.411	18.8297
	1.16957
	10.5922
	4.92108
	11.0859
	10.9802
	11.2697
	0
	7.24629
	9.18211
	6.83837
	11.878
	8.6326
	12.3927
	22.0988
	0
	21.963
	0
	22.0927
	9.18748
	5.62
	21.3893
	0
	35.2298
	12.9332
	11.7438
	2.98175
	7.24629
	18.2769
	12.0267
	8.03598
	12.0267
	21.062
	6.41971
	7.48865
	0
	13.5695
	0
	6.45718
	18.263
	2.98175
	0
	8.96807
	19.8026
	18.3478
	8.29591
	9.28609
	5.94515
	10.726
	1.2307
	7.91447
	8.6326
	6.81347
	4.78116
	11.2697
	19.877
	5.80458
	18.6538
	3.39886
	0
	21.2352
	19.9142
	1.8739
	21.062
	10.4965
	1.41839
	8.61729
	18.3809
	9.85408
	1.59998
	9.85408
	15.1813
	13.6984
	18.263
	0
	6.81347
	0
	8.65735
	6.83837
	29.7858
	0
	1.41839
	16.0896
	22.0927
	0
	1.49607
	18.3809
	26.5248
	7.42726
	12.0763
	1.49607
	14.9365
	9.18748
	3.56566
	0
	7.48865
	15.9665
	5.8935
	15.6597
	5.94515
	14.3672
	24.6847
	5.14413
	3.86819
	4.06194
	0
	14.7511
	10.8914
	3.74238
	7.58128
	0
	1.02412
	10.6692
	7.82192
	5.8935
	15.3237
	14.5333
	8.61729
	1.84718
	18.3268
	10.4965
	11.7438
	11.878
	21.0722
	15.6503
	5.35297
	7.42726
	0
	3.74238
	1.2307
	8.83698
	11.2456
	10.1061
	0
	0
	1.84718
	4.78116
	21.963
	8.03598
	8.96807
	11.4872
	11.1652
	4.2108
	12.2003
	15.6829
	10.9538
	1.4219
	10.3197
	3.57303
	15.8862
	2.72451
	10.3053
	8.11896
	24.9086
	1.3732
	0
	15.2196
	9.64435
	2.929
	21.1538
	3.18823
	0
	2.17711
	7.26188
	0
	3.18823
	15.4278
	3.58864
	2.72451
	1.28254
	5.43578
	17.4243
	1.53461
	6.67365
	2.95529
	0
	15.2196
	1.00424
	10.6141
	3.73313
	18.9577
	0
	7.91447
	11.1732
	9.39434
	0
	1.4219
	3.12294
	1.45345
	8.4169
	5.36184
	16.466
	10.3554
	4.2108
	7.794
	6.08897
	15.325
	7.69661
	0.095161
	4.29467
	8.4169
	3.58864
	28.1475
	4.12618
	15.9927
	3.73313
	12.7846
	0.928007
	0
	10.9538
	6.10357
	3.2005
	9.51637
	0.095161
	14.0774
	0
	14.0774
	17.8575
	24.8349
	14.145
	10.3434
	0
	14.145
	6.74324
	3.57303
	11.0417
	1.7628
	8.95054
	2.929
	21.9483
	5.50024
	11.6381
	1.60335
	0
	14.8025
	7.69661
	2.17711
	7.91447
	28.638
	12.2003
	19.5789
	3.82572
	18.5882
	14.7627
	4.29467
	0
	1.28254
	0
	1.3732
	11.4872
	0
	9.51637
	4.12618
	21.1538
	0
	0
	0.928007
	3.12294
	6.47576
	1.53461
	1.45345
	15.325
	0
	13.2002
	10.3554
	0
	0
	11.568
	15.9222
	6.74324
	6.10357
	0
	5.36184
	2.95529
	30.1497
	8.87436
	1.71943
	0
	0.796271
	0
	15.3934
	0.571874
	20.0604
	20.5739
	11.1971
	5.56194
	3.63433
	11.3836
	8.36058
	8.69069
	11.1971
	20.8246
	5.05202
	12.0632
	8.37946
	5.83782
	5.35297
	5.53299
	0.796271
	1.9184
	4.90714
	11.2068
	13.531
	9.36403
	12.0363
	7.07638
	14.8254
	18.8937
	1.66509
	10.8464
	7.00364
	10.5252
	0
	8.30866
	0.327719
	5.7562
	0.571874
	13.654
	0
	11.8757
	2.651
	0
	5.82695
	5.82271
	0
	18.9087
	8.69069
	14.7806
	0.726606
	0.095161
	1.44771
	14.3256
	7.50164
	12.0503
	4.17471
	11.547
	7.07638
	7.05677
	3.24419
	12.0632
	0.095161
	20.6111
	15.3934
	13.7138
	8.61666
	8.30866
	5.53299
	0.40457
	12.6137
	11.5722
	5.56194
	0
	14.8847
	1.55774
	0.406127
	47.9997
	2.65804
	4.42363
	16.6796
	15.1691
	4.29814
	1.30672
	0
	4.17471
	14.7806
	4.08023
	27.8293
	23.535
	1.30672
	2.65804
	4.72875
	14.7568
	13.531
	5.13333
	3.70947
	0.406127
	3.70947
	1.77469
	9.94484
	1.44771
	4.72875
	5.7562
	0.40457
	9.35803
	3.81767
	13.642
	3.81767
	5.05202
	20.1096
	14.8303
	2.31667
	1.66509
	0.327719
	18.2651
	25.9235
	4.29814
	17.575
	13.2001
	11.9916
	26.352
	5.82695
	1.77469
	3.66294
	2.31667
	5.35297
	21.7161
	5.13333
	1.9184
	0.726606
	11.547
	40.5424
	2.58041
	2.58041
	32.243
	20.4621
	20.4621
	17.8678
	17.8678
	0
	0
	40.5701
	37.6895
	6.86928
	7.98734
	14.7581
	14.7581
	18.177
	15.9999
	15.9999
	38.6621
	23.9703
	12.9498
	8.41149
	3.5969
	3.5969
	4.12167
	4.12167
	18.0865
	9.45638
	14.0291
	28.0383
	18.0865
	41.3825
	41.3825
	56.6202
	46.6095
	32.5678
	28.1486
	9.45638
	25.1398
	32.5678
	29.8515
	62.5146
	3.24556
	3.24556
	15.8036
	3.67658
	3.67658
	16.986
	7.54549
	19.0872
	22.9971
	16.986
	23.9024
	3.17254
	11.2528
	41.0782
	21.0145
	21.0145
	15.1224
	11.2528
	29.263
	20.632
	37.7698
	3.17254
	60.7123
	0
	0
	6.38101
	0
	0
	2.88573
	6.38101
	23.1807
	23.1807
	20.6497
	20.632
	39.4801
	19.8366
	19.8366
	22.3259
	22.5617
	61.0219
	7.54549
	19.8533
	19.8533
	38.2434
	38.2434
	9.84681
	6.84701
	6.84701
	9.84681
	2.83021
	2.83021
	15.5985
	18.365
	36.6705
	52.9946
	6.83817
	3.53373
	3.53373
	8.42383
	6.83817
	0
	0
	6.46613
	6.46613
	33.2217
	5.46928
	5.46928
	19.483
	32.1889
	5.45024
	10.4123
	5.45024
	32.842
	17.7731
	17.1567
	17.1567
	20.145
	15.6761
	15.6761
	96.2866
	32.842
	12.8454
	12.8454
	16.8174
	16.8174
	40.4912
	24.0764
	19.4267
	19.4267
	13.968
	4.13801
	4.13801
	13.968
	5.58792
	5.58792
	20.6145
	35.2924
	11.1382
	8.09645
	32.995
	32.995
	34.8749
	35.321
	30.6323
	19.3694
	8.00548
	8.00548
	20.509
	32.3549
	20.6449
	3.16053
	3.16053
	41.6049
	22.6809
	20.9097
	30.6323
	58.3081
	38.1675
	1.62947
	1.62947
	9.88396
	18.1797
	39.5824
	48.4805
	42.1857
	83.3565
	10.6911
	23.8869
	11.6702
	31.7699
	7.41396
	3.95936
	5.52319
	5.1573
	3.95936
	11.6702
	27.1651
	2.77252
	2.77252
	9.36008
	29.0722
	33.5097
	36.6421
	27.1651
	10.4905
	5.27
	10.2554
	15.8397
	8.27373
	8.27373
	5.27
	39.1037
	17.5565
	48.7689
	5.39862
	3.00551
	3.00551
	45.389
	43.6893
	13.4403
	13.4403
	38.9684
	15.9635
	18.6969
	18.6969
	17.5565
	56.3938
	30.8691
	30.8691
	52.1334
	39.1797
	12.7517
	5.66919
	5.66919
	16.6431
	16.6431
	6.05919
	23.7364
	23.7364
	6.05919
	18.2565
	35.5562
	23.9884
	19.262
	19.262
	17.5508
	17.5508
	5.54572
	4.93676
	13.7018
	13.7018
	25.3675
	46.829
	25.3675
	0.181978
	46.829
	7.77277
	7.77277
	19.1365
	8.35019
	13.787
	12.2394
	12.5603
	0.264793
	18.0539
	4.79753
	5.48613
	18.0759
	4.24827
	4.24827
	5.89591
	0.181978
	4.93676
	4.79753
	11.3933
	0.264793
	44.0329
	18.0759
	22.4397
	25.6738
	9.72528
	9.72528
	13.1087
	6.4784
	6.4784
	3.52527
	3.52527
	13.1087
	29.0087
	25.7285
	13.5401
	13.5401
	17.4702
	67.0725
	25.7596
	25.7596
	4.3131
	18.0192
	42.3883
	4.3131
	14.3434
	5.27777
	5.27777
	6.80959
	18.7001
	9.39307
	9.39307
	25.6131
	25.6131
	39.7315
	22.172
	0
	0
	31.0647
	15.0993
	19.0335
	19.0335
	12.3124
	12.3124
	25.3705
	20.1759
	36.9081
	36.9081
	18.0192
	22.172
	15.0993
	16.0515
	20.1759
	10.0536
	34.8603
	8.10075
	8.10075
	34.8603
	9.03161
	9.03161
	30.5165
	24.535
	6.3688
	6.3688
	13.6907
	25.9136
	23.1427
	35.8772
	35.8772
	12.6757
	12.6757
	54.4876
	25.2126
	12.7647
	26.1123
	27.9258
	9.66574
	9.66574
	18.7629
	21.4278
	18.0805
	15.7083
	8.60703
	5.35847
	4.02471
	4.02471
	10.8849
	7.52702
	7.52702
	23.9129
	6.24987
	6.24987
	32.4304
	17.7286
	17.7286
	6.90211
	6.90211
	26.9292
	13.7297
	31.1745
	82.4569
	23.0538
	68.186
	45.7406
	33.5078
	8.9981
	8.9981
	18.7895
	20.598
	18.7895
	7.97876
	0
	0
	11.6748
	15.9846
	0.89864
	0.89864
	0
	0
	12.8271
	6.98734
	31.2261
	70.9113
	44.919
	37.2684
	37.2684
	0.086501
	0.086501
	7.78267
	7.78267
	13.1156
	13.1156
	15.6063
	15.6063
	24.0239
	6.98734
	22.2591
	41.4592
	27.4319
	9.81689
	9.81689
	25.2389
	28.8909
	25.2389
	0.968138
	0.968138
	18.5776
	17.1888
	17.1888
	34.1889
	34.7637
	34.7637
	68.9273
	22.2591
	8.77504
	8.77504
	3.62759
	3.62759
	23.2299
	28.0433
	29.6225
	30.7041
	19.8697
	19.8697
	17.5647
	17.5647
	7.63681
	6.70241
	6.27384
	6.27384
	35.8755
	6.61841
	6.61841
	39.9135
	5.47543
	5.47543
	45.1691
	13.3737
	13.3737
	10.6224
	10.6224
	20.8121
	30.8602
	32.8971
	21.8443
	2.53426
	2.53426
	36.7262
	17.5199
	30.8602
	12.2744
	17.5199
	38.4812
	5.72853
	41.1913
	0
	9.80259
	19.5689
	18.6137
	22.854
	12.2744
	26.7639
	38.3696
	0
	5.72853
	38.8611
	9.80259
	84.8678
	61.1425
	6.78634
	26.4646
	6.78634
	31.3724
	31.3724
	9.61153
	9.61153
	57.7094
	23.4194
	24.8486
	79.2046
	7.0507
	7.0507
	1.4164
	1.4164
	18.468
	18.468
	14.1896
	27.5695
	0
	0
	13.8408
	11.2437
	7.45324
	18.7791
	18.7791
	25.7353
	15.3026
	0
	0
	2.29021
	21.9901
	22.6296
	2.29021
	14.1896
	9.04962
	9.04962
	70.19
	42.8807
	14.3062
	11.1282
	11.1282
	30.9934
	39.0688
	39.4423
	12.2319
	12.2319
	34.8991
	15.2558
	12.4862
	12.4862
	17.7426
	5.44688
	5.44688
	5.98255
	19.9576
	7.83316
	13.2304
	13.9218
	32.9194
	6.9788
	6.9788
	7.70838
	33.1464
	19.9576
	15.0197
	0
	0
	0
	17.2418
	17.2418
	27.646
	44.1349
	39.4423
	5.98255
	21.7543
	22.6762
	15.2435
	15.2435
	4.47151
	4.47151
	43.7565
	43.7565
	46.2023
	3.40778
	3.40778
	0.086501
	0.086501
	19.0008
	19.1898
	26.2045
	0.676346
	0.676346
	38.487
	30.1298
	0
	40.8176
	0
	27.751
	19.8965
	19.8965
	34.6983
	8.91783
	4.39101
	4.39101
	30.2957
	0
	0
	27.751
	2.35927
	2.35927
	42.6516
	19.1898
	8.91783
	13.3129
	10.7598
	10.7598
	23.8281
	53.1551
	17.539
	7.61928
	0
	0
	34.0068
	34.0068
	19.5331
	19.5645
	28.7647
	116.905
	19.8106
	36.3617
	0
	0
	23.5395
	23.5395
	7.61928
	21.1292
	21.9556
	72.7508
	13.4927
	13.4927
	25.4772
	26.1927
	23.2666
	20.0935
	3.4668
	3.4668
	43.6943
	2.27247
	36.5468
	39.8131
	35.7211
	36.5468
	2.27247
	24.9363
	16.7749
	16.7749
	46.1922
	26.1343
	26.1343
	16.432
	0
	0
	1.57412
	12.1836
	22.3541
	22.3541
	33.0859
	29.3839
	29.3839
	21.1542
	30.3335
	19.4715
	19.4715
	31.4885
	24.5756
	24.5756
	41.1497
	43.1054
	38.9247
	34.5342
	26.9297
	38.9247
	10.4654
	10.4654
	28.8895
	40.1551
	21.1542
	38.1711
	27.1658
	11.9616
	11.9616
	26.9297

## Sheet: ED Fig.5k
CLP to closest sinusoid (µm)
Ob	Rd
6.476	0
56.7342	13.3486
0	5.86065
20.9637	0
21.4631	4.91075
13.2647	17.3177
35.5143	1.09472
38.5902	8.0166
5.86172	12.1745
7.2848	0
29.721	0.5406
19.6883	31.8921
9.6537	0
16.1238	3.64275
	8.9417
30.9	0
29.9	10.459
28.3	19.2883
32.9	0
24.6	2.54419
15.1	18.2826
40.4	15.11
27.3	17.9302
	22.0104
7.89	0
47.3	17.3524
24.4	17.8276
0	4.68413
59.3	2.12062
30.4	0
37.6	4.6144
24.7	0
50.1	0
19.8	8.7788
23.7	22.8876
6.57	17.6907
9.56	12.2968
3.87	25.0249
	12.7096
	15.0951
	14.1016
	16.5668
	0
	2.45406
	6.4082
	13.0142
	1.82341
	10.6589
	13.145
	4.4616
	10.3327
	0
	0
	7.5784
	0
	2.66231
	28.4445
	13.1904
	12.5858
	5.74545
	3.40889
	0
	13.2587
	1.01029
	1.28779
	9.9602
	9.6766
	0.33484
	1.57012
	22.4784
	3.17819
	0
	18.8207
	0
	7.7485
	17.7188
	3.65194
	3.95695
	0
	0.36931
	14.3895
	35.5146
	23.9579
	8.8522
	9.0356
	0
	0
	46.8697
	16.2317
	29.3212
	35.7573
	16.6702
	0
	0
	3.68998
	16.4054
	4.52399
	0
	9.4641
	13.2156
	0
	7.9984
	21.9282
	12.4391
	0
	18.4454
	0
	16.2877
	32.8594
	15.819
	26.6651
	2.36071
	14.7646
	1.69548
	6.4713
	19.9972
	0
	17.7892
	0
	10.5721
	15.6908
	14.3749
	16.1937
	36.7696
	0.81653
	5.32392
	3.76673
	27.3567
	12.8721
	6.22586
	15.6323
	4.98696
	24.7192
	0
	13.792
	19.1978
	20.0931
	0
	14.5149
	8.1883
	4.18875
	20.3874
	0
	31.4686
	23.491
	38.9268
	0.72201
	7.6023
	26.136
	25.9576
	68.0812
	11.2964
	5.17248
	36.5233
	7.4538
	46.8595
	23.4643
	0.92992
	0
	11.7156
	14.8477
	27.1917
	0.01583
	41.7005
	0
	1.5319
	31.1836
	0
	15.7148
	0
	8.9224
	6.9891
	3.66942
	12.6518
	5.05622
	57.2273
	34.2264
	21.0603
	12.1431
	4.37933
	16.0089
	2.36512
	9.4397
	11.2751
	36.3045
	28.2438
	10.6339
	12.0854
	6.0577
	3.08263
	4.0859
	6.6857
	0
	0
	7.0801
	38.9793
	0
	0
	2.23204
	0
	14.7758
	0
	0
	0.36912
	3.74493
	0
	28.2683
	45.9453
	3.02806
	0
	20.185
	11.8963
	26.0247
	10.1932
	12.6828
	2.85519
	19.127
	17.8263
	0.68909
	12.0317
	9.5256
	21.672
	4.16755
	51.055
	32.9609
	0
	29.7346
	0
	5.45741
	11.8208
	0.60022
	3.71867
	25.2547
	1.2422
	7.4841
	6.3325
	9.9886
	26.2534
	29.0815
	1.09386
	13.2278
	0
	18.934
	5.06165
	30.5756
	23.5898
	11.7016
	14.7359
	0
	3.40876
	16.2473
	52.8065
	2.15906
	22.7658
	0
	32.7261
	12.24
	0
	0
	5.21986
	0.32139
	5.87899
	0.919
	17.3039
	0
	10.1081
	0
	9.5259
	14.7551
	7.9695
	13.205
	0
	9.2024
	28.5181
	4.20896
	16.5843
	42.4304
	5.15535
	13.8427
	29.985
	12.1061
	1.0025
	12.5393
	4.83209
	0
	3.85011
	3.42685
	10.2221
	6.05022
	9.622
	13.7773
	7.2553
	4.2204
	0.73777
	27.4256
	28.4873
	0
	0
	11.9149
	1.22806
	14.2891
	5.01984
	37.5219
	0.41631
	42.5798
	10.0521
	19.3075
	32.1801
	1.60084
	20.3362
	12.1982
	10.6919
	0.00947
	42.8514
	22.683
	0
	13.9631
	0
	1.58273
	10.3005
	0
	13.8392
	31.072
	2.62182
	21.7758
	22.0272
	0
	46.7981
	0
	0
	36.4611
	0
	22.9713
	11.4326
	16.5993
	4.80324
	2.14623
	13.9194
	0
	29.8268
	2.82071
	3.85581
	31.4105
	42.5187
	48.4869
	1.82286
	0
	46.2896
	24.9066
	0
	0
	8.4348
	4.10103
	0
	2.7836
	0
	0
	11.7703
	5.57296
	4.40302
	22.7527
	28.3625
	2.34535
	1.27676
	36.394
	0
	11.162
	12.2331
	8.6131
	8.7601
	0
	29.5307
	9.9765
	19.2402
	4.10509
	13.5529
	11.1221
	24.972
	0.69461
	18.9054
	6.9875
	10.6163
	0
	0
	28.872
	26.644
	41.3647
	26.3294
	0
	0
	6.05517
	1.29119
	0
	0
	7.1312
	0
	15.1173
	16.8856
	17.8737
	0
	6.04032
	30.5924
	0
	1.45783
	17.3994
	3.44724
	8.4704
	41.0106
	9.2623
	0
	5.08656
	6.20254
	17.3266
	24.367
	22.7793
	0
	1.79325
	0
	37.1761
	11.5041
	9.0982
	11.3776
	0
	26.3614
	15.2429
	0
	17.2851
	0
	11.026
	29.6174
	27.9252
	31.0636
	0
	0
	5.80812
	23.2941
	4.11341
	16.426
	30.5265
	20.2314
	12.937
	24.7248
	0
	0
	4.51568
	11.5215
	18.4785
	24.153
	8.2162
	27.8492
	31.265
	9.1977
	0
	25.5854
	22.9295
	39.3758
	8.8247
	0
	21.7257
	13.4135
	3.26528
	11.3207
	13.1046
	23.5501
	0
	18.0078
	11.9847
	10.7254
	38.8286
	0
	12.0483
	0
	3.75933
	24.7158
	52.7454
	0
	10.2036
	0
	8.85
	0.86081
	0
	7.1156
	1.75774
	4.12305
	22.3683
	29.7867
	0
	7.1498
	47.5739
	31.6133
	0.63922
	4.79874
	12.4226
	21.9094
	55.0848
	19.0005
	27.6541
	4.12366
	5.656
	0
	53.0566
	22.0522
	0
	0
	25.3295
	0
	0
	5.89772
	0
	8.911
	37.1072
	15.963
	28.3037
	8.8631
	22.0786
	1.95709
	0.97142
	0
	0
	14.5229
	41.703
	28.0295
	45.778
	22.5121
	0
	11.8638
	1.37286
	0
	3.78375
	6.00136
	9.2917
	14.6863
	2.51453
	36.9753
	13.6449
	32.728
	8.2838
	3.23423
	0
	37.7717
	11.4658
	5.17356
	3.01525
	0
	15.6213
	0
	0
	5.74567
	20.1355
	21.91
	14.8876
	50.5786
	9.577
	13.5427
	3.05468
	0
	0
	23.7751
	7.2087
	11.4345
	12.7077
	30.2358
	31.2896
	23.5367
	26.2371
	39.0819
	4.05913
	0
	5.02737
	12.1405
	1.30499
	25.6161
	2.79165
	0
	0
	22.5493
	50.1608
	27.3062
	15.3797
	2.44365
	40.1152
	17.8543
	32.0308
	29.9539
	17.0226
	0
	7.6324
	19.3582
	11.2449
	33.1166
	14.443
	0
	6.5471
	11.0237
	26.3404
	2.07143
	38.3701
	1.67704
	5.94559
	18.3889
	13.4207
	0
	0.74926
	13.9518
	0
	35.4975
	6.26794
	7.4074
	32.2438
	27.4337
	35.9514
	19.1054
	2.85135
	8.3806
	0
	27.6448
	0.73291
	13.1549
	8.3428
	2.64185
	31.6958
	8.4963
	5.01797
	13.7857
	3.66639
	16.6628
	4.14153
	0
	22.1011
	11.1841
	45.7343
	26.5794
	6.22168
	3.30709
	6.22828
	2.21234
	0
	2.86984
	4.40329
	1.91351
	0
	14.2507
	4.63437
	13.8206
	30.3143
	37.0756
	30.1359
	8.9791
	5.84506
	22.9182
	2.3406
	0
	5.35087
	19.8553
	13.3068
	31.2005
	4.6085
	0
	7.3803
	7.6141
	2.07977
	42.2979
	32.4411
	36.1077
	1.53564
	0.30967
	56.7418
	9.1588
	7.6391
	13.2331
	19.9798
	0
	40.7544
	8.6782
	3.51357
	34.4757
	5.92553
	0
	29.3962
	30.3748
	15.4947
	1.87972
	2.23205
	10.6022
	47.0598
	20.1438
	13.1903
	9.9146
	32.4528
	27.6031
	16.441
	0
	52.4483
	14.5522
	0
	26.8673
	4.73321
	0
	0.16247
	5.62249
	18.616
	21.9145
	1.74459
	31.9945
	13.9084
	42.0471
	31.094
	38.1224
	20.1861
	0
	0.70007
	0
	20.8558
	10.0099
	2.65678
	18.8091
	0
	1.09896
	19.8425
	17.5008
	0
	7.7016
	38.4997
	20.6774
	2.69867
	12.4946
	18.237
	7.2341
	49.723
	0
	9.2096
	0
	0.94474
	0
	23.704
	0
	3.01872
	0
	0
	51.0813
	0.51455
	20.8668
	0
	3.78379
	0
	24.1285
	4.4239
	0
	35.3105
	35.8967
	38.7476
	0
	3.61745
	0
	15.4603
	47.305
	32.404
	18.3477
	0
	22.4095
	13.2347
	5.02316
	0.96065
	3.24507
	31.3402
	13.3835
	12.0768
	29.7883
	0
	14.4009
	9.484
	13.182
	7.7685
	10.2316
	0
	0
	0
	16.3017
	20.0506
	15.5582
	22.5054
	21.1899
	28.5413
	2.08011
	0
	17.9434
	40.5823
	0
	0.25501
	4.83248
	36.0437
	3.6764
	26.909
	5.64037
	19.3946
	7.5018
	30.8249
	17.5185
	44.7426
	12.8086
	13.3742
	38.5874
	0
	4.8591
	27.9108
	21.5051
	0.65044
	0
	37.0387
	25.8225
	1.78373
	4.53262
	11.6623
	5.10022
	5.82468
	0
	4.77221
	0
	41.5445
	23.191
	11.2239
	0
	5.27381
	0
	23.2405
	0
	12.5165
	0
	3.93698
	10.8251
	8.1713
	0
	60.3888
	37.1529
	8.5879
	0.96062
	2.78466
	17.5735
	29.5476
	4.14152
	33.4172
	25.5875
	0
	31.6191
	2.08415
	14.6463
	2.93206
	12.1511
	13.6588
	13.1664
	25.943
	25.5208
	15.0905
	0
	17.5958
	35.2437
	21.1273
	21.9548
	7.1039
	19.1534
	22.9282
	14.8502
	15.3428
	28.4783
	24.4993
	2.26383
	0.55409
	11.1985
	0
	4.32535
	5.34598
	20.1487
	2.48373
	5.90561
	5.36774
	9.3769
	32.5822
	13.4343
	12.6804
	13.6819
	29.2395
	11.5213
	4.6899
	0
	0
	0
	4.42958
	21.8637
	0
	6.6248
	18.8858
	31.9089
	0
	0
	0
	21.2149
	21.6695
	42.5208
	39.2672
	54.2284
	0.83463
	0.02209
	12.5964
	0
	0
	25.8578
	40.3854
	0
	0
	0
	16.5983
	46.0526
	21.4231
	20.5098
	15.0901
	9.1442
	1.85372
	42.4277
	17.2701
	7.7077
	1.46241
	0
	1.26208
	0.46297
	12.5515
	27.7886
	4.50394
	22.167
	4.11795
	0
	18.9724
	0.89334
	24.62
	25.4369
	0
	4.26374
	7.577
	0
	0
	0

## Sheet: ED Fig.5l
Distance to closest B cell precursors in the same color (µm)
CLP		B cell precursors
Ob	Rd	Ob	Rd
47.3	146.899	11.3737	15.08
55.2	54.8767	11.3737	15.08
55.3	56.0295	20.5809	57.57
47.6	62.0431	30.1374	64.47
62.2	34.4831	30.1374	64.47
178	94.7287	59.9098	117.56
84.6	6.07216	59.9098	117.56
112	57.338	4.7	45.2
105	156.775	4.7	45.2
98.1	48.7516	41.24	65.96
199	27.9953	41.24	65.96
	37.3537	46.61	25.66
	63.981	34.97	25.66
	90.106	34.97	64.39
	127.444	67.74	144.34
	68.2473	92.01	9.55
	173.386	203.49	9.55
	205.428	50.83	28.39
	89.7845	90.34	53.39
	78.8426	50.83	57.57
	106.17	148.74	28.39
	94.8126	92.01	7.62
	108.706	102.16	7.62
	375.766		27.73
	136.678		54
	195.288		27.73
	40.0886		64.47
	118.435		64.47
	86.1464		68.95
	116.812		68.95
	236.701		27.54
	187.87		27.54
	63.6989		44.24
	27.3619		44.24
	24.7992		28.78
	43.8631		28.78
	46.3867		76.39
	135.243		71.31
	41.141		71.31
	40.5281		41.05
	9.82929		41.05
	23.2847		125.83
	71.9848		32.88
	4.28187		32.88
	41.7931		30.57
	26.3329		30.57
	24.0974		77.65
	34.0399		66.35
	32.8077		33.96
	55.1138		5.78
	61.1813		5.78
	36.2452		81.02
	108.796		81.02
	34.9082		97.59
	48.1011		55.93
	43.6521		55.93
	42.5988		181.896
	36.5762		75.5868
	84.9538		35.2759
	33.6976		35.2759
	18.8097		81.83
	66.5328		29.1239
	50.8118		32.2113
	59.8812		29.1239
	30.1907		26.7441
	46.0403		124.248
	58.8063		61.9736
	10.1926		61.9736
	19.7683		92.8135
	22.8502		29.6632
	12.7576		26.7441
	54.3212		135.744
	22.6134		73.7143
	51.3462		58.7824
	89.7965		58.7824
	87.7829		42.9352
	28.5734		112.658
	62.8731		112.658
	101.947		42.9352
	47.9089		57.5911
	55.5982		63.9634
	27.4771		0
	141.938		0
	93.1779		57.5911
	92.8894		221.837
	207.067		137.994
	48.418		137.994
	120.962		199.592
	108.157		36.1386
	122.855		36.1386
	75.0363		84.6979
	11.1839		68.1406
	49.1257		32.4416
	66.1925		66.8378
	47.1809		32.4416
	30.9895		32.1409
	79.5832		27.8216
	39.465		27.8216
	67.3911		110.273
	69.2203		32.1409
	51.7938		24.3043
	25.6253		110.273
	67.9267		24.3043
	37.5321		124.781
	52.4682		87.4412
	92.0005		87.4412
	112.589		80.3617
	53.9306		80.3617
	89.0034		124.781
	73.0109		109.265
	75.0232		26.276
	54.87		26.276
	55.7777		51.7864
	38.7728		74.6175
	49.288		51.7864
	46.4193		106.906
	94.5258		31.4514
	66.7648		31.4514
	45.7136		64.0055
	36.5437		64.0055
	4.80876		122.68
	19.5286		132.108
	111.117		102.513
	42.5239		32.4391
	14.5871		17.7676
	58.0873		17.7676
	56.5115		102.513
	55.4432		72.2542
	64.1789
	63.2633
	73.4566
	38.4357
	82.9611
	75.3892
	36.2866
	65.6733
	34.3843
	45.9966
	50.7252
	156.125
	30.5629
	54.7489
	78.4719
	100.565
	168.821
	62.9811
	45.3513
	139.825
	66.4319
	41.2988
	52.5284
	88.6122
	8.07647
	97.3742
	35.8545
	42.7398
	122.468
	42.8446
	68.6172
	128.021
	71.7832
	118.023
	37.5378
	41.0761
	121.711
	79.0639
	31.2578
	80.0277
	64.2041
	43.23
	50.7924
	62.7005
	37.5085
	69.0828
	72.6964
	39.994
	15.5321
	76.7143
	82.9673
	68.3252
	38.7335
	13.4864
	66.9629
	21.3763
	26.6851
	16.7643
	57.3798
	26.9683
	29.3057
	54.441
	67.8241
	48.4246
	79.2812
	54.9956
	10.257
	22.5206
	6.49643
	46.807
	34.3885
	43.4042
	55.249
	50.2602
	109.829
	57.6394
	138.45
	19.1994
	89.8891
	43.5433
	21.4975
	17.1453
	72.8247
	1.09739
	36.0817
	52.2443
	30.9952
	158.891
	36.6199
	84.5939
	218.986
	73.1304
	15.857
	29.6861
	23.6352
	35.0572
	35.9703
	45.6544
	30.95
	33.7104
	16.2183
	20.0638
	28.2204
	57.9576
	31.0415
	18.8169
	48.4311
	40.3754
	106.165
	47.5261
	4.41911
	74.9062
	94.2408
	24.6036
	101.563
	94.6805
	64.7527
	14.4122
	32.0719
	24.9964
	59.3444
	72.4361
	43.0481
	60.2684
	60.875
	17.4128
	40.0723
	21.0145
	77.3732
	69.2292
	54.7898
	48.8788
	81.7823
	70.3525
	39.7194
	75.7486
	52.22
	7.78949
	18.9561
	72.9767
	56.7312
	66.9705
	1.93683
	70.9062
	51.3263
	101.438
	102.563
	0
	49.0921
	121.986
	48.8377
	66.5576
	44.1772
	53.1429
	0.915945
	34.4518
	60.9474
	78.2108
	82.2117
	30.2829
	25.2838
	31.3884
	19.9
	56.2067
	37.4889
	40.3818
	65.9272
	16.9337
	18.0377
	9.64493
	42.7254
	95.2177
	19.5929
	51.2548
	15.5639
	131.227
	66.7664
	11.7606
	98.1561
	126.9
	44.6001
	83.0259
	31.1246
	30.3328
	28.2306
	78.2741
	84.6854
	33.7659
	35.1814
	10.4515
	28.6212
	40.3904
	115.468
	65.4031
	17.8098
	51.4925
	84.0627
	50.2906
	59.0844
	79.6611
	51.6289
	17.0583
	47.8901
	24.7752
	62.8275
	35.9848
	59.8774
	56.0941
	71.51
	30.203
	65.3755
	5.43307
	52.4159
	64.4068
	74.8826
	138.267
	50.4139
	37.5019
	33.5425
	92.7484
	101.364
	81.3945
	148.665
	150.734
	127.581
	65.305
	60.6238
	124.653
	55.4767
	128.657
	6.67216
	58.1876
	120.219
	96.9838
	67.4305
	65.4495
	104.298
	143.139
	230.928
	144.795
	58.6901
	68.8473
	24.7916
	53.0859
	67.6588
	206.028
	165.213
	63.2912
	10.5185
	80.7474
	61.3315
	31.5752
	110.531
	95.3029
	93.0873
	18.2002
	46.6458
	12.1597
	3.62659
	24.8555
	13.6981
	14.5427
	31.4854
	0.935742
	12.6544
	3.54438
	10.0485
	23.7338
	6.42021
	25.1874
	41.7337
	42.1093
	13.4843
	8.78
	40.5996
	50.3914
	8.7416
	3.05742
	19.8847
	2.73097
	46.8553
	18.8338
	15.7367
	4.8349
	8.98531
	16.4516
	6.417
	6.417
	10.6396
	27.388
	0
	27.7062
	13.1606
	11.7738
	24.3384
	20.1821
	17.539
	0
	25.0684
	47.0389
	8.51933
	9.14788
	11.1757
	18.1022
	0
	3.2505
	20.8272
	9.05949
	35.9516
	0.080081
	2.94536
	22.6935
	23.2567
	22.4965
	5.18315
	16.5897
	24.254
	50.4593
	67.7747
	16.2477
	18.3458
	17.2169
	28.3134
	7.5514
	10.5064
	20.5266
	16.0544
	21.1093
	18.1056
	25.79
	11.0109
	9.64483
	36.7402
	37.2081
	15.1817
	37.1755
	26.2994
	40.1145
	21.3384
	19.7332
	11.6527
	21.8697
	12.8351
	17.8382
	5.86943
	3.05742
	19.5546
	8.4932
	11.5212
	32.1356
	3.71375
	22.1517
	0
	39.8292
	18.5887
	70.0086
	39.2901
	7.63739
	17.9804
	7.63739
	14.7072
	0
	27.074
	6.21928
	19.8743
	38.1342
	9.60061
	38.0772
	6.44462
	6.03794
	11.6788
	38.0006
	39.681
	20.3825
	13.2067
	3.26908
	34.5993
	17.1297
	18.2919
	20.9739
	18.3199
	9.45539
	0
	24.4734
	22.2167
	20.5381
	22.0529
	3.51292
	9.3203
	26.8956
	33.2561
	2.15898
	19.679
	12.5029
	7.05117
	18.3371
	7.6722
	22.1382
	0
	6.07848
	15.8307
	1.90898
	11.1229
	41.6199
	0.73665
	20.955
	21.9683
	8.12616
	14.7135
	9.16756
	7.7951
	8.57351
	28.8612
	21.0529
	24.3154
	20.975
	5.79831
	48.1994
	5.8615
	19.1228
	13.1387
	21.5647
	15.1612
	25.3438
	45.6868
	21.2595
	38.992
	11.5145
	32.7765
	26.5468
	17.0245
	31.6131
	5.71194
	7.96367
	8.23349
	50.917
	26.3331
	20.595
	23.467
	22.4009
	22.2187
	24.5584
	49.2959
	28.1056
	44.2393
	3.01056
	18.816
	13.8218
	11.8842
	11.9321
	17.1674
	15.6358
	19.7327
	11.8307
	14.1702
	7.42374
	62.6558
	10.2908
	26.5327
	8.80066
	5.03332
	19.5605
	2.08728
	12.5008
	0
	35.9477
	20.4841
	8.9514
	29.0991
	34.344
	13.256
	40.1433
	19.3328
	6.45234
	8.25733
	12.5008
	6.9473
	23.7068
	10.8056
	4.85905
	15.6375
	14.773
	30.6218
	12.1476
	23.051
	2.38236
	26.1535
	18.0987
	2.10099
	44.7796
	7.1446
	3.66633
	1.2354
	2.95824
	10.2908
	47.6094
	2.08728
	29.2318
	22.0886
	14.2398
	21.0277
	14.9129
	44.2187
	9.36085
	6.0664
	17.9158
	12.6407
	35.8805
	13.8916
	7.58329
	20.2176
	56.1552
	43.8501
	11.5328
	9.32925
	18.1604
	16.3934
	47.1621
	9.22625
	28.929
	44.2995
	0
	23.5465
	34.0761
	48.1617
	12.6943
	12.7375
	3.87873
	46.5459
	34.1202
	18.1667
	9.12216
	25.9311
	25.755
	14.2273
	15.9135
	21.1168
	2.26348
	7.82796
	0.548959
	0.085057
	4.43508
	8.38546
	16.0435
	0
	26.047
	33.3845
	3.83652
	8.96014
	27.3655
	14.0504
	26.9876
	9.69848
	0.523926
	12.8788
	12.3037
	0.085057
	33.2659
	20.161
	4.43508
	9.82393
	14.3241
	14.2594
	14.8579
	4.68703
	21.4284
	16.1484
	10.8888
	60.7385
	21.5082
	4.01251
	25.3198
	28.3158
	18.3161
	33.3343
	62.0431
	26.982
	94.7287
	60.7222
	57.338
	60.4939
	61.5692
	57.3983
	27.9953
	37.3537
	63.981
	46.347
	52.1587
	71.2046
	70.9549
	68.2473
	37.7251
	57.0675
	62.3907
	14.1246
	113.735
	164.613
	62.6912
	50.5225
	74.7781
	153.276
	30.6091
	164.318
	83.5328
	38.7814
	10.9973
	236.701
	49.8675
	46.3895
	26.6028
	15.414
	48.9342
	67.8717
	37.9962
	4.28187
	12.273
	69.3623
	21.1289
	41.7285
	116.222
	52.3486
	95.6344
	28.3919
	62.9499
	21.1674
	22.049
	92.2649
	88.9964
	36.3972
	26.1221
	36.5762
	45.1939
	79.2152
	42.1069
	12.4352
	2.13087
	106.626
	108.222
	70.041
	74.7926
	43.7435
	37.2863
	61.1409
	30.2299
	94.056
	56.6853
	100.043
	80.5338
	22.9197
	58.1999
	1.32525
	53.9179
	54.3212
	77.0029
	31.801
	93.59
	98.956
	18.4859
	106.525
	67.6402
	64.7857
	30.5636
	22.6134
	20.7929
	78.8245
	89.7965
	79.3401
	101.947
	64.8824
	51.4051
	11.838
	57.8216
	27.1424
	54.8969
	37.0616
	75.0607
	94.6834
	25.2556
	93.1779
	92.8894
	81.9927
	48.8257
	50.8586
	53.0624
	25.5521
	75.0363
	58.0361
	33.3135
	10.8611
	38.5651
	89.9432
	13.7572
	25.755
	42.666
	39.6281
	58.7171
	30.4691
	48.7073
	0
	22.1837
	25.6253
	46.9584
	40.6709
	42.8643
	61.0454
	62.8063
	12.3417
	67.9267
	58.0118
	36.7318
	92.0005
	53.9306
	69.3541
	42.8413
	4.57855
	135.705
	92.2177
	26.6775
	34.1815
	33.7838
	114.006
	58.1427
	33.594
	29.5889
	56.4173
	44.3586
	4.80876
	107.142
	17.3436
	48.9156
	70.2128
	14.5871
	56.1833
	81.0711
	89.5152
	40.6587
	69.6517
	36.2866
	27.0094
	16.2413
	32.0968
	48.1946
	17.9612
	53.0937
	17.6981
	15.5821
	76.2371
	168.821
	66.4319
	77.3422
	49.7487
	79.1503
	59.1054
	21.6354
	25.238
	71.2021
	40.0206
	29.4536
	56.8352
	41.2231
	51.4714
	27.8089
	72.0552
	100.1
	40.8287
	26.7981
	26.2746
	76.526
	49.2953
	20.7316
	103.633
	72.0704
	24.4201
	41.0761
	67.9778
	111.166
	16.9633
	15.1766
	91.138
	43.0499
	89.7768
	81.213
	50.1744
	37.5085
	100.175
	27.8689
	34.5684
	12.1346
	49.8105
	54.9993
	36.1794
	38.6021
	16.5857
	9.12303
	82.1773
	26.6851
	49.2889
	40.5712
	116.41
	27.7084
	67.8241
	5.91066
	15.9448
	54.6858
	23.5644
	95.2945
	34.3885
	95.3392
	109.829
	96.2602
	120.634
	121.694
	22.9513
	23.5224
	108.428
	99.1364
	1.09739
	88.9297
	25.0336
	17.8518
	30.5982
	30.9952
	158.891
	123.484
	59.7519
	84.5939
	62.0268
	18.8138
	114.654
	73.1304
	71.1276
	33.3599
	45.0384
	110.28
	85.103
	44.1484
	55.8771
	86.9608
	60.7901
	35.9703
	106.254
	85.2802
	89.3325
	41.4498
	48.4311
	77.407
	39.4274
	36.2109
	65.3304
	32.679
	29.1228
	33.2403
	63.4593
	80.9406
	83.9848
	14.4122
	45.8339
	32.0719
	32.8586
	49.4101
	54.5616
	72.4361
	43.0481
	64.7839
	88.7496
	16.4984
	93.184
	4.09689
	36.7225
	115.878
	10.0425
	68.8459
	122.632
	50.781
	75.7486
	8.83689
	29.0024
	84.2839
	36.3378
	51.6328
	20.0168
	26.4412
	82.3269
	69.891
	56.7312
	32.3649
	1.93683
	75.8965
	85.6037
	83.1474
	48.8377
	44.4599
	12.2111
	79.9944
	24.2965
	23.7218
	26.4213
	70.7539
	67.7892
	14.1066
	21.8712
	39.6883
	87.0179
	19.5929
	9.99224
	44.9882
	51.376
	77.0315
	46.4042
	18.4017
	43.7556
	43.6187
	64.7128
	36.4585
	26.5349
	79.6817
	5.68405
	31.1246
	41.1767
	79.4937
	99.2802
	65.715
	63.938
	8.57762
	28.291
	31.5892
	57.6979
	90.9095
	55.1431
	51.4925
	79.6611
	76.6017
	64.0406
	76.8398
	79.6185
	48.7368
	28.4257
	36.2095
	207.03
	19.1552
	10.7985
	70.9359
	61.0209
	30.7665
	113.689
	18.6095
	30.2584
	53.1209
	50.8152
	2.6039
	114.322
	76.7183
	43.3785
	72.1037
	14.234
	238.539
	85.3655
	108.285
	3.2585
	202.881
	174.434
	150.302
	55.2345
	54.3357
	116.672
	101.908
	93.3984
	60.216
	72.4962
	27.582
	120.219
	114.058
	104.196
	127.298
	59.9975
	52.7587
	101.196
	142.288
	103.39
	68.8473
	114.232
	226.111
	86.147
	129.523
	138.974
	257.97
	63.2912
	109.306
	45.5021
	299.276
	51.1225
	223.53
	31.2091
	119.035
	95.3029
	117.412
	93.0873
	15.108
	54.4213
	2.20922
	14.8064
	31.4854
	12.6544
	30.4922
	10.3996
	34.5522
	10.4189
	38.3806
	8.9334
	8.78
	7.99747
	16.0861
	25.5311
	19.8847
	13.607
	15.91
	19.5243
	19.8882
	15.0701
	2.73097
	16.697
	9.56349
	0.654223
	10.9183
	4.89989
	13.8815
	30.2027
	12.6529
	2.82079
	8.4932
	4.8349
	50.0917
	3.74751
	47.7323
	16.4516
	0
	13.0906
	40.8462
	2.24444
	0.976256
	9.17647
	30.3717
	21.992
	9.97902
	10.1574
	19.4747
	33.3209
	3.2505
	50.3023
	10.6905
	3.46898
	27.7257
	26.1436
	3.14747
	24.4112
	9.68715
	52.5743
	4.0668
	6.82801
	28.3972
	23.9094
	21.1543
	2.58862
	7.81365
	26.3889
	21.5994
	34.823
	12.3895
	11.1316
	6.18602
	29.6492
	10.0098
	27.7963
	10.6396
	17.9515
	6.08756
	0
	4.76412
	13.7919
	26.1518
	14.3197
	13.607
	3.62659
	49.5837
	26.646
	35.7844
	0
	9.8305
	3.14027
	22.8446
	29.1245
	10.1574
	40.8462
	9.68715
	16.1587
	42.1093
	12.2324
	29.3921
	34.3359
	4.8349
	1.21692
	8.02779
	22.1517
	13.2076
	7.63739
	17.9804
	24.757
	7.63739
	22.974
	27.074
	38.1342
	18.8048
	15.106
	29.6271
	38.5621
	11.6788
	38.0006
	21.6568
	11.2551
	23.0054
	7.66334
	8.85124
	26.1639
	22.8304
	34.5993
	30.3003
	26.2904
	5.60443
	0
	37.273
	11.1229
	25.6103
	31.1436
	72.6932
	22.0819
	28.1316
	12.0221
	25.2181
	0.707211
	33.3176
	4.41301
	3.18579
	24.4734
	30.0096
	2.39112
	58.5037
	48.9159
	17.5173
	40.7865
	18.9702
	26.1482
	12.91
	25.0383
	26.2904
	13.231
	11.4588
	16.1566
	22.9367
	17.5236
	1.94253
	8.30623
	22.3957
	13.0273
	1.90898
	17.1988
	21.0529
	2.18364
	0
	2.03237
	0
	26.8989
	8.77546
	19.3822
	7.43842
	0.978519
	3.13782
	32.2869
	9.41105
	7.50925
	57.5638
	27.1445
	7.6722
	32.9078
	6.37441
	15.7139
	7.44084
	48.1994
	12.0221
	21.5647
	16.9185
	15.1612
	1.08964
	9.64665
	26.2268
	23.467
	7.36984
	3.97426
	12.9083
	11.5145
	16.2444
	0.707211
	17.0257
	15.094
	20.0462
	21.064
	26.5468
	19.8921
	17.0352
	21.4525
	31.6131
	14.732
	21.6035
	26.3331
	16.2444
	23.467
	49.7503
	5.86531
	22.4009
	14.3505
	22.2187
	24.5584
	3.61132
	49.2959
	24.2662
	16.6371
	26.6601
	5.03836
	16.697
	9.01119
	26.9171
	24.2475
	13.4761
	24.8607
	15.83
	23.9817
	19.4677
	22.2437
	24.3061
	27.8348
	19.5709
	13.6914
	43.5977
	5.03332
	14.4212
	49.7971
	4.49922
	0
	30.5385
	23.6487
	15.4475
	1.40477
	30.8713
	25.9379
	25.9311
	60.3619
	26.6798
	22.0131
	13.256
	6.50429
	15.6172
	13.7117
	8.25733
	12.5008
	13.0807
	18.4269
	3.94705
	23.5457
	12.1878
	16.8416
	7.1129
	10.8056
	12.6943
	14.2857
	11.1954
	24.1776
	29.3797
	24.3061
	30.6218
	108.777
	10.1887
	26.4936
	12.8348
	16.9911
	2.38236
	10.3377
	6.73073
	41.337
	61.6905
	23.1459
	3.86691
	31.5526
	61.1468
	30.0633
	29.2318
	2.092
	44.2187
	20.7403
	31.4708
	11.35
	12.6407
	28.9469
	10.1887
	2.95824
	16.3027
	2.97111
	27.3032
	6.45234
	11.995
	45.4397
	19.4738
	19.3328
	7.1446
	23.6965
	10.5488
	22.4368
	19.8018
	18.5982
	16.2965
	33.3355
	23.5573
	14.4599
	30.8985
	4.53716
	29.284
	9.74242
	59.6695
	42.2285
	36.9478
	2.63393
	45.0221
	44.3335
	30.3332
	13.2506
	25.9311
	23.5805
	12.6156
	0
	21.1168
	8.2124
	8.9235
	3.84493
	21.1669
	29.8432
	7.12
	6.59147
	16.2084
	22.9891
	14.0504
	25.6258
	4.54889
	3.81022
	29.9017
	17.9971
	14.1017
	37.4436
	21.1577
	7.47934
	8.38546
	8.2124
	15.842
	43.9409
	31.9426
	0
	28.9879
	6.58151
	4.12739
	19.9454
	3.04227
	15.3937
	15.495
	13.3272
	33.8084
	28.3158
	200.214
	84.587
	132.868
	60.4939
	156.775
	210.073
	84.8163
	77.1618
	15.1217
	252.067
	79.8012
	128.754
	77.4187
	94.8126
	31.0901
	117.829
	298.676
	80.1474
	223.808
	96.3176
	222.929
	164.318
	86.1464
	116.812
	66.8746
	161.546
	62.3943
	36.8957
	22.252
	27.9872
	81.0135
	69.543
	57.0926
	39.9204
	20.9487
	34.0399
	37.1308
	60.0697
	64.7754
	100.005
	150.657
	49.4749
	28.8075
	43.6521
	24.9964
	74.8434
	25.6959
	43.0583
	39.2017
	83.6755
	27.0691
	45.8416
	46.8755
	17.2405
	19.1057
	48.9286
	108.222
	74.7926
	13.8589
	39.5244
	76.7761
	94.056
	58.8063
	64.1953
	17.8912
	32.454
	93.9202
	54.7494
	11.804
	12.8327
	41.5486
	60.5103
	69.2621
	75.7356
	89.7965
	42.4685
	34.6611
	47.9089
	11.5047
	23.4579
	63.4887
	48.2398
	95.647
	102.072
	67.9466
	139.539
	35.8629
	58.0361
	30.4301
	58.5548
	20.2926
	52.2551
	34.0243
	40.5366
	32.4006
	71.4745
	33.233
	30.9895
	49.3402
	48.7073
	84.4431
	22.1837
	12.5257
	97.434
	67.9267
	58.0118
	36.7318
	52.4682
	92.0005
	43.2934
	102.051
	21.2107
	75.0232
	42.8413
	43.0071
	45.4973
	54.87
	77.1413
	25.8697
	46.4193
	46.2816
	34.1815
	31.1904
	45.7136
	56.8519
	9.91225
	33.594
	56.4173
	4.80876
	34.4905
	93.6508
	15.6259
	32.7472
	55.4432
	63.521
	104.475
	36.1422
	3.4579
	89.0135
	157.866
	63.982
	82.7359
	36.2437
	16.2413
	34.3843
	35.2761
	16.9399
	53.2192
	54.7489
	9.56165
	41.4801
	76.2371
	118.296
	70.732
	72.042
	41.2988
	8.01337
	52.3264
	21.6354
	40.107
	35.8545
	149.76
	71.2021
	48.4452
	72.7675
	42.8446
	14.92
	47.2127
	5.34161
	9.36301
	20.1484
	10.885
	48.5287
	26.2746
	76.526
	118.023
	139.732
	100.483
	10.9812
	35.5579
	48.5435
	41.7313
	67.9778
	84.6248
	89.7768
	43.23
	50.7924
	74.6265
	64.797
	32.0372
	41.1539
	69.0828
	20.4871
	35.0299
	16.2529
	98.4161
	64.4358
	9.1509
	82.9673
	65.2317
	119.503
	34.6641
	36.1794
	69.7213
	16.0572
	16.5857
	99.4347
	18.9153
	16.7643
	63.9712
	26.8445
	67.8241
	4.12947
	20.1801
	31.6838
	67.0699
	79.0944
	16.0231
	47.0456
	36.9734
	34.3885
	57.9385
	75.7244
	25.3843
	53.1
	95.1419
	57.6394
	108.072
	65.0422
	22.9513
	23.5252
	109.071
	73.1736
	17.8518
	29.3148
	112.52
	38.81
	46.5235
	30.9952
	36.6199
	186.934
	140.785
	52.5969
	86.7111
	44.9333
	71.1276
	70.3719
	48.6157
	135.598
	38.0009
	45.6544
	48.7844
	12.7443
	58.8311
	25.5936
	8.76681
	57.9576
	53.0226
	31.4469
	84.3503
	51.6594
	77.407
	91.3462
	20.2329
	48.2954
	74.8001
	47.9092
	12.3532
	60.2684
	27.4002
	37.8399
	54.7898
	93.184
	56.7468
	90.8755
	30.8713
	27.4277
	36.5939
	36.3378
	27.3787
	56.7312
	96.1953
	110.457
	21.2946
	51.6752
	29.0753
	16.1671
	32.7857
	28.8871
	17.9549
	75.8965
	51.3263
	102.563
	0
	64.2069
	36.4148
	87.9933
	44.9168
	73.5838
	79.9944
	67.2305
	44.1772
	53.1429
	50.5075
	23.7218
	26.4011
	75.8188
	54.6729
	22.4537
	69.1158
	62.7284
	87.9789
	45.3414
	16.995
	56.5987
	50.4384
	42.7254
	97.75
	51.2548
	24.8867
	111.136
	106.911
	77.6636
	83.9612
	55.2541
	35.6733
	8.50874
	106.692
	58.3883
	60.5963
	37.3075
	76.3862
	97.1641
	77.6597
	65.181
	64.7483
	48.8436
	70.0494
	40.3904
	55.728
	61.5251
	83.1955
	31.5892
	65.746
	53.7362
	72.7027
	59.0844
	18.2472
	94.4672
	76.8398
	102.796
	42.2721
	42.5577
	28.0145
	74.1683
	32.9177
	15.1379
	74.0913
	34.4607
	18.6095
	50.8152
	5.43307
	50.8526
	2.32449
	49.957
	90.1211
	27.4586
	94.6578
	37.2723
	53.8085
	202.881
	81.3945
	67.064
	127.581
	146.971
	138.97
	14.9535
	60.216
	80.4633
	18.9161
	62.6431
	57.9983
	100.358
	41.8833
	37.9537
	118.411
	54.9529
	89.7575
	104.298
	59.9975
	52.7587
	58.6901
	54.9737
	188.039
	67.6588
	115.245
	118.429
	191.185
	102.348
	84.1328
	39.3814
	31.5752
	110.531
	117.412
	237.301
	94.9886
	91.8631
	231.195
	44.4851
	18.1583
	28.0986
	77.5182
	14.8064
	14.8064
	19.5614
	48.9365
	3.54438
	32.7613
	29.6401
	25.1874
	5.51969
	21.6861
	23.4011
	27.294
	3.46898
	19.5243
	31.7248
	8.88618
	20.8965
	15.7367
	25.0435
	16.1587
	13.5049
	6.28175
	13.4614
	21.8526
	0
	0
	27.1341
	16.8207
	4.0668
	35.1933
	27.7062
	21.9552
	35.3758
	11.7738
	40.8462
	14.7615
	37.3885
	2.24444
	53.6148
	30.036
	20.23
	26.763
	14.2978
	34.2037
	12.5027
	10.2491
	19.8882
	3.01217
	12.8951
	17.2926
	36.9299
	18.1022
	15.0208
	3.80308
	9.66981
	20.8272
	27.7257
	15.0344
	26.1436
	13.7919
	12.6087
	9.66981
	19.6245
	2.94536
	19.6958
	16.9529
	1.21692
	38.0807
	24.254
	57.7016
	7.42321
	21.2809
	50.4593
	15.1495
	10.3996
	29.223
	15.6797
	11.1316
	23.4218
	10.9183
	18.6069
	26.6449
	28.3134
	28.3978
[truncated: 303 more rows]

## Sheet: ED Fig.5p
Distance for CFU-E to the closest (µm)
toCFU-E		to PN+IN		to Ly6Clo mo
E-E	Random	E-G	Random	E-DC	Random
203.648	28.3026	338.926	64.0978	217.412	240.684
98.1819	0	141.192	150.071	205.442	72.8173
24.8587	39.0804	299.401	61.1545	288.798	39.6914
24.8587	0	267.998	154.479	301.2	74.4463
37.9934	45.2126	201.926	165.112	361.121	183.812
29.0582	38.5508	116.045	182.422	428.434	98.0069
55.6891	126.867	169.248	141.761	459.272	70.1152
0	77.8322	123.986	114.784	200.698	56.8356
0	54.2366	119.933	166.913	209.446	145.57
8.5265	52.34	91.484	155.346	211.374	141.064
8.5265	111.081	71.4592	103.479	225.067	211.357
51.1016	30.6785	61.1428	168.416	288.931	186.129
20.6738	17.5825	116.586	44.944	277.536	61.3936
20.6738	67.4004	89.1086	54.1112	264.779	252.073
23.049	81.8078	77.475	205	298.843	211.646
5.89957	30.6785	105.692	144.664	227.114	152.152
0	51.3091	86.9272	76.5588	237.56	59.7226
0	111.768	93.166	59.8971	241.78	391.329
0	55.3724	103.347	105.824	472.792	238.707
0	39.7298	97.6651	88.529	475.802	449.298
15.7144	52.34	95.7911	174.167	355.331	175.153
18.9733	38.5508	123.84	188.603	326.212	128.852
15.7144	39.0804	101.363	71.7598	335.719	26.8817
84.6229	41.9598	251.73	188.538	376.709	145.404
95.5522	65.1908	235.208	51.7347	309.439	37.4013
5.07594	128.78	270.634	126.542	272.683	393.952
5.07594	124.482	264.666	217.038	265.69	365.97
60.7272	38.0759	212.267	81.7008	194.982	199.625
28.5658	61.8639	138.914	142.687	122.454	497.74
27.5661	65.1908	109.348	75.7557	88.5026	93.5515
14.8854	90.2381	87.1187	155.063	79.0251	204.93
8.82959	28.3026	62.1141	35.023	59.4064	258.655
8.82959	33.1748	62.3484	194.196	54.1392	202.172
33.16	38.0759	24.4245	46.7651	12.5505	152.894
63.3645	121.055	68.6778	91.1371	95.5983	292.087
63.3645	52.575	49.9716	28.8215	163.608	266.603
57.3238	102.607	50.3999	75.8109	318.018	208.188
57.3238	52.575	102.924	55.6152	289.662	202.739
63.5354	81.2781	45.1998	145.279	217.726	351.215
14.2971	57.8789	340.105	122.247	705.456	312.319
14.2971	121.365	334.06	90.7622	698.233	172.955
99.7371	48.3374	356.512	194.261	704.227	288.846
0	102.607	211.455	51.7308	302.474	214.886
0	171.397	220.487	87.6392	294.891	148.145
8.82975	5.19413	63.5799	65.1554	109.511	30.3106
6.50891	128.78	162.468	234.158	139.242	475.421
6.50891	60.5837	143.984	75.5115	121.266	62.0077
14.3942	118.431	345.974	166.397	426.374	145.651
102.743	46.6223	250.743	247.435	428.394	237.314
111.37	54.2366	183.677	179.713	402.187	165.132
22.1198	41.6533	78.3307	69.9777	463.448	363.51
42.2109	5.19413	42.3553	57.6461	388.284	13.3449
40.6423	46.6223	105.502	297.839	348.584	286.096
33.0581	81.252	170.156	203.733	307.189	190.966
2.77189	39.7298	33.3806	72.7866	307.295	482.725
11.6868	26.873	54.8218	213.349	310.37	234.232
11.6868	89.0499	78.6479	213.917	305.379	170.942
8.384	55.3724	88.9063	134.837	185.763	281.365
99.1204	45.2126	167.524	213.359	160.006	226.785
175.182	33.1748	139.422	205.505	69.2994	182.776
111.37	88.1096	87.8484	139.075	286.22	203.268
15.1952	177.203	27.3621	136.814	69.9108	336.857
12.2965	28.7077	42.2128	129.063	71.7862	215.498
13.4876	69.0683	3.00057	66.9095	43.7028	187.67
19.1947	52.9282	62.1173	98.2935	78.3712	146.264
8.82975	77.8322	42.5921	144.096	128.696	115.112
150.335	48.3374	128.431	133.406	67.4046	262.546
53.3538	36.7291	187.296	180.219	75.0311	301.699
80.1879	68.0248	249.487	251.067	223.645	367.979
17.4791	136.184	47.8625	341.724	51.2541	481.208
12.2965	41.9598	22.3786	160.235	47.3809	154.868
37.9934	87.3905	188.342	222.615	352.781	374.242
20.4446	219.292	160.496	465.949	263.327	693.079
20.4446	26.873	186.471	193.514	242.348	271.346
40.1817	82.0808	109.516	74.871	294.859	374.36
127.112	28.7077	152.247	97.8521	146.181	196.865
151.708	90.1059	98.4577	140.27	234.145	269.369
53.3538	61.8639	142.611	108.299	106.826	454.89
8.384	17.5825	69.3608	51.9259	205.059	75.8473
2.77189	36.7291	22.8662	140.096	295.037	269.201
40.6423	115.666	142.21	163.798	295.775	398.149
14.3942	41.6533	335.335	68.0147	446.964	393.69
9.34986
5.56257	0	64.7891	356.377	33.2418	793.028
0	74.7819	114.638	142.53	107.896	174.44
0	56.9681	87.22	35.5932	84.258	203.648
0	35.0096	94.375	73.8978	93.5678	119.692
6.93807	99.7527	95.2214	115.847	96.7494	80.3495
65.1421	31.2554	214.803	129.538	219.254	573.993
27.7182	78.6813	328.583	143.719	235.905	293.153
27.7182	25.1308	290.517	226.13	161.454	503.154
0	158.118	283.214	128.029	130.682	746.305
0	48.2208	302.739	32.9025	89.51	99.1487
0.425909	49.8041	313.837	71.3291	98.4841	109.743
44.0421	131.791	327.129	65.7238	105.763	138.015
4.73088	55.1711	185.083	157.652	164.332	145.527
4.73088	63.2189	15.8208	354.785	14.2861	859.926
12.649	99.2014	5.94841	77.3498	24.1642	654.886
12.649	75.4852	29.4718	58.7519	53.2555	375.647
0.425909	14.2538	48.4774	233.883	66.1346	205.659
7.59003	14.2538	335.897	253.503	110.04	184.446
15.7537	63.6718	343.664	247.636	109.272	236.181
38.4211	85.8151	52.42	94.687	76.3328	260.777
38.4211	31.0842	184.177	151.56	231.665	308.402
63.1004	37.4052	141.164	10.9225	191.23	137.973
17.2333	39.1959	82.8799	102.008	192.301	171.429
17.2333	55.6701	156.622	226.434	198.181	32.8251
14.0518	68.292	186.298	108.802	172.318	263.486
0.523518	38.7793	175.589	51.3976	297.461	182.135
0.523518	13.2496	217.654	98.7362	266.549	83.5369
10.0349	31.2554	210.635	89.891	272.896	532.153
10.0349	63.2189	166.236	296.963	314.743	809.539
6.44112	94.6249	170.697	106.334	320.726	542.462
6.44112	69.3335	126.05	118.584	160.214	81.3008
0	63.6718	142.888	319.951	178.557	174.381
139.951	104.93	37.4823	85.1793	52.1071	187.887
116.156	34.537	163.784	160.573	150.289	244.237
60.8825	25.1736	30.2654	128.719	55.4434	174.781
134.905	24.4975	128.721	149.936	177.338	318.162
12.575	41.0066	163.346	130.153	547.451	296.448
6.26165	54.5254	105.215	36.555	437.971	783.654
6.26165	78.2905	132.957	107.764	23.6257	227.202
12.9497	54.5254	151.737	67.9164	40.9642	755.438
29.171	123.658	159.71	85.4826	57.5818	212.898
46.1072	96.2375	188.757	193.782	76.391	350.791
46.1072	130.89	230.135	177.054	145.609	78.3437
141.127	94.6249	245.862	46.7058	141.817	486.094
17.6573	69.4336	146.448	37.2442	164.873	140.552
100.611	52.2456	169.032	177.172	254.347	97.7675
106.339	108.69	146.231	172.743	284.517	185.704
0	108.69	72.3025	128.731	89.8178	131.403
0	110.867	13.7906	276.596	175.491	180.686
17.2936	52.2456	14.2443	153.21	172.819	84.0206
0	110.867	11.4508	290.693	150.175	286.774
20.1721	13.2496	57.9587	88.2141	120.274	90.8183
10.9419	19.3039	27.2659	64.3621	69.715	88.2574
10.9419	48.2208	27.9251	90.497	39.1568	146.071
14.9137	3.36518	39.3732	26.2345	18.4981	78.5173
12.9826	3.36518	270.486	34.884	244.13	77.9007
6.93807	50.7616	246.823	60.2639	234.166	20.1719
0	96.2375	225.017	107.542	214.265	317.702
0	17.5219	286.37	104.944	285.565	127.622
15.0443	34.537	275.986	123.271	274.585	204.099
2.98593	25.1736	260.18	95.1645	121.568	139.432
2.98593	24.4975	270.397	161.32	128.132	320.033
27.7395	69.3335	279.078	118.19	138.384	122.695
27.7496	129.539	239.8	51.6671	160.855	103.078
23.1724	55.1711	231.204	117.296	104.821	189.448
4.71143	136.217	274.08	313.433	206.407	204.218
4.71143	99.7527	209.917	155.054	277.988	74.0057
22.8529	50.7377	196.937	217.811	289.245	299.918
22.8529	25.1308	251.514	215.385	242.302	466.248
11.3219	155.066	248.167	92.3825	229.907	512.748
11.3219	50.7377	239.472	179.031	277.512	343.776
173.291	39.5685	226.845	98.3869	266.899	188.213
225.233	147.808	205.242	1.31629	320.243	227.727
108.768	0	154.194	364.395	523.004	799.144
8.48367	78.4911	63.8939	171.203	397.659	250.18
8.48367	125.263	91.2025	297.85	79.1906	728.917
9.34986	116.437	101.934	76.2033	99.1754	410.046
1.76418	33.2758	74.595	138.751	42.8138	289.057
1.76418	33.2758	109.642	111.906	80.3585	320.717
5.33395	17.5219	99.947	76.5899	72.3978	143.254
5.33395	37.4052	48.5677	16.2299	18.4935	183.159
91.5758	69.4336	42.4558	72.311	9.89265	204.99
41.6183		219.441		102.405
41.6183	47.0314	287.871	8.2253	327.698	121.241
17.6573	40.6859	284.13	174.361	330.829	97.1845
38.1956	117.55	171.716	241.445	255.976	308.687
0	118.203	39.5965	355.269	183.052	636.395
87.6267	65.2254	63.1787	58.8426	123.339	328.95
5.56257	25.2817	168.539	69.1042	139.804	421.329
0	25.2817	119.566	98.3512	116.103	412.476
8.29714	43.2549	42.7545	101.588	56.7139	182.662
8.29714	114.178	38.9612	193.238	71.1857	81.9215
17.2936	32.33	58.3624	157.044	85.6177	152.329
60.8825	47.429	31.9751	97.462	137.699	337.427
34.4412	47.429	189.713	43.7779	231.768	315.908
12.575	8.96772	71.5	223.549	393.421	320.304
178.161	26.8062	83.0472	194.987	417.791	233.222
154.002	18.0231	142.836	184.025	207.977	222.672
23.9572	86.423	221.154	173.414	429.713	331.502
100.439	80.2847		78.798		435.075
23.0885	47.3627	75.493	172.93	201.986	342.691
8.83937	181.982	21.4488	96.6998	44.4856	78.0889
8.09081	29.8253	69.8228	120.01	87.5603	130.194
8.09081	35.2819	84.7032	276.485	116.391	249.605
40.4708	126.239	82.2828	28.3231	72.7599	432.348
35.4846	24.3866	101.63	152.846	75.8111	186.838
0	95.2904	124.833	95.1539	25.5262	425.634
0	37.6523	62.6651	108.811	63.1565	370.501
22.4775	75.8162	8.79757	99.2915	50.3678	315.351
0	1.91301	5.04338	159.283	52.9263	97.8405
0	8.96772	113.282	204.707	72.9329	324.967
16.9046	46.6534	43.5851	218.664	199.029	494.071
44.6128	60.1478	37.5443	93.6753	205.917	258.101
20.8445	71.8794	15.3492	116.362	199.295	94.38
20.8445	24.6106	33.1202	87.8719	200.826	224.238
0.130356	47.0314	74.6883	35.9154	136.658	104.591
0.130356	24.6106	54.3284	75.4258	166.275	208.604
3.90446	103.029	100.065	22.5016	183.547	277.431
78.95	60.1478	95.7959	115.741	189.254	220.481
51.8944	53.5725	106.3	361.98	175.811	527.566
8.0655	53.5725	101.223	342.628	113.156	478.164
54.0859	111.924	62.3077	66.2542	187.36	359.679
10.7084	24.5351	117.463	150.69	248.855	88.5535
11.8203	5.33386	84.0938	293.459	213.199	480.607
48.3864	5.33386	105.916	275.774	160.159	467.418
0	32.33	59.9239	139.821	148.923	159.533
0.516493	24.5351	106.15	128.626	58.4864	103.318
0	111.924	100.78	153.292	74.1257	390.608
0	41.2037	195.155	199.315	74.7042	25.6053
14.4235	186.698	186.734	318.677	64.5821	100.442
3.89577	41.2037	176.946	165.405	61.3472	49.141
0	69.8917	161.306	108.141	81.4285	81.7288
0	18.2956	141.471	33.5509	10.4886	155.197
16.5335	18.2956	128.616	31.8808	7.25147	159.476
0	56.3891	121.86	132.174	6.44316	141.238
5.80194	0	142.424	25.9136	26.3778	328.026
4.01774	12.7293	131.911	52.3384	45.0831	307.528
0	47.3627	104.122	150.822	87.3609	367.233
0	37.9214	126.172	84.0606	77.1554	197.054
8.43863	85.679	114.349	308.689	71.0152	579.889
0.035457	46.6534	113.616	228.37	63.2589	513.731
0.035457	75.8162	127.873	56.8708	28.5	378.463
16.3255	123.03	156.768	159.623	141.512	515.366
14.0654	74.6589	166.425	89.5834	152.14	314.999
5.20156	146.744	160.127	174.361	116.893	137.722
5.20156	66.8185	176.632	75.9646	163.184	189.164
33.0447	1.74057	194.792	111.16	164.347	227.786
0	65.2254	210.841	134.999	173.885	278.493
0	18.0231	211.97	189.539	210.952	215.982
0	80.2847	138.435	168.48	45.2736	432.579
14.2578	27.4061	142.214	205.659	57.3718	356.97
14.2578	162.19	141.42	157.707	63.6904	422.987
32.2949	40.6859	241.166	178.388	235.278	69.5007
21.1252	123.609	267.58	103.716	221.816	184.868
21.1252	46.4447	322.608	122.596	240.726	121.813
51.4534	126.239	184.886	69.0367	57.6676	306.151
13.4745	95.9887	155.34	190.314	89.5041	431.822
12.5461	43.2549	109.738	63.5768	152.751	133.312
0	35.2819	93.2212	252.509	208.017	207.765
0	0	54.9383	30.5697	171.858	322.293
32.1472	74.6589	95.5368	11.2395	171.321	363.399
4.32954	1.74057	92.2494	109.716	174.268	238.699
4.32954	1.91301	44.242	161.319	107.445	87.9387
16.0001	48.6133	49.3269	44.3457	99.7773	174.321
8.43863	24.364	65.2252	68.1508	111.792	178.419
59.0302		134.124		15.2881
0	96.2509	127.183	120.99	14.8979	352.169
0	75.1639	91.6419	119.184	96.2194	372.291
16.2222	57.8609	15.9305	349.49	137.238	267.152
32.2949	96.2509	17.7611	38.3134	142.599	248.777
22.7997	57.5588	25.8589	219.354	150.588	161.072
21.2805	80.328	363.219	179.09	214.789	237.068
21.2805	85.3411	488.713	149.731	281.635	214.867
0	25.3829	561.948	38.5375	330.134	201.619
0	27.5615	588.524	32.1	360.118	251.819
0	62.7416	392.049	19.5141	171.927	341.954
4.6881	37.231	396.503	170.864	178.602	268.961
6.76998	86.1171	398.611	245.97	183.113	224.779
13.2455	24.997	381.498	300.655	169.308	189.264
6.76998	113.608	384.291	85.401	184.019	84.2926
139.757	122.095	353.582	134.319	162.34	191.675
11.9497	57.5588	376.788	279.961	186.048	220.282
23.0796	27.5615	247.377	28.6588	218.231	227.238
11.9497	11.4901	131.796	36.0926	324.726	265.589
6.0865	12.4287	98.4183	218.347	336.517	370.926
6.0865	80.328	142.701	271.904	321.712	282.909
23.0796	68.3042	163.996	187.154	204.072	206.651
157.387	27.4777	159.61	130.079	187.393	15.1973
48.3864	75.1816	63.7235	4.46163	302.487	94.5576
40.0797	51.7658	158.659	204.248	323.055	272.664
0.509187	38.368	76.1301	133.161	119.082	114.782
21.934	113.608	40.4137	153.95	169.052	102.617
41.2449	38.7869	125.567	176.82	55.4771	86.994
1.26218	34.5456	143.978	100.32	149.756	144.482
20.4625	37.231	189.241	196.703	242.19	301.351
0	51.7658	107.029	205.078	180.64	330.046
0	14.904	127.964	43.7017	176.799	116.285
12.5461	16.3979	466.435	113.161	234.687	153.1
14.1782	12.4287	457.534	208.275	227.489	395.218
14.1782	80.2387	74.0423	281.718	188.86	301.1
0	78.9354	208.805	112.023	255.719	171.177
21.9248	39.5427	228.75	29.8535	239.06	218.417
21.9248	32.8952	92.6816	169.867	71.0528	332.788
23.9572	39.3151	139.893	186.268	105.75	134.332
27.0024	187.948	150.889	50.4626	124.294	377.697
8.89163	163.995	81.361	379.473	198.591	396.11
8.89163	56.9323	152.98	117.304	36.4994	302.516
0.744026	113.157	152.525	248.452	45.3284	174.014
15.4103	111.005	153.071	127.289	42.3532	78.9982
22.7997	111.005	81.0238	215.937	171.267	49.7148
11.8203	40.6569	95.6686	220.11	214.947	238.23
8.0655	56.9323	520.346	163.88	281.94	309.933
29.8597	75.6749	35.9881	93.4811	136.701	239.941
8.83937	76.6755	108.812	253.81	250.903	94.2132
	42.0761	76.1201	228.814	250.876	242.163
	42.0761	94.906	278.963	121.497	212.788
	59.8223		494.055		320.687
	59.8223		467.453		272.539
	128.858		240.201		145.493
	24.997		319.797		179.17
	32.2129		252.964		303.202
	38.7869		140.649		84.8705
	14.904		32.834		97.3436
	74.9745		89.0562		5.46085
	75.1816		60.7259		179.402
	32.8952		188.335		325.095
	75.1639		78.5603		290.625
	33.4823		181.551		120.825
	11.4901		58.2475		270.243
	38.368		100.71		158.676
	23.5752		130.912		93.0856
	61.499		131.831		91.692
	8.49731		195.646		98.6697
	27.4777		143.596		22.6109
	16.3979		85.5185		129.084
	61.1672		110.416		119.201
	32.2129		268.969		316.764
	114.395		56.5797		119.101
	107.627		207.365		319.785
	74.1568		47.4191		224.126
	39.5427		10.9905		168.222
	25.3829		68.7124		171.157
	23.5752		137.588		114.402
	163.995		480.497		565.129
	8.49731		185.676		87.8087
	84.3064		75.4462		131.74
	111.593		96.8133		270.088
	34.5456		100.691		152.45
	133.066		147.905		239.118
	50.7495		17.9513		141.237
	71.5121		76.3452		58.1585
	148.034		427.779		534.151
	3.52666		176.106		265.14
	66.0976		324.085		550.772
	84.9302		157.848		156.525
	127.327		33.5571		254.533
	56.5147		87.5005		273.966
	118.964		94.6741		326.788
	58.1187		97.3781		176.659
	54.6686		38.3414		171.039
	22.6536		131.215		189.995
	60.9282		225.414		413
	107.573		34.2896		111.959
	55.3445		92.3529		164.496
	95.312		260.407		323.364
	48.9007		48.4342		193.506
	47.6378		50.0949		222.209
	0		324.242		485.052
	56.7945		65.188		219.779
	33.5075		62.8483		62.9908
	20.8894		210.723		220.496
	48.9007		30.1137		140.475
	111.82		127.029		70.6174
	108.416		63.4339		85.8005
	66.0976		394.724		619.124
	24.4704		220.821		255.792
	84.2782		124.484		297.127
	27.0203		26.2835		212.596
	147.95		181.451		230.973
	115.456		86.2848		143.02
	50.8171		139.843		342.569
	90.8751		157.534		248.995
	10.4818		185.206		265.189
	121.724		132.262		110.935
	0		329.026		487.141
	80.2064		89.4835		197.997
	84.7849		125.441		298.063
	55.4833		131.832		123.017
	114.96		158.998		282.55
	66.0692		114.524		267.906
	69.6012		304.257		489.495
	176.862		220.714		158.135
	50.8171		113.693		327.758
	69.6012		358.705		556.482
	53.5227		161.124		342.052
	116.828		292.469		307.995
	70.6817		50.4853		255.917
	58.7746		82.5188		108.751
	3.52666		165.461		274.868
	55.3445		82.2185		204.696
	78.0747		180.72		366.425
	22.6837		140.935		51.9778
	65.1983		143.518		349.705
	56.9251		69.397		279.699
	83.7995		90.3129		236.186
	22.6536		99.3598		178.753
	54.6686		10.8187		112.631
	90.8751		230.001		343.089
	58.38		272.071		453.708
	76.7173		42.0764		151.969
	122.564		55.791		276.162
	148.034		429.259		557.554
	33.5075		107.302		65.6761
	20.8894		187.818		241.219
	111.82		73.4486		152.978
	122.39		364.866		470.207
	27.0203		1.10135		190.784
	39.6875		205.087		76.8328
	22.6837		164.05		31.2776
	52.5231		105.922		241.519
	111.963		217.061		330.749
	58.38		327.448		523.349
	80.2064		75.7446		168.486
	39.6875		176.004		80.2067
	47.6378		55.5714		201.101
	84.9302		98.9789		125.604
	125.006		21.1648		167.01
	127.932		219.785		12.2026
	44.502		127.034		202.508
	44.502		96.4321		241.045
	103.191		313.933		299.623
	50.7215		278.274		380.515
	87.8471		105.055		17.7624
	32.6914		163.471		109.873
	61.6313		109.171		160.475
	62.8118		345.008		21.1237
	35.3636		298.745		119.876
	39.1227		181.702		61.902
	0		206.493		21.2
	48.3628		339.815		253.688
	54.3389		224.505		98.0371
	108.226		166.998		82.7685
	69.6501		245.651		316.572
	64.25		245.786		154.718
	64.25		217.57		135.671
	94.7744		349.293		215.425
	161.743		174.88		251.112
	56.1501		118.975		207.758
	41.955		129.778		191.017
	166.554		329.952		221.3
	58.8307		256.569		49.9611
	49.4342		17.2572		307.808
	59.5312		113.067		266.61
	95.0246		216.299		430.928
	48.4966		111.863		252.219
	59.7412		149.795		278.968
	92.674		32.2771		348.01
	44.3937		139.748		178.497
	74.7851		126.357		56.4455
	154.904		83.5022		54.6921
	56.6633		274.982		30.9715
	3.74147		171.215		336.582
	32.6914		173.454		145.39
	153.491		85.4327		144.779
	27.0324		176.287		437.079
	62.9648		45.2762		318.99
	62.9648		73.4172		294.173
	58.0605		77.5933		351.264
	74.7851		157.889		25.3864
	44.6551		112.093		278.247
	35.3636		295.621		112.857
	91.8522		216.293		203.619
	95.0246		258.73		476.221
	116.921		155.037		255.353
	60.8277		123.104		194.628
	16.9085		245.988		129.56
	43.8452		139.034		196.741
	48.3628		312.577		309.693
	0		199.487		16.2972
	35.7233		164.349		306.799
	3.74147		182.444		347.997
	56.1501		52.0574		255.991
	35.7233		191.097		340.234
	19.3128		144.867		159.682
	188.143		412.625		293.558
	95.2564		305.042		100.488
	120.757		120.188		187.027
	44.6551		107.808		300.338
	154.904		61.4305		51.8782
	16.9085		253.772		114.612
	35.0046		216.756		175.103
	40.7925		170.186		214.248
	59.5312		69.7401		330.416
	49.4342		21.7988		353.226
	1.51371		51.8586		385.66
	144.559		22.786		514.187
	2.18693		163.287		449.354
	2.18693		170.754		462.596
	19.9498		224.918		453.12
	103.191		286.123		238.641
	92.6981		269.101		293.188
	112.568		389.349		116.168
	80.8637		140.708		113.751
	19.9498		245.058		435.361
	135.28		244.898		500.288
	44.3937		185.903		146.885
	61.6313		61.695		231.76
	94.7744		309.7		161.464
	27.0324		168.106		439.265
	19.3128		169.635		138.912
	67.6953		195.691		186.869
	1.51371		62.8971		399.49
	3.27996		191.994		390.66
	101.243		114.48		212.178
	185.438		266.56		232.903
	7.60055		76.8816		139.376
	73.1682		99.6866		185.665
	3.01106		137.234		93.7924
	89.8062		205.163		175.551
	65.99		223.251		144.845
	17.9649		20.3671		85.0936
	46.5832		134.781		184.691
	46.1145		273.098		44.165
	147.836		161.22		165.177
	139.305		253.463		350.275
	6.13093		115.3		224.473
	88.9223		119.642		233.13
	131.298		19.6179		30.3673
	10.0774		113.719		162.296
	127.676		99.0205		225.747
	57.1489		121.725		101.751
	60.2011		145.1		26.1358
	139.305		153.037		291.791
	86.57		106.385		249.735
	47.867		47.5551		33.3739
	47.0336		90.746		69.7566
	27.2856		71.8572		40.218
	220.35		25.6165		292.801
	96.4579		116.295		119.193
	46.3467		215.247		91.722
	46.3467		198.57		98.3321
	52.7958		239.903		338.649
	29.3207		27.1385		258.863
	54.8158		34.0529		150.348
	64.8258		156.9		113.432
	64.8258		107.916		78.3551
	136.813		409.281		301.602
	7.60055		91.3145		143.461
	126.645		25.06		184.282
	30.4459		196.542		185.885
	101.243		209.665		102.386
	25.7777		162.587		207.158
	12.7804		116.779		154.112
	17.9649		50.6606		78.9273
	6.13093		117.806		228.965
	91.2742		260.564		296.088
	46.5832		112.84		130.721
	10.0774		121.457		183.782
	89.1886		144.146		27.7259
	48.4827		250.703		113.09
	68.5894		91.3106		43.2903
	57.7886		256.993		373.633
	157.332		188.839		200.71
	47.0336		91.0502		38.7566
	3.01106		149.799		91.3679
	47.5674		32.8046		109.152
	36.6822		213.064		360.612
	36.6822		205.408		346.242
	40.0995		57.1324		7.13234
	126.117		80.6902		333.41
	102.639		198.302		109.246
	0.846955		31.202		235.323
	0.846955		31.1365		242.059
	89.8062		103.483		173.518
	46.1145		256.39		65.6792
	76.402		259.29		61.2462
	34.2617		250.293		414.58
	55.0618		313.196		414.185
	65.6334		248.472		196.963
	116.103		141.109		209.667
	132.76		104.608		93.0234
	194.882		71.1981		200.863
	52.7958		297.553		385.641
	13.0226		233.38		224.492
	191.451		146.649		185.302
	232.29		141.76		337.254
	12.7804		137.137		137.179
	112.227		255.585		368.03
	94.46		199.334		333.677
	57.7886		300.913		434.469
	73.1682		46.0866		143.044
	3.27996		207.854		393.498
	13.0226		258.982		247.916
	25.7777		177.074		220.731
	184.343		37.0147		456.977
	120.139		344.805		338.889
	29.4402		20.1235		165.369
	45.5648		65.4111		364.861
	57.628		177.088		305.986
	53.3944		65.3058		261.514
	54.9048		183.499		79.8452
	69.9426		231.969		179.892
	53.2903		247.215		145.048
	84.3277		221.321		204.25
	196.656		122.978		328.771
	110.837		142.896		127.489
	41.6006		194.371		129.149
	59.8423		140.632		171.618
	51.9307		314.735		626.962
	40.4841		219.031		127.509
	111.332		209.113		97.1585
	31.9734		168.996		183.817
	9.08669		89.6859		136.143
	51.4716		148.358		128.499
	87.4835		278.719		322.654
	17.1208		55.3426		334.798
	47.143		68.7891		375.919
	126.37		252.138		80.2119
	89.094		164.035		101.51
	62.7684		115.97		275.046
	22.343		0		98.3269
	53.9358		231.95		294.744
	69.9426		215.094		255.082
	49.6868		359.009		212.832
	45.4117		69.6089		18.8162
	53.3944		104.926		202.038
	28.5761		293.804		199.28
	123.821		254.886		6.23811
	108.927		103.042		181.703
	33.3877		261.875		256.529
	51.4716		135.341		105.621
	45.8475		172.035		157.88
	87.4835		306.227		256.022
	33.3877		271.106		281.491
	111.332		98.8865		133.611
	140.056		37.2991		21.9223
	52.9849		157.727		133.353
	103.362		102.131		176.157
	51.9307		312.817		646.853
	52.9849		143.909		89.9755
	24.8862		232.752		73.2807
	47.143		82.2016		428.66
	198.483		25.2718		457.208
	150.813		279.218		591.295
	92.144		192.557		689.714
	92.144		239.42		637.508
	53.5556		121.888		439.34
	53.5556		58.7036		410.599
	45.5648		76.5298		339.482
	31.9734		126.485		227.386
	48.5968		172.237		226.28
	70.7411		42.0602		261.479
	49.6868		297.375		227.951
	147.846		209.457		306.1
	53.9358		222.927		231.222
	40.4841		236.247		91.7302
	108.927		86.5115		92.2872
	78.9119		113.484		207.059
	9.08669		93.7365		146.739
	41.6006		196.157		80.1407
	0		249.513		70.1744
	78.9119		177.02		221.778
	103.802		126.736		221.445
	29.4402		57.7727		204.323
	22.343		27.0025		70.1741
	28.5761		281.705		194.463
	36.5298		244.514		211.62
	150.357		163.559		146.798
	58.4762		219.114		88.6813
	42.6827		112.621		418.199
	96.3081		349.278		148.437
	184.343		167.334		592.702
	42.6827		155.608		446.014
	84.3277		187.716		164.273
	0		241.936		60.8357
	17.1208		81.1971		362.981
	230.707		297.829		194.333
	19.151		165.606		364.769
	178.608		128.085		126.791
	48.4908		42.0498		329.98
	41.2809		176.399		349.024
	41.2809		205.94		345.48
	68.3893		93.6285		310.851
	60.1036		104.806		166.636
	42.2565		219.295		260.617
	30.3287		209.618		180.276
	132.73		140.672		229.561
	72.4653		131.732		192.67
	111.514		119.477		6.95276
	71.32		132.477		387.895
	28.0487		106.366		236.872
	107.96		206.494		320.191
	50.7678		301.061		333.221
	56.6542		350.697		242.96
	48.4212		48.835		106.968
	1.19771		179.69		193.273
	126.394		132.375		50.8747
	48.3323		148.558		14.248
	3.04357		199.158		96.9128
	25.6439		77.5943		485.865
	90.2255		90.6109		102.349
	60.3837		174.851		251.336
	48.4212		51.4614		155.792
	107.613		61.386		229.62
	60.1036		160.256		211.625
	42.1129		20.1615		408.861
	48.8374		173.045		262.936
	64.9057		173.495		187.909
	56.6542		287.413		183.977
	48.4908		30.602		348.939
	13.814		111.773		186.364
	59.3948		136.862		185.359
	32.6029		146.708		119.855
	13.4064		82.76		111.926
	28.0487		136.247		196.262
	222.712		26.2897		332.724
	19.151		178.446		380.246
	0		112.675		36.1456
	38.9705		180.316		115.33
	48.3323		206.535		40.0471
	0		114.16		32.4662
	143.076		131.523		209.301
	3.04357		191.641		82.5578
	58.9225		78.9207		76.2971
	50.7678		360.053		283.622
	30.3287		181.474		141.68
	135.141		98.5688		594.264
	18.725		163.803		402.048
	58.9225		130.787		126.966
	107.613		73.9246		147.031
	48.8374		190.825		306.287
	68.1918		233.436		324.385
	98.9568		87.0567		387.32
	101.794		153.916		141.26
	99.4626		139.913		207.205
	109.485		132.355		221.621
	25.6439		100.209		520.242
	127.095		95.4458		206.717
	97.6821		164.693		254.476
	97.6821		64.0674		359.407
	40.5663		99.9896		200.696
	13.4064		108.024		112.84
	37.133		74.2783		451.017
	86.3346		173.17		251.557
	82.4111		298.362		268.091
	42.2565		257.01		236.525
	222.233		374.263		388.87
	60.3837		116.966		243.889
	1.19771		172.079		180.86
	42.1129		19.834		361.685
	37.133		119.291		481.323
	18.725		132.773		423.89
	63.651		219.397		422.042
	13.814		100.433		193.755
	124.844		154.162		330.676
	57.2444		150.834		43.4342
	127.095		228.4		260.266
	40.5663		127.338		210.779
	30.579		270.844		334.753
	21.8667		99.3379		246.136
	0		150.832		431.654
	0		146.07		429.817
	156.676		393.926		19.2647
	45.8492		152.936		244.824
	80.3863		37.8575		138.914
	62.4888		84.029		46.3768
	89.0725		326.815		668.06
	71.8859		229.436		644.631
	156.676		249.985		153.286
	34.2214		116.754		41.0421
	23.5066		156.169		436.571
	77.5839		70.915		125.906
	50.258		147.007		229.622
	50.258		158.056		201.852
	73.7478		254.767		190.957
	50.8491		70.3325		223.243
	23.0107		46.009		211.882
	112.509		328.656		218.367
	143.951		126.875		253.649
	21.8667		91.0158		217.648
	91.1339		185.634		519.55
	121.392		114.077		67.6788
	58.4706		63.3071		277.274
	55.3254		106.656		88.7194
	22.8008		347.374		87.2994
	42.1148		227.823		445.347
	34.2214		109.656		87.4459
	51.4306		65.6412		252.436
	38.0799		196.95		427.311
	45.8492		156.01		216.607
	82.9769		32.9005		239.507
	20.9868		103.011		68.8286
	66.3896		106.543		307.152
	5.46444		371.125		60.0776
	30.579		309.451		337.191
	49.8557		120.376		395.982
	146.354		127.772		79.1623
	34.6207		137.294		437.443
	71.8859		187.584		676.775
	62.4546		195.496		263.677
	51.624		120.809		346.924
	46.5819		290.243		330.299
	46.5819		258.393		369.728
	23.5066		176.217		413.685
	27.9823		392.106		734.383
	27.9823		416.18		759.075
	19.9363		139.196		431.033
	28.4922		116.386		394.053
	87.6739		17.8945		339.742
	19.9363		121.496		406.719
	50.8491		123.692		283.7
	156.533		97.8517		269.589
	5.46444		353.694		74.1289
	42.1148		217.846		412.131
	150.697		62.304		239.828
	53.3337		170.784		140.56
	51.624		118.586		356.766
	20.9868		88.2271		73.3545
	68.2263		130.047		102.854
	68.2263		117.79		44.7073
	65.6278		181.589		40.7711
	55.3254		110.106		150.384
	66.3896		90.7362		318.392
	53.3337		185.197		80.5209
	72.7551		57.483		141.212
	51.4306		85.012		192.482
	150.047		139.068		399.313
	150.047		252.493		453.513
	48.3659		58.1137		128.163
	65.6278		167.817		105.544
	133.853		437.308		157.884
	117.86		269.211		148.377
	7.63463		182.651		246.16
	35.7219		335.613		69.4245
	118.974		48.2372		184.816
	154.805		53.0272		656.089
	7.63463		198.473		229.842
	38.0799		186.441		423.515
	23.0107		13.7378		190.965
	120.669		160.702		404.607
	36.0791		179.062		549.348
	48.5476		264.926		545.765
	137.428		102.828		531.745
	36.3466		55.3329		473.945
	36.3466		37.6121		465.853
	55.1218		107.788		408.897
	4.17102		80.1814		325.808
	40.8302		160.611		289.023
	96.8718		227.425		231.403
	71.5124		50.667		314.224
	64.4698		147.306		193.244
	74.0444		13.0729		179.986
	0		133.66		93.33
	65.9473		28.2448		226.784
	56.3324		92.2588		173.584
	46.0302		50.672		79.1132
	19.236		80.7708		143.574
	37.1389		35.7026		36.4145
	20.9366		38.2547		113.558
	92.5091		87.7194		35.9004
	45.3045		58.2363		121.622
	100.185		175.909		122.391
	39.474		145.785		228.13
	44.1102		136.109		55.0342
	58.2495		110.779		53.0579
	53.3916		134.313		78.2247
	122.111		272.702		67.0729
	28.4306		132.819		103.972
	75.0623		223.61		173.373
	20.9366		68.11		107.266
	16.2862		126.279		269.698
	84.1406		46.0486		93.2381
	12.5081		160.272		105.086
	73.2192		128.009		309.932
	36.0791		205.601		516.374
	70.5195		60.0967		357.003
	27.6048		42.0653		342.02
	25.1065		120.26		339.782
	19.236		59.8939		133.963
	58.2637		114.881		220.858
	56.1778		107.09		403.825
	28.5369		88.2698		373.962
	28.4306		117.299		89.9862
	4.17102		82.8525		342.263
	56.1778		131.926		337.875
	24.4172		85.026		144.329
	101.067		105.014		258.778
	16.6314		108.977		190.771
	12.0081		73.2282		16.8618
	12.0081		77.3361		41.3515
	40.7244		57.438		228.229
	120.328		25.2604		178.2
	39.0741		103.272		239.117
	12.5081		138.215		84.2006
	8.2304		36.8483		65.9237
	44.1102		137.863		25.0326
	56.0769		223.316		221.71
	37.1389		15.5245		82.5497
	48.8198		152.402		85.2583
	16.6314		103.814		183.67
	42.957		187.402		72.4242
	58.38		69.0179		236.079
	137.428		124.785		398.076
	97.2367		97.5353		181.532
	79.6269		99.0001		66.3827
	71.5124		92.5298		303.276
	28.5369		126.716		413.124
	74.0067		75.8442		231.924
	163.929		247.947		341.411
	90.2121		111.964		120.919
	15.9888		196.158		147.512
	15.9888		170.837		146.355
	16.2862		154.533		268.171
	75.0623		279.339		131.213
	87.669		26.8042		224.734
	40.7244		108.246		217.497
	39.609		124.911		59.4348
	114.075		103.529		80.0337
	52.5269		6.61944		71.71
	93.5628		86.6035		239.593
	136.836		140.634		173.197
	39.0741		65.4467		199.112
	42.957		148.101		29.0502
	17.0889		106.716		116.485
	34.7781		166.705		307.206
	55.4424		169.413		458.586
	41.5656		19.456		96.4724
	76.9482		134.636		73.2647
	79.5341		239.114		382.571
	39.609		118.269		38.0124
	121.801		237.099		308.053
	0		133.714		95.418
	62.8598		94.8829		30.4669
	17.0889		120.973		125.769
	45.3045		86.3284		126.331
	74.0067		43.1222		253.871
	70.5195		128.694		315.167
	50.3129		132.397		246.225
	8.2304		22.52		86.5393
	18.8582		112.498		147.255
	45.0109		117.651		239.489
	29.0602		91.5574		181.121
	119.688		116.501		136.651
	18.5915		169.044		70.9466
	28.3146		60.8127		192.338
	70.8821		22.7683		75.4042
	68.7184		194.592		243.333
	32.9625		118.981		141.747
	14.8742		144.339		87.7687
	87.9452		118.034		203.832
	18.2609		123.634		205.193
	96.618		185.655		231.753
	84.6724		54.8838		169.159
	19.14		62.4581		97.1825
	53.4092		55.7127		168.632
	123.934		171.711		75.9771
	57.3522		27.2639		203.948
	86.8938		131.149		115.799
	35.0236		94.8944		76.7687
	17.8033		206.804		0
	37.1157		57.9805		150.196
	144.998		168.652		156.317
	91.6894		76.0319		186.027
	40.3654		94.1961		288.414
	40.3654		146.49		251.074
	71.5207		166.096		116.799
	51.3472		170.196		62.3874
	28.3146		65.0125		174.845
	75.2387		88.3493		97.4515
	65.978		58.5238		321.046
	22.3052		134.972		296.904
	77.8917		62.0731		192.869
	41.0759		21.9305		138.045
	65.978		40.2473		304.304
	95.9609		149.7		174.872
	68.7184		133.35		173.768
	101.739		126.038		105.748
	19.14		64.2277		83.3849
	39.3819		38.1328		156.776
	59.5352		3.90279		32.7633
	59.5352		49.036		35.7675
	39.3819		88.9213		186.69
	56.5714		157.603		361.627
	76.72		162.737		116.007
	96.1948		218.277		243.146
	126.252		156.157		192.189
	44.1982		110.707		98.6631
	54.8596		61.7606		216.913
	132.58		199.014		54.9725
	77.8917		50.7744		102.694
	41.7107		119.161		67.0821
	35.0236		79.4594		96.4173
	22.3052		105.181		288.356
	55.1407		166.035		113.364
	93.1891		63.2375		114.725
	41.7107		125.088		115.383
	13.7017		152.498		54.4337
	13.7017		169.984		33.9226
	17.8033		222.591		25.5487
	27.8331		212.25		62.0502
	48.3419		142.89		126.732
	37.1157		99.1342		104.757
	53.4092		17.8568		232.013
	55.008		141.593		266.372
	56.8518		57.5838		192.96
	133.787		37.9228		266.221
	62.6452		208.276		232.247
	62.6452		225.856		229.314
	45.0109		148.798		286.736
	32.9625		87.4102		172.338
	14.8742		159.406		112.664
	18.2609		100.73		207.985
	62.8979		165.79		128.292
	51.746		74.8371		123.863
	37.0654		109.011		125.634
	45.6096		316.522		249.42
	45.6096		345.734		254.838
	13.9897		93.1848		140.849
	55.7649		212.903		424.015
	87.792		32.4312		76.3437
	8.26402		192.404		145.837
	8.26402		196.41		125.917
	13.9897		67.0822		164.38
	55.7649		185.672		413.101
	119.688		0		210.859
	18.8582		132.385		140.919
	15.051		141.001		72.0384
	98.5027		72.1049		131.805
	41.2634		172.194		142.86
	167.618		170.854		307.857
	77.1757		109.181		92.83
	15.051		142.817		56.1441
	48.3589		108.554		77.1278
	41.2634		141.856		89.9819
	144.998		12.6032		82.0128
	70.8821		57.4726		43.2466
	55.1407		100.302		90.0387
	44.1982		153.53		148.09
	81.9236		102.799		41.1721
	99.7443		304.382		159.52
	139.51		148.056		86.7648
	44.9755		65.7368		210.054
	78.4864		268.566		94.9688
	53.6911		202.236		161.814
	56.002		80.3017		106.817
	30.9002		117.568		130.056
	116.076		175.069		236.849
	0		161.531		142.483
	101.162		120.195		162.994
	97.7526		91.6865		166.998
	65.7104		29.5679		235.972
	50.425		75.1345		114.37
	40.8863		38.3016		152.542
	26.6194		56.1388		302.569
	83.7785		111.093		188.721
	84.8776		295.766		325.396
	32.0192		48.1821		164.951
	37.4895		96.2996		125.633
	59.5413		161.479		110.728
	59.7092		137.087		142.498
	59.4709		104.439		153.799
	68.5666		144.459		165.779
	81.9236		143.993		126.358
	103.208		174.845		175.433
	7.21231		191.125		84.9896
	84.8776		235.76		351.004
	40.8041		208.457		65.6538
	53.6911		136.807		160.585
	29.2628		123.151		182.627
	21.3382		44.3662		67.8051
	110.447		215.133		282.778
	30.4856		125.758		88.1921
	204.854		253.648		299.128
	78.1332		152.257		150.81
	21.3382		76.4586		101.282
	40.3508		0		92.2496
	103.208		152.848		151.907
	40.8863		58.5186		106.949
	15.7341		41.9572		173.887
	78.1332		68.9641		143.331
	68.2861		82.799		60.4807
	39.875		26.331		184.244
	111.221		137.548		148.684
	0.013716		68.2177		97.7528
	40.3508		50.0771		88.3335
	15.7341		64.9317		163.895
	23.1934		190.576		293.156
	127.84		118.679		236.326
	99.9855		271.86		318.437
	127.84		0		186.368
	165.222		48.5935		174.045
	56.002		21.1157		45.4401
	50.118		67.6449		81.2314
	119.51		92.6385		96.533
	134.381		81.9682		218.116
	0.013716		79.3442		107.742
	115.444		206.284		147.749
	30.9002		124.882		173.106
	64.0701		139.223		123.422
	32.0157		97.4079		76.934
	32.0192		81.0429		131.786
	53.5876		255.016		27.7085
	115.145		371.513		109.743
	53.5876		268.077		24.7994
	40.8041		156.994		82.4253
	59.5413		162.134		71.1131
	77.8314		101.818		167.545
	144.635		79.0064		157.035
	8.4804		172.345		85.1286
	30.4856		154.806		98.0737
	0		152.493		132.253
	35.5417		54.4852		96.605
	25.2594		111.029		339.335
	26.6194		91.3079		325.752
	43.5074		134.178		97.1784
	43.5074		173.517		143.664
	25.2594		129.272		320.428
	39.875		46.815		163.324
	32.0157		64.1348		103.525
	102.17		105.963		88.2774
	53.9268		190.036		127.363
	53.9268		165.319		78.6779
	127.347		267.222		222.574
	101.572		4.68846		26.3589
	23.1934		207.278		323.849
	145.541		186.356		191.527
	68.2861		155.225		73.3826
	29.2628		131.749		221.064
	101.572		93.4021		130.634
	22.0167		139.247		94.58
	83.7785		111.124		193.569
	111.594		151.134		163.942
	24.8299		107.921		98.0871
	22.0167		126.436		65.806
	7.21231		171.942		68.0967
	81.9818		50.4901		93.3994
	35.5417		88.2354		87.2064
	117.245		420.09		219.135
	60.1532		123.703		444.403
	24.5484		65.9723		259.076
	46.0852		33.0211		202.759
	16.1975		417.714		257.066
	174.034		268.186		250.369
	74.1528		99.844		129.395
	82.3566		126.879		171.393
	1.70701		116.641		85.8598
	20.7541		64.4104		230.081
	33.5747		165.03		76.747
	65.8042		36.825		340.984
	77.3255		310.759		157.81
	7.17792		67.4005		104.328
	44.7777		292.803		132.191
	145.078		145.018		248.923
	53.2175		45.1139		283.28
	90.9212		185.023		426.027
	65.0862		92.8994		64.8126
	44.513		315.606		170.477
	71.8193		149.767		204.581
	73.2751		288.666		283.41
	85.8821		209.586		222.185
	71.9696		56.0329		224.365
	97.7192		119.224		107.526
	104.236		72.0927		177.131
	14.7171		111.916		290.946
	8.53691		78.4518		143.291
	0		128.144		236.444
	60.1532		75.9022		380.055
	68.9867		176.899		69.3671
	53.2175		110.499		340.86
	16.7641		143.502		147.547
	65.8042		20.1017		292.3
	19.6815		230.536		89.9489
	24.5484		97.2923		269.797
	55.9802		96.0647		181.379
	96.2727		68.308		208.617
	14.7171		108.429		300.37
	30.0445		20.6312		138.256
	94.7181		46.3891		200.012
	29.9785		98.9407		220.278
	30.0445		28.4999		179.793
	65.0862		126.623		122.846
	67.4056		150.824		12.5763
	90.9212		158.753		323.535
	22.541		102.955		61.0412
	0		124.706		228.316
	16.7641		150.942		120.164
	56.3204		75.8539		281.253
	19.0721		297.108		198.503
	7.17792		83.7973		90.962
	71.8193		150.956		182.281
	23.1983		130.279		38.1943
	19.0052		94.851		90.6955
	22.3686		153.477		3.42864
	55.9802		65.9172		116.113
	22.541		130.678		34.6209
	100.356		140.087		109.291
	8.53691		91.8566		154.637
	162.23		99.1016		80.9331
	27.132		27.712		212.507
	20.7541		60.1437		257.458
	101.524		101.793		310
	56.8633		108.027		262.689
	88.7741		211.387		389.462
	47.4898		54.8237		173.128
	19.0052		101.303		98.8962
	27.7164		158.315		94.6598
	27.7164		187.783		67.2277
	80.9344		175.467		83.1205
	73.0887		109.127		263.854
	66.0541		88.3967		24.7132
	98.221		13.3252		312.447
	20.8738		37.8053		178.679
	29.9785		111.128		249.155
	71.9696		52.8708		172.668
	93.1205		92.1632		254.454
	1.70701		114.252		98.3612
	52.0646		94.9974		330.358
	54.6819		62.3788		286.576
	52.0646		36.0319		272.71
	28.7951		25.2457		238.132
	59.2245		232.303		69.3621
	87.4042		335.956		126.013
	20.8738		67.0864		170.805
	61.2516		194.031		71.2679
	71.0794		22.1088		178.255
	148.995		488.87		264.503
	77.3255		261.8		97.7422
	86.1577		390.229		169.267
	16.1975		434.886		263.428
	68.9867		97.1995		83.116
	22.3686		123.566		25.445
	213.997		139.603		75.6978
	31.943		304.02		90.7079
	19.6815		261.278		121.058
	31.943		265.047		46.3133
	19.0721		304.17		177.826
	43.613		201.345		263.876
	32.1777		185.927		177.816
	35.2945		212.151		308.959
	49.8575		108.564		225.375
	58.1818		177.45		295.904
	56.6051		118.454		224.587
	93.605		103.658		291.57
	10.0184		46.8423		195.123
	80.6056		119.364		54.1061
	80.6056		190.196		37.775
	50.9293		102.258		269.753
	29.8558		194.512		176.782
	29.9973		118.935		175.453
	69.6423		177.217		351.642
	93.3687		161.527		111.287
	43.6405		238.163		399.478
	105.569		85.2829		67.492
	29.9973		85.0566		173.718
	23.4252		213.323		122.213
	23.4252		195.577		89.8868
	102.064		235.006		153.56
	42.5883		155.303		33.7357
	45.2995		167.245		194.091
	35.2945		169.066		279.401
	44.5225		259.938		315.032
	150.127		41.1208		240.864
	7.17083		304.229		352.046
	99.1777		172.547		285.979
	3.3423		211.859		193.456
	7.17083		296.332		354.308
	52.337		104.532		242.982
	10.0184		26.2921		186.271
	95.6231		236.226		338.791
	95.6231		149.829		291.528
	110.543		295.381		231.362
	53.8098		85.4448		118.547
	69.6423		224.113		350.711
	129.531		172.312		289.072
	66.9641		40.319		172.355
	43.6405		186.098		350.255
	59.5007		155.681		190.257
	51.9899		46.8394		181.789
	93.3687		208.833		58.2781
	23.0666		157.089		121.264
	57.4712		49.6642		30.7078
	56.6051		133.785		275.529
	80.4872		148.332		201.525
	58.4215		94.7159		227.158
	40.2212		106.264		77.8154
	26.1813		210.51		86.0372
	14.5147		155.997		75.414
	150.127		99.6258		240.799
	2.83448		203.155		126.389
	81.3234		104.068		82.3234
	249.585		165.249		269.115
	29.8558		194.129		155.497
	11.8898		169.988		229.727
	11.8898		193.998		248.858
	33.452		183.428		195.307
	7.32723		135.858		230.037
	7.32723		123.332		243.695
	23.611		282.595		318.238
	30.6964		148.3		157.115
	22.9641		108.268		187.154
	2.83448		215.646		136.452
	34.5333		152.484		121.128
	12.6527		154.865		74.9544
	12.6527		177.423		74.6414
	26.1813		248.637		124.336
	124.223		20.7571		89.6154
	3.3423		207.532		180.133
	72.1489		217.381		110.308
	23.0666		188.095		141.511
	100.537		20.3361		113.164
	57.0463		269.466		304.825
	51.9899		38.6424		128.507
	48.0486		147.882		125.385
	57.4712		20.8058		46.91
	70.4584		53.8071		18.3041
	62.5003		88.3101		154.281
	62.5003		114.901		82.5936
	128.374		58.034		136.236
	111.249		228.397		141.025
	22.9641		89.672		217.299
	93.6689		140.496		35.7614
	52.337		90.8135		184.655
	38.1104		68.653		311.885
	38.1104		38.3697		278.834
	32.1777		171.288		209.951
	66.9641		105.458		251.833
	50.9293		90.4774		224.879
	102.358		109.037		123.491
	14.5147		142.121		89.2938
	110.671		126.064		109.188
	40.2212		81.7021		97.5577
	93.6689		88.486		134.499
	81.4747		88.6979		150.156
	49.5864		50.9673		153.376
	74.5332		128.557		162.403
	15.3386		65.2764		315.539
	0		162.553		147.191
	38.7232		20.5675		249.758
	87.4837		174.07		324.109
	87.2787		18.2376		233.401
	40.9159		107.566		103.093
	13.2157		110.243		184.169
	83.1603		59.0127		8.07061
	25.6161		190.393		99.8203
	78.4448		128.236		138.723
	60.445		128.147		137.294
	74.7851		119.116		136.29
	107.274		185.894		164.475
	14.9736		192.84		285.038
	56.3356		212.95		191.148
	42.2741		163.441		223.862
	26.8066		112.146		164.703
	4.842		143.464		111.734
	23.8309		223.722		24.7653
	23.8309		206.624		36.6186
	34.092		176.984		116.838
	71.1735		119.258		184.575
	65.6711		192.382		85.9137
	54.1641		126.76		157.961
	27.7589		183.531		204.564
	27.7589		217.673		215.533
	86.8045		16.8343		444.338
	4.842		129.225		109.289
	9.869		121.982		189.297
	42.2741		149.542		192.014
	13.2157		104.237		160.021
	25.6161		202.365		87.9698
	24.7546		84.8046		23.9185
	35.1566		201.028		4.12059
	38.7232		42.8979		199.571
	15.3386		87.0188		324.25
	24.0566		70.8674		141.849
	58.0778		122.054		262.818
	79.6944		112.154		241.462
	0		162.632		148.872
	62.0936		94.8881		165.556
	15.7235		154.59		81.8836
	25.2442		132.005		29.6754
	89.2001		209.399		221.314
	30.906		46.3253		218.35
	104.652		227.191		206.652
	33.9715		102.507		313.266
	101.753		68.978		323.352
	39.9484		150.861		80.865
	0.527623		12.9406		229.734
	75.6566		110.062		113.817
	45.8686		82.5138		117.744
	93.717		209.374		59.4846
	56.3356		204.516		181.593
	33.9715		65.0097		349.359
	0.470042		57.6934		168.114
	37.6732		122.772		27.9474
	197.416		368.473		212.34
	49.761		181.459		71.1464
	9.869		138.847		202.593
	15.7235		147.204		72.0707
	35.1566		237.624		33.0024
	37.0403		38.5127		66.1706
	49.2461		120.516		83.4095
	89.2001		109.102		150.496
	40.9159		124.258		79.6865
	114.331		47.3528		354.567
	86.8045		64.0967		455.955
	14.9736		187.989		280.077
	82.3035		197.813		316.476
	62.0936		66.5152		225.737
	54.1641		174.965		185.702
	61.2757		94.2564		26.7121
	191.595		83.0318		242.613
	132.483		59.7281		162.994
	141.451		98.4695		11.8395
	24.4683		44.9329		231.277
	22.9034		92.0518		208.829
	103.063		191.519		238.478
	16.7825		0		254.38
	110.216		50.6587		213.768
	110.216		106.531		329.766
	18.1286		147.769		48.5965
	60.445		156.461		72.0254
	70.5929		95.1336		228.96
	0.527623		10.7891		228.125
	45.8686		132.149		162.602
	61.2757		36.2107		58.1496
	24.4683		57.6158		238.075
	24.0566		106.165		137.644
	24.7546		94.9782		16.8003
	43.2014		170.121		94.6936
	18.1286		170.981		47.7368
	136.827		96.0656		331.969
	70.8227		120.343		219.292
	0.470042		64.5087		177.7
	58.0778		177.552		261.444
	34.092		202.494		111.755
	93.717		121.047		124.963
	91.9776		396.542		707.438
	172.568		71.9015		340.648
	37.4036		98.4583		353.996
	65.7573		90.1576		188.44
	68.6918		266.932		86.6944
	107.1		150.243		23.8923
	57.1195		121.142		93.3463
	57.1195		121.849		60.6742
	82.918		102.526		253.833
	71.2357		73.7414		114.811
	47.2578		78.3574		219.981
	6.84912		99.3487		234.82
	35.0085		95.1475		226.248
	59.0086		99.5687		64.9244
	32.4353		220.204		439.76
	58.2493		122.376		1.43422
	89.5118		98.4402		161.842
	58.8782		92.4303		140.159
	99.3206		66.3156		105.994
	65.451		140.562		79.9302
	25.7697		26.2173		192.22
	54.5999		60.0164		224.021
	99.816		51.2263		318.324
	50.9365		218.5		87.7597
	30.1304		156.953		167.073
	32.4353		246.732		420.98
	0		309.981		132.649
	71.091		132.54		187.955
	72.7111		100.106		62.3064
	27.3548		66.3108		225.727
	35.0085		116.371		214.737
	30.1304		147.333		172.63
	43.1091		97.7888		53.9673
	43.1091		47.9968		0
	97.4159		55.7353		136.675
	28.3834		92.903		110.837
	93.4457		141.855		235.85
	86.3482		128.095		279.11
	0		129.731		142.757
	35.6579		57.2316		158.938
	37.8578		27.1349		121.377
	37.4036		65.5612		313.35
	0		136.268		144.712
	63.1707		15.4509		238.069
	10.7099		134.125		92.3107
	50.9365		218.919		27.1434
	59.0086		137.663		101.972
	75.5703		16.1122		245.714
	37.8578		21.0843		124.05
	62.334		129.572		160.773
	55.2179		310.346		603.423
	76.4734		131.631		176.783
	14.5983		195.869		318.329
	45.8321		239.135		354.716
	68.6918		346.703		167.424
	0		310.043		127.887
	121.047		402.13		245.372
	51.7182		412.304		400.196
	14.5983		168.988		325.789
	51.7182		351.852		383.573
	106.993		269.165		118.477
	118.929		478.035		298.238
	83.9881		214.823		42.4621
	151.485		120.206		113.677
	28.3834		54.1737		144.905
	26.476		77.6694		149.506
	26.476		91.0448		150.996
	45.9851		37.2381		207.054
	27.3548		50.5353		261.499
	44.4504		41.6609		220.997
	10.0835		91.9298		201.6
	72.7111		80.6808		54.2945
	48.435		108.502		299.458
	35.7542		117.074		137.016
	35.7542		70.7806		130.201
	99.3206		22.6049		202.114
	146.233		108.931		67.3611
	63.6563		111.04		186.461
	151.052		132.845		458.843
	52.8665		92.7665		187.979
	0		50.0078		57.5465
	58.2493		127.35		57.6702
	77.8199		148.191		187.449
	10.7099		125.59		91.1956
	100.42		93.5996		77.0387
	10.0835		102.668		206.968
	101.436		102.82		210.221
	52.4954		38.4574		148.719
	55.2179		251.025		541.778
	69.1144		193.965		86.0814
	49.3407		91.0695		208.024
	6.84912		103.219		220.695
	83.0717		245.404		556.38
	47.2578		60.6599		185.957
	71.091		136.291		141.78
	30.3309		150.133		166.933
	0		43.178		52.1547
	30.3309		168.049		158.299
	25.7697		42.0767		218.707
	27.0808		156.582		56.0243
	98.9673		109.919		213.249
	24.3228		82.3784		105.52
	40.9846		109.983		236.847
	29.337		140.985		180.19
	41.6333		198.177		272.404
	116.208		27.1549		63.2088
	123.173		216.034		256.825
	113.221		181.591		104.069
	49.0521		140.241		86.1111
	91.9544		184.443		244.917
	76.1967		71.1046		113.421
	123.173		99.58		142.127
	38.4305		227.844		226.434
	54.5479		104.313		336.108
	113.221		163.871		36.9077
	39.4978		115.681		121.62
	46.7253		129.438		181.301
	60.5178		90.1427		92.7522
	15.2873		49.2789		139.573
	0		74.3226		118.097
	24.3228		52.6521		129.976
	18.1177		87.5142		179.978
	34.5411		103.227		209.904
	28.2265		21.0785		217.242
	46.7253		187.727		237.291
	41.6333		213.736		302.395
	27.656		80.1387		92.2658
	38.1277		58.0981		314.19
	26.6224		146.747		224.861
	1.41559		97.3884		125.805
	1.41559		108.205		138.779
	95.7528		231.975		238.923
	17.9861		233.756		221.454
	27.0808		117.502		56.003
	35.3754		191.552		188.263
	29.8491		220.512		246.343
	49.0521		132.792		135.725
	88.7184		73.9162		159.517
	86.395		85.1189		206.355
	78.5378		63.9357		164.513
	38.1277		22.5942		274.579
	29.8491		254.459		275.199
	17.5789		74.2999		79.3091
	19.6917		125.056		214.585
	27.656		110.121		111.501
	17.5789		65.2115		106.765
	120.701		176.231		141.746
	60.5178		102.465		110.475
	64.4151		60.2631		94.8531
	68.5079		25.0024		33.8714
	52.1701		16.1306		111.919
	85.2997		212.767		222.721
	85.2997		194.787		205.445
	102.268		121.901		129.852
	0		76.1522		121.838
	64.4151		91.8166		140.982
	78.5378		116.878		227.908
	17.9861		243.588		241.388
	80.4714		49.8604		241.126
	31.711		92.4981		164.049
	22.4335		149.5		98.6778
	63.4089		135.024		240.277
	58.0987		149.267		69.4965
	10.8869		107.22		301.138
	27.43		113.358		32.8563
	35.8963		126.457		53.2242
	47.7745		112.308		70.9625
	45.1561		91.0134		68.8699
	39.4978		118.527		135.662
	51.0455		204.984		295.17
	86.395		142.252		242.109
	62.223		163.751		183.612
	96.0458		192.901		187.636
	15.1298		79.3838		90.953
	40.9846		121.927		228.571
	37.3034		119.66		95.0823
	35.8963		82.0126		86.258
	56.4127		40.8134		114.786
	27.43		120.106		26.3479
	10.8869		130.79		322.154
	88.7184		173.148		179.632
	34.5411		149.036		251.337
	59.274		171.041		167.629
	59.274		171.859		107.215
	22.4335		125.416		128.353
	31.711		92.3476		199.486
	51.0455		206.776		255.158
	19.6917		148.994		235.028
	183.451		458.453		389.731
	15.1298		89.8848		110.85
	362.633		349.063		361.619
	75.9093		46.2866		50.4251
	132.034		282.063		212.574
	63.4089		118.215		181.306
	132.839		128.023		115.731
	18.1177		116.403		208.944
	52.1701		71.9526		160.998
	28.2265		59.6067		236.682
	51.8918		455.416		213.825
	214.252		135.609		147.189
	33.3714		215.827		72.076
	35.684		303.315		264.954
	7.1143		142.745		143.786
	72.787		225.535		197.26
	75.5958		81.5736		89.1818
	88.0156		67.127		188.84
	40.6016		41.8448		232.651
	63.2233		111.142		304.841
	32.6367		155.385		73.8343
	105.138		87.6381		210.706
	105.567		67.6468		0.973415
	63.2233		77.512		251.588
	113.102		226.871		166.423
	48.3202		34.6913		173.638
	114.849		140.247		192.518
	117.769		124.414		163.662
	104.325		174.626		296.066
	1.59441		92.7715		55.7571
	45.4835		148.562		39.8611
	62.3633		270.279		210.999
	21.3808		86.6488		221.167
	38.9569		51.575		78.8763
	38.1885		144.32		282.121
	41.3604		375.126		154.721
	33.3714		236.349		53.6374
	22.1323		96.9086		222.781
	27.7988		66.2833		160.698
	78.9992		84.5211		237.655
	73.0236		52.0399		227.053
	24.4248		136.184		38.2341
	89.5709		61.9369		111.695
	86.1618		149.079		236.163
	69.0733		92.2514		65.4232
	53.1172		253.817		307.238
	39.7478		177.248		202.331
	50.5392		123.668		123.365
	65.1702		77.9928		275.859
	24.4248		112.422		31.358
	112.874		347.811		103.66
	83.5229		103.872		121.033
	13.4773		134.265		133.145
	102.497		87.3519		177.126
	113.102		230.915		53.5299
	124.791		171.966		36.3761
	15.8803		67.4566		344.477
	27.7988		74.075		191.05
	119.663		135.756		403.844
	62.3633		256.715		199.795
	53.1172		234.174		359.349
	99.4648		175.757		138.751
	114.849		145.168		241.227
	38.1885		129.559		321.842
	95.2308		52.6124		111.167
	115.566		299.622		158.697
	55.0099		180.435		112.171
	35.684		314.329		221.509
	0		17.5931		100.19
	24.476		105.464		30.1879
	43.5662		201.656		175.361
	43.5662		194.561		208.658
	61.2019		46.4199		49.1955
	13.4773		132.688		137.488
	21.3808		85.3834		215.139
	81.46		88.6462		336.356
	81.46		94.4962		249.171
	85.11		182.748		335.711
	15.8803		68.6346		328.012
	39.7478		227.383		189.498
	73.9193		147.793		139.538
	57.6076		290.975		113.827
	19.8997		37.0749		258.417
	89.5709		17.7993		98.9708
	52.2241		83.9077		50.1877
	52.2241		28.9613		100.88
	22.1323		86.8984		188.94
	36.0772		83.7293		334.397
	36.0772		121.816		303.128
	127.679		231.6		191.053
	38.9569		8.04475		126.226
	85.4535		493.541		250.067
	13.9854		140.878		124.041
	54.8363		359.986		157.891
	53.1495		21.3555		262.813
	0		13.3059		94.4468
	41.3604		392.733		152.788
	72.787		148.723		129.288
	53.1495		20.9815		233.58
	22.9393		0		214.619
	19.8997		21.6142		241.699
	113.419		154.101		289.233
	7.1143		133.515		157.071
	49.559		61.4122		247.37
	80.9981		102.002		225.581
	89.9929		62.5401		100.347
	1.59441		106.478		62.9469
	54.99		128.053		170.509
	64.5415		185.752		220.853
	90.7305		366.877		193.083
	90.7305		263.734		199.077
	28.4429		180.991		187.204
	36.7516		92.226		45.3448
	54.986		26.1185		128.129
	76.6765		317.576		69.754
	25.7358		216.166		118.947
	29.5966		173.087		213.374
	62.5112		171.902		65.3865
	42.7828		153.173		198.836
	42.6701		38.5633		165.349
	64.6568		53.9221		191.814
	57.2386		78.0773		501.129
	110.952		180.764		237.402
	41.4001		77.0126		147.179
	107.752		351.222		485.611
	84.9589		155.839		326.506
	47.8092		64.707		63.6965
	53.1637		4.49989		223.723
	9.71294		127.787		137.475
	82.6036		105.684		258.602
	62.5112		108.787		75.8855
	142.402		521.532		457.465
	34.8093		36.5346		110.205
	0.87412		115.29		171.55
	153.058		122.255		343.465
	84.1505		60.6011		30.3655
	100.541		88.6436		380.087
	45.4903		133.007		286.976
	25.4137		151.058		283.765
	29.5328		119.828		100.079
	31.2159		87.3053		150.75
	52.1711		0		403.322
	41.9008		2.02568		217.012
	42.6701		50.2294		204.331
	46.0018		104.405		243.04
	39.6494		131.161		141.895
	49.5427		38.9228		182.56
	138.36		274.533		358.915
	49.5427		74.2163		221.667
	53.1637		46.9837		215.487
	73.5844		170.969		64.3626
	28.4429		201.702		200.855
	80.0013		116.247		88.8937
	76.6765		281.473		9.84612
	31.2159		95.2583		114.445
	34.8093		78.9715		122.526
	6.22115		83.2105		68.8558
	84.9589		247.458		384.211
	11.9878		394.102		258.409
	38.8144		66.5076		535.838
	109.221		94.7318		165.38
	82.0444		222.044		26.7879
	50.4795		198.316		95.593
	11.9878		376.906		257.845
	142.402		507.405		580.85
	38.3627		364.232		278.572
	53.6647		429.624		252.591
	6.22115		82.3875		65.6513
	41.9008		39.7434		234.372
	80.0013		206.66		77.3272
	75.0151		88.56		131.3
	96.6373		111.799		331.114
	87.5394		156.19		48.9258
	26.7617		83.5474		201.47
	71.906		162.279		159.603
	0.87412		117.765		169.962
	76.8374		81.7352		38.3231
	65.568		86.4089		105.959
	32.9922		126.35		76.6915
	41.4001		63.8677		126.522
	41.2627		209.226		486.413
	52.1711		50.1877		367.875
	38.8144		21.2201		486.971
	112.951		211.594		248.345
	117.159		217.846		267.067
	0		155.243		253.634
	36.7516		43.3356		0
	41.2627		156.563		465.297
	73.5844		128.73		80.2094
	91.9641		113.751		99.906
	45.4903		177.233		248.04
	77.9785		218.931		155.45
	46.5287		256.613		146.453
	46.5237		241.831		149.298
	97.2558		91.373		147.213
	97.2558		4.13267		52.2678
	65.9715		161.67		558.087
	63.3682		143.298		285.172
	94.6611		128.296		182.053
	94.6611		31.9662		115.161
	42.9793		104.579		286.23
	29.5328		111.409		71.9024
	0		165.775		241.581
	32.9922		86.121		42.5108
	25.7358		230.063		94.7111
	9.71294		136.593		118.918
	123.606		110.843		193.275
	63.3682		155.779		243.625
	68.5126		221.85		179.981
	50.1983		43.4958		354.712
	11.5996		203.823		150.318
	6.72802		186.217		158.884
	25.1257		47.9818		196.423
	36.8124		115.499		222.997
	54.9345		110.874		86.9486
	65.3003		41.4178		39.5406
	55.3698		61.7988		162.327
	69.808		37.8054		128.003
	92.901		117.394		254.271
	79.5548		136.093		127.798
	23.6601		187.745		40.0396
	121.382		168.827		325.678
	21.4726		38.8912		258.781
	71.6997		166.794		389.172
	35.6109		74.5544		239.576
	11.6046		104.859		267.293
	5.39826		93.3033		384.487
	21.4821		239.317		152.755
	28.8092		200.256		176.358
	21.0274		78.4304		246.107
	21.4726		34.7459		248.506
	120.08		137.031		409.623
	24.6055		27.5349		365.751
	18.7883		107.726		412.343
	134.408		201.502		345.972
	22.001		83.2099		240.639
	109.332		124.744		226.153
	92.7784		83.8872		265.093
	15.9056		157.01		120.245
	133.622		98.8533		148.04
	31.8791		144.265		151.293
	5.39826		110.897		400.894
	28.8092		160.376		163.12
	62.5025		155.695		59.771
	60.9669		194.337		57.8638
	35.6109		27.0084		197.899
	50.0605		88.3998		248.541
	58.4857		320.171		105.642
	37.0223		230.435		175.282
	116.651		18.5391		144.904
	90.1889		54.5453		101.505
	23.6601		184.341		13.5557
	67.667		234.771		80.999
	0		52.3515		252.029
	0		51.9564		252.401
	82.4009		308.922		222.127
	67.267		84.3259		159.117
	22.1721		98.8266		324.938
	114.108		177.059		287.633
	8.52852		141.655		91.8237
	124.833		241.716		31.0035
	54.2562		149.061		408.945
	41.5658		191.305		221.331
	25.1257		69.7278		216.396
	72.8302		149.133		228.215
	6.72802		177.524		142.299
	50.1983		0		344.329
	67.267		19.9557		160.158
	18.7883		121.698		421.877
	21.4821		223.111		168.299
	121.382		262.646		426.189
	57.7816		182.729		184.403
	72.8302		90.2971		193.515
	42.0993		119.162		224.773
	81.4494		143.443		188.594
	82.8192		133.175		164.605
	21.0824		89.1184		229.811
	50.373		23.8924		132.856
	50.373		85.9503		79.25
	136.089		264.816		351.321
	61.4966		89.6864		99.807
	131.289		154.698		167.551
	22.001		68.1927		264.983
	31.0732		69.2443		219.793
	18.0282		159.524		120.192
	27.4682		135.81		103.205
	38.4337		91.1173		158.307
	38.4337		111.814		109.96
	22.1721		110.753		310.837
	25.6266		101.459		390.581
	25.6266		93.2194		428.186
	24.6055		36.8113		337.257
	98.3406		288.698		0
	73.0853		138.22		194.525
	82.4009		223.366		256.974
	78.0419		215.335		399.352
	45.8212		74.296		234.934
	45.8212		88.3828		188.75
	105.808		69.9706		112.419
	49.4973		254.196		287.333
	105.808		112.052		86.7805
	12.6381		74.7051		27.8589
	36.8124		160.822		250.596
	41.5658		138.018		172.597
	57.1594		84.2675		131.921
	66.5424		150.473		355.122
	65.3003		105.037		13.7956
	31.8791		188.812		150.545
	8.52852		145.818		73.8343
	68.5126		201.909		118.084
	93.6512		73.386		95.4552
	37.0223		271.966		176.913
	22.3561		62.7271		90.8584
	22.3561		29.8513		91.5933
	12.6381		88.007		22.0275
	27.2586		22.607		220.528
	55.8768		302.316		85.9018
	39.2413		248.02		135.153
	47.4207		103.92		47.9865
	49.4973		217.802		281.034
	79.5548		81.5102		73.5488
	55.2286		58.8623		173.741
	11.6046		81.3233		263.294
	103.484		226.414		260.98
	89.4487		278.523		593.382
	109.849		298.923		603.272
	88.8971		127.144		408.056
	19.7734		310.521		421.554
	19.8066		116.726		446.638
	38.7097		165.689		233.464
	62.2888		170.736		162.805
	5.66123		184.965		228.996
	74.8099		78.8667		284.649
	79.7823		136.57		237.678
	30.8354		59.8085		158.533
	58.8359		101.372		212.239
	5.28729		84.4661		226.435
	31.2008		230.311		619.42
	49.3722		76.9629		209.228
	20.8328		157.878		329.257
	66.7706		169.544		168.428
	64.5426		129.429		118.385
	29.4856		21.3868		133.81
	56.7111		44.8156		197.111
	17.7792		103.235		48.2472
	90.2614		83.7682		257.839
	71.1043		30.2297		46.1039
	59.0123		27.734		290.715
	160.588		293.259		424.806
	2.23754		91.201		229.75
	60.3219		66.8939		284.223
	10.5593		94.6134		64.4631
	34.0381		89.2697		48.3346
	61.1111		233.716		165.143
	101.801		167.177		216.149
	16.2845		72.404		220.585
	59.1949		26.4576		147.566
	85.077		100.885		235.127
	5.66123		184.396		228.097
	12.1884		91.4388		150.533
	19.5374		117.803		255.483
	10.1633		266.871		436.982
	101.451		53.9483		102.855
	10.1686		17.0484		172.777
	17.7792		129.097		47.8089
	46.5706		155.355		62.8099
	36.7988		127.264		33.8295
	8.93076		131.782		175.126
	19.8066		105.271		421.527
	19.7734		296.335		434.676
	25.5791		146.001		150.411
	72.6161		47.2359		149.292
	106.043		81.4145		140.198
	30.1539		141.329		672.511
	106.454		86.0961		242.564
	36.2468		118.731		309.827
	81.6443		275.359		261.857
	3.26851		43.972		121.952
	3.26851		53.6304		128.084
	28.4065		94.0035		162.133
	94.2224		139.796		41.1206
	34.9367		86.4369		119.034
	19.3607		62.3256		129.642
	71.1043		70.9638		64.3787
	38.0474		55.683		283.658
	31.2629		165.315		71.4541
	62.1778		171.382		189.304
	56.0025		64.7853		326.416
	92.5799		130.803		113.742
	79.7823		226.683		329.29
	49.5133		171.031		167.92
	10.5593		97.9432		84.3972
[truncated: 2,956 more rows]

## Sheet: ED Fig.5q
Production sites per sternum segment
Ery	Lym	Granu	DC/Mo
25	13	19	9
20	7	19	13
21	15	21	8
23	14	24	10
