# Supplementary material for: Resilient anatomy and local plasticity of naive and stress haematopoiesis
Source: Nature. 2024 Mar 20;627(8005):839–46. doi: 10.1038/s41586-024-07186-6 (PMC10972750; doi:10.1038/s41586-024-07186-6)
Supplement: Supplementary file 26 — Source Data Extended Data Fig. 6 [file 41586_2024_7186_MOESM26_ESM.xlsx]

## Sheet: ED Fig. 6b
LT to LT
sternum	tibia	humerus	veterbrae	calvarium
208.917	284.768	241.818	83.674	97.3254
240.268	284.768	241.818	410.601	97.3254
556.702	516.021	550.785	206.97	371.44
71.1896	516.021	257.627	206.97	371.44
394.985	352.591	550.785	60.0825	403.539
240.268	352.591	391.027	60.0825	16.1435
208.917	464.132		25.2216	16.1435
71.1896		259.108	25.2216	151.357
	483.494	225.948	353.568	126.638
258.387	325.267	20.833	363.671	341.549
201.158	422.886	115.985	353.568	428.083
201.158	325.267	115.985		160.145
41.5746		263.681	424.515	138.466
52.8878	528.397	785.38	352.784	292.745
258.387	415.147	225.948	552.242	214.159
52.8878	214.007	263.681	352.784	158.724
41.5746	418.306	657.072		112.539
	550.79	20.833	629.78	112.539
169.965	528.397		339.71	32.367
169.965	418.306	197.953	242.93	32.367
165.73	214.007	588.283	98.86
469.757		197.953	626.63	505.66
208.043		264.642	98.86	1099.38
469.757		318.414	106.61	553.42
173.755		351.158		219.22
165.73		626.75		219.22
138.666				136.69
138.666				136.69

## Sheet: ED Fig. 6c
CFU-E to CFU-E
sternum	tibia	humerus	veterbrae	calvarium
0	25.5908	97.2263	2.37714	4.41724
4.93568	16.0317	39.2787	0	2.18445
43.7082	16.0317	29.1932	76.6079	17.2848
0.533409	0	65.543	0	2.18445
0	0	29.1932	4.09469	0
0	25.5908	18.9097	0	48.8462
4.67733	74.2676	2.93755	0	1.19172
0.533409	0	2.93755	6.92603	1.19172
8.02831	0	14.7779	12.3703	3.23769
0	3.23281	14.7779	12.3703	13.1867
0	1.89353	3.93428	37.1272	5.06345
0.031968	3.23281	0	0	5.06345
0.031968	66.7253	0	6.97131	36.7273
2.11005	76.785	0	26.4832	36.7273
6.90192	0	0	0.788517	2.8647
2.11005	0	2.70499	0.788517	2.40099
0	0	5.80093	6.25608	0
0	0	1.45662	6.25608	0
0	0	1.45662	10.0788	9.36105
0	0	73.7262	10.6866	0
0.583679	0	79.4851	10.0788	0
0.497384	0	2.31553	5.5934	13.26
0.497384	0	2.31553	5.5934	6.78153
27.4275	11.3152	32.0804	33.3517	32.5215
1.26987	24.9921	13.1856	5.85879	0
1.26987	7.80063	7.94778	0.070591	0
26.1095	0	7.94778	5.13888	0
0.197789	0	4.88919	3.78791	0
0.197789	0	4.88919	0.070591	1.79724
1.40764	0	10.0487	18.7632	0
4.05603	9.14296	4.5156	13.2538	5.74912
1.40764	14.819	4.5156	14.6683	5.74912
0	7.80063	0	0.924346	26.2494
0	0	0	0	6.2531
146.456	0	7.4127	0	0
22.0241	19.0601	20.1434	4.64292	26.2494
22.0241	0	93.1197	4.64292	14.9376
7.29647	0	7.86989	5.07174	0
7.29647	0	7.86989	0	10.0299
2.82387	0	3.40553	0	7.58341
0	0.931658	3.40553	16.8378	25.8894
11.6555	6.17317	2.88088	0	13.2193
3.31906	5.0702	2.88088	6.97372	10.7796
4.44841	8.3033	263.989	0	4.52904
4.44841	8.3033	97.2263	0	4.52904
0	0.989953	5.16131	0	11.5817
0	0.989953	5.16131	0.181324	1.79
29.5377	7.3091	9.20043	3.58185	2.58561
13.2701	0	0	3.58185	2.72368
0	0	0	4.40135	15.597
0	0	60.8561	4.61496	0
8.81325	0	93.9293	0	0
0	3.4203	87.6425	32.6234	0
12.2348	1.23121	28.858	0	1.79
0	1.23121	28.858	0	0.764026
12.2348	7.91164	172.8	0	0.764026
12.1568	19.615	0	0	0
12.1568	0	0	0	0
15.1149	0	0	5.08417	7.24517
33.3653	0	19.1139	0.352088	3.90292
4.69462	0	12.8588	6.42522	7.14104
4.69462	59.4539	12.8588	6.42522	4.73502
3.42658	22.2898	8.03394	21.7259	4.73502
1.16221	22.2898	6.78185	0	5.12892
1.16221	0	6.78185	0.437466	5.12892
12.4945	0	14.8851	16.8378	1.22627
7.73123	0	2.84709	32.8655	1.22627
0	0	2.84709	13.1974	0
0	5.06308	18.1099	1.26873	11.0596
0.733358	12.5214	10.7212	1.26873	0
19.0817	0	18.1099	0	0
26.1286	0	2.81414	0	6.24439
13.0611	0	2.81414	6.66059	11.7665
13.0611	7.80319	3.6889	36.4593	11.2867
5.79537	19.7417	3.6889	0	11.7665
0.058315	0.616156	4.26702	0	2.14217
8.60275	0	13.8619	54.0328	2.14217
8.99772	0	13.3922	46.4644	75.4184
8.60275	0	33.4217	50.4086	0.255694
8.961	1.89353	15.6551	22.2708	0
4.8711	2.34423	22.9638	7.00196	0
4.8711	2.34423	148.29	3.57023	16.481
25.0401	19.0384	1.70226	3.57023	35.9179
10.0265	4.38016	15.9751	11.046	49.9688
36.6656	4.38016	1.70226	21.7696	35.9179
10.0265	4.07388	94.4678	4.53973	10.4283
0	4.07388	21.5183	4.53973	17.5518
0	0	21.5183	27.2057	6.24439
9.22155	0	19.9892	21.7696	0
9.22155	0	19.9892	35.3889	0
16.0732	0	0.154062	0	0.317296
0	0	0.154062	3.32264	0.317296
0	0	2.68756	8.11613	3.90392
0.352289	0.307755	2.68756	8.12154	0
28.3476	12.9668	15.604	8.12154	20.7492
0	20.488	394.874	1.71708	0.169343
40.6604	1.83749	20.1762	18.9521	2.35457
6.25089	2.5009	7.40234	18.9521	0.169343
0	2.43056	0	0	1.1351
0	2.5009	14.3492	0	1.1351
0	3.98877	4.86824	8.63175	3.21226
14.1844	0	2.9797	0	5.48488
18.5942	0	2.9797	0	24.3308
18.5942	3.23621	0.246911	1.33271	16.2386
0	0	0	1.33271	19.6155
34.9432	3.23621	10.7212	2.37984	19.6155
13.2354	0	8.7212	29.3736	0
17.6384	14.1647	16.4507	18.4331	4.29706
17.6384	0	77.1824	13.9962	0
23.0819	0	77.1824	51.3938	0
1.90395	0	2.13143	4.80183	0
1.90395	3.9308	2.13143	4.80183	0
4.49887	0	0	8.69688	101.877
22.3117	0	11.7688	14.0468	52.5222
134.118	0	0	13.9962	29.9467
0	7.21122	4.87655	0	38.671
0	0	4.87655	0	29.9467
0	0	18.7139	0	169.747
0	4.78897	17.0428	4.66513	16.296
18.568	4.78897	74.498	0	16.296
3.00323	17.6348	17.0428	0	9.82399
3.00323	4.18339	51.9509	0	9.82399
54.3128	4.18339	46.8812	9.68161	64.4151
59.3785	21.3043	12.2113	43.5123	276.269
80.5738	9.32927	10.7676	5.45885	6.39476
150.604	9.32927	7.11968	5.45885	9.81688
17.5283	0	7.11968	0	2.63688
9.01087	0	12.8885	0	5.10618
3.25796	0	12.8885	4.15345	0
6.96161	0	38.364	4.15345	0
0	4.70314	33.2108	0	10.2706
6.34841	0	1.52042	0	23.5111
0	23.121	0	11.3918	0
6.96161	17.7971	0	12.1058	0
10.7778	0.616156	11.5066	1.97594	1.70625
0	3.83142	11.5066	1.97594	17.3107
14.1259	19.3077	0	0	0
0	0	0	0	17.3107
14.5451	0	0.361715	4.58594	17.2648
14.5451	11.3645		2.94701	50.9453
19.0817	11.3645	9.94183	2.11423	50.9453
22.6804	19.6005	9.94183	2.11423	0
19.552	26.6267	5.54734	0	0
0.058315	0	5.54734	0	0
56.301	0	45.4103	13.3737	0
21.8613	4.25325	45.5405	11.9331	9.52814
0	0	67.044	9.31826	2.63688
0	0	13.2278	9.31826	38.4697
1.24043	0	13.2278	18.6778	0
1.24043	0	16.4199	0	0
43.0315	0	16.4569	0	35.4419
4.49887	0	36.5008	10.3384	15.4874
2.39951	3.15569	19.6491	10.3384	50.2423
2.39951	2.41239	16.4569	0	26.8054
18.5149	2.41239	16.525	0	26.8054
26.4784	5.18661	16.525	0	15.4874
0	3.61636	14.2971	15.6562	19.6952
0	3.61636	14.2971	6.46479	19.6952
126.438	10.3662	53.8191	0	147.363
25.7312	18.3642	91.1873	0	39.6144
0	12.5122	33.2567	24.9361	6.87779
0	23.8864	33.2567	0	6.87779
25.7312	15.0776	112.35	0	19.9791
6.38256	0	183.077	24.5309	39.6144
0	50.5209	46.4537	58.0427	0
0	13.5139	3.95871	15.5616	7.65289
0	19.615	3.95871	13.3737	9.36105
0	37.0869	0.932447	48.5336	7.68136
7.24808	22.6127	0.932447	55.7505	33.9014
0	0	1.10068	15.5616	7.68136
0	37.7924	47.1267	48.5336	32.2028
18.568	3.24222	5.53755	30.8697	0
8.76665	0	7.38338	30.8697	34.1979
0.828518	3.24222	5.53755	37.9735	60.1178
0.828518	0	50.6678	5.35067	0
27.5197	0	8.5347	5.35067	0
78.774	4.62861	8.5347	4.87646	0
56.301	0	3.64039	3.78612	3.85325
3.428	0	0	11.8845	0
3.10647	18.3642	0	3.78612	41.5988
3.18801	12.5122	0.824629	0	35.8111
3.18801	89.3178	0.824629	0	6.9051
3.10647	9.14296	23.3147	47.383	0
3.428	0	47.7769	0	0
22.4331	0	126.625	0	6.98578
5.55353	0		0	6.98578
29.1467	0	0	8.79234	6.98172
0	0	0.912087	32.1872	0
0	3.65125	1.44816	33.377	2.93138
0.144006	0	17.1844	11.0007	2.93138
0.70335		0	0	0
13.8508	85.8108	0	2.37714	111.161
17.7453	85.8108	0	0	48.3503
1.15117	26.2569	0	0	48.3503
1.15117	26.2569	8.43101	3.18959	9.7662
5.51508	63.4924	11.6663	0	25.3741
0	88.6741	0	0	3.57052
0	90.7592	0	4.04723	3.57052
26.5873	22.8574	36.2901	0	0.361776
2.20416	22.8574	0	0	8.94001
0	7.14036	0	4.45364	0
0	1.71562	0	4.45364	0
1.7838	1.71562	21.68	1.77084	23.8822
0	7.14036	0	1.77084	5.41795
4.05761	3.81333	0	16.5425	14.512
0	3.81333	0	16.5425	23.8822
1.51426	30.4836	0	9.20671	7.34844
24.3379	46.8427	1.00376	12.2111	0
1.2994	30.4836	1.00376	12.2111	0
10.4473	34.2862	3.65205	0	1.51302
15.7973	34.2862	5.54179	0
15.7973	14.2203	12.3101	5.34928	0
3.38944	14.2203	0	0.895771	1.79759
1.19739	57.0048	0	0.895771	4.79543
1.19739	39.2846	26.742	0	0
3.07252	8.56805	16.6719	13.323	0
3.07252	8.56805	0	0	2.58561
2.65118	35.0937	0	21.1393	2.58561
2.65118	15.3307	0	15.5273	0
7.82605	22.9641	4.04444	7.79657	0
6.85542	15.3307	0	15.8875	6.20556
64.5599	66.718	16.6719	15.0371	52.6713
6.5035		2.347	3.54041	8.19258
6.5035		7.51708	1.66215	8.19258
0		0	1.66215	19.2916
0		16.9664	4.99078	0
4.02201		14.1714	7.66384	20.427
4.02201		23.9503	10.5846	4.89773
20.6904		0	0	20.2494
0		0	0	14.4489
0		12.7914	0	0
19.5897		12.7914	0	36.8611
18.8578		0	0	0
17.3415		0	2.56553	0
12.1072		0	7.79657	0
12.1072		0	8.45509	0
10.1414		1.9801	8.45509	24.7556
10.1414		1.9801	3.14336	8.88703
16.8119		5.32242	0	21.0532
32.4621		0	0	0
96.6848		0	0	0
27.124		36.9318	0	4.70833
0.325307		8.37889	0	4.70833
0.325307		12.9935	2.63794	29.4995
9.78908		14.0434	18.7567	19.2916
0.635517		8.37889	39.3552	10.1291
0.635517		15.6751	2.63794	10.1291
11.0103		15.6751	15.3406	9.03131
13.4293		0	0	0
5.55353		0	7.84755	0
9.91694		8.1487	0	9.03131
0.049635		8.62188	0	5.66981
0.049635		3.87387	0	5.66981
76.0063		8.62188	0	0
11.473		27.7247	10.5846	0
8.61109		46.891	6.20529	13.0196
0		0	0	52.4836
0		0	0	52.4836
29.4079		0	7.66384	73.7658
21.8332		0	11.8631	33.2141
2.97984		16.8833	9.02752	7.75727
2.97984		10.1339	9.02752	7.75727
6.98938		0	15.9766	5.6611
6.08673		0	0	5.6611
10.4928		8.57886	0	5.63303
7.32925		8.57886	0	5.63303
7.32925		50.0947	9.76118	6.88265
3.70481		0	1.03519	6.88265
3.70481		0	0	9.42533
45.9224		6.47323	0	3.14582
8.93402		0	10.6488	3.14582
13.3328		0	12.6541	18.1658
7.99803		0	0.975972	16.7314
70.2985		0	3.70577	0
12.3756		0	0.975972	38.2338
1.40848		2.86663	25.8723	11.6263
1.40848		0	1.03519	11.6263
64.5599		0	83.947	0
26.8737		57.1234	0	0
8.68216		5.03138	0	27.8828
8.68216		16.4954	23.1943	27.8828
38.1691		26.8339	19.0466	39.456
27.6579		0	20.3904	39.456
9.38542		0	20.3904	0
0		0	2.61295	0
0		0	12.8942	38.6126
0		21.618	6.68463	38.6126
2.0011		0.898312	6.68463	0
12.1086		0.898312	9.77399	0
21.5686		0	9.77399	52.9342
12.0221		0	1.21056	30.9692
2.0011		0	1.21056	30.9692
12.3546		0	63.1519	1.45097
13.0552		8.2144	63.1519	1.45097
13.0552		7.24508	0	7.53709
18.2634		10.7882	6.46479	1.06663
62.2323		5.03138	12.6353	1.06663
7.70961		17.1598	12.6353	26.1614
5.07962		8.73296	0	3.682
5.07962		8.73296	6.37927	0
11.3517		17.1598	17.6224	6.98273
14.3733				0
14.3733			16.792	3.04802
10.7641			34.0361	3.04802
10.7641			98.6777	4.32939
16.8824			29.3708	4.85705
12.3084			10.9497	5.34328
12.3084			8.36419	5.34328
5.18185			19.5901	10.328
6.18881			4.47848	7.44473
3.3854			7.33996	7.44473
0			20.3516	31.3443
0			10.9497	0
5.57629			40.6041	0
5.57629			78.5674	8.73479
1.94203			132.812	8.73479
1.94203			36.6693	97.8787
5.88602			73.2701	52.3302
6.69008			169.033	27.2342
6.69008			20.3516	18.6645
5.88602			7.33996	92.6734
0			4.47848	160.54
0			140.605	55.1278
3.97522			36.6693	76.0651
3.97522			3.13982	35.1677
11.9298			3.13982	4.74133
13.5503			0	0
40.1085			0	0
11.8663			8.36419	4.74133
3.26538			16.792	50.5459
28.0967			0	59.8504
3.26538			0	34.8899
0.994382				72.3341
0.994382			60.5651	0
17.5249			29.5467	36.7741
17.5249			18.6912	21.1044
24.4898			18.6912
31.3271			46.7761	2.64699
34.9708			66.5926	7.26289
4.53178			7.0717	7.26289
4.53178			7.0717	3.68322
7.39638			31.7141	3.68322
43.1854			7.41964	1.63123
58.8433			4.04276	17.1169
35.7951			4.04276	0.120956
9.62172			53.0103	0.120956
41.5266			23.7215	0
0			27.2648	0
0			27.2648	9.51306
2.95682			0	15.7889
4.94617			0.773678	14.5112
2.95682			0.773678	14.5112
23.3294			7.73233	1.64329
23.3294			7.73233	0
7.39638			0.530359	0
24.4898			0	40.4059
23.8307			4.53695	10.207
2.95778			10.0902	0
2.95778			0.338788	14.202
1.43403			0	4.11434
1.43403			0.338788	8.42172
4.79683			2.80563	12.314
4.79683			0	81.9184
13.7708			0	24.0009
13.7708			0	6.44184
35.6893			21.8296	6.44184
11.939			5.50357	4.29059
32.3272			5.50357	0
3.09442			21.8296	0
21.7736			3.24491	0
4.46072			3.24491	0
4.46072			17.2782	50.3036
23.8307			29.4508	71.3669
35.7951			2.583	3.31312
5.59518			3.26246	0
5.59518			16.3147	2.70162
13.0255			0	1.11883
5.01557			0	0
5.01557			57.1767	1.79586
83.0111			36.2841	15.9198
32.2709			6.47609	20.1623
0			6.47609	0
0			8.74015	0
7.96825			0	0
3.09442			0	1.31035
9.62172			16.3147	33.6239
10.6046			0	0
13.473			0	0
11.3684			52.9303	13.8565
32.3272			65.5277	13.8565
1.90504			1.93318	4.11434
1.90504			6.67627	0
11.3684			6.37066	0
28.6135			6.37066	3.09652
149.442			27.2465	14.6905
36.6426			32.5444	1.63123
7.96825			27.2465	15.7889
71.317			14.5355	3.98682
0.167393			2.51008	4.78657
0.167393			1.3435	2.64699
7.87478			1.3435	3.98682
17.1416			2.10135	23.1716
11.3484			0.20465	23.1716
3.42676			0.20465	22.0271
3.42676			0	0
21.9125			0	0
16.1178			0.951754	3.31312
17.5862			9.41448	20.9786
4.70212			0.951754	8.23538
4.70212			0	0
0			0	0
0			0	47.2638
8.94281			0	0
18.9903			2.583	3.09652
5.6105			0	37.8657
5.6105			0	17.1169
19.1904			6.57408	0
5.22996			3.43103	0
0			11.4649	1.84682
0			6.57408	0
7.8341			3.43103	2.70669
17.3447			0	3.5
17.3447			0	1.84682
7.8341			0	12.1316
13.5311			0	0
13.5311			74.8028	36.8807
44.3903			10.073	76.2219
0			8.29548	2.17448
11.2773			0	0
0			0	43.5096
19.1904			7.11843	2.17448
3.06712			0	0
3.06712			0	49.2517
25.3097			0	80.72
11.2773			0	21.7471
42.3841			0	39.5617
5.22996			222.83	4.72556
8.25956			1.5692	0
8.25956			1.5692	0
17.8583			12.5976	28.4778
17.8583			12.5976	9.56881
27.4225			0	105.819
27.4225			0	15.8981
31.6617			7.79488	58.6889
31.6617			95.377	0
52.1602			20.0202	0
27.8478			15.4	39.7517
27.8478			33.2183	13.1056
0.973878			0.337254	12.4724
0.973878			0.337254	22.6596
55.5712			15.4	48.1546
55.5712			30.4412	1.63925
8.61109			5.83699	11.9138
22.0044			5.83699	36.5739
42.3193			0.135108	49.0207
6.08673			0.135108	13.107
10.283			1.26352	13.107
2.56775			27.4937	22.8563
2.56775			56.7954	0.042056
7.99803			7.9772	0
8.30918			30.3165	0
8.30918			30.3165	0.042056
43.8912			7.9772	51.2891
22.5658			20.305	91.259
22.5658			20.305	8.95872
49.7342			0	0
13.7344			0	10.9685
4.79397			0.875345	0
4.79397			0.875345	0
60.9548			5.64693	0
7.18801			5.64693	93.5609
7.18801			0	64.526
6.05365			0	18.0773
10.3743			2.82417	18.0773
10.6108			2.82417	11.9138
7.51042			5.53979	3.73928
7.51042			5.53979	3.73928
25.3097			7.11742	0.421494
6.05365			9.802	0.421494
17.0294			1.77342	6.89541
27.6579			0	36.3373
0			0.349138	6.89541
0			0	19.4873
25.9578			0.930847	85.7188
25.9578			0	72.5232
3.47018			0	15.8981
3.47018			13.0086	38.6654
9.13465			13.0086	5.27475
32.2365			0.349138	5.27475
9.13465			51.8143	90.1601
1.81938			118.338	0.450285
1.81938			2.74863	0.450285
0			2.74863	9.05063
0			0.089449	9.05063
16.7703			0.089449	32.3431
			46.6111	11.3535
			7.82316	11.3535
			49.196	0.845848
			6.68891	0.845848
			6.68891	19.3264
			64.553	28.2456
			0	35.4424
			0	5.48928
				5.48928
				23.0617
				0
				0
				1.43294
				1.43294
				0
				0
				32.5135
				32.5135
				47.7349
				47.7349
				0
				0
				77.4708
				15.5963
				1.63925
				11.628
				0
				0
				85.0961
				95.8071
				5.09944
				5.09944
				12.4151
				12.4151
				73.4877
				10.095
				10.095
				1.34742
				0.027922
				0.027922
				13.1645
				0
				0
				13.8688
				25.6115
				0
				0
				12.0204
				0
				0
				10.046
				10.046
				10.7421
				19.4873

## Sheet: ED Fig.6d
CLP to prepro B
Sternum	Tibia	Humerus	Vertebrae	skull
71.8841	101.152	32.8601	22.8419	27.8599
165.806	15.2018	31.8122	97.8435	5.49866
123.791	81.1508	0	169.35	34.2322
61.8528	116.52	3.86776	61.6796	33.8553
138.693	119.542	69.4435	102.234	35.3526
117.662	0	10.6933	66.8994	9.03453
139.155	21.6658	8.19852	100.312	5.17754
76.7528	24.2413	71.0177	75.5399	18.0026
39.4701	16.6612	9.57912	100.279	38.8368
73.0232	14.2944	6.20202	107.831	20.3363
167.799	20.9149	18.3389	35.1949	40.1327
36.822	10.9406	15.9127	47.2633	29.2965
17.3301	20.6848	2.56366	13.3622	69.9276
8.58101	52.4452	62.1058	61.2628	59.803
51.2737	9.61903	20.121	39.1903	36.0789
21.5498	52.8384	19.7796	3.18548	37.8603
39.8046	17.3806	14.6523	52.4471	7.38611
12.1742	62.1344	23.2565	21.7334	19.6206
43.1361	44.1622	50.6439	22.4892	15.6305
2.47656	5.92221	69.4115	9.22784	7.99594
40.3587	7.94238	3.83526	10.5285	55.2238
24.8912	25.1886	6.15754	40.3392
10.4775	26.831	51.4699	18.191
17.8814		35.2866
15.1929		16.5867
24.453		11.0592
117.047		13.0827
87.0246		8.18593
		50.392
		6.94512
		0
		41.185
		16.2126
		18.5853
		25.1763
		7.19317
		13.5042
		9.8404
		0
		34.3893
		30.5453
		7.94349
		130.034
		12.1483
		33.3322
		11.5681
		6.9144
		14.2276
		24.2667
		3.8715

## Sheet: ED Fig.6e
GP to PN
Sternum	Tibia	Humerus	Vertebrae	skull
12.4177	0.461916	3.65451	4.7633	1.23365
2.58071	1.90935	0.130496	12.8682	7.33326
1.77989	12.5942	33.9827	0	0
15.5435	1.81275	7.58494	8.51262	0.55433
17.7643	13.2321	16.3315	0	2.25818
11.3024	4.84065	11.1213	0.923285	2.74035
0	2.75587	22.8637	1.81979	13.089
6.51926	6.92228	19.5766	19.5374	0
35.1391	11.8434	0	2.07982	10.3894
4.16772	21.0053	8.00034	4.85048
5.59087	8.99271	1.56366	10.3002	0
16.4366	0	14.0265	1.70642	0
4.66483	21.8415	3.36816	0	2.22207
3.74694	32.1635	7.85974	39.7238	5.73494
1.42134	15.3456	26.3648	1.13614	4.58471
0	5.54886	6.89093		0
37.4559	17.4023	0	1.01787	8.91176
28.3037	0	5.79014	8.24643	14.7457
1.89523	4.6961	0	3.34185	27.1944
5.07654	5.00771		22.9443	0
10.8922	2.79874	4.1695	16.8483	7.31886
10.6616	12.3945	0	0	8.2121
0	23.4491	18.8629	15.7913	12.7127
2.40215	24.5039	0	0.49475	11.907
	2.99695	18.7452	1.3389	5.53071
9.40411	26.7728	6.21329	1.38104	9.72005
1.25041	22.1261	0.450685		0.588673
8.77536	15.2993	7.27698	0	0
8.59738	0	14.6951	0	0.082785
28.3714	15.9544	0	11.0856
0.228998	12.6991		0	41.4799
5.3733		0	5.15518	3.95001
3.29683	0.061506	0	18.2126	5.53253
0	22.0534	0	42.1308	24.731
0	0	10.354	0	0
7.88003		1.81947	1.69837	59.8178
0	0.847262	26.3103	7.82942	0
0	0	12.9561	11.7826	3.144
3.67053	8.9112	2.85859	0.113679	2.84487
0.917677	0.154684	34.6798	6.2537	1.42145
18.6481	14.8801	13.8936	20.6238	0
5.805	1.98276	10.5868	2.29817	20.7787
15.7547	24.1112	29.8068	0	0
17.0732	23.3301	43.1366	4.78517	13.2281
6.30601	7.15183	0	16.8564	14.0963
1.46934	14.0239	0.809864	38.4347	13.544
4.64038	0	8.63206	12.4587	19.3742
7.8066	0	10.5411	1.92468	34.8791
	12.665	16.2284
48.7239	3.61965	8.4132
0	13.1333	32.5812
24.3709	2.28473	23.2338
3.21827	4.45034	6.72875
6.07293
8.8659
43.5256
0
2.88474
0
0
3.76442
20.9757
4.22778
1.45564
3.269
10.9105
32.3033
33.17
9.76932
3.35909
0
44.8467
1.60508
5.13635
0.09848
4.07408
15.8451
0
0
0
2.11331
5.54182

## Sheet: ED Fig. 6f
MDP to DC
Sternum	Tibia	Humerus	Vertebrae	skull
16.2691	26.3115	16.9247	21.6999	87.8999
16.6115	25.7986	87.0931	93.6259	6.76832
52.3573	28.953	14.044	1.74128	17.2131
64.364	4.67828	7.98947	58.1306	37.4525
31.719	36.0443	45.5409	62.0787	1.83828
29.9754	60.5877	19.1975	18.8755	17.9557
44.771	22.9787	60.9436	29.0588	0
0	4.02412	38.8496	10.1974	16.314
0	31.0853	13.7248	9.15448	13.5197
0	22.8836	78.8524	22.1793	31.1846
32.7775	28.7604	23.5847	45.4136	76.552
19.4528	10.5022	45.0601	4.13886	25.3301
40.2847	17.2744	28.0373	11.2154	73.2085
5.51581	42.9618	26.8762	0	18.259
13.3462	32.2918	13.4567	0	51.4727
0	25.4433	13.1924	27.2531	29.4472
7.2561	0	44.9651	52.3742	35.0702
3.73832	18.2297	64.6212	7.59598	24.1027
22.9905	15.512	2.56227	35.2382	9.9252
33.2192	113.454	22.6952		25.8319
29.85	24.1456	19.823		0
7.91393	9.8745	45.6291		103.391
10.0389	16.9171	11.2599		8.15238
21.2211	10.7821	18.484
21.2851	13.0153	61.1454
0	35.6603	0.318506
11.2308	37.7715	27.4063
17.902	36.3743	3.56279
34.257	18.3779	20.5418
27.8282	5.83064	17.7208
