# Supplementary material for: Resilient anatomy and local plasticity of naive and stress haematopoiesis
Source: Nature. 2024 Mar 20;627(8005):839–46. doi: 10.1038/s41586-024-07186-6 (PMC10972750; doi:10.1038/s41586-024-07186-6)
Supplement: Supplementary file 27 — Source Data Extended Data Fig. 7 [file 41586_2024_7186_MOESM27_ESM.xlsx]

## Sheet: ED Fig 7b
Number of sinusoids per mm3
steady-state	d6_infection	d2_bleed	d4 GCSF	Aged
129	84	95	98	184
120	111	132	91	182
103	110	111	103	173

## Sheet: ED Fig. 7c
Sinusoid length in microns						Sinusoid diameter in microns
steady-state	d6_infection	d2_bleed	d4 GCSF	Aged		steady-state	d6_infection	d2_bleed	d4 GCSF	Aged
35.5009	66.0907	82.0619	76.783	56.378		19.5908	10.9901	9.27486	23.285	10.9651
136.96	66.4318	37.3408	47.177	42.2787		14.799	21.6199	16.9119	10.3344	14.8349
90.1904	73.5604	94.3004	38.8511	60.1174		19.2409	21.6008	33.0053	15.2125	13.2628
37.3568	39.5962	58.5582	38.7311	28.1975		16.583	17.6058	47.624	11.9786	11.6336
80.1246	92.1099	39.4295	56.0308	38.0382		28.1438	17.1316	20.2096	16.0958	18.5395
151.345	48.7379	44.3651	48.3391	79.5578		15.6362	22.0632	25.7983	19.9065	16.1965
71.0771	48.0636	59.9186	52.0863	90.1134		11.1637	20.4311	16.4063	16.3708	7.27925
61.6548	84.4522	61.6562	58.7567	51.9907		18.2034	19.291	22.2075	18.6211	29.5476
36.8983	49.8105	56.5067	62.6713	75.3344		16.0382	11.473	13.9742	16.491	32.9072
22.5547	80.7114	107.792	67.3798	34.2453		26.3646	11.8001	12.3878	14.4714	20.3276
84.3197	61.4934	92.3945	72.279	67.2029		7.64099	17.6835	16.6413	12.7944	13.3883
53.374	53.7026	97.1591	63.6207	35.358		8.56234	19.7283	12.6127	18.2241	26.5844
79.4998	31.1131	70.5993	52.1775	52.4609		14.971	12.7479	23.4594	12.8183	16.2426
102.157	73.4549	52.1215	55.417	24.8218		13.5264	8.12223	19.2693	22.2675	20.4562
64.8009	69.6608	43.0682	112.947	30.513		21.382	8.47711	19.1866	14.6463	12.4043
49.9266	87.8939	83.4757	80.7386	36.409		14.0081	17.3299	22.5354	17.9206	6.65171
52.2022	51.2926	73.3659	91.3219	44.8756		16.6325	8.9444	10.1787	12.4452	9.0322
31.6668	98.2036	89.2305	151.202	70.9488		18.3569	24.2388	33.4033	9.81494	18.0794
68.2927	61.3863	122.071	87.0238	40.432		24.471	23.8741	10.9944	8.2162	30.1737
58.3214	70.3415	109.199	56.9002	37.2301		13.9637	29.4344	23.0709	27.1982	7.84065
48.501	103.505	53.7669	82.3524	61.6307		10.0826	17.8503	9.0453	25.8643	9.03402
47.9194	91.5301	120.013	69.8245	37.2228		6.78023	17.259	28.4602	29.8278	14.2335
45.72	36.1533	97.568	47.3822	42.6992		18.8937	9.9901	15.5774	15.0141	6.52937
148.33	21.5139	62.8895	89.1983	57.5855		16.1666	11.746	11.5726	20.1783	11.2473
138.408	44.4395	54.1483	61.0741	20.9737		20.8831	6.47054	12.9683	17.8344	14.1711
82.6769	57.2725	105.56	66.7377	43.354		16.9647	27.9636	12.913	14.4176	15.8296
44.1505	73.7457	85.625	47.8604	25.3144		14.7762	10.3071	18.5984	20.157	18.9338
96.1824	105.019	92.3007	62.0527	49.4874		29.3364	9.96031	19.4753	18.4547	7.21779
35.705	86.3727	55.9309	73.9894	39.7435		21.433	12.358	11.4776	11.9124	10.6119
28.3359	62.8681	61.393	86.1719	44.9408		33.7736	23.8032	18.06	23.6652	9.91585
47.0948	60.53	41.2166	52.9473	53.2778		11.4272	40.067	18.8947	18.2557	20.8107
36.9675	48.8776	40.0426	82.8966	18.7913		6.64927	25.0527	15.3987	15.7317	17.1451
94.6278	87.1984	75.5285	64.5429	30.765		10.2739	23.0635	9.76053	16.148	25.3053
119.816	89.6043	57.0163	133.096	53.1515		13.827	29.0272	18.924	9.87045	11.2658
33.7987	193.884	48.6408	100.12	46.2052		6.16051	14.5888	24.5518	15.0051	17.3269
136.838	37.0294	60.2294	87.5401	31.7016		6.73671	33.9751	16.9874	16.5447	22.5181
148.371	46.1316	63.6622	112.631	79.4436		18.0265	20.3997	23.4451	13.2522	12.2392
68.3264	60.6984	113.506	60.8158	134.564		20.3594	13.5554	18.9118	13.7134	18.0442
46.9826	27.0387	66.5248	90.353	39.8117		11.3223	11.1064	8.89857	16.5732	18.2787
45.0395	57.1742	106.038	56.3613	110.69		11.0716	23.0449	18.6475	13.4373	13.763
48.6483	45.0069	49.3613	62.0755	46.6425		11.738	16.3163	18.5934	17.6924	13.414
124.281	99.7325	148.104	70.6902	42.0805		37.1195	21.4938	16.5128	25.8388	18.6872
56.891	80.1865	57.6134	75.3812	64.4864		25.0358	27.7383	14.63	15.1645	19.8243
69.3325	112.485	55.3879	63.1258	47.2672		8.40408	25.5433	13.648	14.6373	23.6022
61.4957	73.6276	45.9002	75.6291	51.2164		29.1	27.7631	14.433	28.8139	13.4526
172.125	38.5337	71.126	45.6334	85.8275		12.3534	20.824	24.0347	11.4281	17.4936
59.0548	68.9554	26.2885	117.8	72.6427		10.8969	17.6144	12.3323	21.5436	20.7995
73.8147	50.1635	54.9092	92.0218	72.209		17.5811	15.7082	27.5734	11.0036	16.5668
106.986	23.7767	112.988	71.8449	46.6558		15.5337	27.6518	17.9865	22.9325	10.2257
36.6992	167.124	111.222	45.1166	59.7599		11.017	16.0198	21.2807	23.5021	12.3201

## Sheet: ED Fig 7d
Number of arterioles per mm3
steady-state	d6_infection	d2_bleed	d4 GCSF	Aged
20	17	21	18	22
23	21	18	16	17
20	20	19	20	16
Number of megakaryocytes perper mm3
steady-state	d6_infection	d2_bleed	d4 GCSF	Aged
76	83	40	145	139
86	88	79	85	170
95	73	87	53	143

## Sheet: ED Fig. 7e LT-HSC to others
FROM LT-HSC
to LT-HSC					to ST-HSC					to MPP2/MyE					to MPP3/MPP4/CMP					to MkP					to Pre Meg-E/Pre CFU-E						to sinusoid						to arteriole						to MK						to bone
steady-state	d2_bleed	d6_infection	d4 GCSF	Aged	steady-state	d2_bleed	d6_infection	d4 GCSF	Aged	steady-state	d2_bleed	d6_infection	d4 GCSF	Aged	steady-state	d2_bleed	d6_infection	d4 GCSF	Aged	steady-state	d2_bleed	d6_infection	d4 GCSF	Aged	steady-state	d2_bleed	d6_infection	d4 GCSF	Aged		steady-state	d2_bleed	d6_infection	d4 GCSF	Aged		steady-state	d2_bleed	d6_infection	d4 GCSF	Aged		steady-state	d2_bleed	d6_infection	d4 GCSF	Aged		steady-state
208.917	221.525	124.407	315.101	8.8606	144.899	77.6694	194.591	1211.39	7.02218	354.72	171.528	84.7149	325.332	291.205	278.317	29.9482	79.1329	135.288	140.281	97.1162	109.077	55.0534	194.899	196.158	208.917	221.525	124.407	119.021	516.262		23.0532	0	22.8102	25.4805	0		224.594	185.757	378.33	147.118	29.57		46.172	7.6049	131.715	40.1704	24.35		42.87
240.268	134.294	124.407	315.101	165.637	59.7124	117.068	80.208	907.636	141.905	165.481	240.482	33.9297	177.945	315.552	199.236	230.915	43.3817	47.6866	185.795	128.386	34.6382	120.515	202.173	206.659	240.268	134.294	124.407	79.3391	298.202		15.8811	0	2.23264	4.56031	11.23		18.3893	201.315	302.286	118.544	29.17		8.3153	5.9827	164.052	5.25608	78.55		51.91
556.702	270.769	282.729	661.693	49.6797	248.432	273.679	90.2103	513.651	177.77	408.926	270.167	149.214	397.671	53.2889	139.921	49.2261	123.376	159.062	44.1906	41.4306	152.261	387.721	34.9252	80.9568	556.702	270.769	282.729	140.441	32.5371		13.8001	9.1191	0	19.6646	8.46		233.57	24.2731	99.472	132.428	30		13.6296	19.2403	18.2926	13.566	36.39		43.95
71.1896	297.26	135.926	356.131	49.6797	218.121	76.1171	76.7908	388.241	196.584	101.218	467.603	106.599	579.845	91.7712	43.9007	315.673	7.91577	285.855	20.1635	32.4523	159.405	238.413	150.581	102.481	71.1896	297.26	135.926	260.014	82.7751		18.3598	0	7.8679	15.2277	45.39		23.4307	13.8093	237.543	4.21787	21.17		23.5866	49.4395	143.946	6.4899	21.89		112.46
394.985	134.294	318.185	290.131	67.1942	155.364	151.435	205.562	121.503	144.994	157.117	213.569	0.329573	347.372	19.4571	270.281	202.046	267.482	380.061	79.9238	69.5879	61.0296	231.474	206.861	134.749	394.985	134.294	318.185	378.882	34.0983		0	0	0	0	50.89		95.3062	189.896	367.46	5.37366	23.43		13.081	18.0844	236.983	28.6813	57.44		0
240.268	353.025	318.185	290.131	121.913	195.284	103.994	30.9108	218.5	27.3749	97.9206	102.766	31.5926	428.46	84.4321	155.923	94.2777	213.404	288.659	42.4562	154.918	66.7324	34.9049	127.854	87.9635	240.268	353.025	318.185	472.171	77.1183		9.4779	0	32.1059	1.02369	5.03		102.503	23.0954	168.909	265.312	44.76		2.91386	17.627	266.313	0.93576	9.53		96.9
208.917	347.033	162.524	593.917	56.3177	10.9488	225.075	285.197	125.168	28.3979	375.666	204.638	92.525	305.081	287.848	171.886	50.4032	79.6375	268.162	59.9327	6.46495	102.024	431.546	77.2569	45.8953	208.917	347.033	162.524	235.992	42.1674		0	0	13.0766	0	0		291.776	252.583	248.312	295.771	92.27		0	49.444	103.971	10.0455	63.75		4.17
71.1896	347.033	162.524	472.801	3.3957	283.507	407.652	305.321	183.382	137.285	147.364	454.229	219.417	315.005	211.452	75.3412	55.7283	79.9511	289.687	151.849	43.4549	51.4115	586.685	168.717	71.3601	71.1896	347.033	162.524	78.84	382.397		0	0	9.9961	6.9852	3.2		67.0421	262.279	109.99	292.75	68		26.2247	19.8758	44.0463	2.5234	9.94		85.22
258.387	423.117	38.1707	433.449	3.3957	605.775	185.591	248.374	345.647	129.377	222.593	598.369	224.737	225.938	215.428	499.485	476.584	133.385	264.533	151.805	77.1519	157.652	448.603	152.91	67.6046	258.387	423.117	38.1707	284.43	390.016		7.7421	11.7988	4.65907	26.9872	16.95		108.972	244.635	234.086	176.216	25.85		11.4256	13.2815	9.1689	11.6009	23.69		79.15
201.158	443.721	38.1707	433.449	5.304	224.84	137.465	291.883	100.031	61.4086	45.2557	40.9332	270.1	216.307	380.135	127.716	56.2493	176.211	276.654	361.428	24.8089	280.451	419.353	47.2936	336.471	201.158	443.721	38.1707	237.55	176.916		7.2387	48.4238	14.2358	0	0		119.434	122.372	279.394	123.492	64.72		30.2619	22.8595	12.9008	7.9883	0		28.18
201.158	323.839	244.74		19.3489	370.97	92.1405	769.517		88.5399	173.903	463.478	296.447		0	92.1824	155.22	378.533		27.7254	103.931	264.395	15.43		123.37	201.158	323.839	244.74		363.01		6.7315	7.8192	0		17.38		89.2119	194.656	146.31		69.36		20.0291	21.2411	6.6397		4.68		93.18
41.5746	268.767	166.022		3.13782	36.9108	167.988	661.016		75.9306	149.276	219.474	168.21		151.239	238.82	238.671	497.398		137.004	113.536	664.372	220.66		90.843	41.5746	268.767	166.022		128.879		8.9768	0	0		4.94		240.185	212.777	16.7047		136.66		19.0617	8.7904	116.188		16.08		44.89
52.8878	248.404	141.537		7.76849	142.698	128.675	377.096		83.07	349.832	312.426	131.911		164.672	53.4902	182.154	535.117		147.587	38.3882	472.46	334.69		75.0385	52.8878	248.404	141.537		124.579		23.0532	0	0		26.25		93.0828	184.054	141.169		31.67		33.75	16.3645	21.0112		19.19		37.33
258.387	248.404	141.537		3.13782	379.69	116.553	246.452		69.1917	44.2223	487.558	190.862		152.336	435.492	65.9503	542.946		139.91	221.767	315.157	321.12		93.6844	258.387	248.404	141.537		122.1		15.8811	41.2415	8.8		11.3		11.4251	96.025	112.908		47.35		47.8938	25.9094	4.39015		11.89		41.73
52.8878	324.971	166.022		56.3177	124.261	62.6284	511.175		52.6822	405.562	547.057	123.809		236.75	39.7457	479.145	409.943		118.785	8.43866	886.089	362.02		94.0065	52.8878	324.971	166.022		40.9972		13.8001	15.6171	8.9		7.6		58.6929	203.148	188.355		51.1		9.5633	63.1773	58.9903		16.98		39.12
41.5746	323.839			69.1122	55.6779	138.681			155.819	105.219	621.399			52.3601	237.365	212.749			710.626	143.076	98.5648			242.193	41.5746	323.839			88.5833		18.3598	0			0		231.71	369.025			54.49		35.3383	67.0024			30.99		336.44
169.965	154.914			59.6443	125.051	134.691			111.231	137.311	279.571			85.038	82.5858	274.841			723.238	104.886	280.976			199.136	169.965	154.914			67.5512		0	0			27.82		104.98	23.7549			14.11		26.34	0			18		0
169.965	154.914			22.5253	99.0571	172.685			63.1274	180.369	341.811			84.6228	182.137	359.717			651.192	86.8869	436.329			125.496	169.965	154.914			90.1035		9.4779	21.5154			27.01		121	258.115			206.39		6.08	10.526			11.39		0
165.73	372.123			22.5253	220.499	258.358			64.6058	326.072	196.931			108.536	214.696	93.5129			633.403	67.1705	179.975			122.537	165.73	372.123			117.955		0	0			0		306.72	245.134			85.94		20.95	20.5941			14.01		187.55
469.757	434.581			55.062	188.462	135.859			157.91	737.644	63.6381			41.3558	471.227	141.223			746.373	76.9098	284.797			110.511	469.757	434.581			94.8426		0	28.2756			11.75		180.14	69.1833			92.9		27.43	14.5717			32.76		489
208.043	494.081			89.829	117.622	317.11			150.169	149.454	155.551			171.047	332.626	360.676			95.0505	190.871	144.757			138.824	208.043	494.081			176		7.7421	0			46.19		19.77	194.14			172.34		58.67	30.4435			41.73		395
469.757				180.021	24.1879				68.0057	785.435				217.493	51.5884				100.252	146.346				115.907	469.757				116.287		7.2387				6.15		11.44				70.55		33.08				52.19		42.2
173.755				106.186	392.126				190.937	350.858				166.532	58.2459				186.063	7.09724				74.5274	173.755				262.551		6.7315				0		282.7				80.09		0.26				39.35		68
165.73				3.2833	259.54				172.932	260.708				102.062	207.61				769.6	169.343				265.68	165.73				7.31791		8.9768				7.44		228.51				75.48		0				50.75		98.8
138.666				3.2833	265.099				161.904	288.112				93.0671	331.605				759.235	170.512				255.085	138.666				14.4021		0				0		226.98				120.65		42.81				0		24.8786
138.666				57.1185	310.419				259.191	359.538				157.705	383.416				797.324	180.485				347.616	138.666				123.715		30.4164				66.08		170.06				12.6		18.92				53.47		60.2129
87.6467				8.92918	49.6169				178.563	70.9432				645.799	248.763				254.525	98.202				89.0589	87.6467				206.243		9.6479				16.67		202.33				41.51		22.8				0		7.8431
0.631373				0	159.764				17.1567	199.673				416.242	156.438				169.607	67.273				12.425	0.631373				406.256		24.0926				5.75		208.01				39.68		36.95				20.62		43.9691
0.631373				0	161.988				16.6722	207.756				413.182	152.86				174.069	61.6282				15.1169	0.631373				408.573		7.64				0		215.19				147.11		41.97				44.84		143.33
124.28				1.10711	94.0297				24.782	216.282				408.14	177.674				162.987	44.1954				5.047	124.28				409.476		19.51				0		125.99				133.81		26.67				45.86		149.47
124.28				0	187.101				11.3696	273.668				432.659	110.987				174.442	97.4846				25.5023	124.28				390.056		11.89				19		234.45				109.51		30.56				2.58		41.67
224.662				0	87.4187				12.0235	295.389				436.902	5.15355				173.349	444.692				28.7993	224.662				385.261		30.17				0.78		126.9				75.8		29.54				3.34		244.28
87.6467				3.23239	31.4768				82.2463	162.887				386.926	174.507				31.5595	21.971				56.8642	87.6467				451.931		3.88				14.45		152.58				6.54		30.76				0		33.63
224.662				3.23239	253.873				80.5658	74.7296				379.152	213.343				37.8156	407.337				57.6971	224.662				449.126		12				18.23		6.27				58.53		78.35				37.99		14.79
317.361				0.036077	150.758				52.5385	633.255				487.383	77.6801				105.409	246.173				45.7144	317.361				223.622		4.48				8.42		319.6				48.46		18.94				22.21		0
396.409				0.036077	443.91				46.3903	518.544				488.964	488.628				99.962	93.658				42.0361	396.409				228.891		5.89				19.74		226.71				114.05		37.61				0		12.73
314.398				0.692486	218.19				42.9407	136.213				48.3657	566.315				111.979	150.301				86.7745	314.398				109.307		0				2.71		122.84				26.26		34.94				0		28.38
314.398				0.692486	181.678				41.2006	74.184				51.6892	268.682				115.889	47.7325				80.7956	314.398				104.004		0				24.54		227.13				249.07		32.84				1.7		444.97
291.204				9.44625	182.258				15.7411	234.358				77.4146	171.875				57.8685	201.3				34.4468	291.204				162.47		20.66				0.69		55.17				152.33		91.19				19.06		187.565
291.204				2.08308	52.7062				45.3323	174.849				101.994	63.5521				82.5799	52.8407				98.6449	291.204				222.728		0.76				0.64		382.89				154.18		44.76				20.19		23.3933
317.361				2.08308	136.066				48.3454	894.131				104.603	164.084				78.5325	552.475				108.398	317.361				231.448		2.01				11.96		391.51				11.84		56.01				24.46		75.0066
				149.086					50.1109					239.663					242.056					144.717					221.497						15.91						9.49						16.83
				29.4014					53.7889					437.45					93.6437					205.225					148.934						3.4						70.96						1.34
				29.4014					80.5889					434.293					111.613					178.78					122.05						0						107.61						22.61
				38.9025					69.6637					442.916					98.869					69.077					108.893						12.65						127.73						25.22
				35.8074					68.4336					461.094					101.954					30.831					148.29						22.28						73.32						3.5
				35.8074					87.6296					427.4					132.854					37.2835					141.754						0						258.28						12.81
				142.964					110.088					155.265					261.786					33.9939					60.0044						1.48						143.55						3.63
				149.086					130.59					103.455					241.253					114.958					194.226						0						117.56						26.89
				127.606					77.3762					449.921					109.901					92.2039					443.131						8.53						107.93						35.55
				19.9086					140.629					383.929					160.011					141.576					52.6201						35.29						167.52						58.55
				147.7					63.2944					134.756					144.476					183.843					107.62						0						12.62						66.96
				0					136.59					212.685					153.656					49.3067					181.991						0						70.84						11.69
				137.018					21.7312					492.515					84.99					129.672					389.391						7.13						118.52						20.66
				115.749					80.4626					281.191					236.988					150.931					467.653						3.31						112.43						24.18
				5.70817					12.2894					419.495					257.075					74.6231					370.188						5.9						114.95						14.78
				0					74.9733					249.663					292.779					43.126					206.217						3.02						244.17						12.96
				18.4946					23.7424					143.859					259.708					97.9289					173.345						0						88.88						18.11
				99.3143					23.9469					62.9282					28.2383					73.6263					202.275						0						193.48						7.25
				10.593					14.2392					27.4675					86.8508					73.3727					133.28						0						83.25						142.24
				127.606					130.917					551.9					167.846					166.321					346.725						11.27						59.86						23.81
				70.2					59.8155					163.066					258.15					86.849					344.511						20.39						160.91						26.09
				82.4151					35.1655					139.052					163.98					121.938					347.381						4.46						113.53						12.5
				70.2					114.994					216.049					188.927					77.4845					363.174						0						133.34						6.06
				104.831					67.9991					251.079					237.812					11.2472					436.719						9.44						119.12						4.39
				1.76601					28.2731					91.8933					32.468					23.003					17.8143						0						64.99						64.99
				25.8457					17.3944					36.2708					80.7801					19.9255					84.4218						0						75.67						75.67
				49.494					74.0533					72.6059					28.0442					57.1427					101.156						0						90.49						90.49
				64.8012					37.4055					113.638					49.4842					115.682					186.232						0						106.45						106.45
				36.468					15.0096					186.264					106.018					178.775					181.594						18.91						75.76						75.76
				80.1167					117.934					369.534					199.263					198.567					60.7016						5.41						76.34						76.34
				19.9086					113.221					410.841					131.737					126.565					55.4228						23.12						106.94						106.94
				75.9233					66.3758					176.321					126.195					124.592					315.667						0						135.09						135.09
				0					44.3128					5.58559					85.9853					2.61665					108.936						0						134.29						134.29
				11.2527					53.617					0.214868					100.757					20.2041					120.235						0						143.28						143.28
				69.2354					127.038					136.327					152.235					79.325					241.53						0						91.44						91.44
				48.2983					18.6234					49.4416					76.0424					53.5697					161.473						0						172.48						172.48
				26.2496					91.7763					91.0178					109.063					59.4884					165.831						0						42.65						42.65
				92.6165					58.7746					859.203					324.499					175.649					223.154						0.22						86.89						86.89
				56.5198					27.1605					159.111					148.42					72.0868					36.6084						0						29.72						29.72
				12.0453					25.5233					436.294					234.335					94.9743					399.932						2						19.06						19.06
				253.942					162.523					244.487					317.8					201.715					59.1356						0						100.24						100.24
				19.4186					7.87015					100.829					123.082					39.2115					61.2225						0						159.68						26.45
				9.5775					23.7937					453.991					176.376					44.2627					367.56						0						230.68						13.61
				1.59927					58.0522					499.041					212.835					96.2535					328.362						0						224.91						14.37
				1.59927					52.485					491.189					205.316					89.8119					335.51						0						225.81						10.03
				3.48191					29.885					399.78					188.632					32.1549					386.628						0						245.88						13.68
				12.0453					17.8612					417.264					221.466					80.8632					386.409						0						250.57						9.1
				7.86684					36.7757					408.578					207.875					55.6534					384.25						0						209.17						21.32
				27.7619					47.2059					373.012					205.666					63.4986					351.316						0						217.2						12.4
				18.4946					4.08676					156.506					274.047					92.3794					186.282						23.51						0						22.5
				19.4186					8.48828					101.511					119.506					16.6209					84.7457						25.47						0						21.7
				33.5829					45.1208					108.395					86.1247					6.54289					122.97						4.3						113.78						0
				26.4823					34.0292					224.632					149.248					156.153					199.758						2.8						116.71						1.2
				56.5341					50.377					13.4896					115.694					12.1077					104.564						0						47.66						4.15
				2.42473					44.6694					140.137					131.093					89.5917					63.8817						4.03						38.35						8.97
				32.9064					81.6747					558.303					191.353					74.8224					287.668						10.74						46.42						14.2
				14.8308					97.9119					538.532					231.016					69.6671					287.24						41.76						54.42						0
				16.3551					75.7908					519.874					158.923					48.5945					302.718						0						3.33						9.87
				14.8308					80.4339					522.625					231.859					91.5352					307.276						0						14.31						8.75
				46.9473					144.943					581.245					242.651					28.5837					240.205						0						142.35						2
				184.506					151.232					421.718					227.739					51.7528					264.98						2.24						112.22						0
				82.4151					65.2016					51.706					112.424					171.735					257.247						0						96.93						22.03
				8.92918					193.848					650.79					263.596					83.8904					192.571						23.89						117.18						0
				9.55507					161.687					606.259					220.402					61.5529					230.653						6.98						23.82						0.65
				9.55507					160.145					602.127					218.152					49.4196					232.953						0						166.13						7.81
				107.923					69.0568					272.769					345.083					206.033					251.961						4.65						2.87						33.13
				14.6795					108.014					233.272					166.244					50.6215					233.267						26.8						48.74						44.77
				78.4815					47.886					155					117.219					139.257					164.787						11.98						184.33						18.28
				67.2774					20.8692					178.171					172.148					107.671					291.013						0						34.33						37.66
				78.6365					59.647					81.44					397.582					51.5202					43.0285						2.36						54.07						12.55
				175.825					170.905					754.298					442.182					18.9441					65.4393						8.67						108.98						64.85
				16.3551					96.8724					541.831					176.807					35.1922					280.606						42.36						50.89						5.62
				25.5475					21.4705					36.1148					54.2191					10.8091					76.9661						0						169.47						89.24
				0					132.088					215.008					154.815					46.8113					185.697						2.33						159.88						17.38
				14.6795					99.4955					248.477					182.662					64.6905					213.495						3.62						36.11						22.77
				78.6333					99.362					298.002					216.995					130.343					135.918						2.02						29.96						12.56
				67.77					1.26297					318.545					161.842					47.5242					239.273						5.21						95.51						34.66
				10.5926					61.4123					555.851					200.965					192.869					313.873						0						100.91						36.59
				49.3661					125.75					627.49					216.013					133.365					254.228						1.36						114.21						18.04
				10.5926					70.7815					569.817					210.837					184.145					296.339						2.26						105.05						8.45
				13.7379					79.5644					578.878					264.924					161.1					258.002						1.88						32.61						70.35
				13.7379					90.0909					581.484					287.032					146.061					246.603						0						268.63						10.89
				13.9077					159.973					654.753					254.873					108.281					208.887						11.94						291.85						9.19
				182.976					21.4729					442.038					349.612					248.762					405.642						7.77						239.4						5.72
				2.42473					45.6388					150.855					136.104					99.9646					53.2817						0						189.55						21.41
				110.414					88.4564					301.641					153.539					23.4295					212.918						0						50.36						9.61
				4.36534					50.862					22.5899					109.381					31.3996					118.32						5.87						52.63						0.83
				10.2494					39.8939					94.5391					12.139					42.3434					29.1458						0						83.22						3.35
				17.6832					156.423					264.101					321.414					128.648					119.097						0						29.31						31.56
				17.6832					159.813					266.827					322.814					125.962					127.544						21.61						57.52						33.87
				26.3834					38.1575					147.604					331.099					199.794					128.176						0						98.5						7.17
				10.593					16.0328					9.80695					74.1097					91.0638					146.299						0						181.39						13.22
				81.8632					331.627					745.124					95.8187					138.038					212.635						16.33						108.98						27.95
				187.791					23.2403					202.05					223.58					90.2021					239.644						7.89						33.08						11.21
				108.896					113.941					173.522					26.6494					105.433					232.738						0						86.69						0
				109.452					164.362					301.688					386.704					162.168					302.583						0						83.61						14.39
				57.7824					66.1813					145.873					193.114					55.0975					195.266						4.71						67.88						43.85
				82.3851					139.853					292.811					142.214					122.01					82.2251						11.9						101.52						30.29
				109.452					66.765					246.246					270.642					167.967					248.703						0						78.27						17.29
				150.857					23.8207					111.775					86.9744					147.712					339.053						0						100.79						28.65
				64.5367					16.0012					19.6749					85.6939					88.7679					270.416						0						66.14						5.83
				119.672					143.841					216.809					132.275					164.103					290.191						6.87						48.83						0
				82.3851					72.5505					233.689					84.4006					32.7321					-3.64878						11.33						197.04						4.98
				107.775					122.073					141.385					15.7764					21.9178					140.356						9.88						112.16						36.74
				116.89					49.0497					77.2691					84.9123					65.8504					262.321						0						6.03						50.58
				57.7824					120.851					96.7476					157.93					0					195.104						0						18.5						0
				62.0991					85.5083					90.8286					365.681					0					66.8594						0						268.1						0
				16.7162					59.5045					337.37					135.338					50.9008					53.1206						0						237.4						6.84
				49.5246					81.9425					223.085					234.75					72.7176					240.446						0						245.44						14.72
				49.5246					111.394					187.909					265.115					94.7557					287.331						4.82						263.73						7.03
				16.3849					113.577					263.428					36.1658					149.227					103.031						24.95						211.89						16.23
				43.5595					195.229					26.0798					270.457					68.2911					57.3681						23.26						210.16						13.18
				21.8613					45.4421					131.273					371.489					0					114.566						18.83						207.02						8
				21.8613					51.5196					155.746					362.406					19.307					138.666						13.35						202.21						4.3
				109.563					23.9748					102.667					164.337					37.0304					347.173						3.9						190.02						0
				46.5549					96.0835					124.246					297.754					88.3089					59.2065						24.84						198.76						1.34
				36.4007					115.13					119.012					88.7695					130.983					121.178						15.55						141.02						41.1
				36.4007					114.775					138.435					98.7229					115.695					90.4866						8.99						146.4						26.91
				58.2717					88.4076					147.493					67.3571					145.144					115.469						0						159.74						9.31
				73.6781					64.1031					362.902					235.568					71.5021					187.762						0						157.1						9.1
				73.6781					96.3585					314.145					215.083					0					133.343						0						122.47						29.35
				55.0502					9.74402					92.1555					92.1434					70.4346					38.9402						0						109.48						26.57
				140.869					148.801					56.3361					92.8221					78.3605					41.314						0						117.05						40.97
				186.706					55.5249					163.533					88.1764					84.0067					86.9242						0						165.44						4.43
				117.911					115.784					180.019					302.266					42.7002					148.148						6.18						192.99						6.01
				111.77					7.13207					455.971					178.87					14.694					153.495						4.78						181.05						4.7
				131.642					122.722					173.121					249.245					105.859					140.755						11.3						86.7						8.04
				89.2852					11.4467					245.255					43.5596					8.724					298.962						10.81						30.18						1.34
				72.3762					35.0033					247.468					205.775					140.324					209.063						0						89.98						42.24
				50.5972					67.9723					222.327					182.582					198.302					131.481						29.38						78.2						55.89
				39.4625					63.08					330.217					265.805					113.211					214.803						23						68.76						62.79
				94.3675					50.3049					394.118					287.423					187.592					247.34						30.79						78.48						63.25
				161.913					76.4489					301.313					180.761					53.4045					206.45						30.6						96.3						42.55
				141.024					78.285					162.55					180.375					141.348					136.276						11.41						28.81						9.68
				13.369					0.258428					179.014					43.9812					38.904					65.4001						0						61.84						25.09
				11.7834					20.7971					155.878					60.8353					19.2277					62.1836						0						57.48						3.8
				64.0043					98.8807					144.434					162.22					55.5004					25.8207						0						64.6						6.96
				23.3463					15.3194					158.09					74.2393					19.8051					34.0367						0						73.15						16.75
				0					58.8411					206.152					92.3175					11.5586					60.4783						0						33.41						0
				26.8749					48.4573					127.58					105.588					18.9331					14.9688						0						64.93						0
				3.4068					143.819					63.4609					202.039					45.251					60.9994						22.29						67.11						13.39
				17.0765					59.0012					258.709					115.599					19.293					110.925						17.85						66.47						2.57
				30.2479					72.8729					234.399					79.4612					38.9261					89.9406						5.55						113.02						0
				0					58.8411					206.152					92.3175					11.5586					60.4783						38.48						89.91						25.18
				44.7886					177.109					161.45					203.477					154.39					93.3417						0						101.36						45.35
				15.8747					72.5422					286.224					207.294					0					154.805						0						119.32						3.84
				86.6994					199.665					313.983					133.217					4.14881					80.5734						0						125.7						26.81
				141.024					130.312					16.1066					128.763					74.0109					144.924						0						102.86						62.23
				3.4068					141.981					56.2415					199.057					35.659					62.8012						0						174.46						22.48
				39.4625					98.8559					295.42					282.674					84.6447					229.146						0						92.56						22.34
				43.5272					38.2004					331.856					151.08					241.7					557.091						0						34.23						13.01
				86.6897					76.5554					322.576					76.1749					260.84					578.039						0						45.88						51.33
				51.1414					179.066					256.788					203.181					121					361.511						25.45						0						50.29
				148.578					182.682					476.499					453.846					405.72					164.987						24.43						178.39						14.13
				34.5408					115.698					115.96					44.2918					28.29					97.3602						0						14.43						7.16
				89.829					75.8886					234.476					155.506					194.78					225.194						0						30.69						6.69
				34.5408					90.0131					144.799					24.3737					41.45					131.159						0						138.13						30.66
				86.8061					183.553					343.897					211.216					95.48					317.764						2.36						117.32						16.23
				93.8917					61.1193					101.381					49.9163					53.58					350.074						25.16						136.27						11.84
				86.8061					149.38					263.882					165.159					40.76					231.006						0						131.4						5.9
				93.8917					36.676					52.7812					101.899					144.13					394.434						0						65.49						25.12
				287.895					243.614					331.792					394.63					322.67					132.011						0						42.62						12.75
				121.383					56.2179					240.829					516.931					128.28					65.6763						21.17						9.51						0
				121.383					101.294					216.671					489.697					33.15					97.3984						14.78						13.24						50.54
				0					126.858					14.2901					727.832					167.48					36.7738						0						58.96						24.25
				0					120.676					22.2542					722.47					171.45					30.6491						0						197.08						14.89
				57.1185					243.298					154.653					818.602					335.79					72.5746						0						232.03						12.93
				48.1929					96.7241					340.058					111.307					72.5992					388.268						0						214.67						1.27
				26.3834					63.4529					167.019					362.1					226.716					137.223						0						156.29						16.09
				49.037					47.0938					120.888					411.921					138.197					61.3213						4.21						20.92						20.8
				49.037					12.7942					170.579					447.798					186.413					111.667						0						106.14						0
				249.97					106.022					221.258					85.6039					18.379					195.207						0						251.32						11.52
				32.9064					63.552					566.634					193.7					79.6017					248.716						0						144.27						30.41
				7.00092					65.9598					428.677					83.6043					74.6144					347.305						0						178.63						17.55
				7.00092					57.4171					422.567					92.1533					88.2499					361.904						0						178.01						10.24
				67.9096					42.3408					391.28					90.38					41.5528					240.093						0						35.07						56.15
				56.1836					68.5538					385.014					114.999					19.0174					304.95						0						18.45						14.99
				7.86684					24.6258					423.719					207.958					54.9612					399.903						0						91.57						0
				10.6237					35.8517					433.421					216.569					70.4994					405.62						14.69						98.98						6.94
				14.8142					31.0473					473.337					199.144					70.0598					352.666						0						70.28						47.5
				3.12816					67.108					242.552					283.348					36.4262					210.419						9.29						54.65						0
				3.48191					24.9639					409.56					197.602					40.2717					391.317						0						38.15						25.95
				7.70172					35.5248					419.888					278.079					69.897					360.597						0						224.54						6.55
				6.93224					20.1441					411.343					263.364					64.5903					358.99						0						212.38						25.65
				2.69238					1.07936					408.418					246.298					68.4383					364.137						5.39						64.82						9.38
				2.69238					3.89408					398.577					240.115					62.4443					357.245						0						77.6						0
				15.4038					52.791					407.748					291.949					56.4356					340.203						16.49						112.75						45.75
				10.0244					77.4145					356.529					151.21					32.8688					371.616						8.78						48						14.44
				10.0244					72.3216					356.789					167.823					36.5657					361.374						4.48						35.01						34.37
				60.7507					108.885					273.321					226.034					11.9336					266.369						25.77						113.82						6.4
				9.28601					43.5632					364.821					253.298					22.917					316.572						4.4						108.43						5.98
				17.1204					66.7931					341.333					252.45					16.1741					295.41						0						44.41						5.01
				9.28601					39.786					365.403					239.546					36.7689					324.687						0						41.54						11.93
				49.0155					95.6407					370.049					293.542					34.1014					284.542						4.96						27.82						14.8
				3.30037					75.7702					142.465					82.2497					54.5455					25.8359						17.55						168.38						2.75
				2.65822					27.0521					160.466					249.769					110.358					155.766						4.03						172.45						22.93
				2.65822					21.5649					167.238					246.118					108.558					149.275						20.91						159.5						0
				7.64572					13.1107					158.159					231.996					124.217					137.506						9.79						108.09						13.44
				67.1762					61.9745					135.648					151.343					127.71					79.7872						28.76						88.65						7.4
				3.30037					78.1665					143.901					90.4548					55.2576					33.4093						0						162.32						8.79
				3.31759					63.8269					180.489					30.6397					47.2671					169.311						0						9.17						31.4
				3.31759					73.7884					173.809					26.9097					56.6652					171.134						28.51						0.04						58.14
				26.2496					103.906					124.57					82.3154					62.4587					180.836						28.69						64.22						73.45
				1.76562					22.8182					83.8695					26.5992					24.055					26.5089						0						65.41						18.54
				1.76562					20.0188					75.8673					24.1408					27.4668					36.3908						0						71.32						20.89
				4.36534					62.8808					29.8128					121.652					41.0862					130.358						7.83						117.09						19.68
				0					47.6647					6.18731					81.3611					6.31148					110.28						0						120.84						0
				59.239					33.9956					166.952					120.798					129.963					247.539						0						426.56						73.78
				38.9682					70.5578					266.205					200.19					106.499					242.82						0						418.24						50.91
				26.4823					67.6443					250.221					172.811					140.945					203.965						0						351.87						25.75
				80.9235					61.6183					283.844					150.768					43.3483					326.096						27.4						262.89						36.45
				23.2398					60.6123					122.767					38.4294					52.1015					11.6082						41.47						220.28						8.93
				9.44625					17.6689					88.5821					60.0043					45.179					176.219						0						186.88						34.15
				50.0825					5.3167					68.7315					86.9058					49.0838					165.37						22.57						183.25						17.07
				167.915					15.3552					567.987					138.635					6.22453					169.023						0						191.78						42.07
				140.953					100.139					716.339					201.887					186.033					142.865						24.69						32.26						30.67
				55.5309					390.198					807.217					178.541					144.323					206.77						29.71						25.08						0
				55.5309					370.141					828.505					182.916					82.5801					148.683						11.93						118.88						38.67
				112.265					252.788					799.59					175.001					70.7555					130.485						0						21.26						0
				114.933					298.572					922.886					290.257					54.9383					13.2581						20.52						160.78						35.24
				78.4815					29.9956					83.2516					114.891					188.537					142.075						20.03						152.67						102.43
				138.052					53.1066					372.78					149.123					40.4346					326.393						9.47						160.17						132.09
				4.72893					71.1996					37.3291					130.143					47.0397					138.77						0						89.47						7.18
				21.8888					133.272					301.114					248.991					72.6339					206.311						3.18						129.47						25.49
				12.8214					105.721					277.069					270.256					63.8537					204.434						5.93						127.26						30.57
				7.7541					85.4062					258.113					281.115					51.6706					199.997						0						70.11						11.8
				0					74.8643					249.678					291.698					42.2204					207.145						2.54						449.67						20.62
				16.7162					71.2386					357.527					151.5					30.3498					32.8297						10.32						364.06						17.57
				17.9563					129.554					319.351					66.9881					195.185					69.7357						8.51						442.2						15.43
				17.9563					127.559					330.733					73.1984					184.774					59.1679						17.29						481.34						37.49
				16.3849					122.559					268.584					54.0135					167.702					91.4534						6.25						448.98						27.92
				14.1778					5.10173					59.9666					140.933					146.752					177.082						0						354.05						54.73
				64.5367					0.363521					84.6503					74.1776					39.6324					242.108						17.45						229.92						5.61
				19.8308					145.806					94.6351					334.599					71.781					15.5173						22.76						94.35						27.26
				19.8308					170.012					71.3276					309.45					78.4506					7.12665						0						218.88						9.53
				239.544					186.243					187.007					579.398					112.216					74.8476						0						193.77						65.35
				5.59335					95.0952					322.417					226.894					27.0591					192.458						20.83						86.37						0
				5.59335					87.4304					310.067					225.899					13.8181					178.897						38.31						222.85						16.47
				89.2852					76.8914					153.691					126.617					22.7246					227.315						28.37						175.47						23.32
				208.358					192.093					234.352					91.9881					119.358					69.8807						0						267.44						16.07
				50.5972					32.8871					178.069					173.123					148.708					132.155						0						194.88						36.73
				55.0502					44.5052					125.16					115.888					59.4464					90.9706						0						449.16						2
				0.522107					22.12					162.095					42.1737					38.3622					78.6137						10.27						427.81						14.87
				0.522107					20.3021					163.031					34.7517					44.3282					79.5858						26.61						250.94						56.99
				113.745					5.22187					38.7406					124.443					157.812					63.2071						0						371.35						22.6
				116.837					119.193					109.42					223.42					138.883					57.3739						47.2						377.15						48.71
				111.77					122.415					474.696					281.198					25.7274					98.5521						3.88						472.95						38.08
				17.0765					35.6748					282.319					129.571					3.06983					135.561						0						440.87						53.14
				158.712					170.528					263.191					129.124					166.043					103.755						28.65						319.97						0
				14.8367					124.219					55.8763					179.585					23.3682					56.5605						0						420.4						8.64
				27.9778					34.4496					202.886					58.7615					11.4925					63.2143						0						176.16						133.32
				86.6994					183.353					219.035					74.7262					64.4218					150.2						8.42						362.98						31.09
				83.1147					0					150.845					168.248					5.27846					37.7014						7.07						158.1						126.41
				18.083					152.045					267.388					249.198					66.525					207.401						19.98						254.94						60.09
				65.9386					128.528					33.8862					199.681					30.1135					124.454						0						250.05						20.56
				99.0929					99.3227					281.947					111.46					143.618					226.95						0						258.19						10.79
				44.7886					147.364					198.975					172.916					137.487					127.011						34.29						271.51						32.74
				60.0283					29.4536					223.985					198.123					56.895					105.571						7.46						115.76						37.01
				83.1147					82.9104					207.733					86.8881					57.0558					65.8878						0.93						111.36						0
[truncated: 4 more columns]

## Sheet: ED Fig. 7e ST-HSC to others
FROM ST-HSC
to LT-HSC					to ST-HSC					to MPP2/MyE					to MPP3/MPP4/CMP					to MkP					to Pre Meg-E/Pre CFU-E						to sinusoid						to arteriole						to MK						to bone
steady-state	d2_bleed	d6_infection	d4 GCSF	Aged	steady-state	d2_bleed	d6_infection	d4 GCSF	Aged	steady-state	d2_bleed	d6_infection	d4 GCSF	Aged	steady-state	d2_bleed	d6_infection	d4 GCSF	Aged	steady-state	d2_bleed	d6_infection	d4 GCSF	Aged	steady-state	d2_bleed	d6_infection	d4 GCSF	Aged		steady-state	d2_bleed	d6_infection	d4 GCSF	Aged		steady-state	d2_bleed	d6_infection	d4 GCSF	Aged		steady-state	d2_bleed	d6_infection	d4 GCSF	Aged		steady-state
357.375	260.415	90.2103	219.501	173.076	321.598	261.074	123.044	77.1125	51.8265	418.579	709.906	128.973	476.377	418.679	129.615	509.14	62.67	525.242	266.44	122.441	86.9648	333.125	74.7219	403.002	48.3965	374.227	64.0495	378.77	81.0478		23.7142	8.2607	14.5013	18.9151	22.71		150.004	149.68	163.886	46.6565	56.18		24.8171	38.9581	115.72	52.229	64.5		64.8
416.796	77.6694	80.208	256.837	318.924	390.958	381.626	80.9013	77.1125	0	597.556	120.904	51.7672	416.452	144.987	243.304	48.5	78.71	529.144	219.895	334.231	96.9634	205.583	113.026	154.916	134.752	143.389	83.154	379.609	150.937		9.2213	19.9945	30.5208	0	28.24		67.2603	242.733	224.096	9.6817	120.33		34.1961	31.0362	206.949	24.0387	26.33		64.26
144.899	103.994	362.981	97.7742	311.804	145.367	100.139	220.814	438.145	0	267.36	124.096	168.045	109.13	138.656	337.404	156.74	66.66	513.651	219.899	234.939	127.359	152.844	123.317	152.815	52.2711	159.815	197.024	430.456	152.479		13.3764	5.43397	14.4744	14.0708	30.53		164.803	166.611	27.6484	31.5023	120.42		11.5254	67.8508	43.9771	36.5693	23.18		32.37
218.121	175.708	196.205	87.5004	379.781	53.6079	100.139	123.044	529.246	90.7854	112.179	114.178	180.442	267.385	199.593	35.8025	143.7	148.55	1015.79	235.627	71.9423	22.103	347.175	26.9192	202.861	91.8872	73.3339	55.5444	297.838	160.277		27.5672	23.1304	0	11.2803	0		165.398	96.342	172.255	162.256	129.94		24.5586	22.1676	96.366	0	13.82		56.5
473.578	186.791	239.053	288.278	226.439	372.49	65.8418	108.886	384.233	55.4633	767.62	116.641	81.9264	715.393	264.257	62.1172	73.14	39.71	503.174	111.848	185.347	214.463	216.993	147.801	170.8	108.047	111.778	105.207	273.862	357.891		10.7854	8.6562	12.6554	26.0953	0		130.028	301.977	485.041	178.537	88.18		16.6231	82.4505	31.6955	11.0913	30.09		115.68
378.398	276.53	248.412	382.437	192.665	274.601	273.464	80.6361	385.372	55.4633	108.988	107.929	14.6248	409.809	263.949	156.726	220.37	61.12	406.202	100.29	64.2245	210.343	318.689	173.066	176.162	119.445	182.843	189.683	358.275	395.329		16.6827	50.2089	23.2016	0	13.98		235.31	413.242	479.593	78.985	79.87		7.7377	36.7431	30.2652	8.4977	65.42		41.1
59.7124	137.465	285.197	479.455	7.02218	220.632	65.8418	80.6361	537.704	75.6893	161.387	129.951	91.6178	294.174	298.145	241.428	75.5	122.17	253.098	129.324	115.668	237.435	391.933	210.687	206.556	143.186	179.427	265.753	711.445	528.151		1.69748	11.1395	22.3362	16.5823	14.1		52.5307	183.307	515.242	61.1518	20.64		41.7102	52.6257	10.4104	14.8438	47.69		87.63
10.9488	117.068	94.3976	121.503	76.5554	0	166.822	133.489	346.677	75.6893	370.47	198.721	44.6398	463.885	241.197	161.703	152.03	86.64	492.884	79.8031	21.6902	139.5	210.204	106.483	177.244	56.2369	116.461	91.02	268.651	493.994		9.8214	0	12.7225	24.1211	8.99		280.577	75.5604	339.835	37.4026	33.03		8.8535	27.2087	104.802	0	66.32		142.63
15.7968	76.1171	396.589	218.5	117.784	0	261.074	237.676	346.677	51.8265	365.8	508.442	401.696	304.383	416.575	155.734	365.12	42.71	344.442	306.187	27.6002	137.337	382.531	87.4134	377.562	58.5818	230.964	293.284	614.598	105.191		14.7096	2.77456	23.6302	6.5113	59.21		274.601	122.898	102.47	119.554	40.95		13.2279	6.6711	106.188	26.1089	45.3		87.14
228.084	301.82	76.7908	125.168	316.586	317.024	109.007	80.9013	285.058	131.461	216.321	459.375	49.6464	172.768	227.385	151.948	478.11	75.76	153.867	87.0755	95.1948	176.753	197.863	109.212	284.355	129.15	244.162	44.0804	220.458	58.4368		0	0	10.533	0	23.3		35.7227	217.134	251.607	375.544	134.97		40.3078	0	188.622	24.1962	6.08		83.34
269.257	185.591	78.4054	287.902	118.151	53.6079	109.007	143.303	144.899	60.2689	160.416	501.986	63.4063	302.591	239.985	77.7416	462.26	78.84	204.726	110.26	131.934	97.0705	204.511	99.9034	136.568	95.8353	194.85	30.508	434.449	236.411		31.264	32.1598	17.8924	0	12.62		223.647	352.689	196.404	241.789	66.36		36.2393	23.8962	61.2039	1.21953	18.27		93.65
248.432	361.446	49.6709	100.031	89.3404	60.2245	128.68	70.5689	181.4	101.287	206.331	327.041	83.4617	276.433	181.488	32.688	382.54	235.39	374.56	32.1548	101.095	206.752	30.6973	124.93	18.9215	120.55	169.347	120.345	335.942	26.3767		0.16756	0	52.4556	0	0		229.372	213.921	222.234	100.472	27.47		10.3436	97.379	221.161	15.311	28.06		16.42
170.513	178.835	30.9108	661.717	163.035	145.367	233.527	70.5689	420.637	115.039	331.648	227.222	24.6547	560.375	296.544	425.854	236.72	198.02	31.9339	76.7945	273.894	117.919	67.9342	358.203	114.005	96.2347	125.624	49.3948	474.622	135.272		23.7142	19.9945	14.124	46.82	25.99		64.4797	273.59	150.109	148.191	55.07		10.7345	24.6247	294.16	12.5	13.87		103.68
155.364	344.325	141.152	243.059	98.7107	260.454	227.832	109.441	144.899	77.5938	0.519145	121.205	129.359	261.817	341.017	112.837	79.66	207.69	187.805	31.1866	92.1849	204.685	181.696	92.0608	45.7497	189.156	131.286	25.792	293.763	145.759		9.2213	0	20.9051	8.54	9.49		132.424	250.959	162.27	317.479	104.76		22.982	8.3114	39.1618	18.84	4.1		96.01
224.84	225.075	248.374	243.363	88.2616	148.003	466.701	349.43	374.626	0	68.517	364.167	23.3399	220.924	380.573	144.035	60.36	108.06	297.345	61.8146	57.854	99.3709	585.564	87.9427	48.6734	49.6309	34.581	228.763	85.8301	123.977		13.3764	19.3282	21.5632	14.36	0		281.193	183.76	65.5835	520.829	68.94		43.8273	0	17.3244	2.28	13.64		41.94
124.261	138.681	281.987	183.382	82.1018	292.425	384.688	349.43	192.147	0	387.243	682.527	237.743	178.24	374.667	86.8782	181.695	87.08	276.19	57.5679	48.7274	134.75	734.501	119.04	43.4058	46.8068	147.98	173.93	269.625	118.361		27.5672	0	38.387	14.76	0		0	135.086	130.821	252.604	73.03		11.2166	21.7243	38.8474	30.11	12.85		108.02
36.9108	338.98	511.175		107.909	121.697	328.756	61.79		67.6875	165.439	257.635	204.36		182.093	193.953	178.778	156.34		61.4554	85.1272	209.754	135.58		168.321	86.5214	51.506	127.23		117.359		10.7854	0	0		0		257.21	91.4426	379.454		27.55		33.0683	59.7124	132.918		14.9		53.15
151.192	92.1405	246.452		27.3749	166.152	357.702	635.74		116.33	301.431	531.027	281.996		114.736	314.317	175.3	382.52		26.7565	30.659	283.813	302		66.6945	88.9327	136.449	128.47		81.7966		16.6827	11.1395	2.72233		11.69		90.9589	72.1986	61.1457		84.35		1.58867	35.2361	0		5.32		0
330.855	167.988	575.417		231.376	231.994	349.552	61.79		170.635	332.405	68.3087	179.987		128.415	224.174	64.2034	197.51		83.9339	184.955	511.451	82.01		71.5036	193.099	169.022	100.97		257.308		1.69748	0	9.8658		25.72		87.9081	215.355	243.63		109.54		34.1841	35.2542	4.25956		4.68		28.22
683.343	562.421			61.4086	397.938	284.381			149.945	772.464	67.7489			333.109	138.292	149.487			315.572	198.282	115.837			287.733	390.794	246.515			232.914		9.8214	0			1.94		62.1705	201.508			57.79		20.1114	13.7372			46.87		123.84
375.343	473.916			142.259	166.517	213.767			70.5667	322.171	432.008			374.638	49.1131	361.631			81.8597	205.539	313.087			76.3006	150.742	350.92			369.302		14.7096	20.9236			6.84		234.643	65.6273			27.18		5.50993	9.051			33.43		178.6
237.004	121.952			75.8886	166.517	6.24828			70.5667	150.78	417.788			314.376	167.81	76.859			136.424	93.0582	406.562			145.898	36.6364	173.853			308.052		0	0			19.85		286.038	263.343			60.29		17.1236	27.5543			100.82		86.57
96.4416	116.553			94.1956	121.697	6.24828			4.23232	110.546	408.902			179.567	199.657	65.2451			70.2446	172.912	394.055			89.4219	47.969	161.107			171.561		31.264	0			0		139.988	237.43			78.99		34.7213	41.9403			31.38		266.96
325.188	528.309			68.0057	148.003	213.767			49.6299	146.82	211.604			153.508	9.44541	140.386			96.2888	10.2228	252.17			101.748	63.0296	156.192			108.844		0.16756	6.1169			0		203.972	338.093			76.09		4.92393	51.2138			2.78		120.56
369.735	62.6284			389.327	196.888	512.342			81.7216	171.006	600.865			165.785	189.661	431.542			167.868	151.874	906.69			203.661	159.823	410.438			137.133		16.394	6.0754			5.45		124.007	515.05			181.54		11.434	17.9726			63.83		113
278.465	135.859			352.04	236.157	199.442			80.6472	383.169	122.849			194.798	88.0475	285.04			128.807	170.395	164.613			150.921	51.86	53.8785			114.538		20.7604	0			5.81		124.447	342.876			106.67		11.1631	29.1058			7.33		88.29
254.544	398.683			327.256	195.951	162.304			17.8886	351.344	369.215			165.651	383.8	230.743			184.829	216.412	120.989			204.968	179.038	106.298			62.9344		0.94213	39.1324			5.13		37.88	255.285			60.01		0	97.89			27.62		125.12
406.541	501.224			307.939	134.455	163.906			17.8886	151.397	488.158			146.208	148.185	52.6004			191.921	176.076	85.1217			212.864	141.388	567.633			68.6926		11.6433	29.9051			20.55		100.5	20.5858			51.91		21.58	25.1396			45.2		25.07
305.508	574.572			280.273	53.3871	163.906			49.0014	474.92	382.55			94.3948	251.284	78.8691			247.413	138.606	94.7925			267.244	76.0288	420.668			74.7895		24.163	0			17.47		75.89	3.6023			94.17		28.7	8.8186			44.31		34.89
364.841	606.446			88.5399	53.3871	244.246			140.332	418.358	156.431			87.6146	310.849	272.438			123.546	199.012	340.8			364.032	89.3266	187.579			269.726		9.0112	3.243			48.91		30.51	99.556			210.88		19.17	0			12.21		114.86
367.904	347.5			224.26	117.664	256.867			1.83506	431.586	399.728			52.4532	346.533	278.285			258.729	122.474	151.919			404.275	56.7819	278.001			202.251		3.09276	25.6474			32.37		81.07	120.162			226.21		10.14	22.3805			75.02		0
188.462	292.148			227.756	99.1519	298.198			1.83506	588.851	135.525			48.8204	337.823	110.521			262.517	29.0359	104.558			400.985	55.1793	64.8852			197.028		0	29.3373			35.6		50.43	405.955			223.16		6.56	60.4897			72.07		23.9
220.499	134.691			315.257	265.383	298.198			52.6705	440.477	164.392			104.886	305.666	182.192			292.664	151.358	265.195			315.328	135.355	33.2363			67.5272		0	34.6368			9.16		185.31	36.5822			150.42		22.23	37.4898			3.15		0
238.059	311.193			36.676	265.383	162.304			80.6255	307.707	258.183			38.8382	64.8705	331.189			58.9357	209.954	172.791			354.437	284.006	126.848			405.113		21.165	0			3.15		84.1	30.3127			115.67		12.43	36.3029			37.59		0
134.062	339.841			263.332	131.744	199.442			16.4571	171.629	323.051			512.155	235.142	486.013			62.3731	62.5054	22.7142			222.873	40.0671	149.33			375.347		6.3521	33.5557			32.23		141.58				44.62		24.52	55.7455			5.43		4.97
117.622				279.964	131.744				16.4571	233.871				535.309	368.495				68.0952	172.427				222.592	119.593				375.197		22.2952				20.21		70.23				33.71		0				25.71		16.94
99.0571				183.553	195.951				74.4484	220.011				449.257	182.43				42.7146	89.6376				284.225	135.189				440.945		0				19.58		21.26				52.5		42.15				5.29		104.43
579.548				251.206	344.316				0	388.877				417.341	362.339				139.205	314.906				225.161	44.378				355.78		8.7785				45.96		79.64				138.63		20.83				15.57		64.55
203.833				257.459	77.0004				0	677.375				420.503	262.959				141.312	60.1548				218.822	51.0087				349.397		13.23				40.33		59.24				139.59		15.11				11.5		51.2
24.1879				59.5457	202.456				14.3687	759.582				248.148	38.7638				334.102	127.215				151.742	104.396				93.9391		0.22				44.29		17.26				145.58		33.93				29.05		117.6
265.099				56.2179	134.455				14.3687	192.869				230.74	216.601				324.921	164.616				152.493	31.6442				106.166		9.62				41.76		0				128.34		64.21				13.32		133.08
225.063				130.341	77.0004				18.2828	755.988				103.382	235.095				133.19	35.4699				493.074	133.472				429.801		12.6				12.31		48.12				203.79		37.35				26.17		0
503.697				118.657	32.1457				18.2828	521.051				92.3767	186.321				124.786	122.287				484.136	175.207				429.061		0.17				4.56		40.12				199.34		10.17				20.48		56
485.719				102.134	32.1457				40.1543	506.928				57.0908	213.887				86.7612	131.359				441.135	179.86				455.313		12.28				24.33		11.28				190.25		44.86				36.14		56.45
462.604				201.458	52.9937				199.961	398.675				33.0309	114.455				116.632	21.0991				30.9239	94.1906				229.179		6.25				11.81		212.49				113.32		41.41				0		3.68
428.522				29.8167	52.9937				194.519	343.69				165.474	111.629				186.051	52.6298				72.5687	454.877				262.229		9.63				12.83		253.14				46.77		19.91				23.5		237.01
152.705				28.3979	206.333				19.52	138.29				306.51	295.861				87.7254	30.8422				68.4243	69.6709				39.9743		21.79				11.93		12.76				105.08		2.3				4.82		273.03
31.4768				52.6822	479.287				19.52	127.03				319.21	197.455				72.2106	47.8456				53.5459	150.758				47.7361		0				0		190.13				117.07		14.13				5.7		238.57
254.477				63.1274	157.463				67.6875	200.457				189.46	63.1994				92.105	54.1589				132.81	136.066				88.6045		0				18.8		135.07				64.43		8.98				16.46		154.9
159.764				111.231	157.463				80.4832	257.775				144.866	137.53				185.163	58.2341				59.0975	155.082				120.08		2.31				0		95.02				192.5		0.84				21.56		219.42
94.0297				129.377	206.333				80.4832	307.238				98.0063	174.749				137.244	78.5846				87.3627	417.834				127.012		34.62				22.9		175.35				118.01		20.12				1.73		229.18
87.4187				90.0131	479.287				160.11	306.062				236.861	95.7264				74.715	355.386				89.6132	353.889				480.829		0				3.21		132.46				47.24		0				21.89		275.86
				246.38					4.23232					172.647					64.944					84.8383					165.764						0						86.99						39.68
				38.344					253.048					274.64					256.674					332.177					356.849						34						24.7						4.35
				294.644					80.6255					83.5831					143.952					434.366					355.313						4.67						86.22						29.78
				273.885					38.8786					539.293					97.1419					194.884					352.339						44.82						59.12						51.59
				11.3696					47.8626					403.995					174.012					202.17					330.825						52.72						150.2						52.05
				42.3408					220.921					283.605					83.194					248.523					65.779						25.56						7.23						22.04
				100.309					69.8117					357.651					306.147					217.885					298.445						29.88						32.38						3.06
				21.4729					86.4457					450.128					250.727					230.424					354.409						30.56						10.11						40.22
				15.7411					23.8282					409.549					185.005					111.335					432.08						0						104.21						28.98
				48.9582					165.957					536.144					85.6414					70.4455					701.51						4.58						152.07						12.81
				59.9434					138.339					127.927					167.598					62.8245					365.672						7.68						121.24						3.3
				93.2802					138.339					156.929					38.2771					23.6261					242.189						6.76						94.02						30.95
				45.3323					131.213					195.654					28.4501					133.781					147.965						0						35.26						31.24
				53.6145					226.51					208.263					81.1189					257.697					253.84						27.56						57.67						115.13
				45.3606					229.537					264.354					148.653					305.028					50.5663						4.66						168.07						172.18
				65.3136					92.5382					347.851					34.8271					169.41					467.171						15.01						77.21						27.08
				130.59					62.9664					228.793					202.598					96.1008					254.123						17.78						104.23						16.12
				137.825					62.9664					192.333					135.493					90.7834					251.477						0						102.24						29.31
				53.7889					78.3809					169.334					277.093					121.15					242.552						0						31.64						9.15
				121.882					54.3318					300.714					144.714					110.851					435.387						31.04						232.08						0
				15.3552					54.3318					264.149					179.576					85.0309					373.814						15.74						265.52						46.92
				27.3746					197.232					215.205					111.117					205.536					137.145						15.63						110.38						115.97
				86.2837					143.062					106.914					215.274					117.002					217.264						1.66						220.13						101.28
				114.94					152.942					109.476					421.337					256.512					153.912						14.24						90.18						19.48
				87.6296					69.8117					310.83					290.991					221.865					234.563						2.05						26.46						5.01
				85.5185					0					166.82					59.1158					225.734					291.809						0						213.91						9.92
				63.552					93.563					164.517					159.944					259.208					321.345						5.65						55.98						5.77
				46.3903					93.563					83.8833					58.6507					160.188					335.108						0						142.91						4.96
				44.8116					147.359					100.905					52.7842					313.29					321.106						0.43						19.2						10.51
				21.7312					250.629					515.033					58.7396					450.467					145.002						0						41.96						144.42
				135.894					23.8282					405.863					156.215					79.973					452.808						10.15						128.05						17.85
				60.2608					143.062					106.702					164.059					124.599					249.462						0						296.88						40.77
				23.9469					131.213					194					32.5568					185.074					96.1264						0						27.39						10.32
				5.3167					38.3761					408.381					31.2348					74.2363					510.953						12.5						236.32						0
				41.2921					75.1523					489.266					89.114					60.6624					582.718						0						249.09						66.72
				14.2392					38.3761					365.44					2.41213					120.154					484.406						7.9						219.42						38.74
				63.2944					17.0782					301.895					119.381					207.794					522.188						17.38						146.93						53.25
				108.042					58.0668					460.164					29.4684					57.6301					573.999						0						204.03						54.45
				59.8155					49.3799					81.6036					57.6513					32.7531					250.729						9.5						120.21						28.69
				67.9991					49.3799					42.9447					88.7539					82.8033					248.001						4.91						136.07						4.42
				20.0188					17.0071					208.498					248.753					190.675					179.926						4.5						105.7						38.37
				17.3944					25.0147					52.8237					137.154					158.045					268.123						1.33						110.14						8.38
				168.391					25.0147					81.6536					139.13					145.191					292.61						14.16						143.09						11.49
				50.1109					53.1841					153.495					146.892					48.968					217.829						18.26						124.56						20.66
				18.6234					53.1841					117.631					108.397					82.9187					182.937						0						144.09						6.75
				20.8692					17.0071					220.473					263.444					181.976					160.163						0						124.83						46.04
				23.9444					74.3875					423.341					85.0389					138.326					556.49						15.8						129.57						21.53
				31.3709					17.0782					279.565					109.083					221.043					505.47						0						146.71						61.67
				113.959					86.0598					393.2					199.851					196.552					605.984						60.16						176.79						94.46
				198.839					0					167.155					52.7856					226.668					297.727						0						220.39						3.85
				53.1066					77.2998					435.58					187.189					120.706					481.234						7.02						239.47						12.13
				53.9361					90.1465					417.997					88.6219					92.1982					214.089						42.73						30.93						4.32
				58.7746					55.3781					381.132					265.552					196.572					360.243						14.21						65.45						16.79
				61.6183					96.3325					433.175					325.65					227.995					399.749						16.93						36.25						24.01
				40.7669					30.4051					72.326					78.6996					26.0941					161.86						0						39.71						23.16
				27.1605					30.4612					40.3327					44.981					80.8146					309.635						13.29						128.06						17.86
				12.2894					45.8119					72.8028					97.2382					27.454					286.032						22.74						15.54						3.01
				191.855					85.3945					107.921					38.9541					103.647					150.563						3.42						41.51						39.48
				170.905					20.4502					116.202					112.548					110.023					244.96						2.77						31.44						6.74
				211.855					20.4502					121.94					133.584					135.502					269.853						6.2						54.92						12.43
				165.358					18.0332					112.126					78.6598					59.4175					267.453						61.16						0						27.19
				126.76					18.0332					119.719					59.5243					71.5268					244.844						51.37						9.78						40.57
				59.647					9.73278					20.0168					120.35					167.656					206.874						17.65						65.35						24.86
				69.9988					9.73278					27.3454					118.347					175.483					209.99						11.46						59.14						30.55
				128.761					82.5599					462.98					38.4899					209.744					179.55						5.59						51.64						20.72
				106.022					64.2745					441.972					59.4493					148.369					141.941						11.48						43.11						4.11
				69.0568					30.9952					532.167					152.815					19.322					231.676						0						114.31						24.77
				135.853					30.9952					564.653					121.023					18.2827					264.6						32.38						129.16						47.03
				133.171					64.4752					609.689					85.3102					3.31478					325.166						22.11						125.46						0
				67.2819					29.8519					373.8					237.058					16.8397					201.761						11.03						6.32						8.04
				9.57221					29.8519					371.589					218.355					33.4967					193.153						18.78						13.73						34.34
				7.87015					85.7076					280.002					143.098					41.6213					400.875						12.85						95.55						35.72
				8.88231					106.195					504.935					181.11					94.4121					190.118						17.13						0						12.64
				29.9956					42.4079					515.483					60.8951					35.3379					281.32						48.79						33.24						48.39
				61.4123					65.3402					480.032					103.371					102.101					378.661						8.1						109.21						15.34
				38.1575					65.3402					520.058					62.5549					132.262					375.467						26.67						87.42						55.5
				130.051					144.245					387.926					82.2471					14.417					550.397						13.05						100.7						16.39
				12.7942					77.2998					437.277					110.026					94.3741					518.003						11.48						270.64						23.11
				35.1655					30.4612					65.7614					8.27056					92.7269					272.748						0.09						129.25						15.1
				59.8138					39.4139					71.2057					99.2088					39.9477					159.216						1.64						46.76						52.63
				71.5857					30.4051					103.684					91.823					58.8138					192.905						11.41						12.87						18.45
				65.2016					60.7704					23.5687					83.0016					86.1931					144.94						12.6						111.06						26.02
				4.08676					105.942					150.759					183.859					229.115					234.774						32.34						6.74						23.3
				13.1107					85.7076					311.748					49.41					45.5639					470.941						13.65						97.63						22.8
				19.3979					91.7699					199.314					261.867					132.732					402.731						30.18						255.86						35.83
				15.0096					79.8037					273.086					247.32					60.893					471.09						35.05						180.56						10.62
				33.9956					3.59291					59.0917					50.6224					12.4587					50.6527						0						49.98						0
				119.185					3.59291					51.406					58.944					17.5947					60.189						0						49						0
				74.5339					160.539					172.385					175.644					184.608					378.071						8.14						137.99						0
				68.4184					132.862					283.288					247.042					177.488					314.742						7.39						112.07						12.36
				62.0444					43.0386					70.7539					96.2602					35.566					187.694						29.12						112.51						28.77
				64.8033					26.7787					202.31					184.464					135.39					310.92						0						86.15						44.28
				1.26297					26.7787					172.786					150.513					116.145					277.641						21.57						102.01						63.72
				57.4171					31.2654					195.462					130.817					170.697					270.767						5.39						80.86						31.92
				66.0101					91.2745					509.689					6.89428					23.572					548.543						21						106.42						34.43
				93.494					91.2745					486.222					40.7576					65.9528					590.078						25.49						131.02						18.82
				126.575					16.8161					415.98					135.021					35.2365					371.552						13.46						168.32						17.71
				75.9181					16.8161					403.986					117.578					18.2282					384.301						0						179.17						0
				58.832					204.06					299.686					264.482					230.56					156.483						20.56						66.67						15.81
				44.6694					59.1043					353.801					82.3768					9.6535					452.547						7.72						79.16						20.32
				50.1754					43.0386					103.368					85.4375					81.6067					202.294						6.94						73.35						50.95
				63.8269					72.3095					180.921					155.778					74.7389					128.032						7.84						71.57						0.97
				64.146					82.0027					407.627					237.711					73.361					428.419						0						165.9						0.74
				68.4336					31.6161					606.961					420.877					19.7015					428.236						14.8						90.81						24.14
				65.4173					31.6161					626.703					428.271					19.7601					451.315						0						52.47						47.21
				59.5045					37.7751					610.091					445.871					35.6658					425.314						6.56						45.6						5.65
				107.257					41.5411					561.141					400.574					61.9289					377.586						0						63.95						5.2
				162.813					127.724					79.1439					305.952					88.4336					108.954						37.21						23.38						15.45
				232.111					74.8075					45.7282					345.519					100.741					8.32633						6.98						113.12						0
				466.304					51.2455					130.761					254.75					146.538					143.09						22						48.51						70.96
				23.9748					41.7012					147.643					200.782					126.372					177.596						27.45						95.85						30.64
				130.977					41.7012					132.669					188.361					117.042					174.435						32.94						72.71						0.39
				217.44					106.619					240.116					303.252					133.187					236.055						34.3						18.16						69.08
				190.705					0					421.535					194.408					140.662					409.252						13.83						60.61						3.03
				140.324					0					423.174					191.669					140.108					411.447						11.61						60.53						0.5
				290.755					42.4079					542.743					105.545					16.0509					299.518						5.7						68.34						47.24
				23.2403					0.052341					108.573					124.023					20.0377					110.42						0						23.08						0.39
				87.3333					0					97.8364					129.74					29.576					102.663						0						17.74						0
				48.5462					0					104.259					131.792					27.3872					102.908						0						16.93						0
				195.739					125.286					120.468					126.297					175.724					130.356						0						151.63						33.77
				169.78					202.255					496.786					208.095					152.907					383.869						0.87						141.78						0
				88.4076					63.3196					102.314					316.646					182.696					88.4988						10.02						44.47						47.36
				204.556					18.9844					396.544					215.401					167.451					384.603						35.14						41.52						2.41
				45.4421					118.848					171.564					444.195					191.486					113.646						28.82						131.31						12.23
				64.1031					21.0268					119.539					169.866					152.866					323.862						0						308.59						19.5
				254.203					21.0268					109.026					183.385					127.195					310.361						0						280.89						11.43
				68.3307					22.3039					99.3199					212.012					75.5797					277.777						0						220.52						33.71
				23.8207					22.3039					73.5896					181.988					102.513					264.53						0						235.46						26.21
				49.0497					51.6719					167.626					275.019					92.9603					221.411						0						78.46						54.33
				174.397					51.6719					155.259					218.846					134.227					163.942						32.15						81.62						71.65
				235.186					0.132767					159.119					82.2615					155.311					224.405						14.46						37.85						16.68
				133.342					0.132767					164.843					90.0295					157.935					231.668						22.23						43.49						14.53
				113.577					19.7642					156.422					97.6224					139.749					234.934						16.79						52.77						2.56
				327.482					135.415					508.025					242.913					152.344					262.277						0						11.84						2.21
				348.592					12.7789					512.378					116.142					87.8233					202.074						11.57						33.19						21.86
				340.812					0					501.276					118.669					82.5227					190.178						0						40.45						16.11
				219.107					0					503.395					123.309					76.2775					192.72						0						44.22						14.38
				364.334					11.6265					493.976					117.519					79.2825					185.247						0						38.53						0
				0.363521					100.079					327.79					152.926					41.2545					238.283						8.03						101.07						0
				16.0012					11.4089					357.783					157.416					89.5073					398.783						14.38						91.38						16.28
				66.1813					11.4089					353.224					164.08					87.2759					397.201						14.17						93.91						15.73
				5.10173					123.42					477.424					62.663					57.4933					558.535						0						142.83						20.85
				25.2804					106.195					410.586					234.052					187.781					77.6815						0						37.39						0
				72.5505					99.131					101.169					163.479					139.323					124.027						2.75						33.33						34.52
				124.56					6.18306					167.879					168.757					128.25					207.659						3.53						32.73						31.17
				82.2906					5.73128					157.165					165.234					116.02					223.036						0						17.27						36.97
				389.413					5.73128					154.815					158.072					114.628					214.496						0						24.55						35.5
				197.861					122.371					236.715					71.3647					51.8359					242.143						0						59.98						22.4
				309.076					85.3945					52.2237					117.866					77.0277					59.2354						39.05						126.86						32.93
				260.546					118.651					519.486					26.8273					93.3374					368.913						0						155.88						0
				9.74402					59.1043					327.078					106.899					59.3479					436.452						0						47.76						0
				0.258428					46.9276					100.65					97.8486					70.8825					47.5952						18.25						312.54						75.06
				5.22187					55.2089					173.506					52.3434					34.0682					57.6043						31.84						356.7						0
				0					119.91					46.3368					130.467					149.982					68.7115						59.36						384.74						32.29
				107.568					137.058					150.807					169.361					6.82667					42.1822						32.19						354.39						12.86
				137.433					137.058					287.02					140.585					79.8563					35.7309						8.46						341.42						13.44
				55.5249					87.5562					298.52					217.286					213.191					230.022						0						130.95						57.14
				29.4536					87.5562					227.038					150.44					146.245					147.593						14.82						162.07						28.51
				99.8182					62.946					241.253					235.591					69.3651					131.692						0						121.19						27.64
				7.13207					62.946					271.99					292.727					128.793					183.361						21.66						21.26						23.95
				152.045					155.19					442.348					164.032					28.5348					168.872						0						169.5						42.42
				66.8476					324.069					168.24					196.487					195.386					68.197						19.67						198.08						14.75
				32.8871					68.3942					225.358					132.87					68.9788					237.588						41.19						152.11						44.33
				76.4489					68.3942					205.619					207.067					127.913					173.307						8.51						460.8						0
				117.876					55.5691					376.959					246.573					96.7555					262.038						4.29						543.96						32.9
				190.212					55.5691					398.54					261.886					155.025					265.143						0						498.04						44.28
				113.091					227.525					76.4403					59.9677					16.6699					101.291						4.44						510.48						36.8
				78.285					31.643					139.76					244.003					62.3426					226.418						7.27						460.35						24.52
				248.642					31.643					143.287					225.537					86.7668					199.968						16.65						504.17						88.77
				195.925					60.5715					489.27					348.161					345.995					267.496						0						424.15						0
				302.245					60.5715					431.353					296.097					306.626					232.922						0						368.52						14.55
				301.954					145.137					537.493					387.666					321.609					380.318						2.71						216.53						15.48
				192.093					152.422					496.633					225.398					258.197					74.643						0						116.68						6.04
				280.325					153.692					344.367					259.724					313.441					174.953						22						101.73						68.37
				245.437					135.719					318.36					428.299					149.072					312.352						22.25						95.5						67.62
				50.3049					135.719					212.466					373.575					159.884					176.305						52.64						22.79						35.96
				533.646					242.107					336.545					312.356					130.608					266.019						36.27						42.18						45.76
				25.8266					450.703					702.885					337.402					308.468					172.766						8.69						93.69						15.75
				35.6748					23.8661					139.012					60.811					41.2782					102.006						0.66						429.09						57.2
				37.7816					10.3309					302.45					158.034					24.1074					172.521						0						216.29						18.62
				58.1085					10.3309					313.121					166.307					37.2025					177.119						14.7						26.49						20.77
				44.5052					14.7714					323.973					181.625					43.0633					158.959						25.41						415.01						17.46
				38.0059					23.8661					119.943					82.6718					32.2824					99.8586						24.66						111.94						20.37
				11.4467					39.4973					254.179					20.3033					42.6527					276.852						2.65						244.98						43.69
[truncated: 4 more columns]

## Sheet: ED Fig. 7e MPP2 to others
FROM MPP2/MyE
to LT-HSC					to ST-HSC					to MPP2/MyE					to MPP3/MPP4/CMP					to MkP					to Pre Meg-E/Pre CFU-E						to sinusoid						to arteriole						to MK						to bone
steady-state	d2_bleed	d6_infection	d4 GCSF	Aged	steady-state	d2_bleed	d6_infection	d4 GCSF	Aged	steady-state	d2_bleed	d6_infection	d4 GCSF	Aged	steady-state	d2_bleed	d6_infection	d4 GCSF	Aged	steady-state	d2_bleed	d6_infection	d4 GCSF	Aged	steady-state	d2_bleed	d6_infection	d4 GCSF	Aged		steady-state	d2_bleed	d6_infection	d4 GCSF	Aged		steady-state	d2_bleed	d6_infection	d4 GCSF	Aged		steady-state	d2_bleed	d6_infection	d4 GCSF	Aged		steady-state
157.117	102.766	139.793	422.115	44.385	0.519145	114.178	185.461	669.423	114.736	185.939	269.392	4.26833	293.625	61.0432	111.467	199.09	67.13	429.066	60.9428	90.6618	126.688	176.436	79.2711	98.3118	184.103	73.1258	66.4348	240.587	33.459		17.8215	12.38	23.2789	5.17607	4.48471		126.295	410.74	232.273	97.547	12.3		19.4294	12.4537	20.0762	23.0525	15.0073		128.95
313.806	222.588	138.944	336.657	207.708	120.295	116.641	176.159	1111.78	48.8204	133.022	207.521	4.26833	278.129	205.861	90.1329	166.46	59.52	140.916	243.709	154.325	137.876	172.631	26.424	347.415	0	23.349	58.8231	355.682	168.615		8.5498	0	30.3938	5.61257	0		137.069	24.9055	235.731	88.6267	170.48		33.8317	37.8386	26.8515	49.5516	21.9379		71.37
321.916	204.638	139.794	177.945	88.4396	108.988	129.13	160.516	895.106	155.863	133.022	207.521	3.50101	278.129	87.2574	130.628	51.73	51.94	214.624	25.2764	89.805	111.469	173.309	243.342	324.69	47.7322	189.435	51.2435	136.223	325.793		0	3.82827	26.0318	23.55	3.42075		261.086	71.5291	240.17	32.7933	128.25		22.9683	29.6715	43.4566	35.9523	29.9093		26.13
97.9206	210.184	132.873	397.671	52.7812	204.705	282.858	151.359	109.13	38.8382	97.0834	319.382	3.50101	697.334	131.977	163.176	114.05	42.75	16.9641	64.9857	102.354	105.569	166.986	158.394	385.679	103.33	149.122	42.0528	323.413	425.579		14.1178	4.20311	16.6933	19.0846	0		55.2255	38.8669	249.716	82.3392	147.4		10.953	0	51.1658	3.72272	12.3559		10.94
147.364	171.528	126.312	1022.69	101.381	161.387	120.904	107.894	267.385	133.375	97.0834	406.724	140.279	697.334	87.2574	153.086	149.17	22.53	181.847	36.9282	33.8154	207.506	302.241	269.629	244.762	131.312	191.472	21.826	527.549	272.459		0	0	6.2328	15.6791	0		124.509	214.021	118.072	214.333	35.04		5.12235	14.3407	113.584	25.8763	9.299		33.42
101.218	240.482	33.9297	428.46	0	112.179	121.205	49.6464	294.174	87.6146	264.816	269.392	60.5782	458.162	95.2081	98.537	60.39	79.42	296.126	30.5031	24.6372	151.338	161.196	308.038	424.373	96.3629	5.33195	78.7161	834.946	363.041		3.7922	8.7975	0	0	30.602		120.514	273.69	264.749	79.7843	212.43		29.215	16.8429	184.635	1.9131	15.3177		27.79
273.264	40.9332	54.7749	347.372	166.532	333.36	145.603	53.1087	304.383	33.0309	147.293	114.56	60.5782	458.162	50.4134	388.391	29.78	52.63	32.525	118.713	172.15	324.566	157.765	174.13	52.0027	80.9474	133.33	51.9342	645.955	222.282		22.0281	0	0	1.49212	6.2869		60.16	251.059	281.644	102.153	103.53		14.0343	0.53065	149.297	29.5268	20.9883		218.51
349.131	162.815	80.0143	876.497	224.222	171.006	107.929	101.023	667.755	97.4845	280.292	114.56	14.1547	576.647	102.094	37.7726	112.35	159.72	368.38	11.7789	83.0472	266.292	43.7663	258.42	114.575	120.849	180.762	159.021	638.064	299.186		0	19.4713	9.8044	0	2.17135		117.275	183.86	166.272	70.91	45.84		0	34.1193	245.675	15.6832	13.7483		99.92
45.2557	219.474	84.1556	216.307	142.982	208.413	68.3087	99.3944	178.24	61.9889	135.618	958	13.1236	576.806	50.4134	85.5364	76.5743	141.26	223.476	120.392	10.7694	516.041	63.9396	69.4548	32.9087	40.836	133.502	140.564	250.101	164.751		8.916		12.0912	0	6.2717		104.54	135.186	144.311	67.7	156.91		21.7	2.87456	267.837	14.1192	0.35454		59
95.1969	496.194	87.3894	363.51	221.408	473.435	82.5325	94.8663	422.407	128.415	147.293	37.8531	13.1236	561.015	180.573	529.855	65.6141	127.01	206.422	76.3886	268.227	87.3076	74.4953	73.4084	207.647	71.133	158.89	126.312	233.231	277.949		0	12.38	12.6402	0	0		78.3208	91.5426	131.182	100.46	83.43		18.8383	20.4093	278.924	9.5216	28.6693		194
175.176	463.478	137.193	305.081	52.3601	68.517	94.6359	152.819	172.768	98.0063	89.3087	37.8531	46.1954	561.015	240.026	136.298	94.1448	124.29	90.6255	114.879	62.6186	43.8118	96.8588	25.7552	182.222	74.3524	157.109	123.587	282.817	114.596		1.5838	0	21.4465	0	18.2611		246.995	72.2986	150.797	510.18	48.43		22.7313	12.5759	270.634	7.4507	24.267		179
105.219	518.632	188.819		14.2901	110.546	67.7489	55.8725		144.866	280.292	88.668	0		240.026	262.894	181.516	53.92		154.922	79.147	72.6979	266.433		208.274	9.03631	217.504	53.2214		57.1546		14.8632	3.82827	8.3116		0.26273		166.939	215.455	427.203		143.76		4.1874	11.6945	46.5756		16.8851		268
134.717	754.38	84.7149		211.452	97.5012	156.431	162.006		138.656	89.3087	760.814	135.957		643.668	217.739	362.94	98.89		89.0519	5.36193	481.729	40.6836		109.074	6.73478	47.4834	98.1938		273.7		17.8215	4.20311	13.3335		5.41682		240.242	236.194	404.655		18.25		0	58.311	84.7725		17.3378		158
260.708	63.6381	159.173		19.4571	396.461	122.849	226.867		171.477	403.611	819.911	55.1575		61.0432	57.4263	188.674	179.75		71.9024	185.996	271.191	161.555		132.064	89.4746	104.806	179.05		30.964		8.5498	0	6.3934		26.0034		57.11	376.248	293.328		79.28		67.43	14.8625	53.5204		15.3952		108.37
137.311	196.931	146.642		13.5897	220.011	135.525	272.653		127.927	77.7024	565.673	77.0746		534.831	48.5679	45.4603	97.07		148.894	118.056	98.7721	172.156		81.3685	177.637	46.0795	96.3701		298.616		0	8.7975	18.2		0		230.65	207.493	392.158		30.5		15.13	17.376	69.9093		11.52		130.91
403.629	155.551	146.367		63.0282	151.397	457.416	44.6398		42.9447	123.723	565.673	59.5756		141.965	42.1682	431.566	86.46		89.6748	74.9017	278.062	204.148		100.102	162.13	222.932	85.7618		295.773		14.1178	0	20.1274		0		147.39	110.853	460.363		87.42		30.59	1.49299	32.7429		26.04		90.06
519.172		226.53		103.555	198.833		14.6248		171.101	123.723		32.4465		72.9974	42.4395		53.42		244.141	18.6811		300.939		76.0656	116.779		52.7237		84.1956		0		13.2832		9.78		24.35		431.622		139.28		21.46	4.19894	44.1896		31.45		352.23
149.454		192.681		51.806	233.871		54.2257		100.287	356.576		0		72.9974	420.98		47.84		186.51	283.424		264.224		116.371	177.746		47.1411		159.341		3.7922		0		16.06		187.26		200.094		182.72		37.43	21.0986	64.1308		24.79		34.22
180.369		195.189		9.90695	171.629		168.045		106.702	77.7024		55.1575		94.9871	124.814		203.43		239.21	84.5865		108.382		74.4241	92.2192		202.735		186.466		22.0281		10.4567		0		212.18		179.121		257.77		10.61	20.1925	38.1864		13.06		176.24
199.673		154.565		0.314868	257.775		69.0995		83.8833	516.904		2.11492		210.811	339.401		123.64		62.3375	67.6397		128.716		106.558	175.22		122.936		290.428		0		11.378		10.16		149.81		184.43		196.74		46.6	21.0856	41.5927		8.51		103.63
70.9432		147.945		81.54	127.03		63.4063		117.631	112.019		2.11492		413.079	325.543		125.89		6.55658	64.9016		133.35		70.961	114.26		125.19		270.547		8.916		30.071		3.16		212.08		172.499		133.32		28.6		47.7744		32.72		307.01
243.867		187.254		102.667	279.937		101.727		109.476	414.622		24.9062		225.645	137.925		101.75		382.447	193.947		97.5331		179.554	30.2898		101.047		152.147		0		20.4433		6.79		26.66		170.038		74.98		17.45		110.055		0.55		300.37
216.282		275.728		19.6749	138.29		190.103		52.8237	516.904		23.3272		330.296	166.509		86.98		96.4729	121.646		28.0024		211.99	136.213		86.2826		264.016		1.5838		12.9814		0		156.54		196.999		66.24		8.96		123.791		36.61		98.71
74.7296		271.824		26.0798	306.062		188.447		52.2237	344.479		23.3272		104.181	232.606		57.97		128.999	335.617		10.3741		33.6285	74.184		57.2735		84.01		14.8632		0		1.41		78.32		371.096		113.6		33.55		241.941		6.63		58.43
170.359		0.329573		97.1554	222.02		209.644		40.3327	112.019		163.751		220.023	391.003		275.1		79.2419	52.122		230.606		41.5478	174.849		274.401		302.547		0		2.79621		0		326.77		520.108		83.09		66.72		65.4553		39.24		3.02
		339.708		125.022			91.6178		20.0168			147.958		212.741			91.04		142.268			355.197		150.425			90.3385		201.983				39.6137		0				495.662		91.83				51.4836		2.41
		293.687		96.7476			82.1112		73.5896			43.436		220.023			91.03		132.697			277.579		160.705			90.3331		202.203				21.4734		37.01				498.109		225.18				32.426		14.34
		292.276		233.689			88.3753		23.5687			43.436		104.181			95.41		60.2333			279.116		105.672			94.7106		163.563				28.578		0				427.367		106.23				58.8378		31.53
		225.442		90.8286			93.7503		51.406			9.55738		327.425			138.99		93.9437			182.01		15.2119			138.286		116.722				28.3908		0				428.692		86.72				61.4641		9.08
		240.948		59.9666			90.9157		45.7282			6.28787		950.362			133.83		308.254			198.792		90.9396			133.126		52.0455				19.8731		19.1				415.808		72.62				56.4332		38.73
		245.36		87.8275			104.448		299.686			6.28787		924.42			146.49		292.379			199.229		57.0068			145.787		12.1601				26.1714		8.73				405.442		77.24				49.9689		143.13
		238.924		38.7406			116.022		119.893			0		75.0622			155.93		18.7413			188.286		85.5531			155.23		104.16				20.8739		63.16				401.179		270.86				52.3422		5.33
		234.332		56.3361			119.482		46.2868			0		42.8796			160.02		78.2695			184.347		135.823			159.316		63.43				13.1839		0				131.286		131.78				293.384		44.46
		31.5926		150.845			24.6547		89.7352			65.9308		42.8796			178.61		63.6341			64.7733		114.598			177.913		32.4811				35.9155		0				378.035		231.29				144.424		112.7
		197.287		33.8862			300.259		150.757			15.3336		201.7			163.49		73.2363			234.499		72.3009			162.788		72.877				0		0				346.338		148.64				75.5935		26.24
		98.4625		153.691			206.423		168.932			0		262.139			55.04		224.735			350.74		26.1086			54.3389		119.686				0		16.31				339.706		56.29				74.9916		27.94
		92.525		16.1066			212.545		76.3903			0		145.859			61.22		132.62			352.982		94.9061			60.5201		154.064				3.5217		0				335.846		483				84.2403		56.95
		212.564		100.588			258.802		139.71			243.755		78.9358			136.19		141.887			583.242		52.2824			135.492		164.2				13.8944		0				359.197		46.2572				147.574		44.6996
		217.375		109.42			282.468		177.078			15.3336		78.9358			180.43		217.012			216.352		15.1682			179.727		125.451				27.5366		0				171.986		138.107				317.308		7.413
		278.107					284.14					139.258					20.93					161.887					20.2323						10.8048						77.5871						29.9572
		319.658					95.3725					74.7932					183.86					687.919					183.159						22.8286						7.1164						8.8735
		259.594					125.518					79.0303					84.97					672.204					84.2712						0						19.1944						42.9456
		224.737					45.2563					0.383618					96.41					599.914					95.7101						4.98904						19.1019						36.5499
		230.887					40.1932					0.383618					101.03					601.559					100.332						17.0309						38.8462						16.9252
		248.968					23.3399					16.358					113.99					607.281					113.293						15.6901						394.764						42.5438
		357.802					692.974					1.00768					736.903					195.979					83.8378						0.57049						300.899						78.2189
		168.21					282.096					3.77778					652.607					290.993					317.294						15.6549						179.66						13.3876
		184.718					180.087					252.745					420.179					145.599					60.8559						0						150.952						7.5894
		722.974					682.797					107.578					379.426					188.147					104.759						9.7818						286.848						29.4046
		296.447					369.082					462.813					114.857					313.538					185.718						20.8084						170.718						57.159
		590.147					186.993					443.392					167.115					79.4915					64.5944						24.0293						152.137						35.3254
		646.185					693.261					107.578					278.666					241.941					80.9332						0						148.747						22.17
		178.991					492.755					3.77778					661.075					295.354					324.697						15.4559						121.145						0
		365.308					240.288					1.00768					744.623					201.651					77.508						0						160.797						4.29903
		123.809					275.249					234.297					482.747					388.87					282.771						9.0478						183.286						15.6465
		489.904					310.589					423.875					117.993					208.371					112.348						13.7116						154.223						18.9515
																																	15.2735						146.065						19.7738
[truncated: 4 more columns]

## Sheet: ED Fig. 7e MPP3 to others
FROM MPP3/MPP4/MyE
to LT-HSC					to ST-HSC					to MPP2/MyE					to MPP3/MPP4/CMP					to MkP					to Pre Meg-E/Pre CFU-E						to sinusoid						to arteriole						to MK						to bone
steady-state	d2_bleed	d6_infection	d4 GCSF	Aged	steady-state	d2_bleed	d6_infection	d4 GCSF	Aged	steady-state	d2_bleed	d6_infection	d4 GCSF	Aged	steady-state	d2_bleed	d6_infection	d4 GCSF	Aged	steady-state	d2_bleed	d6_infection	d4 GCSF	Aged	steady-state	d2_bleed	d6_infection	d4 GCSF	Aged		steady-state	d2_bleed	d6_infection	d4 GCSF	Aged		steady-state	d2_bleed	d6_infection	d4 GCSF	Aged		steady-state	d2_bleed	d6_infection	d4 GCSF	Aged		steady-state
242.527	209.949	125.966	319.205	385.508	151.948	321.432	62.671	726.37	87.0755	163.176	230.999	77.7172	498.022	321.034	278.059	166.022	81.5535	173.498	388.837	220.641	116.73	290.73	253.497	377.399	128.02	178.639	99.7178	318.788	71.3373		22.6635	0	20.6734	15.7021	13.159		16.3687	108.593	155.152	56.5219	134.4		46.9818	10.1005	147.444	34.8908	22.1702		63.94
155.923	94.2777	123.376	47.6866	141.739	155.734	190.632	120.228	874.242	100.29	223.518	114.055	22.526	214.624	314.935	278.059	105.229	56.1136	306.065	269.606	9.22053	21.0564	299.928	167.456	201.514	100.089	149.646	43.2246	130.163	462.075		14.7413	24.3128	18.9393	0	27.0533		113.553	23.8219	88.7535	120.026	33.92		2.35592	60.209	98.257	0	18.1408		68.82
339.533	305.997	148.245	322.54	76.1749	243.304	79.657	107.407	219.501	86.3108	658.387	60.3865	63.7052	436.908	287.738	429.22	347.445	56.1136	337.523	80.7722	117.785	125.232	245.674	122.985	233.515	39.0464	64.461	37.0033	192.702	558.508		18.8076	0	0	10.7951	0		67.8102	218.348	336.63	180.711	52.99		10.0244	8.7686	129.027	28.8998	31.2101		139.28
199.906	29.9482	43.3817	329.371	135.564	35.8025	48.4998	106.045	176.516	79.8031	104.224	149.172	52.6342	61.5898	199.374	147.923	493.915	47.2084	79.9358	80.7722	36.4096	122.147	97.6276	214.939	170.116	265.949	112.829	132.796	259.582	473.462		14.3459	0	4.0294	9.0783	7.7673		123.844	157.491	542.998	134.408	14.89		21.8091	38.6283	30.7368	4.24345	25.3884		128.95
51.6017	49.2261	94.1282	159.062	42.4562	196.728	219.038	130.399	562.722	76.7074	98.537	235.488	42.7527	552.995	60.9428	101.065	216.736	47.2084	173.498	83.1164	56.2953	119.641	121.453	154.326	103.77	113.085	147.521	117.904	218.905	88.1057		12.9976	0	0	0	18.9968		32.4256	71.295	27.9855	148.984	37.46		10.6987	47.0834	41.8301	6.9593	24.6076		15.16
430.36	129.866	348.334	1003.04	59.1251	62.1172	152.033	66.6639	87.5004	26.7565	703.205	133.131	200.992	181.847	147.435	303.731	105.229	205.622	41.3471	94.1659	165.294	84.4038	219.039	101.207	77.0339	47.8504	36.7242	132.284	371.949	82.7266		0.41452	8.6018	55.2685	26.2117	13.5168		80.4423	68.5071	136.921	138.078	66.52		16.2066	17.6719	129.332	1.64623	28.613		10.96
270.281	188.927	267.267	480.426	100.252	112.837	60.3625	201.022	1143.83	32.1548	111.467	300.235	95.761	140.916	220.668	206.849	147.492	34.7426	609.456	133.134	202.209	129.67	99.2146	158.226	40.8942	78.9525	95.65	95.8514	495.336	59.2414		0	19.3891	8.3518	63.5479	1.50901		165.322	32.731	71.265	67.2456	51.38		8.7237	7.2368	48.721	0	0.41819		39.24
485.964	241.855	264.794	413.816	59.9327	129.615	212.025	190.132	97.7742	31.1866	504.146	222.604	59.1347	16.9641	322.896	303.731	147.492	21.0208	79.9358	274.785	43.9336	40.8068	65.8709	133.567	9.32041	138.413	250.011	75.4354	345.018	107.493		9.2499	0	17.8861	11.7563	20.546		148.751	187.904	246.762	59.1178	132.55		18.978	18.6705	146.12	2.35073	5.82768		166.51
43.9007	60.9871	236.83	135.288	140.495	229.261	386.389	39.7109	1194.87	99.8688	110.53	385.466	47.8411	367.11	120.392	101.065	42.2533	197.05	314.776	78.6854	19.7074	100.661	257.181	61.4444	43.864	174.335	64.639	134.786	179.55	181.862		5.77435	21.0167	53.2227	29.1081	12.8325		72.8221	168.459	11.3373	165.9	197.82		21.5242	0.15708	51.59	30.9856	19.629		97.27
139.921	282.776	381.036	1109.37	190.843	351.705	285.555	185.642	214.416	74.715	539.356	603.666	91.0385	486.397	314.165	343.303	265.442	246.614	293.708	219.214	87.6125	235.165	350.956	91.6349	52.5561	144.979	52.2229	327.051	160.432	415.854		6.3442	19.495	0	3.30867	10.9407		188.601	164.816	48.8352	350.839	102.43		15.2757	35.3071	0	24.9278	32.7144		27.04
333.71	50.4032	167.644	1052.12	24.3737	156.726	199.87	254.865	90.0462	64.944	90.1329	160.188	219.493	193.373	129.697	206.849	174.589	3.38674	41.3471	127.221	64.6081	88.124	274.697	87.6504	23.6295	67.8761	96.949	48.6981	338.897	125.051		7.5097	23.2515	19.1196	23.6275	18.3975		122.521	469.896	403.839	185.136	75.31		21.0426	25.2468	45.5296	17.2998	54.7245		126.53
227.269	56.2493	165.002	1243.05	61.0076	32.688	115.343	253.622	628.104	115.878	224.614	29.7776	222.049	869.354	35.2741	147.923	193.179	3.38674	420.493	37.3371	121.033	311.429	280.99	439.806	351.889	110.47	170.3	56.0967	476.779	361.161		10.6987	13.7172	12.676	39.7414	8.3284		269.841	40.3748	228.23	41.4934	138.19		50.9627	0	166.42	0	15.0685		49.17
92.1824	55.7283	439.958	380.061	118.229	271.432	350.031	42.7119	344.442	153.207	85.5364	407.316	444.277	32.525	25.2764	152.309	42.2533	76.2248	667.984	56.1821	25.9894	98.8965	411.03	192.061	292.712	202.464	26.5031	343.883	660.921	297.312		22.6635	34.6417	22.7639	16.5091	5.73453		66.8203	145.98	183.097	121.677	98.11		48.1359	11.8875	0	10.36	12.3612		138.89
342.316	212.587	447.844	285.855	49.9163	189.661	73.1444	69.3411	253.098	65.4721	37.7726	51.7348	379.968	296.126	62.0726	372.93	174.589	76.2248	667.984	32.5602	79.8908	154.764	337.389	224.559	293.931	49.9797	154.175	312.517	552.463	337.211		14.7413	24.6784	15.2425	0	17.9403		116.554	93.7135	112.662	170.909	72.09		29.25	14.806	92.1188	35.51	26.9393		16.45
39.7457	238.671	7.91577	728.132	71.0323	86.8782	64.2034	75.7646	987.008	58.9357	373.251	76.5743	111.802	1222.13	64.9857	327.125	338.064	154.411	955.134	32.5602	35.7983	446.593	239.658	441.91	318.888	117.978	113.382	52.2236	462.909	353.461		18.8076	9.1837	15.8922	20.5719	9.5117		46.889	126.218	174.847	90.1567	91.69		21.9806	6.9328	36.6456	9.1	4.9589		135.86
559.326	65.9503	278.869	513.22	78.8338	138.292	65.2451	204.432	523.809	130.865	641.823	415.759	57.9735	206.422	36.9282	180.261	338.064	21.0208	318.185	64.7289	59.2408	322.659	57.7063	61.4232	221.404	108.379	92.3376	57.1283	294.54	268.294		14.3459	0	6.1777	18.0452	12.6597		59.3364	200.03	95.7883	46.9722	3.37		32.7711	47.1846	38.9103	16.84	29.8671		65.96
330.813	481.092	79.1329	268.262	211.216	89.408	140.386	235.388	153.867	42.7146	454.589	65.6141	97.0701	90.6255	497.872	112.004	411.168	143.4	586.315	446.97	210.855	116.885	80.7911	54.4174	293.004	115.214	107.546	23.6601	315.517	445.582		12.9976	24.3128	41.2672	8.2634	11.9943		59.8752	28.6641	226.842	450.754	14.2		20.5354	2.6846	168.783	8.53	28.0962		71.35
237.365	230.152	217.225	392.912	27.7254	88.0475	317.908	198.025	500.303	86.7612	311.17	443.768	165.472	401.852	30.5031	178.535	357.816	56.5956	173.015	37.3371	166.203	210.963	53.7184	358.402	396.455	125.12	35.7674	62.3521	144.475	397.852		0.41452	0	49.6038	19.0154	0		188.899	175.99	286.803	44.2468	179.15		39.05	58.4902	181.768	41.79	14.835		74.11
312.37	537.999	213.404	277.832	228.797	9.44541	482.51	204.957	276.19	116.632	136.298	861.113	118.19	328.695	11.7789	221.146	95.76	42.3171	505.472	208.379	7.66907	876.998	39.6629	137.131	114.457	13.2529	375.859	59.5875	345.336	302.908		0	0	18.5581	22.4739	16.3486		221.072	83.4759	82.2453	16.1378	46.03		0.82197	0	137.293	9.36	21.058		58.44
360.138	473.885	225.818	264.633	195.329	49.1131	431.542	210.972	382.44	126.195	326.041	778.988	152.139	223.476	76.3886	327.125	95.76	42.3171	173.015	62.5971	174.432	812.454	0	178.056	228.91	172.124	424.796	54.4162	19.2085	243.294		9.2499	0	31.8127	4.22179	18.0002		181.136	198.203	257.722	83.4521	56.45		40.1123	28.1604	155.217	62.61	38.1585		0
192.568	155.22	164.245	585.391	139.91	235.99	175.3	124.107	320.163	61.4554	210.924	362.772	76.045	419.387	134.691	152.309	299.694	9.06598	280.938	62.5971	78.4799	223.159	368.562	137.788	205.67	88.5512	20.0708	244.067	350.997	174.632		5.77435	8.6018	11.6074	17.846	19.4152		224.097	117.599	45.0221	109.641	21.4		49.8215	13.8794	13.2685	0	3.80948		44.42
446.658	212.749	149.58	671.092	213.622	173.841	181.695	144.409	31.9339	109.851	562.927	506.905	55.0389	550.08	95.9123	112.004	299.694	14.5797	170.456	121.524	136.281	106.887	355.962	325.925	112.861	97.067	20.9496	230.758	485.797	192.573		6.3442	19.3891	0	33.0835	7.8811		38.6065	50.3337	213.425	151.635	55.4		38.15	40.2081	85.466	0	0		29.61
522.262	141.223	159.212	617.596	58.0218	230.821	285.04	122.168	131.275	65.0653	71.7231	188.674	80.1564	587.732	70.8011	91.355	416.621	9.06598	170.456	83.1164	87.1087	220.374	385.415	374.097	59.5894	116.582	205.471	238.726	430.915	103.557		7.5097	0	0	0	7.9235		63.6	58.366	0.18848	221.618	77.74		63.05	40.9332	40.6924	18.51	15.0299		20.21
207.61	525.857	79.6375		151.805	415.926	230.743	262.989		137.244	57.4263	473.824	134.681		114.879	369.606	203.038	153.781		751.997	197.31	229.531	491.654		222.599	128.386	219.11	113.128		60.6619		10.6987	21.0167	0		8.9955		93.25	11.756	232.208		45.79		66.49	8.534	7.2107		14.7703		16.59
82.5858	441.858	79.9511		20.1635	182.43	52.6004	220.986		140.955	48.5679	431.566	241.731		89.0519	241.692	121.76	177.757		162.722	131.82	104.073	577.817		77.2735	222.064	540.074	72.7988		352.455		11.1666	19.495	27.54		12.7459		174.9	193.265	57.6911		131.96		14.27	37.9052	53.6257		22.4963		80.67
214.696	497.539	123.934		222.608	149.502	78.8691	246.873		186.051	169.699	426.29	163.488		71.9024	77.2031	121.76	177.757		144.25	185.277	104.056	400.711		118.44	194.973	444.635	102.983		73.2045		13.0771	23.2515	7.54		5.26354		126.96	128.694	3.86014		56.79		27.73	4.1673	24.243		32.9222		230.17
509.203	706.636	281.421		70.56	157.368	125.062	308.517		83.9339	42.4395	362.94	20.9323		163.428	77.2031	203.038	130.896		78.6854	12.533	136.19	171.417		25.0336	137.759	347.968	6.47351		238.914		17.2079	13.7172	4.72		0		62.17	120.069	122.254		136.69		48.12	12.6681	42.9353		51.2665		23.66
439.761	242.209	195.847		31.56	148.185	110.521	317.838		83.194	42.1682	45.4603	270.956		263.241	685.977	267.637	185.582		377.562	76.607	118.95	770.904		254.724	187.992	93.8221	124.567		58.9557		1.53867	34.6417	26.16		23.26		103.42	93.2928	162.134		235.17		19.29	19.7034	29.5664		89.6		18.29
51.5884	93.5129	133.385		74.08	38.7638	289.325	108.056		85.6414	728.287	241.023	96.4101		502.087	319.867	30.0921	126.753		128.05	88.1824	175.006	503.957		93.2802	59.4196	186.864	113.615		639.212		7.6861	24.6784	9.23		5.45		18.5	38.1257	223.41		208.96		2.01	7.465	33.1332		37.52		133.38
58.2459	119.461	430.264		57.87	449.824	263.703	301.066		29.4684	328.912	232.378	203.533		446.432	77.1197	30.0921	74.1741		73.2679	59.9385	152.394	490.322		40.74	65.5655	179.704	362.394		547.973		7.967	9.1837	0		15.09		321.1	274.191	459.064		35.56		0	25.3601	63.4595		23.86		51.93
217.821		494.166		74.11	64.8705		379.002		2.41213	241.84		278.645		367.938	352.712		74.1741		73.2679	195.221		469.234		120.816	241.132		424.73		492.366		7.0421		22.82		13.99		83.51		73.8021		29.66		70.92		17.5887		43.62		79.78
5.15355		221.977		93.64	95.7264		87.0779		72.3104	285.299		155.149		268.698	174.933		70.3106		87.9017	455.532		674.347		178.166	37.2577		132.608		75.8941		5.11577		7.56		29.73		139.34		265.051		98.01		26.76		36.2609		26.6		50.28
495.021		210.578		98.87	435.767		163.387		28.4501	482.273		84.9712		222.142	155.047		70.3106		83.5565	233.979		648.925		166.758	200.336		154.104		116.429		4.83577		32.83		0		41.84		55.9888		183.88		28.6		60.7659		32.18		89.9
206.795		175.838		28.24	226.887		192.673		109.083	309.219		209.826		236.955	155.047		126.753		93.9007	81.864		384.935		213.283	32.32		118.956		424.129		38.4925		10.22		8.97		27.34		82.4984		253.78		32		82.5341		69.15		93.3
350.031		588.48		109.9	111.629		342.729		84.2575	426.825		375.209		300.174	340.603		249.313		62.2645	81.8978		336.481		207.871	301.35		497.479		456.076		10.28		4.83		50.62		150.1		445.681		61.75		0		117.72		19.54		130
174.507		429.562		12.14	197.455		236.584		104.715	137.925		476.237		254.637	174.794		314.055		62.2645	59.1856		320.766		189.393	117.606		333.177		398.71		11.84		6.79		34.41		66.35		456.905		188.57		15.86		95.58		11.96		114
340.134		409.943		95.82	268.154		156.34		57.6513	466.18		118.043		89.6748	174.794		418.407		239.661	149.916		205.466		26.445	78.303		114.965		313.691		16.33		13.52		7.88		180.72		86.86		66.88		11.26		10.48		61.7		277
378.052		542.946		121.04	346.414		382.516		139.13	621.498		167.165		141.233	303.367		575.77		137.525	320.163		202.449		29.78	271.248		41.6391		256.406		2.5		11.373		8.14		193.06		57.18		140.05		21.42		22.78		21.56		228
110.987		378.533		151.61	174.749		578.495		52.7842	232.606		114.907		98.8358	148.387		418.407		108.053	122.584		390.696		300.148	426.08		296.661		266.33		17.06		14.7331		13.36		132.96		396.23		14.49		8.64		22.07		9.19		237
271.703				150.77	63.1994				108.397	166.509				6.55658	148.387				177.528	47.3232				70.3337	236.153				257.208		12.13				9.78		129.43				83.78		5.22				24.69		56.8
152.86				83.6	105.639				111.117	184.751				96.4729	260.997				108.053	58.8831				213.319	127.185				189.568		0				0		222.7				60.77		11.97				61.93		137
				26.91					217.776					173.224					239.661					257.943					266.991						6.14						252.05						50.97
				85.6					81.1189					227.182					137.741					212.147					170.812						0						273.98						109.77
				28.04					57.3622					201.751					16.8863					253.04					362.978						9.29						65.59						16.82
				58.7381					52.7856					178.833					16.8863					242.7					353.489						15.18						204.36						4.27
				439.119					148.489					297.575					237.538					87.5249					327.474						11.92						56.82						16.12
				331.736					58.6507					62.3375					90.9232					95.1295					353.538						30.47						106.14						9.64
				350.875					34.8271					313.69					92.8363					168.149					454.022						18.09						281.55						44.24
				36.1658					58.7396					565.327					377.562					497.159					208.234						0						54.03						154.91
				207.954					137.501					156.662					90.9232					113.53					398.475						0						141.49						4.24
				165.337					38.2771					148.894					137.741					68.1983					220.583						8.48						36.51						25.36
				357.018					102.945					258.994					92.8363					268.498					359.02						0						249.39						27.21
				341.107					32.5568					203.18					83.5565					179.785					75.8464						9.77						262.71						0
				65.9276					171.45					626.263					16.8365					218.832					610.405						0						134.27						81.76
				15.7764					156.445					629.981					16.8365					217.993					621.624						0						171.32						69.07
				84.9123					52.0737					104.031					128.849					33.4785					83.86						2.76						10.48						4.26
				227.396					40.1827					219.873					79.0919					41.3978					302.397						23.68						6						24.63
				67.3571					19.8668					212.591					142.118					150.275					201.833						30.56						53.23						36.52
				161.37					73.4396					219.873					132.547					160.555					202.053						15.33						22.52						23.23
				108.226					23.4187					104.031					60.0833					105.522					163.413						0						162.44						15.71
				322.482					51.256					327.275					93.7937					15.0619					116.572						25.49						136.83						11.38
				321.305					45.5782					950.212					308.104					90.7896					51.8955						0						61.11						12.13
				84.4006					299.536					924.27					292.229					56.8568					12.0101						8.85						90.09						16.52
				86.9744					52.3434					148.873					147.939					61.9443					113.975						36.39						0.28						20.97
				253.784					97.8486					18.7413					147.939					76.5138					99.1972						11.72						107.67						9.45
				233.539					150.44					73.2363					353.343					0					35.8411						14.03						69.14						47.38
				26.6494					140.585					207.966					225.436					133.047					75.1286						10.88						94.76						23.23
				110.982					20.3033					279.301					372.699					56.0537					303.428						9.52						19.25						1.86
				219.411					59.9677					132.62					275.478					30.2206					45.1789						5.87						38.71						27.68
				131.22					246.403					716.389					24.8798					30.8017					185.04						76.93						125.8						7.6
				420.234					225.398					706.932					24.8798					58.4175					172.019						31.06						51.55						13.85
				432.72					225.537					141.887					275.478					75.3284					56.513						0						116.49						0
[truncated: 4 more columns]

## Sheet: ED Fig. 7e MkP to others
FROM MkP
to LT-HSC					to ST-HSC					to MPP2/MyE					to MPP3/MPP4/CMP					to MkP					to Pre Meg-E/Pre CFU-E						to sinusoid						to arteriole						to MK						to bone
steady-state	d2_bleed	d6_infection	d4 GCSF	Aged	steady-state	d2_bleed	d6_infection	d4 GCSF	Aged	steady-state	d2_bleed	d6_infection	d4 GCSF	Aged	steady-state	d2_bleed	d6_infection	d4 GCSF	Aged	steady-state	d2_bleed	d6_infection	d4 GCSF	Aged	steady-state	d2_bleed	d6_infection	d4 GCSF	Aged		steady-state	d2_bleed	d6_infection	d4 GCSF	Aged		steady-state	d2_bleed	d6_infection	d4 GCSF	Aged		steady-state	d2_bleed	d6_infection	d4 GCSF	Aged		steady-state
360.495	186.399	231.474	342.854	196.158	360.735	86.9648	152.844	1362.05	90.7834	721.104	620.54	108.382	246.698	109.074	117.785	433.733	219.039	292.235	157.879	347.228	276.858	416.618	272.783	237.188	141.009	276.058	153.463	351.606	315.743		36.9888	4.1505	0	9.7175	10.5		29.0876	235.367	182.364	81.3173	9.91		11.6063	31.2479	91.5002	0	59.13		47.62
128.386	159.405	287.614	329.585	28.2946	115.668	137.337	204.511	1078.07	70.4455	33.8154	633.468	10.3741	26.424	98.3118	170.104	482.841	57.7063	158.226	23.6295	172.958	302.662	532	272.783	195.774	149.879	363.53	45.0776	326.967	96.115		0.07691	0	0	4.8037	13.13		86.2883	50.0018	198.348	79.1389	52.34		0	83.2502	125.492	4.94	31.78		44.67
59.4319	61.0296	55.0534	266.996	91.9399	146.512	148.412	197.863	1410.17	117.002	29.548	245.063	40.6836	576.211	172.192	61.9423	185.251	80.7911	210.23	40.8942	1.37594	43.0942	288.68	166.92	161.32	98.4889	83.4494	107.562	177.829	11.3729		22.0363	0	6.5752	9.2423	5.19		78.1383	74.2098	412.312	119.514	6.84		24.1201	27.3048	121.417	16.38	24.97		87.65
50.7144	178.034	34.9049	227.786	45.8953	157.555	254.856	30.6973	1050.46	82.9187	41.6839	381.85	64.7733	405.603	323.625	56.2953	213.446	221.723	217.84	9.32041	1.37594	74.8105	27.5854	223.611	78.2335	93.0177	134.966	119.966	266.957	96.6806		30.6875	0	43.9112	6.1724	7.14		68.4344	302.563	199.583	66.8828	124.17		23.2472	11.395	218.632	8.37	11.82		50.86
320.965	152.261	68.1896	202.173	40.7635	64.2245	236.615	63.7065	694.67	145.191	89.805	105.569	43.7663	257.897	297.446	182.253	119.641	205.137	167.456	125.484	42.651	200.074	27.5854	236.721	90.5007	96.3449	132.872	117.854	135.992	213.748		32.7493	12.1808	6.8973	2.5955	9.93		305.208	306.049	205.587	213.749	19.55		0	18.1541	199.67	22.27	9.4		83.8
97.1162	204.203	222.298	34.9252	87.9635	115.872	22.103	207.415	507.583	32.7531	315.642	134.471	148.742	390.792	137.218	181.168	125.232	0	186.278	59.5894	113.661	264.88	229.975	133.76	161.32	5.73886	43.2667	51.2202	170.686	135.852		6.6929	2.33543	22.1171	15.25	7.35		289.167	6.4336	0.27651	100.393	104.02		19.5644	24.9615	422.886	22.3	17.06		178.69
6.46495	334.324	391.128	92.3602	223.411	21.6902	210.343	162.245	431.094	124.599	389.383	137.876	334.157	396.55	302.281	186.726	293.373	673.558	154.326	52.5561	113.661	372.1	220.393	133.76	185.372	33.9831	57.1997	68.8908	72.5974	450.591		26.5177	14.2151	14.4134	10.7327	18.2		306.643	120.39	16.6898	227.446	68.57		4.8412	26.3184	25.1748	12.83	8.4		14.52
165.434	66.7324	178.001	366.394	106.745	95.1948	156.927	879.315	628.001	62.8245	202.998	130.629	195.979	79.2711	109.599	55.8092	21.0564	562.139	364.157	114.457	71.7288	111.042	156.153	236.721	26.8235	150.541	128.999	107.239	149.1	306.589		0	15.9559	7.2819	0	6.79		50.7114	236.777	55.2354	170.583	45.88		34.4823	8.8791	0	14.25	0		29.65
69.5879	93.4621	172.703	449.396	74.5274	92.1849	198.467	949.924	158.673	79.973	90.6618	126.688	234.124	507.173	130.224	202.209	112.263	526.419	122.985	153.319	326.154	111.042	156.153	116.766	26.8235	237.796	202.238	94.5264	274.594	301.768		0	0	10.4393	23.9161	26.17		61.6545	308.78	196.304	100.883	13.82		20.9659	39.6445	3.6959	45.21	27.8		19.43
395.674	199.475	614.955	441.707	129.404	173.648	173.918	82.0074	74.7219	23.6261	154.325	380.862	208.37	429.799	32.9087	64.6081	271.218	205.466	136.377	128.611	117.197	74.8105	396.712	116.766	81.7517	152.732	93.269	175.606	295.714	175.904		0	0	0	3.3273	1.25		57.3593	4.0827	156.391	101.46	130.53		9.7055	0	62.5791	9.47	15.91		65.73
388.259	109.077	321.169	627.651	33.1514	84.8069	140.07	302.005	96.3587	57.6301	165.323	264.712	145.599	559.165	182.222	142.926	122.147	277.023	312.936	530.175	117.197	107.673	64.7295	173.225	186.202	164.096	53.0226	69.0104	481.333	127.986		0.29392	5.5972	0	0	37.49		166.12	147.398	254.401	13.3535	209.03		13.7247	1.11857	32.0707	11.57	9.53		250.26
32.4523	85.4619	382.709	710.04	75.0385	246.245	96.9634	313.907	284.657	85.0309	126.645	207.506	220.789	301.661	244.762	19.7074	129.393	202.449	334.012	72.3889	81.1462	43.0942	64.7295	109.994	78.2335	19.8245	71.0078	87.272	573.965	115.2		0	8.8967	0	8.5463	5.01		52.5785	236.212	180.329	137.03	108.5		4.0371	31.664	0	33.21	24.26		117.55
98.7805	58.2938	878.875	1004.91	163.103	108.645	180.196	370.917	187.392	42.4015	24.6372	262.69	188.148	458.818	46.5533	77.0459	248.224	397.219	91.6349	81.8761	32.605	41.3518	396.712	193.129	81.7517	64.639	57.055	137.372	257.947	196.849		0	0.71555	18.0832	7.9397	0		96.413	460.544	33.6177	280.543	149.51		27.3615	0	42.9703	24.07	2.04		39.38
168.21	34.6382	706.748	1228.59	191.7	124.409	139.5	495.534	222.428	118.388	298.162	282.999	120.745	432.58	144.887	134.398	200.262	202.875	167.099	25.0336	27.7271	41.3518	93.182	190.452	91.253	148.321	46.4446	54.413	84.5887	235.315		10.9134	23.809	3.2809	2.43635	0		143.266	514.582	70.7183	221.019	146.84		7.2834	12.608	29.9523	2.91	37.66		46.87
205.218	157.652	669.187	710.232	67.6046	101.095	97.0705	437.575	244.209	28.5749	259.31	439.063	79.4916	337.411	158.702	121.033	362.554	240.141	285.472	77.2735	27.7271	276.858	93.182	188.435	185.372	173.982	92.3318	77.6586	570.656	382.2		20.2325	15.96	21.8894	20.5401	6.63		162.692	16.5178	164.17	87.0435	80.21		9.2315	12.0307	25.9651	0	7.69		4.83
89.8423	174.244	15.4836	194.899	192.774	147.907	99.3709	761.848	1232.5	93.5061	339.768	362.968	313.538	429.31	397.24	131.459	129.67	390.696	61.4444	293.004	82.0427	240.609	158.619	166.92	82.9323	54.9732	71.6444	35.3013	202.405	149.011		0	0	1.90621	4.47	7.89		203.671	131.926	123.215	131.384	87.18		25.8178	3.8268	0	179.42	30.55		163.21
176.898	51.4115	333.777	528.587	148.006	48.7274	417.771	126.773	123.317	102.601	397.388	509.267	361.984	158.394	316.873	140.377	98.8965	483.318	133.567	338.762	110.568	116.199	223.264	328.122	85.1546	121.492	67.6456	151.4	479.25	161.435		0	0	19.6648	14.767	17.58		307.052	65.1878	140.89	76.8077	100.51		0	0	0	30.2254	18.64		27.83
209.849	88.4442		587.922	466.962	180.848	485.644		198.968	67.1427	172.15	454.847		321.965	777.085	251.482	100.661		334.826	483.835	138.429	116.199		109.994	576.559	104.798	97.2427		451.082	771.548		4.5893	4.1505		2.31506	1.19		156.688	184.642		43.4406	48.32		15.9586	19.7664		13.3867	0		21.09
141.224	223.825		1047.51	53.581	167.998	242.727		26.9192	84.1364	199.491	170.816		269.629	44.31	253.678	40.8068		87.6504	14.7085	101.652	123.595		190.452	147.388	9.18216	277.708		270.066	293.125		0	0		11.577	5.01		279.668	225.167		191.024	71.73		27.8849	0		10.1617	89.16		50.6
154.458	102.024		507.363	290.911	30.659	214.463		346.844	50.3205	294.317	111.469		625.705	535.991	286.688	88.124		480.606	94.2329	97.3253	123.595		24.6164	141.284	195.266	190.023		358.619	353.529		11.1877	0		16.303	24.75		17.7404	173.102		159.794	164.2		22.264	0		7.6584	50.27		0
219.451	336.312		435.532	299.358	79.2768	240.303		216.44	33.1715	374.052	180.451		492.529	463.701	280.58	170.953		352.928	216.93	97.3253	132.472		118.061	64.9407	68.7286	233.033		482.234	237.638		7.3626	0		24.9529	22.82		18.1021	171.978		60.4892	73.07		7.3626	36.3113		0	21.4		18.66
119.43	280.451		529.945	232.462	234.352	117.919		329.854	102.673	69.0862	258.085		611.288	462.769	25.9894	342.782		482.958	294.569	86.1078	286.601		24.6164	15.5842	65.1428	98.3632		384.579	178.951		12.4574	12.1808		5.5966	0		142.047	134.288		135.617	222.4		8.0662	0		0	0		10.38
103.931	396.661		199.78	208.772	298.471	154.667		320.509	141.132	167.387	54.1835		514.447	454.228	78.4799	116.885		250.465	310.764	90.386	46.7123		76.2901	15.5842	101.426	126.785		405.075	154.186		23.2439	2.33543		24.672	0		129.892	171.052		162.645	119.01		6.582	10.5472		10.4979	0		146.04
77.8329	315.157		182.821	110.511	58.486	313.087		434.845	152.815	340.886	506.713		606.884	152.191	36.4143	210.963		344.124	831.679	78.8931	327.08		115.136	330.78	175.873	122.223		316.174	200.518		0	14.2151		1.98352	0		179.274	245.709		128.885	89.14		52.4095	12.4338		14.604	69.43		124.76
271.673	264.395		365.488	302.221	179.459	257.997		586.884	84.8383	211.956	218.65		947.017	94.9309	324.086	208.194		441.91	82.711	187.766	77.7748		250.19	187.824	189.721	102.012		124.855	264.923		0.15313	15.9559		3.83	6.38		188.815	253.107		208.074	211.02		48.8169	13.079		16.8055	37.82		73.77
8.43866	439.616		127.854	123.37	127.853	115.837		147.801	18.9215	391.13	43.8118		558.305	90.2196	35.7983	142.356		374.246	111.061	78.8931	46.7123		122.55	41.6163	11.2399	182.708		365.365	281.732		19.3458	0		2.95432	3.46		185.509	60.7935		278.462	58.09		13.0049	0		10.5648	20.28		89.19
189.861	98.5648		229.276	144.772	172.912	134.75		106.483	43.4058	79.147	544.774		544.721	70.0367	218.105	106.887		568.869	57.8065	187.766	450.208		216.753	41.6163	15.9639	40.136		153.385	308.561		0	0		14.7295	23.32		82.8689	142.093		147.517	209.1		22.978	32.8348		0	18.71		305.78
427.053	302.739		217.255	86.2738	151.874	209.754		270.528	102.769	83.0472	152.72		174.13	185.977	79.8908	179.12		192.061	143.099	278.834	77.7748		334.637	133.209	93.895	117.55		463.461	259.299		31.8795	5.5972		33.3489	4.88		15.9056	135.603		101.117	125.57		42.9202	45.0003		2.46733	21.83		33.28
489.836	284.797		336.875	150.931	198.282	120.989		173.066	66.6945	576.196	271.191		510.312	397.307	59.2408	220.374		519.298	98.3953	380.815	483.872		216.753	109.211	60.3125	19.909		172.213	539.716		28.659	8.8967		0.80642	28.17		228.297	213.364		143.907	237.91		0	0		2.8004	24.12		60.74
146.067	687.855		150.581	28.5837	180.99	157.96		513.672	76.3006	420.54	491.86		693.836	571.822	188.03	136.19		405.816	213.517	139.835	116.627		118.122	172.897	13.6895	456.331		194.293	245.767		17.7051	0.71555		5.9951	18.83		214.655	129.011		46.9192	202.33		4.8878	0		5.4376	21.43		69.72
200.019	561.522		135.282	114.958	96.3201	85.1217		87.4134	142.336	68.1434	481.729		308.038	150.425	250.065	104.056		281.622	215.414	80.8342	116.627		263.414	144.096	58.4177	518.691		611.24	71.1109		8.4592	23.809		15.9808	12.49		77.7379	172.308		152.743	73.55		0	0		0	28.93		235.1
244.713	327.83		310.602	74.6834	57.854	161.831		210.687	167.552	62.6186	336.849		451.675	595.692	75.0559	104.073		240.893	78.791	61.2716	190.055		26.0912	55.4734	150.177	431.822		527.723	195.991		0	15.96		2.12553	4.1		55.4502	15.1585		111.008	173.01		13.4094	33.4459		11.579	40.44		115.79
132.571	190.125		272.698	97.6016	93.0582	151.919		235.881	82.2483	94.3167	293.101		459.115	397.651	254.852	302.893		224.559	210.79	97.7555	58.49		26.0912	73.2776	117.526	233.737		492.739	224.101		20.8774	0		0	3.27		93.876	133.603		143.502	141.41		47.7245	21.2844		0	26.72		104.47
440.031	280.976		171.927	33.9939	284.45	377.11		190.61	59.0975	130.266	368.207		537.939	196.591	141.619	381.947		462.203	297.514	56.7893	187.823		122.55	144.096	90.4852	4.4194		435.869	64.8187		0	0		32.7907	12.17		149.782	65.6056		143.452	136.81		25.9771	0		21.736	0		81.6
104.886	179.975		427.438	42.0361	89.6376	104.558		373.604	85.4195	243.591	98.7721		943.227	538.157	191.167	118.95		686.472	104.141	236.494	355.204		374.279	198.665	0	72.7169		206.728	272.749		0	11.1075		59.741	0		52.6759	184.217		184.251	4.83		32.2213	30.1237		12.5063	20.52		136.123
76.9098	304.644		623.123	54.9383	212.922	22.7142		628.803	30.9239	708.904	289.767		258.42	869.073	527.129	450.715		102.325	228.517	186.481	566.677		149.281	512.265	132.979	120.26		399.181	61.6571		0	0		50.9416	0		27.6888	224.068		136.284	134.51		50.1928	27.6734		18.534	4.29		218.719
86.8869	144.757		482.621	40.4346	167.13	192.358		510.91	71.5036	84.5865	278.062		143.197	372.678	131.82	334.452		61.4232	101.143	234.43	58.49		121.08	50.1309	81.3904	173.281		287.118	371.186		0	0		6.732	25.06		60.9714	498.498		0.88448	42.84		15.6287	4.7538		14.896	55.21		118.178
246.177	330.936		348.654	11.2472	87.6155	567.417		382.104	89.6132	492.747	281.223		73.4084	268.996	393.474	541.214		160.28	240.787	41.0469	187.823		121.08	152.608	73.0031	103.052		169.426	421.491		0	11.5283		0.0976701	0		133.163	141.124		72.0792	55.65		0	41.6345		48.291	75.1		104.932
155.211			357.445	77.4845	127.215			303.977	194.884	619.887			307.384	160.705	103.671			216.152	227.968	53.4638			98.44	140.805	46.7196			125.572	277.279		26.6123			0.48836	4.86		34.9445			168.412	167.8		26.8997			25.2477	4.54		60.1808
390.054			447.19	129.102	228.487			358.203	239.144	74.9017			353.19	498.184	111.836			137.788	11.4424	56.7893			94.2562	114.941	204.341			231.037	465.956		0.70291			0	11.96		125.692			158.959	167.74		5.5392			47.5983	1.17		126.056
201.145			387.836	43.3483	62.5054			289.425	541.657	185.944			247.214	334.995	188.383			239.978	95.8462	234.43			94.2562	74.8458	176.765			219.038	351.325		5.3783			17.3738	3.41		44.5207			261.686	172.16		0			8.8685	32.04		86.206
170.512			77.2569	88.4923	276.951			109.212	105.575	185.996			278.987	848.769	197.31			271.05	514.903	398.681			258.911	83.7254	19.8755			146.444	47.596		0			15.818	0		313.325			255.761	99.16		40.7178			14.4392	27.81		133.865
174.382			219.117	18.9441	29.0359			99.9034	0	571.638			299.716	756.767	374.38			206.902	459.103	66.0388			261.028	83.7254	105.407			434.513	73.0175		0			2.84877	1.27		256.717			301.715	80.15		0			16.2986	23.55		3.4307
609.418			276.537	195.089	253.199			146.869	85.9447	87.3636			25.7552	619.232	95.5146			54.4174	435.171	79.9039			180.232	148.832	100.198			301.154	265.414		0			0.39266	14.23		254.412			512.989	50.1		21.911			7.2412	15.39		87.2365
67.1705			230.635	47.2671	258.055			87.9427	146.993	263.198			311.265	184.361	185.277			374.097	79.2877	74.4111			60.1097	46.4326	18.7747			44.8898	130.199		5.4195			3.2858	0		109.749			467.679	45		27.15			13.1472	0		307.02
302.041			168.717	6.54289	151.358			92.0608	169.148	519.389			191.839	105.939	273.152			152.557	94.3396	361.554			180.232	15.7675	69.0073			199.276	108.658		2.79965			27.7977	0		211.053			416.963	71.98		13.2185			16.155	19.46		48.59
517.099			47.2936	18.3534	176.076			124.93	264.602	18.6811			157.233	125.618	12.533			250.856	94.5935	79.9039			119.703	15.7675	0			255.671	93.3546		0			4.6043	0		224.194			161.277	105.45		0			5.2115	0		39.87
204.41			174.857	12.1077	35.4699			119.04	123.002	720.788			88.4466	33.6285	206.938			295.299	97.6096	182.118			119.703	174.529	167.868			320.267	122.942		6.4612			7.6428	0		224.191			148.06	53.54		0			10.0956	5.26		70.74
7.09724			210.347	60.8775	397.306			128.337	98.4884	365.098			204.171	489.003	59.9385			137.131	284.289	92.4022			208.812	117.392	178.736			290.103	326.902		0			0	0		63.9519			126.159	51.12		44.4724			39.7734	7.38		387.78
287.125			172.263	176.94	164.616			135.562	147.537	338.256			331.441	266.96	345.261			382.8	179.07	121.16			60.1097	155.703	105.511			42.4416	292.052		0			0.4739	0		215.545			394.38	70.98		10.1984			0	27.14		147.16
363.549			152.91	205.257	354.019			240.35	224.82	351.287			69.4548	443.28	390.129			178.056	141.587	112.672			165.469	130.549	232.286			204.75	416.422		10.58			0	51.28		207.67			51.499	106.63		59.06			10.6326	47.79		59.47
261.489			588.202	56.8642	302.023			648.314	14.417	67.6397			228.518	340.405	399.366			242.745	55.6623	334.847			186.481	71.7563	225.918			447.911	442.498		0			0	27.63		72.13			145.52	2.19		12.74			0	44.24		25.164
225.858				46.8113	58.2341				129.21	299.418				170.956	179.255				105.156	72.774				198.264	255.935				238.714		18.94				42.93		178.51				31.18		14.95				0		0.65123
433.198				73.6263	21.0991				121.925	404.219				41.5478	81.8978				70.7851	158.202				174.529	123.989				159.444		0				5.83		193.89				217.64		62.57				0		95.635
21.971				51.5202	47.8456				3.31478	173.957				90.9396	171.969				391.225	213.728				320.032	63.0576				88.8934		12				36.19		85.85				193.1		44.53				0		256.919
209				53.5697	223.385				16.8397	193.947				80.5567	59.1856				136.229	106.626				98.8913	28.3833				204.959		0				0		64.79				13.45		7.24				2.57		261.769
123.589				175.002	173.145				139.323	52.122				614.601	353.478				107.213	209.15				121.864	170.324				546.864		17.12				0		189.74				38.89		12.48				0		95.065
328.964				51.7528	178.704				16.0509	188.561				359.965	235.721				203.902	209.15				117.392	48.7667				200.222		0				0		70.92				6.52		40.22				44.64		51.0363
371.156				117.156	122.287				306.4	406.891				399.104	105.517				29.0511	158.202				74.8458	112.775				439.049		0				24.71		183.54				79.01		15.25				0		60.3173
268.046				16.1741	54.1589				18.2283	261.992				344.537	107.302				275.022	72.4752				74.5312	92.0007				282.73		0				12.3		84.68				0		1.18				22.21		183.405
157.074				11.9336	71.5256				60.893	241.601				263.428	58.8831				241.413	22.2346				74.5312	62.3135				247.385		1.7				0		31.48				63.34		3.62				11.53		161.911
				23.003					75.5797					76.0848					58.5053					56.4452					37.0071						8.35						61.52						13.2
				19.0174					23.572					370.2					111.441					152.608					274.404						0						88.29						0
				60.5179					9.6535					425.2					5.17483					71.7563					448.565						17.99						65.71						0
				69.7244					241.486					288.447					19.422					47.6065					238.874						7.83						28.69						0
				18.379					161.169					235.896					60.3736					47.6065					215.448						0						49.82						4.88
				2.61665					19.7015					15.2119					72.8325					56.4452					94.3225						14.86						143.99						9.79
				62.1475					51.8359					309.971					98.9154					50.1309					341.83						25.42						97.57						0
				175.649					30.423					950.647					454.628					371.097					381.031						0						121.48						20.76
				23.4295					20.0377					271.671					117.386					98.5281					194.06						0						79.19						0
				30.831					26.0941					461.497					127.697					73.2776					180.216						0						140.16						5.55
				6.22453					115.807					570.319					122.505					55.4734					169.502						0						74.35						4.25
				5.047					126.372					397.308					149.103					147.379					405.721						32.79						55.57						55.51
				90.2021					148.427					138.011					190.467					152.082					151.019						11.58						83.85						0
				383.37					88.3883					454.666					93.2802					155.947					627.918						18.42						123.21						49.33
				115.695					153.598					217.365					167.291					200.47					100.377						0						300.06						3.61
				162.455					27.454					70.961					70.3337					127.124					92.42						0.27						398.33						35.12
				21.9178					88.4336					106.558					29.78					200.47					152.235						0						153.65						35.75
				39.6324					35.566					100.102					26.445					152.082					282.389						38.39						120.04						5
				68.2911					107.164					74.4241					260.238					120.259					113.642						5.29						128.56						13.81
				37.0304					191.461					81.3685					188.485					169.803					298.371						0						173.05						39.16
				253.209					59.2074					393.722					79.2853					44.6242					507.854						10.23						443.83						0
				131.715					73.361					169.084					68.1983					70.7798					258.734						0						425.83						0
				302.868					92.9603					438.403					40.74					44.6242					535.869						0						228.85						35.69
				182.719					12.4587					246.937					144.789					70.7798					277.847						0						134.21						11.87
				0					41.2545					128.684					369.711					58.0533					112.821						24.66						89.74						59.34
				0					57.4933					93.975					155					120.259					193.474						14.4						88.71						8.09
				72.7176					177.185					296.111					300.085					123.225					261.716						6.57						66.91						0
				0					117.042					311.473					213.72					123.225					132.118						44.99						149.29						22.14
				30.3498					30.9014					387.931					177.342					130.781					0						24.69						204.99						34.47
				116.247					41.6213					102.213					485.908					110.456					197.255						55.29						154.53						113.86
				0					213.666					89.7057					362.391					58.0533					62.7305						3.73						368.58						10.04
				32.7321					53.547					202.044					89.0954					127.124					30.6456						0						343.91						19.33
				325.078					84.5931					379.329					66.3204					155.947					495.131						15.99						99.23						17.11
				65.8504					18.2827					144.976					142.929					294.699					290.433						22.84						96.09						0
				112.216					37.5163					213.307					520.048					110.456					167.847						29.8						21.93						33.31
				89.2759					123.777					351.414					214.02					67.9372					22.4309						25.23						259.09						18.78
				4.14881					209.95					320.565					133.047					4.52558					81.6902						0						434.23						3.79
				14.694					28.5349					456.397					199.601					95.1714					128.887						3.26						428.13						24.25
				53.4045					96.7555					309.468					200.509					81.3866					250.96						22.9						183.95						2.94745
				119.358					213.69					196.458					75.3284					77.6908					130.904						0						191.242						0
				74.5313					166.835					15.1682					188.981					92.7389					147.747						0						43.0384						4.1564
				82.1542					122.832					111.751					218.923					118.548					101.803						0						147.167						29.5995
				554.974					258.197					714.307					30.8017					568.986					188.538						2.59						61.8896						0
				23.3682					134.417					26.1086					187.644					77.8614					85.6653						12.92						76.5262						63.997
				18.9331					45.6923					115.723					97.9349					0					42.2213						0						94.463						0
				19.2277					34.0682					126.865					86.8679					0					43.8465						14.98						116.394						21.3236
				64.218					97.0735					192.522					61.9443					62.4393					148.576						0						103.496						46.8953
				11.4925					34.4093					189.631					73.8904					18.718					47.3326						18.17						25.8247						0
				40.0649					24.1074					267.954					129.014					27.3654					165.177						16.93						63.5168						15.0324
				74.8967					52.6168					373.938					218.634					92.2806					180.957						4.16						140.335						21.4386
				3.06983					32.4655					268.895					118.049					27.3654					135.614						0						170.328						41.2635
				5.27846					6.82667					155.924					161.935					38.1637					40.6708						0						81.6954						0
				43.4548					45.3485					202.05					140.807					38.1637					23.5818						12.79						21.2497						0
				22.7246					42.9062					184.783					96.3514					9.53267					246.424						31.91						109						5.9821
				8.724					4.00287					224.782					56.0537					16.8725					282.875						0						139.269						14.8889
				38.5192					26.2349					199.808					83.2899					9.53267					263.52						0						162.373						48.2578
				86.5512					62.3426					85.3829					220.713					5.24279					168.718						6.33						134.323						2.00013
				0					69.3651					283.342					205.289					92.2806					152.398						4.22						356.094						21.9109
				84.0067					146.245					72.3009					-8.89671					69.328					33.2207						6.88						247.639						44.8276
				85.9026					87.0168					88.2512					72.0247					69.328					2.64685						23.33						274.472						10.5446
				78.3605					173.645					33.0822					174.26					225.116					74.0207						25.76						154.667						0
				19.8051					39.3307					160.272					94.3644					18.718					19.6648						0						216.773						36.671
				20.8468					212.153					336.539					144.721					4.52558					81.1493						2.42						16.3329						27.9041
				36.2157					156.907					286.394					133.059					46.0346					74.2669						32.09						60.2231						5.4727
				42.7002					130.608					205.431					351.342					207.947					196.041						29.94						15.8469						13.9519
				166.043					16.6699					94.9061					30.2206					197.331					74.2604						0						17.7357						34.8336
				74.0109					64.5572					75.9736					206.723					5.24279					179.29						2.08						22.7412						10.0093
				172.785					140.095					290.476					355.919					221.766					313.716						0						127.301						7.3607
				64.0924					32.2824					85.5531					65.2121					100.515					113.303						0						126.364						18.6174
				25.7274					134.674					442.064					285.96					83.6934					66.8195						0						96.922						0
				128.732					179.502					284.129					146.157					77.6908					180.534						0						31.2178						0
				66.525					180.863					326.124					318.132					316.334					249.288						8.58						130.451						16.6
[truncated: 4 more columns]

## Sheet: ED Fig. 7e PreMegE to others
FROM Pre Meg-E/Pre CFU-E
to LT-HSC					to ST-HSC					to MPP2/MyE					to MPP3/MPP4/CMP					to MkP					to Pre Meg-E/Pre CFU-E						to sinusoid						to arteriole						to MK						to bone
steady-state	d2_bleed	d6_infection	d4 GCSF	Aged	steady-state	d2_bleed	d6_infection	d4 GCSF	Aged	steady-state	d2_bleed	d6_infection	d4 GCSF	Aged	steady-state	d2_bleed	d6_infection	d4 GCSF	Aged	steady-state	d2_bleed	d6_infection	d4 GCSF	Aged	steady-state	d2_bleed	d6_infection	d4 GCSF	Aged		steady-state	d2_bleed	d6_infection	d4 GCSF	Aged		steady-state	d2_bleed	d6_infection	d4 GCSF	Aged		steady-state	d2_bleed	d6_infection	d4 GCSF	Aged		steady-state
506.012	93.6858	108.358	79.3391	164.987	169.393	152.334	91.8025	964.364	81.0478	755.496	268.846	29.0419	136.223	475.695	206.338	112.829	43.2246	130.16	282.009	296.2	53.0226	265.332	266.96	455.107	258.158	135.223	13.3085	362.834	353.551		0	13.6965	4.16626	0.47374	5.28		74.87	44.6194	104.601	71.0223	26.23		124.68	33.121	70.4782	8.9283	62.1		64.56
374.591	154.096	125.033	318.352	382.397	379.406	160.071	95.8387	431.661	58.4368	757.629	282.637	42.303	398.64	273.7	263.88	169.228	37.0033	218.91	71.3373	141.009	71.0078	251.948	233.57	313.243	11.4375	135.223	13.3085	178.699	353.551		0	12.9545	9.831	0	14.94		104.11	132.099	400.909	363.855	74.46		84.94	2.50568	24.0826	18.934	23.54		34.28
394.027	120.713	48.5871	336.069	30.6491	398.938	233.143	44.0804	572.091	120.08	777.298	244.188	50.2244	240.587	57.1546	280.219	150.506	57.0742	310.38	94.2129	154.585	153.958	197.282	135.99	178.128	11.4375	122.236	88.1069	178.699	162.597		0	23.0216	20.0273	4.32607	0.08		101.54	468.067	255.512	291.15	145.69		101.11	22.9236	89.5278	98.992	22.41		48.08
109.862	217.615	199.184	140.441	65.6763	93.0082	194.85	74.1593	378.77	93.9391	340.239	364.505	97.1772	323.413	296.392	110.47	264.723	137.871	192.7	354.264	11.2399	92.3318	266.178	72.6	125.486	107.06	122.236	16.2558	283.675	266.707		0	6.2927	11.4206	0	33.23		202.29	220.529	66.8209	185.442	236.81		12.85	45.4932	0	0	0.4		121.87
48.5078	87.6803	190.192	1270.66	32.5371	61.1602	153.949	101.907	297.838	155.277	409.2	326.331	71.9663	527.549	30.964	220.642	147.521	117.904	160.43	73.2045	33.9831	46.4446	244.699	84.59	93.615	84.4479	155.615	21.0326	1173.26	192.536		0	56.1027	0.48032	1.95731	2.2		287.62	115.245	102.699	209.504	45.52		37.94	27.29	45.3785	0	23.26		7.74
272.785	21.1386	224.777	119.021	363.01	134.752	143.389	55.5444	1335.92	62.9344	490.389	191.472	117.651	425.346	168.615	202.464	197.31	132.284	179.55	238.914	195.473	69.6106	290.376	177.83	262.835	185.786	3.10175	16.2558	362.834	508.148		0	0	1.86249	0	0		125.36	252.628	251.573	19.4459	126.89		104.04	37.0505	116.021	10.0455	10.12		102.56
310.767	19.8182	137.519	260.014	132.011	323.584	155.817	146.447	454.631	249.938	660.775	201.988	30.3024	844.771	440.265	440.488	209.537	96.1783	554.263	501.418	291.844	57.055	117.854	142.444	334.041	144.102	3.10175	80.6033	90.4877	266.707		14.14	3.52825	33.015	8.9283	25.06		97.73	121.375	299.409	149.805	59.03		55.56	5.4775	290.039	0	33.76		0
186.212	179.362	138.521	328.389	7.31791	205.359	87.9651	91.02	465.806	178.589	510.576	73.1258	71.2913	914.782	114.596	354.492	227.46	134.786	578.361	60.6619	173.628	89.5455	125.199	124.855	270.844	135.91	19.5698	153.489	90.4877	162.597		5.96	17.9974	3.88402	18.934	6.79		206.25	18.8359	131.998	81.0621	27.03		19.86	21.5784	379.497	2.5234	8.6		124.54
55.3571	194.919	154.106	687.751	77.1183	56.2369	116.511	224.712	711.445	26.3767	423.793	84.8889	1.26508	967.897	154.284	204.909	252.181	186.727	464.709	59.2414	47.4772	115.634	153.463	358.619	8.87292	84.4479	19.5698	154.412	696.601	130.076		0	21.0143	13.512	98.992	19.31		298.41	103.342	22.8378	267.204	16.42		41.23	14.1231	389.413	11.6009	42.24		42.24
168.432	237.299	83.0473	301.759	139.097	129.15	131.286	181.475	273.862	116.466	103.33	5.33195	211.829	834.946	238.477	67.8761	64.461	101.414	555.219	88.1254	164.331	143.794	374.244	206.728	118.652	294.348	183.26	52.4715	187.34	121.195		0	6.5368	9.1111	0	0		30.74	109.149	159.245	105.267	18.41		76.36	11.0389	324.634	7.9883	34.93		161.89
105.314	246.454	22.8394	378.882	40.9972	121.058	73.3339	64.0495	268.651	39.9743	300.536	159.211	125.918	645.955	272.459	169.726	145.954	99.7178	662.721	107.493	5.73886	43.2667	385.14	153.385	94.1806	116.742	61.8359	111.86	827.14	121.195		21.87	33.5196	13.7754	0	24.95		274.82	193.381	319.049	160.753	98.34		20.6	1.73843	280.139	17.6443	27.07		45.64
108.164	283.281	129.815	284.43	75.5101	52.2711	133.144	150.253	397.922	59.2354	308.141	190.736	88.4346	250.101	84.01	375.223	129.985	46.4592	19.2085	184.764	210.357	98.4806	251.171	204.75	103.521	117.961	61.8359	62.3264	184.04	80.6672		0	19.7628	10.1657	26.497	7.22		167.13	201.914	160.167	106.482	85.64		46.57	29.5041	77.0878	21.9635	94.73		54.29
126.309	332.974	216.701	235.992	142.865	88.984	182.843	256.448	220.458	141.941	268.424	200.102	197.955	233.231	662.339	286.966	305.459	48.6981	294.54	133.487	176.837	399.367	225.762	125.572	254.472	93.8103	242.25	115.31	573.986	320.845		28.65	5.4997	27.8749	30.5703	1.2		221.08	219.979	248.839	205.907	48		13.02	30.8193	239.776	21.7611	73.61		14.69
173.488	140.779	247.464	237.55	43.0285	75.3135	245.007	161.207	335.942	8.32633	239.064	138.522	36.4314	344.302	52.0455	282.507	175.761	115.97	183.526	359.091	255.156	254.421	68.9708	255.671	88.8934	93.8103	21.1349	126.347	184.04	240.17		0	20.7296	0	0	28.4		186.37	287.502	95.258	43.8499	280.35		27.7	40.3313	353.907	12.1401	172.69		41.47
269.407	145.283	94.0123	178.97	59.1356	163.381	260.394	183.616	85.8301	108.954	47.7322	133.33	173.34	282.817	185.013	129.799	170.3	61.7966	339.955	268.297	131.398	274.857	314.301	42.4416	195.571	115.689	21.1349	52.4715	90.6466	240.17		0	9.544	4.61007	0	15.36		282.04	434.589	53.9347	433.347	150.52		38.2	11.926	11.585	1.9573	0		0
58.5963	197.255	127.267	78.84	13.2581	227.982	111.778	190.74	162.162	319.409	130.52	23.349	284.501	286.215	937.452	13.2529	144.351	224.148	315.517	302.065	19.8245	156.72	496.896	90.3233	61.6571	217.924	91.0357	115.661	90.6466	320.845		0	61.8024	17.9554	0.25	0.33		83.32	91.6098	227.407	352.371	13.57		22.2	21.1208	7.3239	0	41.45		68.82
165.473	297.022	46.7245		135.918	91.8872	262.621	30.508		77.6815	96.3629	144.327	100.625		362.254	49.9797	264.849	52.2236		307.957	15.9639	57.1997	241.143		238.714	217.924	44.3054	70.5653		365.871		0	4.83419	3.92958		0.86		65.1	25.9414	152.616		194.97		21.12	29.5273	23.0615		104.75		44.81
301.328	330.56	332.69		60.0044	95.8353	308.661	252.869		137.304	119.018	197.058	63.3021		172.673	97.067	304.265	57.1283		257.119	96.3449	90.5919	45.0776		64.8187	115.689	44.3054	126.347		80.6672		0	22.0921	35.9303		12.17		326.66	47.7365	84.9802		168.62		44.29	20.2356	26.5007		191.47		47.64
312.468	128.151	98.5445		11.6082	119.445	200.087	251.207		50.6527	0	110.362	65.4162		116.722	88.5512	96.949	23.6601		47.2002	152.732	190.023	107.562		37.0071	173.316	91.0357	154.412		57.6751		0	5.0627	0		17.4		135.24	38.9123	214.725		107.28		37.4	0	35.7384		9.18		52.01
45.9845	127.384	65.2531		65.4393	204.097	451.648	147.173		242.599	356.352	354.48	68.0319		822.74	178.939	78.1351	286.783		458.54	40.5944	97.2427	300.21		47.596	55.8429	147.448	169.28		669.387		0	8.0686	29.0856		0.12		327.7	128.246	88.2873		154.8		30.69	0	26.6754		30.98		0
120.334	202.958	77.2449		107.62	232.512	602.253	49.3948		46.1543	359.632	495.908	63.4264		160.46	251.632	207.811	182.81		208.462	67.9095	114.942	119.966		178.032	0	156.772	37.7038		200.52		18.06	6.8375	9.5575		12.77		276.75	144.526	37.6299		65.11		12.15	10.8963	5.3994		21.22		85.85
113.019	37.01	124.444		33.4093	238.706	362.614	25.792		61.401	363.516	441.294	107.626		138.106	244.805	26.5031	179.816		108.831	60.8256	67.6456	167.057		53.8136	0	113.558	37.7038		57.6751		0	8.8439	0		0		273.71	234.784	85.6416		99.7		9.65	8.4441	32.9483		0		60.26
38.0497	147.25	176.203		53.2817	266.606	278.351	167.341		77.4398	397.848	338.545	106.15		166.769	172.124	83.8916	54.4162		179.234	9.18216	168.804	51.2202		159.444	55.8429	62.4776	80.6033		273.348		0	16.3803	38.0848		1.32		264.12	216.271	147.08		57.8		31.8	7.5519	59.6399		14.91		6.04
390.473	162.757	233.65		52.6201	48.3965	208.949	242.171		142.665	382.597	351.889	37.2156		396.724	125.12	140.572	65.6186		165.081	68.7286	98.1907	150.945		169.502	234.691	62.4776	23.2844		313.842		0	12.4938	12.3921		2.89		96.38	310.346	220.756		95.09		19.73	9.501	32.6068		139.82		270.58
392.647	229.425	274.646		32.8297	176.06	34.581	309.589		105.143	605.859	386.94	125.877		390.202	108.379	95.65	145.337		180.103	208.624	71.6444	275.681		0	234.691	182.636	27.2818		123.293		0	5.9297	3.80867		13.52		23.53	281.374	335.117		109.07		36.06	13.3691	19.0101		11.74		97.18
497.408	195.512	282.144		59.1679	108.047	363.484	298.303		65.779	836.538	598.126	131.145		320.374	167.261	117.376	118.956		58.9557	195.266	147.094	293.611		120.469	281.44	69.1699	27.2818		123.293		19.73	0	0		14.04		40.05	104.216	60.8866		184.67		4.84	15.4668	2.46098		20.79		183.99
170.143	261.297	80.9215		190.993	292.327	337.171	278.737		341.734	135.151	627.31	172.587		376.506	303.94	52.2229	102.983		720.476	118.738	216.342	483.277		201.846	66.4281	69.1699	155.838		138.204		6.67	13.6965	0		0		228.1	246.233	6.8942		42.05		12.64	0	3.41275		8.28		44.67
203.538	307.617	281.286		115.469	166.998	297.751	304.635		137.145	157.1	163.211	22.9869		264.016	222.643	178.639	6.47351		189.568	93.4976	239.856	159.791		103.314	157.446	159.03	54.8898		164.326		14.64	12.9545	16.1478		6.65		250.82	217.751	63.9945		330.33		12.24	16.8441	22.8601		6.95		72.69
244.464	240.074	260.748		91.4534	67.322	180.299	269.803		96.1264	123.674	184.559	24.9037		287.115	213.341	214.637	48.5429		75.8464	44.6695	247.505	175.574		258.734	68.0858	193.669	23.2844		330.12		4.31	23.0216	6.4375		0.27		201.51	325.691	51.361		130.06		66.66	4.54783	0.97976		20.23		214.86
476.015	312.332	229.07		74.8476	159.823	125.624	339.067		267.489	143.929	350.902	78.7534		263.634	133.253	361.496	59.1223		640.483	50.3006	98.3632	237.172		167.847	58.4988	280.506	68.1332		138.204		31.51	6.2927	2.07645		0		220.42	254.94	170.806		17.46		19.24	34.1519	44.6444		0		10
101.636	280.514	307.711		125.995	46.8068	169.347	298.448		50.5663	341.416	149.122	149.445		298.616	57.2968	265.22	85.7319		145.926	11.207	168.868	84.2564		297.952	14.1483	159.03	125.829		188.921		26.67	56.1027	6.3415		0		110.82	76.8145	320.753		159.08		109.4	11.8031	39.2989		20.97		100.29
79.9641	166.856	66.2951		7.12665	59.2219	116.461	282.892		153.912	343.322	157.334	277.892		84.1956	39.0464	36.7242	72.7988		313.691	0	128.999	644.071		62.7305	14.1483	210.492	155.838		408.584		26.89	0	14.4114		0		255.79	111.449	21.2603		95.71		8.01	4.82172	21.8179		0		240.92
152.92	483.916	10.2985		242.369	52.7628	489.698	228.763		162.122	131.562	911.367	206.065		610.723	216.253	671.231	113.615		129.133	132.979	578.442	452.472		291.95	2.1242	402.62	101.819		13.3392		25.38	3.52825	19.51		0		283.82	153.707	237.68		195.7		67.64	65.1641	30.49		26.55		362.8
28.3875	204.775	89.863		247.315	86.5214	194.318	211.751		149.947	82.4878	484.294	271.072		612.902	270.825	20.9496	180.127		118.52	138.827	95.9033	518.692		287.604	90.099	120.141	48.6214		13.3392		19.95	17.9974	16.18		3.72		172.96	62.7777	140.8		49.45		17.08	18.4673	27.52		8.28		1.07
399.914	25.4722	102.9		0	208.912	147.98	173.93		69.4878	539.791	588.153	224.063		230.437	113.085	189.183	132.608		87.4592	275.187	71.4045	555.411		30.6456	132.133	71.0072	48.6214		59.5083		5.64	21.0143	0.27		13.71		102.86	67.8351	164.11		321.9		55.04	8.1589	20.97		5.04		53.78
279.076	200.603	61.6692		62.2818	179.619	136.449	773.252		2.97218	429.735	534.871	315.911		162.21	134.01	319.402	432.768		136.098	150.177	378.143	35.3013		38.7491	132.133	26.7042	194.605		59.5083		11.57	6.5368	0		1.96		57.73	41.1142	448.322		155.42		52.08	38.837	27.18		11.26		114.51
108.607	244.589	747.102		90.4866	102.963	178.264	348.899		181.024	9.03631	528.836	165.854		215.471	268.14	361.274	250.478		127.583	73.0031	402.03	137.372		100.377	90.099	29.4169	203.715		164.326		27.36	33.5196	7.66		0		234.05	25.7964	452.668		51.07		74.99	14.4297	89.29		122.56		51.02
279.608	256.596	843.311		39.5022	36.6364	178.537	616.689		48.068	182.532	564.492	248.633		70.9157	138.413	358.667	360.923		111.501	114.58	377.43	146.374		101.803	68.0858	29.4169	164.266		0		22.28	19.7628	10.98		0		90.59	12.187	311.367		72.06		36.84	35.444	46.09		9.39		46.06
382.741	198.349	647.228		38.9402	63.0296	280.608	435.042		47.5952	200.001	434.662	64.5944		63.43	78.9525	35.7674	162.559		104.502	69.0073	250.734	54.413		109.105	162.123	64.1471	83.4064		0		0	5.4997	27.94		18.18		203.91	95.1279	123.092		61.6		31.03	41.0182	55.94		27.78		93.1
123.249	206.495	479.631		136.075	100.72	215.246	325.892		218.645	6.73478	399.376	187.591		171.344	201.714	231.906	58.7181		353.814	0	437.74	148.331		206.144	49.5495	111.294	52.1852		194.901		8.54	20.7296	33.87		29		248.1	152.611	198.23		4.23		0	2.50567	104.14		0		15.11
51.9077	186.096	452.103		57.3739	419.709	139.133	332.137		68.8746	80.9474	506.009	249.326		82.7046	451.053	318.554	107.25		156.553	239.326	400.135	87.272		110.844	122.677	26.7042	52.1852		74.4408		2.47	9.544	24.23		1.95		377.17	79.1141	340.437		69.86		67.25	15.4668	6.39		0		142.91
187.379	378.021	366.008		103.755	686.91	156.192	128.475		101.291	407.716	157.109	243.405		154.064	476.398	107.546	289.325		45.1789	178.736	102.012	302.872		74.2604	234.731	337.586	244.907		350.313		2.85	61.8024	0.27		6.06		243.48	223.084	321.735		170.98		54.7	5.3062	73.52		20.3		0
114.528	349.512	139.83		69.8807	484.922	175.316	145.173		195.823	198.845	133.502	279.028		164.2	398.192	113.382	517.803		56.513	192.291	397.068	366.534		130.904	122.677	221.68	270.875		373.416		4.09	4.83419	0		2.03		63.61	45.9326	172.277		178.49		32.93	20.3203	74.87		13.89		31.2939
10.7144	201.9	237.738		80.5734	206.749	169.022	320.889		158.959	40.836	135.931	60.8559		370.348	130.734	212.344	378.506		215.33	18.7747	658.213	96.705		22.4309	107.599	262.883	26.7932		259.124		4.9	22.0921	0		34.13		187.88	54.4196	135.962		74.65		21.92	12.3741	181.79		38.01		20.5794
207.66	197.89	611.71		37.7014	70.1611	266.257	100.969		42.1821	67.6779	439.308	80.9332		183.749	221.435	195.331	283.497		175.853	19.8755	122.223	175.606		23.5818	35.3216	103.427	230.309		76.1722		7.03	5.0627	14.12		0		351.21	220.417	89.1746		174.15		37.99	15.4839	244.91		2.51		147.37
181.295	226.374	589.707		65.8878	49.6309	226.45	428.111		56.3435	42.1855	304.793	176.174		262.071	192.013	178.759	41.6391		75.1285	48.175	229.23	180.777		82.4635	35.3216	119.182	53.224		94.5266		0	8.0686	0		0		20.66	179.977	26.1584		174.18		45.57	15.0578	244.51		0		91.39
431.089	239.402	106.855		207.401	206.186	304.61	680.727		68.197	120.849	363.856	459.044		97.9854	100.089	90.8881	458.159		147.721	46.7196	280.466	326.279		146.862	58.4988	64.1471	238.359		166.328		0	6.8375	12.27		3.13		84.92	235.068	45.2423		115.27		19.87	13.4724	37.84		21.04		100.24
117.66	469.402	539.481		86.9242	88.9327	410.438	356.038		127.043	236.557	1010.86	111.213		72.877	276.205	496.359	49.0296		35.8412	58.8258	1244.97	171.681		31.1313	2.99489	84.729	69.2926		37.9264		10.48	8.8439	14.62		25.14		253.71	207.044	380.65		85.67		15.46	24.2767	68.41		5.67		90.93
279.888	478.377	379.859		91.442	51.86	414.685	141.536		92.6269	363.908	999.181	281.788		102.162	47.8504	411.824	169.504		76.9504	191.543	1195.39	216.463		2.64685	35.2883	84.729	215.449		37.9264		0	16.3803	10.53		30.36		216.49	215.18	435.908		91.25		55.26	29.9695	108.32		14.56		3.53
149.097	650.768	378.492		41.314	47.969	584.341	273.021		107.068	136.077	1129.12	112.348		32.4811	204.909	375.859	114.965		99.1972	142.171	1243.12	292.855		74.0207	2.1242	199.568	263.241		74.4408		0	12.4938	11.73		0		370.17	312.407	429.535		15.16		23.88	68.6789	83.33		8.48		39.41
166.917	991.06	383.815		358.235	222.207	986.1	138.025		74.643	173.617	1378.37	391.715		525.785	289.655	522.63	625.474		172.019	60.3125	1278.13	68.8908		191.191	66.4281	110.671	303.161		32.1143		7.82	5.9297	0		2.07		103.41	313.08	42.4582		51.25		97.08	0	101.75		45.81		24.69
49.6258	887.739	112.877		93.3417	397.136	892.721	789.382		176.305	216.195	1294.61	416.024		125.451	128.02	461.744	501.831		303.428	90.4852	1167.65	296.227		147.747	255.538	110.671	164.266		350.313		9.59	0	7.22		2.97		67.47	93.855	54.9517		49.19		38.8	0	22.63		15.71		156.05
162.091	110.031	448.248		121.824	548.012	161.107	155.802		35.7309	71.133	411.164	77.508		265.527	581.905	92.3376	825.061		177.761	198.027	234.578	286.089		75.2154	142.795	103.427	215.958		76.1722		13.22	20.6158	13.03		28.43		174.18	243.637	86.836		77.29		43.69	11.4422	33.88		17.88		205.92
135.157	395.848	141.53		416.692	180.459	51.506	793.785		172.766	178.313	217.504	185.718		586.586	262.923	237.392	296.661		210.758	13.6895	190.654	164.626		188.538	89.8483	257.538	207.817		152.951		0	5.5242	9.54		0		49.35	211.309	57.4456		120.6		0	8.1496	15.52		11.46		116.59
125.27	105.624	620.657		25.8207	90.7795	182.799	436.798		88.6563	241.054	518.021	126.486		119.686	268.444	140.102	83.2653		146.354	58.4177	40.136	115.203		48.102	2.99489	71.0072	53.224		23.5453		0	6.0578	5.71		7.63		74.33	357.433	39.1592		48.92		30.62	9.8756	5.99		313.84		146.82
298.86	133.332	226.141		14.9688	87.3064	146.884	977.718		57.6043	368.43	388.287	134.416		139.052	53.9885	20.0708	604.702		113.975	204.341	240.12	94.5264		19.6648	35.2883	192.069	194.605		23.5453		0	19.0686	0		0		152.27	305.216	492.473		68.95		10	13.9461	32.45		28.16		81.15
153.145	333.591	261.729		358.253	150.131	258.031	293.227		107.896	675.222	559.197	71.297		514.09	103.815	436.631	353.017		186.475	72.157	436.53	69.0104		194.653	55.0058	74.699	26.7932		32.1143		36.76	0.0358801	8.6725		0		210.6	303.356	244.214		72.33		5.99	16.5862	74.64		25.43		171.15
635.403	452.616				289.994	307.645				116.779	381.62				116.582	554.946				62.3135	427.644				286.037	338.142					0	6.8984					278.92	352.255			13.05		17.58	43.6137					51.17
535.153	147.558				141.388	53.8785				230.911	104.806				181.356	293.494				200.121	184.124				250.021	62.0758					0	65.339					21.74	433.891			0		17.87	17.348					193.02
191.867	605.222				108.393	187.579				591.142	164.576				142.667	444.635				28.3833	471.334				89.2132	203.7					30.12	0					33.78	427.583			44.46		24.99	12.3653					149.79
218.44	248.093				51.0087	64.8852				618.508	197.085				275.534	159.934				92.0007	173.281				172.729	223.919					2.59	12.4249					54.48	311.423			87.02		35.01	5.8189					63.08
229.757	110.097				385.23	33.2363				583.587	205.312				604.423	221.792				133.865	305.981				260.013	111.018					5.79	18.484					93.16	207.99			102.09		45.5	19.1397					62.88
342.441	63.4261				391.712	191.272				89.4746	347.194				128.386	345.035				262.874	299.722				149.444	135.91					38.39	4.49794					233.51	297.217			9.51		8.95	39.2998					31.74
118.468	65.3729				104.396	112.221				668.606	218.891				59.4196	206.379				33.2988	259.976				43.7037	111.018					0	33.5948					44.55	55.6994			153.74		38.76	16.311					79.99
80.361	269.657				217.564	364.224				238.268	374.339				292.647	370.291				187.836	4.4194				72.8416	247.748					0	12.8986					99.7	121.555			94.04		0.88	36.0591					125.28
76.915	322.643				392.55	607.662				302.922	222.932				122.847	602.072				60.1808	103.052				184.611	304.674					13.51	18.4528					155.22	141.876			138.64		16.83	42.6171					240.64
102.663	146.165				410.729	154.18				254.31	46.0795				65.5655	93.8221				87.2365	72.7169				184.611	223.919					0	20.1092					240.15	10.7576			29.1		6.66	8.3133					197.46
104.968	332.188				135.189	305.481				191.63	366.772				288.183	205.955				195.745	255.077				71.3919	266.128					0	20.3235					134.44	79.2009			182.07		41.29	2.87241					327.02
182.206	208.111				179.038	72.8169				177.746	174.458				362.384	357.259				268.101	120.26				71.3919	62.0758					9.52	13.14					225.96	104.737			163.19		0	15.9616					165.49
191.811	316.98				276.009	106.298				125.282	304.023				187.443	219.11				184.652	19.909				72.67	178.435					7.81	11.3					0	42.1478			119.46		17.29	6.93					215.02
156.319	655.003				196.862	259.794				199.279	199.885				261.41	347.968				218.654	387.776				72.67	163.756					17.34	23.83					85.11	75.2638			53.85		18.66	20.9367					190.13
323.192	809.497				76.0288	208.175				460.553	47.4834				264.821	386.018				164.791	519.033				154.101	163.756					0	9.8					43.23	407.968			98.76		10.19	13.431					67.27
160.165	177.312				142.836	126.848				625.424	134.421				102.18	205.471				3.4307	147.346				43.7037	178.435					24.92	30.32					131.7	34.2494			49.13		36.88	0					70.88
552.335					44.378					439.135					411.49					366.921					285.135						4.78						316.07						43.53						81.83
320.224					56.7819					438.19					383.122					63.0576					172.729						2.94						280.47						26.12						49.95
225.918					31.6442					205.08					233.929					170.973					62.7944						0						77.02						82.87						116.9
194.594					156.031					284.925					272.741					112.775					121.379						0.71						141.42						23.51						132.13
81.8407					200.028					353.235					262.213					136.123					202.901						17.26						161.47						21.25						60.18
172.674					135.355					400.403					397.026					205.294					121.379						16.44						103.64						50.61						66.6
156.705					70.5703					92.2192					194.973					103.1					114.008						0						211.06						8.52						49.58
162.559					40.0671					212.419					246.369					48.7667					114.008						1.1						145.43						12.78						11.98
234.625					85.9446					162.13					199.25					170.324					62.7944						5.82						47.46						20.23						82.36
																																																	69.85
																																																	0.163234
[truncated: 4 more columns]

## Sheet: ED Fig.7f
MPP2 cluster			LT-HSC cluster			ST-HSC cluster
control	infection		young	aged		young	aged
0	1.1		0	3.3		0	3.8
0	1.8		0	1.8		0	1.2
0	3.5		0	2		0	0
			0	1.1		0	1.1
			0	9.5		0	4.1
			0	2.5		0	1.25
			0	3.2		0.6	3.2

[truncated: 2 more sheets: ED Fig.7j, ED Fig. 7k]
