# Supplementary material for: Resilient anatomy and local plasticity of naive and stress haematopoiesis
Source: Nature. 2024 Mar 20;627(8005):839–46. doi: 10.1038/s41586-024-07186-6 (PMC10972750; doi:10.1038/s41586-024-07186-6)
Supplement: Supplementary file 28 — Source Data Extended Data Fig. 8 [file 41586_2024_7186_MOESM28_ESM.xlsx]

## Sheet: ED Fig. 8a
CFU-E cell numbers per Ery site					Early erythroblast cell numbers per Ery site					Cell numbers per Ery production site
d0	d2	d8	d20		d0	d2	d8	d20		Late erythroblast				Reticulocyte				RBC
5	16	5	12		39	48	32	43		d0	d2	d8	d20	d0	d2	d8	d20	d0	d2	d8	d20
11	22	3	28		32	64	19	63		344	356	124	262	152	56	198	237	224	13	94	210
16	15	5	6		27	65	47	35		226	407	260	261	296	82	271	266	115	7	121	229
14	37	8	7		43	91	43	48		114	255	315	254	329	68	412	363	461	13	131	304
16	12	5	15		23	83	31	49		202	467	330	169	318	96	282	264	361	14	64	215
6	28	8	10							276	519	190	143	263	98	131	237	376	40	39	146
7	12	7	7
9	8	3	14
22	3	14	6
17	10	9	7
7	4	4	4
6	18	11	5
10	23	4	3
4	6	20	7
6	11	4	27
10	30	9	5
8	4	10	10
11	18	4	7
3	6	17	4
8	3	16	9
6	16	3	5
14	20	6	5
4	3	15	8
5	13	8	12
9	24	41	7
9	14	3	10
14	30	3	15
7	12	9	3
6	17	21	3
10	25	19	16
3	38	8	8
5	4	10	3
9	3	13	30
10	3	13	12
4	5	5	5
4	4	6	26
5	6	14	6
11	17	4	19
4	18	4	16
6	11	4	14
5	17	14
7	3	3
3	10	15
14	8	8
5	21	14
12	4	10
12	31	13
7	22	7
17	20	27
4	12	24
3	18	9
4	5	3
4	6	18
9	43	7
17	36	14
6	9	9
8	23	8
3	17	6
19	9
8	60
6	7
4	9
17	32
3	26
3	14
	8
	13
	13
	6
	3
	22
	9
	8
	28
	3
	4
	6
	12
	9
	12
	8
	3
	7
	20
	10
	5
	19
	50
	18
	20
	6
	6
	4
	3
	13
	12
	14
	6
	15

## Sheet: ED Fig. 8b
Cell numbers per B lymphocyte production site
Pre-pro B				Pro B				Pre B
d0	d2	d8	d20	d0	d2	d8	d20	d0	d2	d8	d20
1	2	8	4	4	2	1	5	20	8	5	59
3	2	10	3	2	1	3	3	19	11	13	43
2	3	8	4	2	1	3	5	16	17	13	42
1	3	5	3	0	2	3	1	11	8	8	35
4	5	6	5	10	3	0	2	25	12	4	11
1	6	5	1	3	1	1	4	33	10	1	13
4	4	5	2	2	0	0	1	23	12	3	17
2	2	7	1	1	1	1	3	7	6	12	21
2	2	4	2	4	0	1	2	6	6	4	6
3	3	8	2	3	0	1	10	19	7	5	45

## Sheet: ED Fig. 8c
cell numbers per Ery production site
CFU-E			Early erythroblast			Late erythroblast			Reticulocytes			RBC
d0	d6	d20	d0	d6	d20	d0	d6	d20	d0	d6	d20	d0	d6	d20
5	6	5	39	40	43	344	66	223	152	42	310	224	1	166
11	9	6	32	52	95	226	90	378	296	46	405	115	0	244
16	8	21	27	33	25	114	46	382	329	25	381	461	0	172
14	4	3	43	51	57	202	91	457	318	50	333	361	3	125
16	18	4	23	53	68	276	71	423	263	95	354	376	3	183
6	4	7
7	3	5
9	20	5
22	3	10
17	7	8
7	12	5
6	5	7
10	4	6
4	5	6
6	7	7
10	3	20
8	5	13
11	6	3
3	6	5
8	4	5
6	6	7
14	16	8
4	19	5
5	10	6
9	5	24
9	3	7
14	9	7
7	4	3
6	4	8
10	7	5
3	3	5
5	5	5
9	3	3
10	6	5
4	6	7
4	5	19
5	3	3
11	4	10
4	7	6
6	13	7
5	6	5
7	3	8
3	6	10
14	3	24
5	6	9
12		11
12		45
7		9
17		9
4		7
3		28
4		4
4		11
9		5
17		10
6		6
8		6
3		4
19		4
8		5
6
4
17
3
3

## Sheet: ED Fig. 8d
Cell numbers per Lym production site
Pre-pro B			Pro B			Pre B
d0	d6	d20	d0	d6	d20	d0	d6	d20
1	2	1	4	0	0	20	2	6
3	2	3	2	0	3	19	1	8
2	3	8	2	1	3	16	5	19
1	1	1	0	0	2	11	3	10
4	1	0	10	0	2	25	4	13
1	1	5	3	1	1	33	2	13
4	3	4	2	0	2	23	1	15
2	0	5	1	0	2	7	0	20
2	1	6	4	0	2	6	0	22
3	4	2	3	1	2	19	2	4
3	0	2	4	0	1	5	0	9
2	1	3	4	0	1	15	1	15

## Sheet: ED Fig.8e
Cell numbers per DC/mo production site
DC			Ly6Clo mo
d0	d6	d20	d0	d6	d20
9	28	11	22	6	7
3	25	8	13	6	14
8	29	10	15	6	7
2	10	7	23	13	21
9	38	6	26	8	19
4	38	14	15	8	17
8	24	5	29	6	11
6	37	5	12	6	10
4	23	6	11	8	9
5	29	5	8	7	7
5	14	5	37	5	9
4	29	9	10	14	9
3	8	7	28	9	10
18	22	10	8	8	20
7	26	6	27	3	15
9	26	8	13	4	22
10	19	12	6	4	19
14	25	9	19	10	17
5	30	8	21	9	14
15	15	7	33	10	15
9	16	8	18	4	12
9	23	13	20	4	6
11	14	27	20	8	22
18	24	15	9	9	7
13	36	11	13	5	4
4	21	10	11	6	19
7	13	4	18	5	13
5	17	5	1	6	11
6	20	6	12	4	9
11	11	9	10	6	6
3	14	8	19	6	11
8	18	8	13	5	8
4	13	5	21	4	6
4	14	10	8	6	12
4	10	11	8	5	6
6	13	5	21	4	16
0	22	7	9	8	14
12	7		8	8	13
2	13		13	5	17
9	23		17	8	9
4	20		16	7	11
5			15	5	19
3			13	6	19
7			15	5
3			12	8
8			17	4
4			14	8
7			12	8
3			9

## Sheet: ED Fig.8f
Cell numbers per Granu production site
GP			PN
d0	d6	d20	d0	d6	d20
1	3	1	5	9	3
1	2	1	12	7	10
1	1	2	8	8	13
3	1	1	8	4	8
1	2	3	10	10	15
1	1	1	4	11	5
1	2	1	10	13	5
1	2	2	13	19	11
1	2	1	5	13	9
1	3	4	9	24	8
1	1	3	5	15	14
1	1	2	13	7	23
3	3	2	19	18	6
2	2	2	3	4	13
1	2	1	7	2	8
1	2	1	4	15	9
1	1	1	6	6	3
1	1		22	7	4
1	1	2	8	12	5
	2	1	11	10	21
1	5	1	12	25	9
1	2	1	4	7	10
3	1	1	13	9	8
1	1	2	8	5	7
1	3	3	5	3	4
1	1	1	10	10	12
1	1	1	14	8	7
1	1	1	14	9	4
1	1	2	17	7	9
3	1	1	11	9	20
1	1	1	11	5	2
1	1	2	10	13	8
1	2	1	5	3	11
1	1	1	11	3	12
1	1	1	4	19	4
1	1		9	16	10
1	2	1	6	8	14
1	1	1	3	4	4
1	2	2	3	16	4
	1	1	19	8	3
1	1	1	4	10	3
1	1	1	7	10	10
1	2	1	11	4	8
1		1	14	8	15
1	1	1	11	14	8
1	1	1	9	12	13
1	3	3	9	6	14
2	3	2	12	11	6
1	2	1	10	15	16
1	2	1	12	10	4
2	2	1	19	19
1	1	1	18	5
1	5		12	13
1	2		14	11
1	4		18	15
1	5		7	4
1	2		6	12
1	1		11	13
1	2		9	15
1	5		11	20
1	1		8	11
	1		8	8
1	1		7	10
1	6		15	23
2	2		4	18
2	2		11	12
3	1		14	34
1	1		13	9
2	1		6	3
1			6	5
1	1		13	3
2	1		14	4
1	2		11	8
2	1		13	7
2	2		7	10
2	1		20	5
1	1		8	13
1	1		35	8
1	1		6	11
1	1		14	4
1	2		14	8
	1		6	9
1	1		3	6
3	1		5	14
1	1		13	10
2	4		6	8
1	1		14	5
2	2		5	8
1	4		9
2	1		6
1			10
1			14
3			5
1			10
1			12
4			6
1
1
1
1

## Sheet: ED Fig.8g
CFU-E cell numbers per Ery site				Early erythroblast cell numbers per Ery site					Cell numbers per Ery production site
d0	GCSF d4	GCSF d30		d0	GCSF d4	GCSF d30			Late erythroblast			Reticulocyte			RBC
5	4	5		39	11	85			d0	GCSF d4	GCSF d30	d0	GCSF d4	GCSF d30	d0	GCSF d4	d30
11	3	14		53	5	104			344	2	168	152	3	225	224	5	386
16	4	8		56	9	94			226	0	257	296	1	238	115	1	229
14	3	11		50	10	68			114	0	219	329	1	300	461	3	109
16	3	7		27	13	57			202	0	163	318	1	170	361	2	402
6	4	22		43	8	92			276	0	251	263	3	255	376	12	255
									263	2	146	359	6	118	282	5	151

## Sheet: ED Fig.8h
Cell numbers per B lymphocyte production site
Pre-pro B			Pro B			Pre B
d0	GCSF d4	GCSF d30	d0	GCSF d4	GCSF d30	d0	GCSF d4	d30
3	0	4	4	0	6	19	5	15
3	1	2	0	0	1	25	1	9
1	0	3	10	0	0	33	2	12
2	1	2	2	0	3	23	7	14
2	1	2	4	0	2	7	5	18
3	1	1	3	0	3	6	9	33

## Sheet: ED Fig.8i
Cell numbers per DC/mo production site
Cdc			Ly6Clo mo
d0	GCSF d4	GCSF d30	d0	GCSF d4	GCSF d30
5	2	7	11	2	25
11	1	8	31	1	17
7	6	11	15		21
12	3	12	8	2	22
5	3	6		2	20
5	2	12	12	1
4	8	5	14	2	9
15	3	3	15		16
12	2	7	15	4	12
9		9	14	3
8		9		1	14
4		15	16		10
13		21	14		13
10		19	10		12
5			14		21
			21		26

## Sheet: ED Fig.8j
Cell numbers per Granu production site
GP			PN
d0	GCSF d4	GCSF d30	d0	GCSF d4	GCSF d30
1	0	1	5	0	8
1	1	1	12	2	3
1	0	1	8	0	7
3	0	1	8	0	10
1	0	1	10	0	8
1	0	2	4	0	6
1	0	1	10	0	10
1	0	1	13	0	13
1	0	1	5	0	14
1	0	1	9	0	8
1	2	2	5		11
1		1	13		7
3		1	19		9
2		2	3		9
1		1	7		13
			4
			6
			22
			8
