# Supplementary material for: Resilient anatomy and local plasticity of naive and stress haematopoiesis
Source: Nature. 2024 Mar 20;627(8005):839–46. doi: 10.1038/s41586-024-07186-6 (PMC10972750; doi:10.1038/s41586-024-07186-6)
Supplement: Supplementary file 29 — Source Data Extended Data Fig. 9 [file 41586_2024_7186_MOESM29_ESM.xlsx]

## Sheet: ED Fig. 9a
Cell numbers per Ery production site
CFU-E		Early Erythroblast		Late Erythroblast		Reticulocyte		RBC
2 m	20 m	2 m	20 m	2 m	20 m	2 m	20 m	2 m	20 m
5	20	39	62	344	225	152	93	224	151
11	10	53	37	226	172	296	240	115	109
16	4	56	62	114	201	329	231	461	72
14	3	50	23	202	123	318	147	361	125
16	10	27	47	276	41	263	55	376	92
6	9	43	53	263	147	359	106	282	145
7	3	23	30	131	84	123	143	122	60
9	7	34	31	309	107	199	65	268	43
22	11	56	44	239	215	209	166	160	72
17	3	32	18	247	63	278	66	343	66
7	7
6	6
10	7
4	14
6	3
10	5
8	16
11	5
3	7
8	4
6
14	9
4	3
5	20
9	5
9	6
14	13
7	7
6	4
10	5
3	4
5	10
9	4
10	3
4	13
4	3
5	4
11	4
4	5
6	4
5	9
7	10
3	13
14	5
5	10
12	5
12	14
7	3
17	4
4	5
3
4	3
4	4
9	10
17	10
6	3
8	11
3	3
19	6
8	8
6	20
4	5
17	7
3	5
3	4
19	3
11	11
9	8
23	8
3	4
8	7
3	6
3	4
10	4
13	9
4	13
11	12
9	3
9	4
6	3
8	3
14	4
9	3
3	12
14	6
8	7
3	9
11	3
6
5
5
9
20
5
10
5

## Sheet: ED Fig. 9b
Cell numbers per Lym production site
Pre-pro B		Pro B		Pre B
2 m	20 m	2 m	20 m	2 m	20 m
1	2	4	0	20	4
3	2	2	2	19	1
2	1	2	4	16	3
1	3	0	0	11	2
4	2	10	0	25	3
1	6	3	1	33	1
4	4	2	3	23	7
2	4	1	0	7	6
2	4	4	2	6	5
3	6	3	1	19	5
3	6	4	0	5	10
2	2	4	0	15	1
2	3	2	2	13	0
2	5	1	0	23	0
2	10	2	0	17	3
1	1	4	0	22	3
4	4	3	0	11	5
4		1		9
4		1		24
2	6	2	1	10	11
2	7	2	3	14	8
1	2	0	1	9	6
3	3	2	1	9	9
2	3	3	2	19	11
4	5	1	1	13	17
1	7	3	1	20	8
	8		2		16
2	2	2	1	6	7
0	3	3	0	0	4
1	3	2	2	0	3
1	4	1	1	20	9
3	2	0	0	4	8
1	6	2	1	12	9
2	4	1	0	7	4
2	5	1	0	18	8
3	8	0	1	18	10
2	4	3	2	32	13
4	2	4	0	30	4
3	4	0	0	30	4
3	6	0	1	15	7
3		1		46
2		6		23

## Sheet: ED Fig. 9c
Cell numbers per DC/Mo production site
DC		Ly6CloMo
2 m	20 m	2 m	20 m
9	3	22	2
3	12	13	15
8	5	15	10
2	15	23	9
9	9	26	12
4	9	15	15
8	2	29	5
6	10	12	16
4	10	11	5
5	3	8	7
5	9	37	12
4	2	10	10
3	7	28	6
18	11	8	10
7	13	27	9
9	7	13	11
10	7	6	4
14	3	19	17
5	5	21	7
15	10	33	10
9	12	18	11
9	9	20	18
11	1	20	5
18	13	9	6
13	15	13	13
4	10	11	11
7	12	18	17
5	7	1	13
6	9	12	18
11	15	10	7
3	6	19	9
8	9	13	10
4	13	21	8
4	14	8	10
4		8
6		21
1		9
12		8
2		13
9		17
4		16
5		15
3		13
7		15
3		12
8		17
4		14
7		12
3		9

## Sheet: ED Fig. 9d
Cell numbers pre Gran production site
GP		PN
2 m	20 m	2 m	20 m
1	3	5	10
1	4	12	3
3	1	8	5
1	3	8	8
1	1	10	7
1	2	4	3
1	3	10	4
1	1	13	7
1	4	5	16
1	1	9	6
1	2	5	3
3	1	13	4
2	1	19	3
1	3	3	13
1	1	7	5
1	1	4	6
1	1	6	4
1	2	22	2
1	1	8	5
1	1	11	3
3	2	12	15
1	1	4	6
1	1	13	9
1	3	8	8
1	1	5	4
1	1	10	3
1	1	14
3	1	14	7
1	1	17	24
1	2	11	11
1	2	11	10
1	2	10	10
1	2	5	6
1	1	11	8
1	1	4	8
1	1	9	13
1	1	6	7
1	1	3	9
1	2	3	7
1	1	19	9
1	1	4	7
1	1	7	11
1	1	11	3
1	1	14	4
1	1	11	8
2	1	9	3
1	1	9	7
1	1	12	8
2	1	10	5
1	1	12	12
1	1	19	16
1	1	18	4
1	1	12	15
1	1	14	5
1	1	18	3
1	1	7	8
1	1	6	7
1	1	11	3
1	1	9	4
1	1	11	6
1	2	8	11
2	1	8
2	2	7	2
3	2	15	4
1	3	4	12
2	1	11	3
1	1	14	7
1	2	13	8
2	3	6	5
1	1	6	9
2	1	13	14
2	1	14	6
2	4	11	5
1	1	13	3
1	2	7	7
1	1	20	8
1	1	8	15
1	1	35	5
1	1	6	6
3	1	14	4
1	1	14	3
2	1	6	8
1	1	3	6
2	1	5	5
1	1	13	3
2	1	6	6
1	1	14	4
1	2	5	6
3	2	9
1	2	6	4
1	1	10	6
4	1	14	8
1	2	5	5
1	5	10	5
1	1	12	4
1	2	6	8
	1		4
	3		3
	2		4
	1		6
	1		3
	2		8
	1		4
	3		4
	3		10
	2		4
	1		6
	1		2
	1		9
	2		9
	2		7
	2		6
	1		4
			4
			7
			5

## Sheet: ED Fig.9f
Phlebotomy						Infection						Aging
Pre CFU-E/CFU-E cell numbers per site						cDC cell numbers per site						cDC cell numbers per site
total		same color labeled				total		same color labeled				total		same color labeled
d0	d2	d0	d2			d0	d6	d0	d6			2w	20w	2w	20w
9	25	4	5			11	22	1	1			11	20	1	1
9	19	1	4			8	24	1	1			8	13	1	1
12	37	2	4			12	42	1	1			12	13	1	1
8	23	3	2			11	42	1	1			11	12	1	1
3	15	1	1			10	17	2	1			10	16	2	2
5	20	3	1			11	26	3	1			11	18	3	2
6	7	1	1			14	18	3	1			14	18	3	1
3	15	1	2			8	38	1	3			8	7	1	1
7	4	1	1			7	41	1	2			7	15	1	3
9	8	4	1			4	17	1	1			4	19	1	1
