# Supplementary material for: Resilient anatomy and local plasticity of naive and stress haematopoiesis
Source: Nature. 2024 Mar 20;627(8005):839–46. doi: 10.1038/s41586-024-07186-6 (PMC10972750; doi:10.1038/s41586-024-07186-6)
Supplement: Supplementary file 30 — Source Data Extended Data Fig. 10 [file 41586_2024_7186_MOESM30_ESM.xlsx]

## Sheet: ED Fig.10a
Neutrophil production sites/mm2
Ctl sternum	GCSF sternum	Ctl tibia	GCSF tibia	Ctl humerus	GCSF humerus
7.81893	0.555556	10	8.33333	9.375	7.5
11.3095	0	7.27273	10	12	9.375
9.5	0	9	6.66667	8	5
5.92105	0.625	8.02469	7.5

## Sheet: ED Fig. 10b
CFU-E cell number per bone (x103)
Ctl sternum	GCSF sternum	Ctl tibia	GCSF tibia	Ctl humerus	GCSF humerus
40.608	3.832	25.793	4.318	18.136	2.442
38.423	2.075	23.329	3.212	13.508	1.274
31.4	4.381	16.2	4.338	15.248	1.953
24.302	4.179	16.902	2.501	24.213	1.705
MOP cell number per bone (x103)
Ctl sternum	GCSF sternum	Ctl tibia	GCSF tibia	Ctl humerus	GCSF humerus
26.113	1.105	30.409	2.582	18.13	2.118
21.411	1.53	31.305	4.245	8.095	1.649
24.94	1.057	26.684	3.943	11.102	2.145
21.457	0.892	12.821	4.365	17.188	2.59
Mature B cell number per bone (x103)
339.916	5.05	321.028	6.956	245.198	4.373
489.941	7.7	472.936	18.787	276.158	4.995
521.424	6.278	782.196	6.14	404.839	5.325
614.74	6.02	365.056	8.577	404.839	5.421

## Sheet: ED Fig.10d
PN numbers per production site
Ctl sternum	GCSF sternum	Ctl tibia	GCSF tibia	Ctl humerus	GCSF humerus
5	3	3	7	7	5
12	2	7	3	3	4
8	2	11	3	6	4
8		4	3	5	3
10		6	4	7	8
4		4	4	6	2
10		9	3	13	5
13		7	3	7	4
5		10	3	5	7
9		8	5	8	4
5		4	4	15	3
13		11	5	5	5
19		4	3	3	4
3		10	3	5	6
7		4		8	9
4		3		3	4
6		6		11	5
22		3		7	4
8		8		3	3
11		11		8	3
12		10		6
4		10		13
13		7		8
8		12		9
5		7		4
10		3		6
14		14		6
14		9		3
17		9
11
11		4
10		7
5		6
11		7
4		7
9		4
6		12
3		7
3		10
19		12
4		4
7		10
11		6
14		7
11		5
9		14
9		19
12		3
10		9
12		4
19		5
18		5
12		7
14		5
18		6
7
6
11
9
11
8
8
7
15
4
11
14
13
6
6
13
14
11
13
7
20
8
35

## Sheet: ED Fig. 10e
GP to closest PN (μm
Ctl sternum	GCSF sternum	Ctl tibia	GCSF tibia	Humerus-Left	G-Humerus-Left
12.4177	33.8651	0	34.3	22.8369	2.29434
2.58071	18.2579	0	2	0	4.42
1.77989	14.6667	3	7.63	0	39.1129
15.5435	54.6138	6	70.9	0	10.3749
17.7643	44.7988	0	34.3	2.33104	46.7929
11.3024	46.0608	2.5	67.1	2.42977	46.7121
0	45.5107	8.58	6.27	8.35245	16.9846
6.51926	59.2603	15.4	23.9	11.2	1.69763
35.1391	57.0046	32	0	31.1	35.2164
4.16772	72.5302	0.461916	29.8	0	14.8479
5.59087	34.6137	1.90935	0	7.58	5.48373
16.4366	65.2078	12.5942	9	0	16.2366
4.66483	38.9867	1.81275	53.9	2.2	0
3.74694	62.2111	13.2321	5.6	35.6	9.7827
1.42134	40.1	4.84065	15.4	10	0
0	77.2	2.75587	27.1	3	54.3
37.4559	91.9	6.92228	21.5	0	88.9
28.3037	85.2	11.8434	0	6.45073	9.72
1.89523	62.8	21.0053	0	8.16701	0
5.07654	7.85	8.99271	106	0	21.3902
10.8922	21.6	0	8	20.269	27.3496
10.6616	34.1	21.8415	7.3	6.07	4.23228
0	40.7	32.1635	0	15.2	19.6811
2.40215	19.6	15.3456	7	7	10.124
		5.54886	28.3	0	13.074
9.40411	67.7	17.4023	0	19.6	0
1.25041	33.1	0	10.7	13.5	27.8
8.77536	63.1	4.6961		17.5	7.64
8.59738	13.9	5.00771		0	12.8
28.3714	0	2.79874		0	9.34
0.228998	16.9	12.3945		28.9	3
5.3733	70.1	23.4491		7.5	5
3.29683	43.3	24.5039		0	45.1
0	26.2	2.99695		32.2
0		26.7728
7.88003		22.1261
0		15.2993
0		0
3.67053		15.9544
0.917677		12.6991
18.6481		0
5.805		2.3
15.7547		0
17.0732		3.5
6.30601		0
1.46934		54.6
4.64038		0
7.8066		0
13.0022		3
0		8
6.39251		2.56
0		15.6
0		0
2.21586		14.7
2.29915		17.8
7.4209		0
13.0429		40.2
2.55935		0
0		0
0		0
0.209749
0.015856		0.061506
0		22.0534
5.34425		0
0		0.847262
5.08067		0
0		8.9112
3.50035		0.154684
0		14.8801
2.04086		1.98276
0		24.1112
0.689265		23.3301
11.3977		7.15183
2.03538		14.0239
18.7485		0
6.68661		0
5.16242		12.665
31.5838		3.61965
4.29541		13.1333
13.0234		2.28473
0		4.45034
2.06614		0
25.306		0
39.4678		46.7
2.02006		0
11.1265		0
4.19241		27.6
1.73464		0
4.35817		0
0
0
6.97958
1.00628
5.88003
4.89905
12.5247
0.052727
15.4723
0

## Sheet: ED Fig. 10f
Number of same color labeled PN per site
Ctl sternum	GCSF sternum	Ctl tibia	GCSF tibia
8	1	2	1
1	1	2	1
5	0	7	1
1	0	4	1
3	0	3	1
7	0	2	0
2	0	1	0
4	0	4	1
11	0	3	0
0	0	1	0
9	0	0	0
6	0	5	1
4	0	4	1
1	0	1	0
0	1	0	0
GP to the same color labeled closest PN (μm)
Ctl sternum	GCSF sternum	Ctl tibia	GCSF tibia
2.06	46	44.1	68.7
0	33.2	18.9	31.9
6.27	37.9	0	34.8
4.29	145	4.5	29.5
0	39.3	0	40.5
9.77	177	7.24	94.6
0	206	15.2	67.5
6.64	50.2	22.7	12.8
0	28.6	21.4	65.5
12.4	78.2	34	53.3
0	34.1	0	69.2
0	82.7	0	153
6.21	144	0	67.9
0	141	50.1	62.1
12.9	83	0	20.1

## Sheet: ED Fig. 10g
Colonies number / 1000 cells
Ctl stenrnum	GCSF sternum	Ctl tibia	GCSF tibia
275	90	205	85
255	80	230	35
245	105	260	60
235	80	220	80
215	80	250	90
240	70	210	55

## Sheet: ED Fig. 10i
CFU-E production site numbers per 1mm2
ctl Humerus	phl Humerus	ctl Vertebrae	phl Vertebrae
6	20	7	17
9	12	15	20
4	15	10	9
CFU-E cell numbers per erythropoiesis production site
ctl Humerus	phl Humerus	ctl Vertebrae	phl Vertebrae
4	43	12	9
5	19	5	34
3	12	12	28
16	7	8	55
5	18	28	29
3	22	14	8
4	14	3	25
27	12	4	6
16	31	11	22
7	17	21	26

## Sheet: EDFig. 10j
BM cellularity (in millions of cells)
tibia	tibia_d2	humerus	humerus_d2	sternum	sternum_d2	vertebrae	vertebrae_d2	calvarium	calvarium_d2
9	7.2	6.2	8.5	8.4	5.7	9.1	8.6	2.7	4
5.8	10.3	4.8	10.6	5.2	10.8	8.8	14.2	4.6	3.2
9.7	10.5	11	5.9	10.7	5.7	15.4	9.2	3.8	3.4
13.6	10.5	6.2	9.3	10.3	8.2	11.6	14.4	3.4	2.1
10.4	12.6	7.3	8.6	10.1	8.9	15.6	14.2	3.35	3.6
12.9	14.3	10.7	12	10.2	10.2	9.6	9.5	4.2	4.2
								6.2	4.3
								4	5.6
								5.5	5
								5.6	4.7
CFU-E cell number per bone (x103)
femur	femur_d2	tibia	tibia_d2	humerus	humerus_d2	sternum	sternum_d2	vertebrae	vertebrae_d2	calvarium	calvarium_d2
30.871	132.21	19.233	53.589	25.253	71.254	44.595	51.121	29.911	68.107	12.453	13.214
37.181	92.178	9.365	24.306	11.867	48.216	12.933	73.812	23.149	58.184	11.655	15.348
59.645	135.6	40.259	47.079	52.361	27.506	40.356	49.483	49.686	73.099	11.174	25.431
13.108	60.719	19.99	17.168	4.764	32.214	16.285	30.25	14.234	48.346	3.241	5.582
71.381	174.392	15.549	99.284	18.029	50.68	23.853	45.832	23.222	48.922	5.148	9.406
99.106	136.734	29.458	50.072	36.839	61.54	39.578	95.928	27.677	44.694	6.492	9.413
72.434	87.037									20.417	11.925
54.268	92.687									9.4	20.455
70.324	219.146									25.998	27.799
82.125	181.685									17.005	30.835
B cell number per bone (x106)
femur	femur_d2	tibia	tibia_d2	humerus	humerus_d2	sternum	sternum_d2	vertebrae	vertebrae_d2	calvarium	calvarium_d2
1.12107	0.048095	0.571586	0.022787	0.332683	0.026572	0.64522	0.018364	0.392941	0.024682	0.229554	0.030973
0.576649	0.127239	0.148606	0.087841	0.139386	0.064288	0.286062	0.099138	0.284347	0.086902	0.193028	0.047459
0.770949	0.225099	0.403589	0.236846	0.451234	0.047992	0.452966	0.037603	0.460913	0.047707	0.160903	0.069097
1.13477	0.523029	0.841503	0.25769	0.423272	0.344947	0.928913	0.38602	0.75225	0.440268	0.288533	0.126221
1.17523	0.095029	0.345087	0.063111	0.347218	0.022612	0.615286	0.029205	0.488652	0.044602	0.167319	0.031158
0.874762	0.241557	0.964032	0.324592	0.645014	0.126533	0.789023	0.101707	0.566676	0.080564	0.289025	0.122376
0.92291	0.363686									0.305321	0.078727
0.957165	0.161326									0.212693	0.113698
0.490226	0.093266									0.196736	0.042764
1.03878	0.151426									0.253028	0.060416
